# Supplementary material for: Involvement of JMJ15 in the dynamic change of genome-wide H3K4me3 in response to salt stress
Source: Front Plant Sci. 2022 Sep 26;13:1009723. doi: 10.3389/fpls.2022.1009723 (PMC9549339; doi:10.3389/fpls.2022.1009723)
Supplement: Supplementary file 1 [file Table_1.XLSX]

## Sheet: Table S1
Table S1. Sequences of primers used in this study.
Primers used for RT-PCR and RT-qPCR
JMJ15-F	CCTTTGGGTTTTGTGGAGTG
JMJ15-R	GAAGAGTGGACCCAGAAGTCC
qPCR-WRKY46-F	GCACGCATCGATTCACACAA
qPCR-WRKY46-R	CGTCTTCGGGGATGTGATGT
qPCR-WRKY46-F	GCACGCATCGATTCACACAA
qPCR-WRKY46-R	CGTCTTCGGGGATGTGATGT
ACTIN2-F	CGCTGACCGTATGAGCAAAGA
ACTIN2-R	GCAAGAATGGAACCACCGATC
Primers used for ChIP-qPCR
WRKY46-A-F	TCAGAAACGAGTAACCCCTAGAC
WRKY46-A-R	TCGACCAGAAGTTGTGTGGA
WRKY46-B-F	GGGAAAGAGCTTGCTAACCG
WRKY46-B-R	TCGATCTCAAGGCTTCGCTT
WRKY70-A-F	GGACCCTAAGTTTGGATTTCAGC
WRKY70-A-R	TGCTTATGGTGAGCTTGACGT
WRKY70-B-F	TCGTTGAAGGCCATGACTTA
WRKY70-B-R	AGGAGATGGGTTCGAAGGTA
