# Supplementary material for: Involvement of JMJ15 in the dynamic change of genome-wide H3K4me3 in response to salt stress
Source: Front Plant Sci. 2022 Sep 26;13:1009723. doi: 10.3389/fpls.2022.1009723 (PMC9549339; doi:10.3389/fpls.2022.1009723)
Supplement: Supplementary file 2 [file Table_2.XLSX]

## Sheet: Table S2
Table S2. Differentially regulated genes between salt-stressed and normal conditions.
Up-regulated genes in wild-type between salt-stressed and normal conditions (p<0.05).
ID	WT_Salt	WT_MS	log2FoldChange	pvalue	padj	gene_name	gene_chr	gene_start	gene_end	gene_strand	gene_length	gene_biotype	gene_description
28718981	337.292	0	10.9554	2.80833e-20	3.38709e-19	AT3G07255	NC_003074.8	2307082	2308456	-	1219	protein_coding	nuclear transport factor 2/RNA recognition motif protein
835316	257.648	0	10.5658	6.33935e-19	7.10777e-18	CYP715A1	NC_003076.8	21272824	21275755	+	1931	protein_coding	cytochrome P450%2C family 715%2C subfamily A%2C polypeptide 1
843349	405.85	0.588273	9.36627	9.11221e-20	1.07082e-18	F20P5.15	NC_003070.9	26409601	26411828	-	2140	protein_coding	Concanavalin A-like lectin protein kinase family protein
841012	105.153	0	9.27284	1.31655e-14	1.15051e-13	GA20OX5	NC_003070.9	16760616	16762486	-	1219	protein_coding	gibberellin 20-oxidase 5
821017	509.369	0.92493	9.10843	2.97464e-27	4.96609e-26	AT3G17520	NC_003074.8	5999174	6000447	-	1274	protein_coding	Late embryogenesis abundant protein (LEA) family protein
838787	84.0618	0	8.9514	1.40106e-13	1.14135e-12	sks8	NC_003070.9	7667803	7670530	-	1656	protein_coding	SKU5 similar 8
818854	57629.2	116.79	8.94708	0	0	COR15A	NC_003071.7	17710441	17712330	-	1584	protein_coding	cold-regulated 15a
843154	151.277	0.326512	8.83832	1.95164e-13	1.56837e-12	T22E19.12	NC_003070.9	25579373	25580199	-	827	protein_coding	hypothetical protein
843486	138.839	0.326512	8.71165	3.71163e-13	2.9271e-12	F26A9.17	NC_003070.9	26927012	26928056	+	1045	protein_coding	Integrase-type DNA-binding superfamily protein
827360	70.1502	0	8.68764	9.4352e-13	7.2409e-12	CSLA01	NC_003075.7	9345150	9349258	+	1843	protein_coding	cellulose synthase-like A01
6240770	1009.12	2.43813	8.68062	7.82298e-61	3.23924e-59	AT3G03341	NC_003074.8	790130	790693	-	564	protein_coding	cold-regulated protein
816073	117.662	0.294137	8.47087	2.21675e-12	1.65725e-11	F19G14.22	NC_003071.7	6873417	6874784	-	1106	protein_coding	Cupredoxin superfamily protein
824344	200.159	0.653023	8.34471	7.97678e-16	7.51759e-15	EM1	NC_003074.8	19214722	19215831	+	925	protein_coding	Stress induced protein
824257	51.6675	0	8.25179	6.55611e-11	4.37478e-10	BCS1	NC_003074.8	18929526	18932181	+	2656	protein_coding	cytochrome BC1 synthesi
826616	92.3285	0.294137	8.12344	1.78934e-11	1.24896e-10	ATHSP22.0	NC_003075.7	6370338	6371372	+	1035	protein_coding	HSP20-like chaperones superfamily protein
839491	88.8001	0.304281	8.07021	2.98657e-11	2.04312e-10	T1G11.19	NC_003070.9	1244947	1246059	+	855	protein_coding	AWPM-19-like family protein
829325	35.2521	0	7.6965	7.77202e-10	4.72576e-09	CYP82C3	NC_003075.7	15455083	15457121	+	1650	protein_coding	cytochrome P450%2C family 82%2C subfamily C%2C polypeptide 3
824618	67.6145	0.326512	7.67595	3.37104e-10	2.10625e-09	AT3G54530	NC_003074.8	20185966	20187637	-	1387	protein_coding	hypothetical protein
821185	9610.49	47.4367	7.66573	1.84631e-168	3.69044e-166	F16B3.11	NC_003074.8	512220	513036	+	550	protein_coding	Late embryogenesis abundant protein (LEA) family protein
28720195	65.9543	0.294137	7.63965	3.7463e-10	2.33408e-09	FLP1	NC_003075.7	15230008	15230382	+	375	protein_coding	flowering-promoting factor-like protein
832535	1168.48	6.28764	7.55782	1.33185e-58	5.28579e-57	K18P6.18	NC_003076.8	8436352	8436895	+	544	protein_coding	hypothetical protein
28719307	31.0356	0	7.51555	2.81461e-09	1.62684e-08	AT3G23123	NC_003074.8	8234314	8234559	-	246	protein_coding	transmembrane protein
837255	714.388	4.06875	7.47962	8.49515e-73	4.41567e-71	HAI2	NC_003070.9	2280746	2282828	-	1906	protein_coding	highly ABA-induced PP2C protein 2
835306	858.012	4.88641	7.44519	4.87967e-88	3.27102e-86	LTI65	NC_003076.8	21237021	21239531	+	2171	protein_coding	CAP160 protein
818363	4432.13	26.7302	7.37163	0	0	T8P21.22	NC_003071.7	15859204	15859942	+	643	protein_coding	Bifunctional inhibitor/lipid-transfer protein/seed storage 2S albumin superfamily protein
822714	284.95	1.82763	7.27077	1.0892e-32	2.16923e-31	MYB121	NC_003074.8	11838363	11840502	+	1224	protein_coding	myb domain protein 121
817178	228.642	1.50306	7.21559	3.61713e-27	6.02498e-26	T9J22.5	NC_003071.7	11226488	11228123	-	1636	protein_coding	Leucine-rich repeat (LRR) family protein
819389	554.2	3.98177	7.11364	6.16587e-65	2.77805e-63	TSPO	NC_003071.7	19568464	19569507	+	1044	protein_coding	TSPO(outer membrane tryptophan-rich sensory protein)-like protein
novel.14343	23.4492	0	7.11302	4.87304e-08	2.51039e-07	-	NC_003074.8	18360616	18364959	-	3381	-	PF02365:No apical meristem (NAM) protein
830565	253.118	1.86195	7.09696	7.66065e-31	1.43716e-29	LEA4-5	NC_003076.8	2089445	2090430	-	903	protein_coding	Late Embryogenesis Abundant 4-5
817487	630.951	4.60436	7.09452	2.7411e-74	1.46996e-72	HAI3	NC_003071.7	12608675	12610350	+	1495	protein_coding	highly ABA-induced PP2C protein 3
832945	248.865	1.82763	7.07563	6.60951e-31	1.24634e-29	T26D3.3	NC_003076.8	10492977	10495011	+	1566	protein_coding	Mannose-binding lectin superfamily protein
837743	22.808	0	7.06809	4.26226e-08	2.2092e-07	AT1G11925	NC_003070.9	4025930	4026733	-	804	protein_coding	Stigma-specific Stig1 family protein
830622	237.318	1.87015	7.00572	2.7966e-30	5.18019e-29	ERF115	NC_003076.8	2305551	2306837	+	1102	protein_coding	Integrase-type DNA-binding superfamily protein
834079	21.1217	0	6.95579	8.18382e-08	4.11098e-07	MHK7.2	NC_003076.8	16330041	16331276	-	1236	protein_coding	hypothetical protein
837817	304.856	2.41396	6.95373	6.59235e-39	1.63966e-37	DDF1	NC_003070.9	4289883	4291017	-	1135	protein_coding	Integrase-type DNA-binding superfamily protein
822401	19.3135	0	6.83235	2.44015e-07	1.16558e-06	MYB21	NC_003074.8	10305849	10310492	+	3097	protein_coding	myb domain protein 21
2745703	780.479	7.05069	6.78641	3.5337e-95	2.58125e-93	AT4G12735	NC_003075.7	7493716	7494234	-	519	protein_coding	hypothetical protein
825182	196.984	1.79525	6.74006	1.2651e-27	2.13147e-26	BGLU27	NC_003074.8	22205931	22209156	+	2029	protein_coding	beta glucosidase 27
835103	256.934	2.47051	6.70487	5.16976e-36	1.17425e-34	MXI22.7	NC_003076.8	20505089	20506354	-	1266	protein_coding	von willebrand factor A domain protein
836401	17.5778	0	6.69631	4.84772e-07	2.23687e-06	MQB2.12	NC_003076.8	25218634	25219967	+	1076	protein_coding	Protein with RING/U-box and TRAF-like domain
820810	510.607	4.94102	6.69629	2.03163e-69	9.88263e-68	AT3G15670	NC_003074.8	5309886	5310988	-	1020	protein_coding	Late embryogenesis abundant protein (LEA) family protein
832256	17.3661	0	6.67652	4.33674e-07	2.01632e-06	AT5G21960	NC_003076.8	7258037	7259568	-	1532	protein_coding	Integrase-type DNA-binding superfamily protein
novel.15725	17.1795	0	6.66376	7.37834e-07	3.33048e-06	-	NC_003074.8	23297744	23301865	-	3945	-	-
821900	17.2469	0	6.66232	4.93203e-07	2.27434e-06	ESE1	NC_003074.8	8287942	8288602	+	661	protein_coding	Integrase-type DNA-binding superfamily protein
3768392	16.5306	0	6.60763	7.61368e-07	3.42756e-06	F16F14.28	NC_003071.7	6953192	6953594	+	403	pseudogene	hypothetical protein
829591	89.4929	0.914785	6.60269	7.41308e-14	6.1483e-13	RRTF1	NC_003075.7	16451876	16453260	+	1385	protein_coding	redox responsive transcription factor 1
818403	450.87	4.87432	6.51893	1.21736e-63	5.35321e-62	F16M14.17	NC_003071.7	16012535	16014991	-	1575	protein_coding	2-oxoglutarate (2OG) and Fe(II)-dependent oxygenase superfamily protein
816332	84.1462	0.94716	6.50942	1.27695e-13	1.04412e-12	F8D23.3	NC_003071.7	7913955	7915872	-	1835	protein_coding	P-loop containing nucleoside triphosphate hydrolases superfamily protein
830404	111.015	1.21712	6.49691	1.58568e-17	1.63913e-16	K18I23.2	NC_003076.8	1550251	1551022	+	772	protein_coding	hypothetical protein
837364	302.005	3.35098	6.47976	5.0911e-45	1.47871e-43	T27G7.12	NC_003070.9	2662967	2665584	+	1807	protein_coding	aluminum activated malate transporter family protein
28720539	15.0935	0	6.46984	1.46344e-06	6.40586e-06	AT5G03204	NC_003076.8	762044	762507	-	464	protein_coding	hypothetical protein
834357	14.3042	0	6.40086	3.1535e-06	1.33236e-05	MWF20.8	NC_003076.8	17422799	17424964	-	2166	protein_coding	plant/protein
838620	14.29	0	6.39905	4.43903e-06	1.84188e-05	F14O10.8	NC_003070.9	7033657	7034881	-	1225	protein_coding	Haloacid dehalogenase-like hydrolase (HAD) superfamily protein
817496	129.246	1.56587	6.39112	9.79415e-21	1.20844e-19	GSTU3	NC_003071.7	12628422	12629640	-	1072	protein_coding	glutathione S-transferase tau 3
3771492	14.1506	0	6.38167	2.37986e-06	1.01802e-05	AT5G52415	NC_003076.8	21279904	21281298	+	1395	misc_RNA	pseudogene of TRAF-like family protein~AT5G52415.1
841701	1563.99	18.7686	6.38126	4.34014e-195	1.16374e-192	LEA7	NC_003070.9	19619724	19621534	+	904	protein_coding	Late embryogenesis abundant protein (LEA) family protein
3767357	26.8267	0.294137	6.34333	6.41756e-07	2.91957e-06	F27F5.33	NC_003070.9	17071358	17074556	-	3199	pseudogene	hypothetical protein
824763	345.941	4.25562	6.32976	1.6333e-52	5.75502e-51	JRG21	NC_003074.8	20766735	20769410	-	2172	protein_coding	jasmonate-regulated gene 21
829955	409.065	5.06119	6.32092	3.90436e-15	3.51536e-14	ELI3-2	NC_003075.7	17855637	17857878	+	1897	protein_coding	cinnamyl alcohol dehydrogenase 8
837631	13.4719	0	6.31011	3.46314e-06	1.4573e-05	AT1G10875	NC_003070.9	3623998	3625422	-	1023	protein_coding	core-2/I-branching beta-1%2C6-N-acetylglucosaminyltransferase family protein
830624	71.3289	0.902699	6.2761	1.68469e-12	1.27027e-11	T2I1.40	NC_003076.8	2315947	2316874	+	848	protein_coding	NFU1 iron-sulfur cluster protein
830862	12.9027	0	6.25228	7.01385e-06	2.83273e-05	FD4	NC_003076.8	3126709	3127155	+	447	protein_coding	ferredoxin 4
827977	12.5911	0	6.20797	6.28887e-06	2.55919e-05	MYB3R2	NC_003075.7	234597	237582	-	1745	protein_coding	myb domain protein 3r2
827849	12.2628	0	6.17774	9.84858e-06	3.90234e-05	T13K14.180	NC_003075.7	11228187	11229616	+	1101	protein_coding	Late embryogenesis abundant protein (LEA) family protein
842477	10916.3	151.058	6.17285	0	0	GPT2	NC_003070.9	22824414	22826902	+	1843	protein_coding	glucose-6-phosphate/phosphate translocator 2
6240293	12.1338	0	6.1572	9.06105e-06	3.60719e-05	AT2G23808	NC_003071.7	10135175	10135465	+	198	misc_RNA	pseudogene of AP2/B3-like transcriptional factor family protein~AT2G23808.1
821854	1702.33	23.9409	6.14932	7.55105e-231	2.8625e-228	HSFA6B	NC_003074.8	8078789	8081059	+	1577	protein_coding	heat shock transcription factor A6B
3768915	11.8503	0	6.12967	1.38824e-05	5.39853e-05	AT3G24093	NC_003074.8	8701322	8702466	-	1145	protein_coding	Paired amphipathic helix (PAH2) superfamily protein
836634	11.849	0	6.12091	1.03214e-05	4.07855e-05	MQN23.3	NC_003076.8	26006835	26008535	-	1701	protein_coding	Ethylene insensitive 3 family protein
6240762	11.7117	0	6.10777	1.02395e-05	4.04922e-05	AT1G27461	NC_003070.9	9537736	9539027	-	1292	protein_coding	hypothetical protein
819913	11.6676	0	6.1035	1.08252e-05	4.2647e-05	AT3G07250	NC_003074.8	2303075	2306615	-	2282	protein_coding	RNA-binding (RRM-RBD-RNP motif) domain nuclear transport factor 2 family protein
825184	380.498	5.60418	6.10075	3.16116e-62	1.34699e-60	DIN2	NC_003074.8	22216540	22220824	+	2335	protein_coding	Glycosyl hydrolase superfamily protein
28720325	22.2784	0.326512	6.07479	2.49811e-06	1.06631e-05	AT5G00855	NC_003076.8	545745	545953	-	209	lncRNA	other RNA
824659	11.4559	0	6.07314	1.37402e-05	5.34511e-05	AT3G54940	NC_003074.8	20354351	20356363	+	1492	protein_coding	Papain family cysteine protease
820022	11.1598	0	6.03417	2.36727e-05	8.93242e-05	AT3G08750	NC_003074.8	2656716	2657825	-	1110	protein_coding	F-box and associated interaction domains-containing protein
834040	11.0188	0	6.01916	1.9767e-05	7.53365e-05	OLEO2	NC_003076.8	16173340	16174783	-	925	protein_coding	oleosin 2
novel.20905	21.0381	0.304281	5.98956	3.70187e-06	1.55182e-05	-	NC_003076.8	4756057	4762615	+	4181	-	PF00484:Carbonic anhydrase
819013	213.821	3.36112	5.9822	3.81794e-37	9.01665e-36	F6E13.20	NC_003071.7	18230865	18232630	-	1395	protein_coding	NagB/RpiA/CoA transferase-like superfamily protein
834024	10.7279	0	5.97881	2.01272e-05	7.66033e-05	SWEET8	NC_003076.8	16089678	16091797	+	1158	protein_coding	Nodulin MtN3 family protein
841722	561.523	8.81357	5.97657	1.13998e-92	8.05937e-91	NAC019	NC_003070.9	19696923	19698482	-	1361	protein_coding	NAC domain containing protein 19
837844	10.6301	0	5.96846	2.14248e-05	8.12747e-05	F13K23.13	NC_003070.9	4387129	4389110	-	1251	protein_coding	F-box and associated interaction domains-containing protein
817156	10.3736	0	5.9304	3.06404e-05	0.000113915	T19L18.3	NC_003071.7	11137978	11139451	-	1474	protein_coding	F-box SKIP23-like protein (DUF295)
822344	260.943	4.27591	5.9211	1.45598e-45	4.29701e-44	AT3G27250	NC_003074.8	10061009	10062870	+	1862	protein_coding	hypothetical protein
822220	10.2617	0	5.91787	3.07336e-05	0.000114222	CYP71B21	NC_003074.8	9583465	9585109	-	1536	protein_coding	cytochrome P450%2C family 71%2C subfamily B%2C polypeptide 21
6240974	92.8345	1.53543	5.91779	4.68314e-17	4.72548e-16	AT3G25573	NC_003074.8	9290253	9290810	+	558	protein_coding	transmembrane protein
830280	9.96111	0	5.87346	3.45392e-05	0.000127333	F8F6.220	NC_003076.8	1080105	1081096	-	992	protein_coding	F-box family protein
838016	1026.74	17.4847	5.87189	8.13967e-165	1.54282e-162	PER4	NC_003070.9	4974021	4975705	-	1265	protein_coding	Peroxidase superfamily protein
834435	19.4429	0.326512	5.86851	1.12256e-05	4.40981e-05	CRA1	NC_003076.8	17756238	17758336	-	1865	protein_coding	RmlC-like cupins superfamily protein
828158	9.84842	0	5.86048	4.32414e-05	0.000157095	AT4G01535	NC_003075.7	669339	669830	+	414	protein_coding	hypothetical protein
820975	9.7753	0	5.85171	5.04357e-05	0.000181316	scpl33	NC_003074.8	5855632	5859189	-	1762	protein_coding	serine carboxypeptidase-like 33
831420	9.7753	0	5.85171	5.04357e-05	0.000181316	F14F8.40	NC_003076.8	5095652	5097041	+	1317	protein_coding	F-box and associated interaction domains-containing protein
novel.20738	19.0226	0.304281	5.8477	1.13074e-05	4.43879e-05	-	NC_003076.8	4206784	4217072	+	5781	-	PF11443:Domain of unknown function (DUF2828)
824114	9.79339	0	5.84311	4.7618e-05	0.000171579	AT3G49520	NC_003074.8	18359584	18360750	+	1167	protein_coding	F-box and associated interaction domains-containing protein
825172	9.7643	0	5.84	6.4138e-05	0.000227086	SK5	NC_003074.8	22164630	22165376	-	747	protein_coding	SKP1-like 5
831377	18.8847	0.304281	5.83401	7.89003e-06	3.16393e-05	FTSH6	NC_003076.8	4950359	4952803	-	2214	protein_coding	FTSH protease 6
6241360	9.7001	0	5.8321	4.40504e-05	0.000159877	AT3G55672	NC_003074.8	20660960	20661460	+	501	protein_coding	Plant self-incompatibility protein S1 family
2745575	9.66054	0	5.8277	6.25091e-05	0.000221711	AT2G31862	NC_003071.7	13545549	13546464	+	916	protein_coding	B3 domain protein
841216	9.37251	0	5.7922	8.21177e-05	0.000286	T2J15.11	NC_003070.9	17691811	17693887	-	1191	protein_coding	desiccation-like protein
829312	50.9489	0.902699	5.79068	1.81294e-10	1.1601e-09	F11C18.30	NC_003075.7	15400604	15401225	-	622	protein_coding	transmembrane protein
831076	99.0916	1.86	5.7476	1.24065e-18	1.37629e-17	HSP17.6A	NC_003076.8	3883957	3884838	-	882	protein_coding	heat shock protein 17.6A
817700	9.06671	0	5.74295	0.00012452	0.000421788	T28P16.9	NC_003071.7	13393364	13394136	-	773	protein_coding	B3 domain protein (DUF313)
817677	17.4638	0.294137	5.72107	1.35567e-05	5.27841e-05	F16D14.5	NC_003071.7	13296143	13298277	+	1693	protein_coding	basic helix-loop-helix (bHLH) DNA-binding superfamily protein
844152	8.81617	0	5.69991	8.81197e-05	0.000305453	PUM7	NC_003070.9	29407608	29410484	+	2399	protein_coding	pumilio 7
826916	111.613	2.12177	5.69585	1.94276e-21	2.49361e-20	MYB102	NC_003075.7	11418199	11419769	-	1396	protein_coding	MYB-like 102
826807	8.75274	0	5.6913	0.000116068	0.000394739	F16J13.70	NC_003075.7	7192533	7195216	-	2189	protein_coding	SNARE associated Golgi protein family
835274	8.71188	0	5.67417	0.000117849	0.000400239	CBF4	NC_003076.8	21116877	21117860	-	984	protein_coding	C-repeat-binding factor 4
823821	8.60889	0	5.66034	9.86839e-05	0.000339079	AT3G46680	NC_003074.8	17195318	17196743	-	1350	protein_coding	UDP-Glycosyltransferase superfamily protein
5007806	46.4237	0.94716	5.65092	5.48599e-10	3.36929e-09	AT1G55525	NC_003070.9	20728329	20728745	-	321	ncRNA	other RNA
novel.23019	61.735	1.21712	5.6507	9.23692e-13	7.09368e-12	-	NC_003076.8	18660539	18662799	+	1831	-	PF00046:Homeobox domain
834033	8.46187	0	5.6409	0.000114973	0.000391438	MYB24	NC_003076.8	16138544	16141134	-	1005	protein_coding	myb domain protein 24
818236	183.422	3.67943	5.63492	5.87972e-35	1.29019e-33	ECP63	NC_003071.7	15356830	15358619	-	1703	protein_coding	embryonic cell protein 63
831903	678.972	13.8334	5.61724	1.70607e-102	1.39968e-100	DIP2	NC_003076.8	762604	763480	-	877	protein_coding	E3 ubiquitin-protein ligase
5008180	45.0002	0.94716	5.60667	5.13018e-09	2.90042e-08	AT4G33467	NC_003075.7	16101460	16102220	-	676	protein_coding	hypothetical protein
816369	8.22026	0	5.59498	0.000149757	0.000502167	F24H14.11	NC_003071.7	8042096	8045033	-	2435	protein_coding	RmlC-like cupins superfamily protein
816537	8.14714	0	5.58477	0.000140576	0.00047268	T2G17.3	NC_003071.7	8701013	8704357	+	1630	protein_coding	NEP-interacting protein%2C putative (DUF239)
816072	8.10834	0	5.57903	0.000184656	0.000609433	F19G14.23	NC_003071.7	6871257	6872245	-	906	protein_coding	Cupredoxin superfamily protein
821904	630.987	13.0711	5.57795	7.76135e-112	7.29269e-110	MYB15	NC_003074.8	8309209	8310910	+	1506	protein_coding	myb domain protein 15
842838	7.8518	0	5.52915	0.000179087	0.000592476	AGL38	NC_003070.9	24254929	24255857	+	929	protein_coding	AGAMOUS-like 38
816349	15.2515	0.304281	5.52724	3.50772e-05	0.000129186	T30D6.15	NC_003071.7	7969298	7971114	+	1562	protein_coding	late embryogenesis abundant domain-containing protein / LEA domain-containing protein
834406	7.80331	0	5.52189	0.000250864	0.000811735	HSFA6A	NC_003076.8	17625353	17626487	-	1056	protein_coding	heat shock transcription factor A6A
3768393	7.79284	0	5.52066	0.000210404	0.000688109	F7H1.2	NC_003071.7	6954284	6958648	+	4365	pseudogene	hypothetical protein
824116	7.75928	0	5.51531	0.000270889	0.000871913	AT3G49540	NC_003074.8	18365678	18366666	+	886	protein_coding	hypothetical protein
835855	190.662	4.37303	5.46706	9.15602e-37	2.13482e-35	MUA2.8	NC_003076.8	23288885	23289635	-	751	protein_coding	cotton fiber protein
841926	14.6221	0.294137	5.46462	4.4602e-05	0.000161772	F14C21.43	NC_003070.9	20458952	20460647	+	1297	protein_coding	NAD(P)-binding Rossmann-fold superfamily protein
842975	14.5361	0.294137	5.46373	8.55042e-05	0.000296902	SUC7	NC_003070.9	24835244	24837441	-	1740	protein_coding	sucrose-proton symporter 7
6240476	26.7664	0.608562	5.44329	1.36714e-06	6.00464e-06	AT1G67856	NC_003070.9	25442404	25443690	+	616	protein_coding	RING/U-box superfamily protein
815121	7.25143	0	5.4097	0.000350227	0.00110591	T3P4.4	NC_003071.7	2147192	2148215	+	831	protein_coding	Transducin/WD40 repeat-like superfamily protein
833997	192.779	4.59033	5.38599	6.63629e-38	1.60519e-36	MYH19.20	NC_003076.8	16010869	16012559	-	1691	protein_coding	P-loop containing nucleoside triphosphate hydrolases superfamily protein
836040	141.394	3.48242	5.37688	5.95216e-27	9.84726e-26	HAI1	NC_003076.8	23894404	23896939	-	2084	protein_coding	PP2C protein (Clade A protein phosphatases type 2C)
842141	6.99696	0	5.36887	0.000435424	0.00135489	T8L23.12	NC_003070.9	21351166	21354311	+	2534	protein_coding	ATP binding protein
831075	88.4788	2.07925	5.3673	2.26183e-18	2.45584e-17	HSP17.6II	NC_003076.8	3882231	3883111	-	881	protein_coding	17.6 kDa class II heat shock protein
818608	88.6303	2.12371	5.36625	1.52268e-18	1.6748e-17	GEA6	NC_003071.7	16779552	16780368	-	720	protein_coding	Stress induced protein
838486	6.95293	0	5.3613	0.00052493	0.00160926	F14D16.19	NC_003070.9	6576077	6577413	+	1337	protein_coding	NAC (No Apical Meristem) domain transcriptional regulator superfamily protein
novel.20384	62.2213	1.53543	5.33872	1.05339e-13	8.6615e-13	-	NC_003076.8	2856150	2859308	+	2705	-	PF00538:linker histone H1 and H5 family
825474	136.437	3.35098	5.3367	2.38533e-27	3.99135e-26	AT3G62990	NC_003074.8	23282583	23283368	+	786	protein_coding	myelin transcription factor-like protein
839067	6.86804	0	5.3322	0.000474667	0.00146807	BCP1	NC_003070.9	8688563	8689268	+	706	protein_coding	homolog of Brassica campestris pollen protein 1
824528	209.009	5.1786	5.32385	2.68679e-40	6.94177e-39	AT3G53600	NC_003074.8	19875375	19876177	+	803	protein_coding	C2H2-type zinc finger family protein
novel.1180	6.75535	0	5.31341	0.000502838	0.00154758	-	NC_003070.9	3227192	3233109	-	3773	-	PF03169:OPT oligopeptide transporter protein
3770720	6.74565	0	5.31176	0.000483601	0.00149297	AT5G25045	NC_003076.8	8624714	8629137	-	4424	pseudogene	hypothetical protein
838619	84.8391	2.15414	5.3007	3.25768e-18	3.50595e-17	F14O10.9	NC_003070.9	7032070	7033329	+	1260	protein_coding	syringolide-induced protein
841403	6.65759	0	5.29672	0.000578862	0.00176672	F10F5.5	NC_003070.9	18438012	18439115	-	1104	protein_coding	transmembrane protein
829933	256.706	6.78893	5.24456	1.5622e-51	5.41769e-50	ACS8	NC_003075.7	17752079	17754157	+	1785	protein_coding	1-amino-cyclopropane-1-carboxylate synthase 8
833727	151.271	4.02623	5.24023	1.78225e-31	3.41344e-30	MPA22.3	NC_003076.8	14887429	14889151	+	1723	protein_coding	ARM repeat superfamily protein
6241500	6.36226	0	5.22872	0.000708394	0.00213187	AT2G43261	NC_003071.7	17985247	17986775	-	1025	protein_coding	transmembrane protein
3767665	12.3702	0.326512	5.2262	0.000158936	0.000530277	AT1G68735	NC_003070.9	25811865	25812303	+	439	misc_RNA	pseudogene of low-molecular-weight cysteine-rich 30~AT1G68735.2
819835	6.30853	0	5.21897	0.000785537	0.002347	PAPS3	NC_003074.8	2044352	2047209	+	1790	protein_coding	poly(A) polymerase 3
833754	6.29883	0	5.21715	0.000808238	0.00240959	K12B20.210	NC_003076.8	14997168	14998236	+	641	protein_coding	Chaperone DnaJ-domain superfamily protein
819332	134.425	3.63497	5.18822	3.52925e-28	6.11486e-27	MYB2	NC_003071.7	19375985	19377543	+	1367	protein_coding	myb domain protein 2
2745743	12.0316	0.326512	5.1858	0.000159006	0.000530429	AT1G06135	NC_003070.9	1862184	1862742	+	559	protein_coding	transmembrane protein
817021	33.5411	0.912844	5.18417	3.21541e-08	1.68567e-07	AGL61	NC_003071.7	10581069	10582015	+	947	protein_coding	AGAMOUS-like 61
835544	6.11618	0	5.16623	0.000913224	0.00269048	MRB17.6	NC_003076.8	22160931	22162513	+	1583	protein_coding	hypothetical protein (DUF295)
3766885	6.11095	0	5.16548	0.000995424	0.00290501	F9L11.35	NC_003070.9	11914967	11919845	-	4879	pseudogene	hypothetical protein
28717432	6.09155	0	5.16169	0.000889542	0.00262705	AT1G76965	NC_003070.9	28921137	28922431	-	1295	protein_coding	hypothetical protein
5007949	6.06246	0	5.15618	0.00102322	0.00297822	LCR51	NC_003071.7	17110760	17111255	+	386	protein_coding	low-molecular-weight cysteine-rich 51
815849	6.02289	0	5.14892	0.000990807	0.00289462	T10F5.18	NC_003071.7	5686136	5687290	-	1155	protein_coding	Transcription factor IIS family protein
842057	5.94977	0	5.13482	0.00113307	0.00327026	T6H22.17	NC_003070.9	20966528	20967180	-	552	protein_coding	cysteine-rich/transmembrane domain protein B
832473	151.17	4.3508	5.13085	8.07147e-31	1.51294e-29	MZF18.3	NC_003076.8	8139111	8142432	-	3054	protein_coding	Protein kinase superfamily protein
818785	136.131	4.00206	5.09087	4.29956e-27	7.15628e-26	PGAZAT	NC_003071.7	17461655	17464242	-	1748	protein_coding	polygalacturonase ADPG2-like protein
818993	31.349	0.892555	5.09078	6.56138e-08	3.32791e-07	F6E13.2	NC_003071.7	18176831	18179178	+	2060	protein_coding	Pectin lyase-like superfamily protein
828647	166.221	4.8318	5.08138	1.08157e-34	2.34986e-33	AT4G25433	NC_003075.7	13001198	13001948	-	751	protein_coding	peptidoglycan-binding LysM domain-containing protein
837261	5.74249	0	5.07603	0.00125669	0.00359869	AT1G07476	NC_003070.9	2295553	2296497	+	747	protein_coding	transmembrane protein
843636	5.72309	0	5.07216	0.00139108	0.00394808	F3N23.25	NC_003070.9	27476565	27478534	-	1659	protein_coding	Glucose-methanol-choline (GMC) oxidoreductase family protein
824010	486.381	14.4927	5.07102	3.0424e-95	2.22978e-93	AT3G48510	NC_003074.8	17967354	17968590	-	1237	protein_coding	AtIII18x5-like protein
828250	5.66937	0	5.06129	0.00168427	0.00470845	F17L22.90	NC_003075.7	11492248	11495538	-	2318	protein_coding	Subtilase family protein
834554	5.6492	0	5.05752	0.00157843	0.00443173	K18C1.6	NC_003076.8	18274179	18276586	-	1380	protein_coding	Flavin-binding monooxygenase family protein
824617	20.0758	0.588273	5.03878	1.57462e-05	6.07084e-05	AT3G54520	NC_003074.8	20183517	20185202	-	1158	protein_coding	hypothetical protein
840127	250.827	7.59257	5.03192	2.08988e-47	6.47187e-46	AOX1D	NC_003070.9	11666886	11668690	-	1526	protein_coding	alternative oxidase 1D
828617	5.50295	0	5.02588	0.0026885	0.00723526	OLEO1	NC_003075.7	12900430	12901577	+	908	protein_coding	oleosin 1
841261	49.9235	1.54364	5.01904	8.57805e-12	6.12555e-11	AT1G48405	NC_003070.9	17884645	17885614	-	894	protein_coding	Kinase interacting (KIP1-like) family protein
842114	764.813	23.7408	4.99629	9.41703e-141	1.29408e-138	GolS2	NC_003070.9	21207537	21209635	+	1435	protein_coding	galactinol synthase 2
3770588	107.852	3.37515	4.99465	9.79336e-24	1.40828e-22	MAPKKK21	NC_003075.7	17422538	17423953	-	1416	protein_coding	mitogen-activated protein kinase kinase kinase 21
829891	2766.45	86.4601	4.99276	0	0	CYP81D8	NC_003075.7	17569740	17571743	-	1790	protein_coding	cytochrome P450%2C family 81%2C subfamily D%2C polypeptide 8
827489	5.32923	0	4.97152	0.00318454	0.00843596	DL4880W	NC_003075.7	9846002	9847295	+	1294	protein_coding	Peroxidase superfamily protein
28717251	57.9244	1.89238	4.96789	1.60882e-13	1.3048e-12	AT1G19565	NC_003070.9	6772084	6773131	-	645	protein_coding	hypothetical protein
829884	10.3049	0.304281	4.96106	0.000471918	0.00145998	AT4G37295	NC_003075.7	17553310	17554105	+	796	protein_coding	hypothetical protein
842735	5.22701	0	4.9492	0.00242418	0.00657381	AT1G64295	NC_003070.9	23859554	23860624	-	1071	protein_coding	F-box associated ubiquitination effector family protein
843439	66.3584	2.16428	4.94689	4.75953e-15	4.26611e-14	F15H11.19	NC_003070.9	26768792	26770177	-	1194	protein_coding	Chaperone DnaJ-domain superfamily protein
818853	3993.54	131.755	4.92283	1.08257e-84	6.98021e-83	COR15B	NC_003071.7	17708593	17710433	-	1584	protein_coding	cold regulated 15b
828623	65.2036	2.10148	4.92263	5.60201e-15	5.009e-14	HSP23.6-MITO	NC_003075.7	12916926	12918110	+	1048	protein_coding	mitochondrion-localized small heat shock protein 23.6
823641	288.036	9.58595	4.91543	7.62604e-60	3.08791e-58	NRT2.6	NC_003074.8	16477561	16479559	-	1912	protein_coding	high affinity nitrate transporter 2.6
841700	9.98127	0.304281	4.9138	0.000587322	0.0017903	F6D8.10	NC_003070.9	19618099	19619026	-	730	protein_coding	late embryogenesis abundant protein-related / LEA protein-like protein
831895	250.042	8.54085	4.90567	3.61366e-51	1.2376e-49	T10O8.90	NC_003076.8	155610	157601	-	1296	protein_coding	Homeodomain-like superfamily protein
839845	18.0941	0.588273	4.88713	3.44246e-05	0.000126932	F15D2.23	NC_003070.9	10377790	10378961	-	854	protein_coding	histone acetyltransferase (DUF1264)
834122	5.01004	0	4.88006	0.00264712	0.00713118	AGL75	NC_003076.8	16490544	16491536	+	993	protein_coding	AGAMOUS-like 75
6240238	5.00034	0	4.87784	0.00279152	0.00748867	AT5G42053	NC_003076.8	16817678	16817984	+	307	protein_coding	hypothetical protein
820995	4.94661	0	4.86541	0.00333459	0.00879215	FOA1	NC_003074.8	5915427	5916656	-	1230	protein_coding	F-box and associated interaction domains-containing protein
3766853	4.93691	0	4.86291	0.00406399	0.010521	AT1G30814	NC_003070.9	10942648	10944727	-	1657	protein_coding	hypothetical protein
818990	4.93168	0	4.86226	0.00292074	0.00780961	F18O19.3	NC_003071.7	18162720	18164428	-	1443	protein_coding	Pectin lyase-like superfamily protein
838392	4.93168	0	4.86226	0.00292074	0.00780961	T10F20.13	NC_003070.9	6235895	6238799	+	498	protein_coding	Class II aaRS and biotin synthetases superfamily protein
821704	106.022	3.58036	4.85232	8.69573e-23	1.18901e-21	DXPS1	NC_003074.8	7573560	7576721	-	2426	protein_coding	1-deoxy-D-xylulose 5-phosphate synthase 1
838208	4.86172	0	4.82589	0.00544671	0.0137399	ATCHX1	NC_003070.9	5598411	5601367	-	2400	protein_coding	Cation/hydrogen exchanger family protein
831073	4.79306	0	4.80788	0.00430487	0.0110989	F14F18.170	NC_003076.8	3873799	3877004	-	2696	protein_coding	kinase with adenine nucleotide alpha hydrolases-like domain-containing protein
842120	1506.29	53.965	4.79839	1.39641e-252	7.48853e-250	PAP1	NC_003070.9	21233555	21235292	-	1109	protein_coding	production of anthocyanin pigment 1
28718486	9.19432	0.326512	4.79812	0.000760632	0.00227754	AT3G01455	NC_003074.8	1169208	1169943	+	617	misc_RNA	novel transcribed region%3B detected in carpel%2C receptacle%2C leaf%2C dark-grown seedling%2C light-grown seedling~AT3G01455.1
817934	16.8946	0.588273	4.79127	5.76664e-05	0.000205563	T1B8.27	NC_003071.7	14252154	14252643	+	490	protein_coding	Late embryogenesis abundant protein%2C group 6
28720229	9.09657	0.294137	4.78591	0.000889756	0.00262733	AT5G00375	NC_003076.8	3784979	3785757	-	779	misc_RNA	novel transcribed region~AT5G00375.2
818171	4.68037	0	4.78009	0.00390672	0.0101461	YLS9	NC_003071.7	15110492	15111539	+	1048	protein_coding	Late embryogenesis abundant (LEA) hydroxyproline-rich glycoprotein family
816726	4.68037	0	4.78009	0.00390672	0.0101461	WRKY59	NC_003071.7	9333844	9336278	-	970	protein_coding	WRKY DNA-binding protein 59
817901	1566.27	57.3452	4.77371	1.19831e-271	7.52775e-269	RD20	NC_003071.7	14144831	14146555	-	1045	protein_coding	Caleosin-related family protein
838256	2991.24	109.457	4.77175	0	0	F17F16.17	NC_003070.9	5764807	5765798	-	894	protein_coding	transmembrane protein
3767620	4.61694	0	4.76451	0.00415373	0.0107369	ARI6	NC_003070.9	23655587	23657382	+	1796	misc_RNA	pseudogene of RING/U-box superfamily protein~AT1G63760.1
837909	4.60201	0	4.76098	0.00419637	0.0108356	F13B4.1	NC_003070.9	4624564	4626166	-	1402	protein_coding	hypothetical protein (DUF1262)
842554	16.5254	0.588273	4.76029	7.81054e-05	0.000273021	FMO_GS-OX4	NC_003070.9	23168767	23172175	+	2218	protein_coding	flavin-monooxygenase glucosinolate S-oxygenase 4
828636	4.59231	0	4.75856	0.00415255	0.0107351	T30C3.2	NC_003075.7	12957834	12958791	+	798	protein_coding	SAWADEE protein
novel.24214	24.7561	0.892555	4.75373	9.40168e-07	4.19129e-06	-	NC_003076.8	23890546	23896702	-	3473	-	PF00481:Protein phosphatase 2C
841566	4.57292	0	4.75357	0.00452273	0.011602	F5D21.12	NC_003070.9	19059720	19061714	+	1433	protein_coding	NAD(P)-binding Rossmann-fold superfamily protein
839183	16.5254	0.620648	4.74946	7.09242e-05	0.000249346	T1K7.21	NC_003070.9	9138604	9140439	-	1836	protein_coding	FAD-binding Berberine family protein
28719871	4.54828	0	4.74751	0.00465698	0.0119034	AT4G07090	NC_003075.7	11891731	11892178	+	448	lncRNA	other RNA
818856	4.52889	0	4.74233	0.005159	0.0130651	F14N22.17	NC_003071.7	17714638	17716912	-	2174	protein_coding	late embryogenesis abundant domain-containing protein / LEA domain-containing protein
821863	613.591	23.0947	4.73289	8.88931e-122	9.17603e-120	ACA13	NC_003074.8	8116292	8119490	-	3199	protein_coding	ATPase E1-E2 type family protein / haloacid dehalogenase-like hydrolase family protein
822490	24.6078	0.94716	4.73135	9.24642e-07	4.12626e-06	AT3G28600	NC_003074.8	10722394	10723995	+	1602	protein_coding	P-loop containing nucleoside triphosphate hydrolases superfamily protein
816992	32.5775	1.20892	4.72822	2.11831e-08	1.12937e-07	F25P17.14	NC_003071.7	10431260	10433074	+	1609	protein_coding	GDSL-like Lipase/Acylhydrolase family protein
826980	32.1066	1.22921	4.70837	2.82729e-08	1.49037e-07	MYB79	NC_003075.7	7836644	7837763	+	927	protein_coding	myb domain protein 79
818072	16.1279	0.653023	4.70391	8.72321e-05	0.000302472	T4C15.27	NC_003071.7	14783254	14784847	+	1080	protein_coding	transmembrane protein
840302	167.705	6.53926	4.69608	9.99175e-37	2.32229e-35	F12G12.13	NC_003070.9	12393426	12396194	+	1979	protein_coding	Ankyrin repeat family protein
825072	8.54023	0.294137	4.68957	0.00110814	0.00320461	TT12	NC_003074.8	21819040	21821440	+	1789	protein_coding	MATE efflux family protein
28720052	110.593	4.21116	4.68841	1.17098e-24	1.76586e-23	AT4G09215	NC_003075.7	16891400	16891847	-	448	misc_RNA	novel transcribed region%3B detected in root%2C carpel%2C receptacle%2C dark-grown seedling%2C light-grown seedling%2C flower%2C aerial~AT4G09215.1
3771291	4.39997	0	4.68574	0.00615732	0.0153592	MJE4.15	NC_003076.8	13852387	13853742	-	1279	protein_coding	Glycine-rich protein family
835593	8.40814	0.304281	4.67204	0.00131627	0.00375465	MYB120	NC_003076.8	22324599	22326418	-	1742	protein_coding	myb domain protein 120
818780	209.961	8.32243	4.65933	3.76063e-45	1.09662e-43	T11A7.9	NC_003071.7	17439263	17441416	-	1384	protein_coding	imidazolonepropionase (Protein of unknown function%2C DUF642)
827176	62.0271	2.4908	4.65548	2.06872e-14	1.78372e-13	scpl30	NC_003075.7	8625830	8629620	+	1581	protein_coding	serine carboxypeptidase-like 30
837475	8.29545	0.304281	4.6554	0.00206816	0.0056912	F14J9.16	NC_003070.9	3066674	3068796	+	1931	protein_coding	NAD(P)-binding Rossmann-fold superfamily protein
827303	4.27235	0	4.65204	0.00674589	0.0166616	AMSH3	NC_003075.7	9137789	9141772	-	2136	protein_coding	associated molecule with the SH3 domain of STAM 3
828925	4.26788	0	4.6506	0.00645163	0.016005	sks10	NC_003075.7	13961888	13964229	-	1644	protein_coding	SKU5 similar 10
835216	4.26265	0	4.64942	0.00623169	0.0155189	MFG13.13	NC_003076.8	20885419	20886762	-	1344	protein_coding	long-chain-alcohol O-fatty-acyltransferase family protein / wax synthase family protein
831616	4.26265	0	4.64942	0.00623169	0.0155189	K3M16.70	NC_003076.8	5767379	5769924	+	1786	protein_coding	Glycosyl hydrolase superfamily protein
814943	221.604	8.89041	4.63495	1.31261e-48	4.23795e-47	F3L12.10	NC_003071.7	1353755	1355883	-	1716	protein_coding	MATE efflux family protein
829940	4.20892	0	4.63494	0.00663255	0.0164167	HKL3	NC_003075.7	17790080	17792198	-	1549	protein_coding	hexokinase-like 3
837476	4.19922	0	4.63224	0.00678353	0.0167437	F14J9.17	NC_003070.9	3069357	3070910	+	1106	protein_coding	NAD(P)-binding Rossmann-fold superfamily protein
843962	4.17459	0	4.62527	0.00789147	0.0192233	F15M4.21	NC_003070.9	28623398	28625408	-	1686	protein_coding	AMP-dependent synthetase and ligase family protein
novel.19344	4.16489	0	4.62255	0.00794842	0.0193492	-	NC_003075.7	17821482	17828192	-	5411	-	PF07173:Glycine-rich domain-containing protein-like
843954	60.1456	2.41784	4.61506	2.59399e-14	2.21922e-13	T23E18.14	NC_003070.9	28594950	28595996	-	1047	protein_coding	DUF241 domain protein%2C putative (DUF241)
818025	195.304	7.94325	4.61258	5.31592e-42	1.43237e-40	JAZ7	NC_003071.7	14573030	14573952	+	823	protein_coding	jasmonate-zim-domain protein 7
829166	29.9832	1.22921	4.6098	5.96599e-08	3.04419e-07	TET9	NC_003075.7	14878783	14880331	-	1124	protein_coding	tetraspanin9
843667	261.483	10.7383	4.60344	2.5922e-55	9.67652e-54	AT1G73325	NC_003070.9	27567419	27568281	-	863	protein_coding	Kunitz family trypsin and protease inhibitor protein
830416	282.852	11.6309	4.59748	9.58859e-61	3.95543e-59	PRX52	NC_003076.8	1578869	1580875	-	1304	protein_coding	Peroxidase superfamily protein
834727	207.926	8.58807	4.59241	1.26481e-44	3.64474e-43	NIG1	NC_003076.8	19002564	19004384	+	1821	protein_coding	calcium-binding transcription factor NIG1
840017	808.367	33.6665	4.5894	9.49271e-158	1.59325e-155	AGO3	NC_003070.9	11188120	11192585	+	4026	protein_coding	ARGONAUTE 3
834111	7.77791	0.294137	4.55671	0.00234352	0.00637316	NAC095	NC_003076.8	16445655	16446673	+	884	protein_coding	NAC domain containing protein 95
830571	4.00687	0	4.55273	0.00997692	0.0236995	AT5G06805	NC_003076.8	2106097	2108020	-	1785	pseudogene	hypothetical protein
816535	3.95761	0	4.5384	0.00901653	0.0216592	T2G17.5	NC_003071.7	8697300	8699299	+	1284	protein_coding	hypothetical protein
817270	3.95761	0	4.5384	0.00901653	0.0216592	F12K2.14	NC_003071.7	11673826	11675613	-	1284	protein_coding	coiled-coil protein (DUF2040)
6240617	3.94791	0	4.53549	0.00857975	0.0207209	AT2G24683	NC_003071.7	10498616	10498898	+	283	protein_coding	hypothetical protein
28718418	28.6975	1.28382	4.53161	1.17576e-07	5.81718e-07	AT3G00700	NC_003074.8	15604532	15605111	+	490	misc_RNA	novel transcribed region~AT3G00700.1
816947	28.3395	1.20892	4.52735	1.9521e-07	9.42692e-07	F27D4.4	NC_003071.7	10258107	10261352	+	3161	protein_coding	Leucine-rich receptor-like protein kinase family protein
31370875	3.89419	0	4.51991	0.00913672	0.0219239	AT3G23122	NC_003074.8	8234261	8234588	+	18	protein_coding	hypothetical protein
28720816	3.87926	0	4.51564	0.00990997	0.0235659	AT5G06535	NC_003076.8	17535598	17535871	+	274	lncRNA	other RNA
820482	7.59603	0.294137	4.51534	0.00246509	0.00667816	SMP1	NC_003074.8	4136453	4136828	+	376	protein_coding	seed maturation protein
828892	3.87479	0	4.51385	0.0114855	0.0269339	T27E11.30	NC_003075.7	13849949	13851973	+	1679	protein_coding	Calcium-binding EF hand family protein
28718279	97.6365	4.17878	4.5126	6.44819e-21	8.01902e-20	AT2G16367	NC_003071.7	7079650	7080075	-	426	misc_RNA	AT2G16367.1
28720814	3.85986	0	4.5099	0.00971987	0.0231564	AT5G06515	NC_003076.8	17456694	17457100	+	407	lncRNA	other RNA
834034	3.84046	0	4.50379	0.0110199	0.0259332	MYB115	NC_003076.8	16144792	16146671	+	1600	protein_coding	myb domain protein 115
28720502	3.81583	0	4.49645	0.0115318	0.0270164	AT5G02825	NC_003076.8	5952458	5952916	-	183	ncRNA	other RNA
839748	75.9873	3.41767	4.48602	5.26293e-18	5.59826e-17	GRX480	NC_003070.9	10013434	10014256	-	823	protein_coding	Thioredoxin superfamily protein
832316	20.1704	0.892555	4.46518	1.63753e-05	6.3033e-05	AT5G22545	NC_003076.8	7483159	7483861	+	703	protein_coding	hypothetical protein
822077	13.6428	0.630793	4.46218	0.000265167	0.000854247	AT3G24790	NC_003074.8	9052869	9054591	+	1279	protein_coding	Protein kinase superfamily protein
843832	641.978	28.903	4.46096	1.09139e-122	1.13726e-120	ORA47	NC_003070.9	28143851	28145058	+	1208	protein_coding	Integrase-type DNA-binding superfamily protein
836051	1983.27	90.1095	4.45319	1.12342e-261	6.67586e-259	LTP3	NC_003076.8	23928954	23929816	+	769	protein_coding	lipid transfer protein 3
835533	13.4816	0.620648	4.45301	0.000233162	0.000758474	F24B18.7	NC_003076.8	22108273	22109379	-	1107	protein_coding	hypothetical protein (DUF295)
novel.5584	3.68691	0	4.4294	0.014381	0.0329119	-	NC_003070.9	26037782	26040720	+	1474	-	PF16135:TPL-binding domain in jasmonate signalling|PF07897:Ethylene-responsive binding factor-associated repression|PF16136:Putative nuclear localisation signal
826762	7.11934	0.304281	4.42691	0.0027932	0.00749227	T5C23.10	NC_003075.7	7006648	7007738	-	1002	protein_coding	RNI-like superfamily protein
5007695	7.08502	0.304281	4.42159	0.00289564	0.00775001	AT1G14518	NC_003070.9	4966810	4967493	-	605	ncRNA	other RNA
821805	13.2012	0.630793	4.41692	0.000263742	0.000850403	AOX1B	NC_003074.8	7904097	7905576	+	1229	protein_coding	alternative oxidase 1B
835307	14703.2	690.287	4.41324	0	0	LTI78	NC_003076.8	21240717	21243644	+	2663	protein_coding	low-temperature-responsive protein 78 (LTI78) / desiccation-responsive protein 29A (RD29A)
837082	1125.87	53.1809	4.40906	3.53923e-207	1.03756e-204	ACS2	NC_003070.9	175706	178406	+	2068	protein_coding	1-amino-cyclopropane-1-carboxylate synthase 2
28719330	7.00666	0.294137	4.40906	0.00333988	0.00880376	AT3G28335	NC_003074.8	10588152	10589015	+	381	protein_coding	transmembrane protein
6240955	3.61825	0	4.40758	0.0147374	0.033615	AT2G41225	NC_003071.7	17190978	17191486	-	509	protein_coding	transmembrane protein
821169	3.59885	0	4.40105	0.0129239	0.0299523	SDG20	NC_003074.8	939900	942094	+	1724	protein_coding	SET domain protein 20
829050	3.58392	0	4.39665	0.0155867	0.035334	LCR24	NC_003075.7	14431526	14432290	+	435	protein_coding	low-molecular-weight cysteine-rich 24
836368	3.57945	0	4.39489	0.0152022	0.0345514	GSTU9	NC_003076.8	25088527	25089626	-	1031	protein_coding	glutathione S-transferase tau 9
6241324	3.57422	0	4.39341	0.0138723	0.0319015	AT4G12731	NC_003075.7	7493133	7493360	-	228	protein_coding	hypothetical protein
28717153	3.57422	0	4.39341	0.0138723	0.0319015	AT1G09733	NC_003070.9	29098675	29099062	-	388	lncRNA	other RNA
815916	70.9492	3.41573	4.38967	3.34372e-16	3.22449e-15	T1O16.12	NC_003071.7	6057288	6058620	-	1333	protein_coding	LL-diaminopimelate protein (DUF295)
836050	9512.36	454.301	4.38778	1.74054e-34	3.74821e-33	LTP4	NC_003076.8	23924990	23925957	-	830	protein_coding	lipid transfer protein 4
830389	3.55482	0	4.38711	0.0133918	0.0308999	MUG13.7	NC_003076.8	1496709	1498544	+	1532	protein_coding	DHHC-type zinc finger family protein
820519	3.55482	0	4.38711	0.0133918	0.0308999	AT3G13228	NC_003074.8	4266964	4268251	+	1288	protein_coding	RING/U-box superfamily protein
839408	148.149	7.21257	4.38192	2.48094e-32	4.89662e-31	SOM	NC_003070.9	954290	956144	+	1855	protein_coding	Zinc finger C-x8-C-x5-C-x3-H type family protein
818136	3.52049	0	4.37617	0.0142199	0.0325918	FIS2	NC_003071.7	14992565	14996756	+	2622	protein_coding	VEFS-Box of polycomb protein
6240845	3.52049	0	4.37617	0.0142199	0.0325918	AT1G30455	NC_003070.9	10769722	10770775	+	765	protein_coding	cyclin/Brf1-like TBP-binding domain-containing protein
838915	3.51079	0	4.37295	0.0146037	0.0333706	T26J12.15	NC_003070.9	8173823	8175819	-	1461	protein_coding	organic solute transporter ostalpha protein (DUF300)
3770292	3.49586	0	4.36798	0.0167206	0.0376511	U49.1	NC_003075.7	2586978	2587104	-	127	snoRNA	U49.1%3B snoRNA
3769703	3.49586	0	4.36798	0.0167206	0.0376511	AT3G50925	NC_003074.8	18925658	18926083	-	273	protein_coding	Defensin-like (DEFL) family protein
3769749	6.84864	0.294137	4.36679	0.0035428	0.00928875	AT3G60935	NC_003074.8	22517150	22520275	-	3126	pseudogene	hypothetical protein
836811	101.229	5.01591	4.35841	1.70483e-22	2.29964e-21	MUD21.2	NC_003076.8	26663500	26664436	+	840	protein_coding	late embryogenesis abundant protein
6240785	6.77998	0.304281	4.35564	0.00355391	0.00931013	AT5G65274	NC_003076.8	26085300	26085960	+	408	protein_coding	ARP2/3 complex 16 kDa subunit (p16-Arc)
835383	3.44214	0	4.34877	0.0237783	0.0514529	RKD4	NC_003076.8	21506967	21507948	-	771	protein_coding	RWP-RK domain-containing protein
824262	56.1932	2.86177	4.33503	1.09521e-13	8.99194e-13	XERO1	NC_003074.8	18941925	18942940	+	715	protein_coding	dehydrin xero 1
6241448	6.6285	0.304281	4.33012	0.00451876	0.0115932	AT4G05049	NC_003075.7	2587563	2587808	+	159	misc_RNA	pseudogene of P53/DNA damage-regulated protein~AT4G05049.1
828653	177.682	8.83969	4.31769	7.65654e-39	1.89577e-37	CBF1	NC_003075.7	13021780	13022996	-	1217	protein_coding	C-repeat/DRE binding factor 1
838017	78.3576	4.04652	4.28899	1.36543e-18	1.50939e-17	F14L17.33	NC_003070.9	4978922	4980466	+	1214	protein_coding	Peroxidase superfamily protein
818638	3.32815	0	4.28083	0.0219816	0.0480237	T2P4.21	NC_003071.7	16889212	16889580	-	273	protein_coding	BTB/POZ domain protein
841101	161.637	8.31616	4.28016	6.44771e-35	1.41342e-33	RLP6	NC_003070.9	17183347	17186602	-	3256	protein_coding	receptor like protein 6
3771532	3.31845	0	4.27863	0.0291551	0.0615727	AT5G58810	NC_003076.8	23747962	23750853	+	2892	misc_RNA	pseudogene of Subtilase family protein~AT5G58810.1
820321	6.41152	0.294137	4.27553	0.00482355	0.0122835	BSMT1	NC_003074.8	3614421	3617342	+	1468	protein_coding	S-adenosyl-L-methionine-dependent methyltransferases superfamily protein
841966	17.9353	0.94716	4.27166	2.3163e-05	8.75209e-05	F7A10.19	NC_003070.9	20602819	20604033	+	1215	protein_coding	proteinase inhibitor I4%2C serpin (DUF716)
814828	1079.95	55.8415	4.27095	2.77007e-193	7.25067e-191	RNS1	NC_003071.7	873506	874886	+	1120	protein_coding	ribonuclease 1
817773	6.37719	0.304281	4.26963	0.00480626	0.0122479	F22D22.11	NC_003071.7	13655627	13657369	-	1485	protein_coding	transmembrane receptor
842243	3.29382	0	4.26836	0.020253	0.0446553	bZIP4	NC_003070.9	21868190	21868708	+	519	protein_coding	basic leucine-zipper 4
823400	6.35256	0.294137	4.26541	0.00489881	0.0124578	AT3G43250	NC_003074.8	15216585	15217574	+	990	protein_coding	coiled-coil protein (DUF572)
843653	6.34286	0.294137	4.26367	0.00496342	0.0126177	TIP3%3B1	NC_003070.9	27521944	27523332	+	1179	protein_coding	Aquaporin-like superfamily protein
818690	3.25949	0	4.25629	0.0199323	0.0440537	AT2G40925	NC_003071.7	17074905	17076239	-	1335	protein_coding	F-box and associated interaction domains-containing protein
836751	6.2839	0.326512	4.25301	0.00585189	0.0146694	FNR1	NC_003076.8	26450964	26453199	-	1509	protein_coding	ferredoxin-NADP[+]-oxidoreductase 1
819090	3.24979	0	4.25282	0.0200971	0.0443738	DAD1	NC_003071.7	18478374	18480457	+	2084	protein_coding	alpha/beta-Hydrolases superfamily protein
3770294	3.24456	0	4.25193	0.0309436	0.0649692	AT4G11375	NC_003075.7	6914885	6919316	-	4432	pseudogene	hypothetical protein
816859	34.8611	1.8054	4.24836	6.88091e-09	3.83402e-08	T20D16.10	NC_003071.7	9903215	9903845	+	631	protein_coding	transmembrane protein
834604	3.22516	0	4.24431	0.0205158	0.0451713	MRA19.4	NC_003076.8	18507489	18511616	-	2265	protein_coding	Subtilisin-like serine endopeptidase family protein
834304	3.20576	0	4.23732	0.0208587	0.0458483	THO5	NC_003076.8	17205971	17209650	-	2992	protein_coding	THO complex%2C subunit 5
832330	3.20576	0	4.23732	0.0208587	0.0458483	MDJ22.9	NC_003076.8	7538192	7539685	-	1332	protein_coding	F-box/RNI-like/FBD-like domains-containing protein
3767020	3.20576	0	4.23732	0.0208587	0.0458483	T15P17.15	NC_003070.9	13832106	13835564	-	3459	pseudogene	hypothetical protein
818054	3.20053	0	4.23569	0.0243959	0.0526287	F19I3.12	NC_003071.7	14718195	14721271	-	1794	protein_coding	CTP synthase family protein
820789	727.682	38.3454	4.23422	7.10594e-137	9.2999e-135	NAC3	NC_003074.8	5234457	5236196	+	1542	protein_coding	NAC domain containing protein 3
817725	3.19606	0	4.23377	0.0232846	0.050499	DAD1-Like_Lipase_5	NC_003071.7	13476093	13477547	-	1455	protein_coding	alpha/beta-Hydrolases superfamily protein
844081	3.19083	0	4.2322	0.0220708	0.0481945	NAC032	NC_003070.9	29099839	29101759	+	1730	protein_coding	NAC domain containing protein 32
3767329	3.17143	0	4.2252	0.0214753	0.0470203	AT1G43895	NC_003070.9	16648567	16649643	-	1077	misc_RNA	pseudogene of Protein kinase superfamily protein~AT1G43895.1
3771416	3.17143	0	4.2252	0.0214753	0.0470203	67775.TRNA-ALA-1	NC_003076.8	17459175	17459247	-	73	tRNA	tRNA-Ala
835798	34.3436	1.81748	4.22336	4.70443e-09	2.66795e-08	MHM17.7	NC_003076.8	23038389	23041617	-	2125	protein_coding	basic helix-loop-helix (bHLH) DNA-binding family protein
843279	3.1371	0	4.2127	0.0240924	0.0520608	F10D13.12	NC_003070.9	26113575	26113997	+	423	protein_coding	heat shock protein-binding protein
825247	3.1177	0	4.20523	0.0261496	0.0559399	AT3G60760	NC_003074.8	22458616	22459202	-	369	protein_coding	hypothetical protein
823868	3.1177	0	4.20523	0.0261496	0.0559399	AT3G47150	NC_003074.8	17358591	17359765	+	1083	protein_coding	F-box and associated interaction domains-containing protein
842314	565.068	30.5399	4.20119	1.0936e-111	1.01886e-109	PUB19	NC_003070.9	22198266	22200687	+	2422	protein_coding	ARM repeat superfamily protein
835434	3.10277	0	4.19874	0.0340295	0.070546	OPT8	NC_003076.8	21743366	21746061	+	2366	protein_coding	oligopeptide transporter 8
2745555	6.08185	0.326512	4.19794	0.0058765	0.0147261	AT2G24693	NC_003071.7	10506024	10506859	+	443	protein_coding	Protein of unknown function (PD694200)
830076	10647.2	581.145	4.19549	0	0	APL3	NC_003075.7	18259547	18263468	+	2103	protein_coding	Glucose-1-phosphate adenylyltransferase family protein
817762	843.886	46.1112	4.19349	2.46598e-151	3.87282e-149	F22D22.23	NC_003071.7	13630980	13631929	-	950	protein_coding	Acyl-CoA N-acyltransferases (NAT) superfamily protein
829465	6.03783	0.304281	4.18992	0.00608579	0.0151986	F17M5.50	NC_003075.7	16049573	16050865	+	1293	protein_coding	F-box and associated interaction domains-containing protein
3767386	3.07367	0	4.18703	0.0374421	0.0766232	PUP19	NC_003070.9	17496657	17498152	-	1406	protein_coding	purine permease 19
830424	1572.09	86.4202	4.18524	7.19967e-239	3.04421e-236	DREB2A	NC_003076.8	1602205	1604112	+	1651	protein_coding	DRE-binding protein 2A
816662	5.91991	0.326512	4.16721	0.00903334	0.0216948	AT2G21237	NC_003071.7	9100536	9101215	-	680	protein_coding	transmembrane protein
829494	2688.26	153.588	4.1271	1.6086e-301	1.26316e-298	T16L1.40	NC_003075.7	16134366	16135134	+	769	protein_coding	Bifunctional inhibitor/lipid-transfer protein/seed storage 2S albumin superfamily protein
3770752	5.73279	0.294137	4.11214	0.00780687	0.0190362	AT5G27845	NC_003076.8	9868348	9871836	+	3489	pseudogene	hypothetical protein
28720135	5.73279	0.304281	4.11214	0.00778955	0.0189961	AT4G16545	NC_003075.7	9318319	9319814	-	999	protein_coding	heat shock protein HSP20/alpha crystallin family protein
840115	116.368	6.67152	4.10788	1.08355e-26	1.78057e-25	RCD1	NC_003070.9	11611891	11617419	+	4554	protein_coding	WWE protein-protein interaction domain protein family
28717372	15.9892	0.957305	4.10558	6.04538e-05	0.000214768	F13N6.15	NC_003070.9	21150341	21152980	-	1331	misc_RNA	pseudogene of Pectin lyase-like superfamily protein~AT1G56480.1
28721204	10.5615	0.620648	4.10302	0.00111911	0.00323294	AT5G27765	NC_003076.8	9834152	9834968	+	388	protein_coding	transmembrane protein
827066	2.91042	0	4.09148	0.030882	0.0648645	DL3165C	NC_003075.7	8211984	8213237	-	1146	protein_coding	structural constituent of ribosome protein
28720773	2.90073	0	4.08775	0.0328093	0.0683448	AT5G06015	NC_003076.8	16141472	16141678	+	207	lncRNA	other RNA
820475	10.3691	0.588273	4.08552	0.00130393	0.00372476	MGH6.1	NC_003074.8	4109375	4110849	+	1155	protein_coding	NAC (No Apical Meristem) domain transcriptional regulator superfamily protein
841231	15.6155	0.914785	4.08417	7.35478e-05	0.000257992	PER1	NC_003070.9	17780429	17781727	+	1059	protein_coding	1-cysteine peroxiredoxin 1
820266	2.88579	0	4.08204	0.0332319	0.0691268	AT3G10950	NC_003074.8	3423893	3424566	+	279	protein_coding	Zinc-binding ribosomal protein family protein
830783	2.88579	0	4.08204	0.0332319	0.0691268	T2K12.3	NC_003076.8	2873660	2874989	-	932	protein_coding	ssDNA-binding transcriptional regulator
5007859	2.87609	0	4.07799	0.0310592	0.065162	AT1G80133	NC_003070.9	30143628	30144313	-	598	protein_coding	EPIDERMAL PATTERNING FACTOR-like protein
novel.2715	2.87609	0	4.07799	0.0310592	0.065162	-	NC_003070.9	8910197	8912822	-	2530	-	-
832589	2.8567	0	4.0702	0.0340982	0.0706389	CYP71B14	NC_003076.8	8694630	8697108	-	1565	protein_coding	cytochrome P450%2C family 71%2C subfamily B%2C polypeptide 14
6240282	2.8567	0	4.0702	0.0340982	0.0706389	AT1G71528	NC_003070.9	26939500	26942952	-	3392	lncRNA	other RNA
827624	2.8567	0	4.0702	0.0340982	0.0706389	F13C5.70	NC_003075.7	10356465	10359169	+	1477	protein_coding	Transducin/WD40 repeat-like superfamily protein
3769720	2.85146	0	4.0684	0.0354896	0.0731654	AT3G55677	NC_003074.8	20663983	20664576	+	594	protein_coding	Plant self-incompatibility protein S1 family
828929	25.5735	1.50112	4.06741	8.77202e-07	3.92093e-06	F26K10.20	NC_003075.7	13974493	13975919	-	1427	protein_coding	Integrase-type DNA-binding superfamily protein
821246	2.847	0	4.0662	0.0460959	0.0917619	T21P5.7	NC_003074.8	836039	837707	+	1669	protein_coding	Phototropic-responsive NPH3 family protein
5007910	2.847	0	4.0662	0.0460959	0.0917619	AT2G25482	NC_003071.7	10845838	10846393	-	556	protein_coding	prolamin-like protein (DUF784)
822139	2.84177	0	4.06446	0.0328062	0.0683447	GLYR1	NC_003074.8	9271515	9273751	-	1611	protein_coding	glyoxylate reductase 1
820783	10.2124	0.598418	4.0639	0.00133996	0.00381777	AT3G15440	NC_003074.8	5211795	5212506	-	712	protein_coding	RING/U-box protein
novel.16742	2.83207	0	4.06053	0.0323014	0.0673707	-	NC_003075.7	7654958	7658302	-	2448	-	PF13561:Enoyl-(Acyl carrier protein) reductase
830972	2.83207	0	4.06053	0.0323014	0.0673707	MYB64	NC_003076.8	3502092	3503834	+	1523	protein_coding	myb domain protein 64
836046	2.83207	0	4.06053	0.0323014	0.0673707	PUM16	NC_003076.8	23914069	23915139	-	1071	protein_coding	pumilio 16
823979	2.82237	0	4.05654	0.0333828	0.0694275	AT3G48220	NC_003074.8	17852284	17853557	-	645	protein_coding	F-box protein
831584	2.79774	0	4.04662	0.0359122	0.0739188	MKP11.14	NC_003076.8	5653524	5655336	-	1266	protein_coding	Pectin lyase-like superfamily protein
835449	2.78804	0	4.04259	0.0362258	0.0744633	MGN6.2	NC_003076.8	21798156	21799420	+	1047	protein_coding	RNA-binding (RRM/RBD/RNP motifs) family protein
843206	5.48148	0.304281	4.04126	0.0104177	0.0246401	PPC4	NC_003070.9	25822716	25828147	-	3368	protein_coding	phosphoenolpyruvate carboxylase 4
829941	116.067	7.04055	4.0392	5.49628e-26	8.75066e-25	T28I19.130	NC_003075.7	17796072	17797901	-	1375	protein_coding	basic helix-loop-helix (bHLH) DNA-binding superfamily protein
834080	95.844	5.89638	4.03128	2.84041e-22	3.79648e-21	MHK7.3	NC_003076.8	16334581	16336017	-	1437	protein_coding	hypothetical protein
825298	2.75371	0	4.02706	0.0493908	0.0974563	AT3G61260	NC_003074.8	22675061	22676851	-	1131	protein_coding	Remorin family protein
828750	5.38373	0.326512	4.02092	0.0104319	0.0246656	WRKY34	NC_003075.7	13357596	13359551	-	1708	protein_coding	WRKY DNA-binding protein 34
827586	5.33447	0.304281	4.01091	0.0106267	0.0250884	F28J12.200	NC_003075.7	10221106	10223076	-	1770	protein_coding	transmembrane protein
838102	19.7157	1.19684	4.0075	1.0709e-05	4.22346e-05	F9L1.27	NC_003070.9	5274271	5275602	+	1259	protein_coding	Cystathionine beta-synthase (CBS) protein
839893	39.531	2.49274	4.00437	7.08427e-10	4.32192e-09	JAZ8	NC_003070.9	10596352	10597341	+	806	protein_coding	jasmonate-zim-domain protein 8
834530	24.7399	1.5881	3.99576	7.80466e-07	3.50922e-06	K21C13.18	NC_003076.8	18163128	18164813	+	1491	protein_coding	Glutathione S-transferase family protein
835489	1129.79	71.0234	3.99127	1.36056e-199	3.78665e-197	UF3GT	NC_003076.8	21936746	21938396	-	1651	protein_coding	UDP-glucose:flavonoid 3-o-glucosyltransferase
834377	121.338	7.65105	3.9814	8.74923e-28	1.48433e-26	K9D7.7	NC_003076.8	17506400	17507641	+	581	protein_coding	Serine protease inhibitor%2C potato inhibitor I-type family protein
819093	493.513	31.2978	3.97535	4.05794e-91	2.83244e-89	ERF13	NC_003071.7	18495215	18496327	+	1113	protein_coding	ethylene-responsive element binding factor 13
842077	43.4407	2.78493	3.97331	9.09001e-10	5.48619e-09	PP2-B13	NC_003070.9	21056099	21057577	-	1275	protein_coding	phloem protein 2-B13
836596	283.371	18.0426	3.96723	7.03729e-60	2.85478e-58	ABR1	NC_003076.8	25891449	25893888	+	1638	protein_coding	Integrase-type DNA-binding superfamily protein
820590	510.831	32.8952	3.96644	1.71742e-101	1.39339e-99	CWINV5	NC_003074.8	4528362	4530713	-	1966	protein_coding	cell wall invertase 5
816273	86.0487	5.44425	3.96521	5.52283e-19	6.21446e-18	AT2G17660	NC_003071.7	7673145	7673712	+	568	protein_coding	RPM1-interacting protein 4 (RIN4) family protein
830991	181.976	11.6773	3.96056	1.06698e-40	2.78619e-39	GLR2.5	NC_003076.8	3571020	3574817	-	3504	protein_coding	glutamate receptor 2.5
832870	5.09809	0.294137	3.93763	0.0135677	0.0312696	F15F15.70	NC_003076.8	10020653	10021430	+	700	protein_coding	Polyketide cyclase/dehydrase and lipid transport superfamily protein
818404	338.485	22.0423	3.93553	3.90785e-68	1.85176e-66	F16M14.18	NC_003071.7	16018210	16020156	+	1700	protein_coding	Homeodomain-like superfamily protein
28718359	9.33688	0.608562	3.92414	0.00313888	0.00833207	AT2G46995	NC_003071.7	19309394	19309673	-	280	protein_coding	hypothetical protein
820121	32.6559	2.13385	3.92283	1.66661e-08	8.99673e-08	APX2	NC_003074.8	2956156	2958330	+	1068	protein_coding	ascorbate peroxidase 2
829598	9.32641	0.620648	3.91711	0.00229122	0.00624252	SK12	NC_003075.7	16480008	16480616	-	609	protein_coding	SKP1-like 12
839262	2.57106	0	3.91001	0.049495	0.0976531	SR34	NC_003070.9	626639	629993	+	2028	protein_coding	RNA-binding (RRM/RBD/RNP motifs) family protein
828255	1338.57	88.9838	3.90889	4.12902e-28	7.12596e-27	NRT1.8	NC_003075.7	11517353	11519805	-	2186	protein_coding	NITRATE TRANSPORTER 1.8
5007839	4.92198	0.326512	3.89856	0.0146861	0.0335261	AT1G68568	NC_003070.9	25746977	25747964	-	988	antisense_RNA	other RNA
838504	40.8497	2.72018	3.89201	4.43468e-10	2.74277e-09	T29M8.8	NC_003070.9	6626794	6627688	-	895	protein_coding	Integrase-type DNA-binding superfamily protein
836369	166.642	11.2556	3.87721	6.8077e-34	1.43235e-32	HVA22B	NC_003076.8	25090091	25091559	+	833	protein_coding	HVA22 homologue B
828387	1533.41	104.324	3.8746	2.5105e-245	1.17443e-242	LDOX	NC_003075.7	12004726	12006209	-	1400	protein_coding	leucoanthocyanidin dioxygenase
novel.12301	2.4927	0	3.87458	0.0498655	0.0983312	-	NC_003074.8	5144522	5146860	+	1439	-	PF02737:3-hydroxyacyl-CoA dehydrogenase, NAD binding domain|PF00725:3-hydroxyacyl-CoA dehydrogenase, C-terminal domain
28716216	2.4927	0	3.87458	0.0498655	0.0983312	AT1G04963	NC_003070.9	4289280	4289536	+	257	lncRNA	other RNA
28718333	71.3819	4.86418	3.86436	2.58409e-16	2.50845e-15	AT2G37805	NC_003071.7	15842880	15843733	-	854	protein_coding	cysteine/histidine-rich C1 domain protein
844423	747.327	51.1844	3.86418	9.57652e-142	1.34974e-139	WRKY40	NC_003070.9	30383561	30385499	+	1325	protein_coding	WRKY DNA-binding protein 40
828456	8.94825	0.630793	3.85288	0.00273414	0.00735086	GH9B15	NC_003075.7	12293117	12295859	-	2027	protein_coding	glycosyl hydrolase 9B15
844353	9776.41	678.721	3.84744	0	0	F18B13.21	NC_003070.9	30140912	30142697	-	1475	protein_coding	Tetratricopeptide repeat (TPR)-like superfamily protein
836542	26.5397	1.86	3.8408	3.24497e-07	1.53072e-06	AOX2	NC_003076.8	25683770	25685731	-	1324	protein_coding	alternative oxidase 2
836772	1737.53	121.801	3.83357	9.06004e-245	4.15006e-242	RAB18	NC_003076.8	26518277	26519447	-	1089	protein_coding	Dehydrin family protein
827945	8.75067	0.598418	3.83107	0.00366449	0.00957128	F6N23.4	NC_003075.7	247927	250406	+	1404	protein_coding	COP1-interacting protein-like protein
819827	309.64	21.7969	3.82743	1.10208e-61	4.64202e-60	MYB108	NC_003074.8	2003393	2006727	+	1867	protein_coding	myb domain protein 108
830317	17.6756	1.30605	3.82488	5.39028e-05	0.000193023	T19N18.110	NC_003076.8	1234712	1236391	+	1433	protein_coding	S-adenosyl-L-methionine-dependent methyltransferases superfamily protein
814765	4.705	0.304281	3.82372	0.0179173	0.0400354	PP2-B8	NC_003071.7	616088	617322	-	966	protein_coding	phloem protein 2-B8
820310	4.66097	0.294137	3.81328	0.0181607	0.0405338	AT3G11380	NC_003074.8	3564079	3565779	+	1626	protein_coding	Pentatricopeptide repeat (PPR) superfamily protein
836494	4.59231	0.294137	3.79704	0.0188136	0.0417834	MBK5.22	NC_003076.8	25510776	25511456	-	681	protein_coding	RING/U-box superfamily protein
819808	4.58708	0.294137	3.79564	0.0226607	0.0493454	F24P17.19	NC_003074.8	1920137	1923738	-	3048	protein_coding	DNAJ heat shock N-terminal domain-containing protein
novel.15100	8.52083	0.608562	3.79558	0.00388483	0.0100952	-	NC_003074.8	21033442	21036166	-	2154	-	PF13499:EF-hand domain pair
843821	4.56322	0.304281	3.7896	0.0213617	0.0468068	F9E10.33	NC_003070.9	28111808	28112579	-	772	protein_coding	RmlC-like cupins superfamily protein
832031	1774.57	128.38	3.78755	1.89267e-276	1.26104e-273	T24G5.10	NC_003076.8	6411443	6413311	-	1636	protein_coding	Eukaryotic aspartyl protease family protein
818247	696.395	50.4132	3.78746	1.13346e-123	1.20393e-121	UGT73C1	NC_003071.7	15410376	15412064	-	1689	protein_coding	UDP-glucosyl transferase 73C1
834546	4.54828	0.294137	3.78629	0.0203311	0.044805	AT5G45113	NC_003076.8	18231908	18233521	-	1614	protein_coding	mitochondrial transcription termination factor-related / mTERF-like protein
817877	4.51919	0.294137	3.77847	0.0234594	0.0508529	F25I18.10	NC_003071.7	14053404	14056246	+	1995	protein_coding	glycoside hydrolase family 28 protein / polygalacturonase (pectinase) family protein
829538	67.2039	4.82166	3.7771	2.28731e-15	2.08764e-14	F17I5.120	NC_003075.7	16264269	16265420	-	1152	protein_coding	Cupredoxin superfamily protein
28717343	46.5403	3.41767	3.77667	1.50285e-11	1.05434e-10	AT1G50745	NC_003070.9	18808866	18810504	-	1568	protein_coding	plant mobile domain protein
843328	79.9247	5.82148	3.77377	6.47071e-19	7.25135e-18	GSTU12	NC_003070.9	26334250	26335630	-	1003	protein_coding	glutathione S-transferase TAU 12
820501	150.459	11.2166	3.76017	6.23676e-32	1.21675e-30	AT3G13130	NC_003074.8	4222912	4223759	+	848	protein_coding	transmembrane protein
3768129	20.7189	1.53543	3.75121	7.30377e-06	2.94279e-05	AT2G06045	NC_003071.7	2358727	2359113	+	387	pseudogene	hypothetical protein
828963	69.7867	5.12594	3.7448	3.43543e-16	3.30858e-15	F20O9.140	NC_003075.7	14065992	14066661	+	670	protein_coding	transmembrane protein
826718	69.7713	5.17234	3.74053	1.52749e-15	1.41291e-14	Resistance_Methylated_Gene_1	NC_003075.7	6811103	6817339	+	3521	protein_coding	Disease resistance protein (TIR-NBS-LRR class) family
820883	877.022	65.9169	3.73956	1.61071e-124	1.75321e-122	AHP4	NC_003074.8	5554197	5555789	+	938	protein_coding	HPT phosphotransmitter 4
823751	377.189	28.1337	3.73955	1.12368e-72	5.81326e-71	AT3G46080	NC_003074.8	16922514	16923299	-	786	protein_coding	C2H2-type zinc finger family protein
832476	241.871	18.1093	3.73807	5.63569e-50	1.8889e-48	WRKY30	NC_003076.8	8153115	8154710	-	1290	protein_coding	WRKY DNA-binding protein 30
816331	106.189	7.97368	3.73343	3.82681e-23	5.32532e-22	F8D23.4	NC_003071.7	7910703	7913861	-	2267	protein_coding	Sec14p-like phosphatidylinositol transfer family protein
842342	776.725	58.9044	3.72861	5.2271e-129	6.01719e-127	GolS4	NC_003070.9	22278975	22280593	-	1350	protein_coding	galactinol synthase 4
820215	12.2712	0.935074	3.72382	0.000575076	0.00175541	AT3G10510	NC_003074.8	3274220	3275551	-	1116	protein_coding	Galactose oxidase/kelch repeat superfamily protein
836103	2049.58	154.998	3.72144	8.85531e-196	2.43377e-193	RHL41	NC_003076.8	24102814	24103794	+	981	protein_coding	C2H2-type zinc finger family protein
3769731	4.36564	0.326512	3.71399	0.0238847	0.051652	U2.3	NC_003074.8	21397262	21398132	-	871	snRNA	U2.3%3B snRNA
816609	262.832	20.2244	3.71203	7.69438e-53	2.74192e-51	NDB4	NC_003071.7	8953057	8955831	-	2076	protein_coding	NAD(P)H dehydrogenase B4
28718321	111.845	8.51944	3.70218	5.41568e-25	8.31527e-24	F20M17.10	NC_003071.7	13542939	13545313	-	1726	misc_RNA	pseudogene of poly(ADP-ribose) glycohydrolase 2~AT2G31860.1
3766656	4.31191	0.326512	3.70022	0.0249377	0.0536293	AT1G03982	NC_003070.9	1022251	1023719	-	1290	protein_coding	PAK-box/P21-Rho-binding family protein
844356	183.646	14.1681	3.6963	1.2186e-39	3.1119e-38	GLYI7	NC_003070.9	30150897	30152614	+	1493	protein_coding	Lactoylglutathione lyase / glyoxalase I family protein
novel.23204	11.8309	0.94716	3.67749	0.000964927	0.00282765	-	NC_003076.8	19500363	19504534	-	2644	-	PF03936:Terpene synthase family, metal binding domain
832308	4.20892	0.294137	3.67368	0.0265618	0.0567058	AtPARP3	NC_003076.8	7446962	7451049	+	2837	protein_coding	poly ADP-ribose polymerase 3
821902	117.85	9.29376	3.67116	5.20799e-26	8.3037e-25	ERF1	NC_003074.8	8295617	8296604	+	988	protein_coding	ethylene response factor 1
3771437	4.19922	0.304281	3.67106	0.0269092	0.0573808	AT5G45116	NC_003076.8	18233906	18237928	+	4023	pseudogene	hypothetical protein
817085	159.894	12.5133	3.66822	5.95364e-34	1.25386e-32	RLP21	NC_003071.7	10838294	10842016	+	3144	protein_coding	receptor like protein 21
841497	42.1694	3.34083	3.64231	1.52207e-10	9.76815e-10	F4M15.2	NC_003070.9	18810603	18812050	-	1251	protein_coding	aminotransferase-like%2C mobile domain protein
818354	2425.05	194.325	3.63999	2.88226e-296	2.11241e-293	ChlAKR	NC_003071.7	15834766	15837001	+	1485	protein_coding	NAD(P)-linked oxidoreductase superfamily protein
819733	564.842	45.5818	3.62647	1.73423e-95	1.27955e-93	RLP33	NC_003074.8	1648843	1652149	-	3191	protein_coding	receptor like protein 33
843329	90.6924	7.33469	3.62375	1.46057e-19	1.69286e-18	GSTU11	NC_003070.9	26337481	26338818	-	1087	protein_coding	glutathione S-transferase TAU 11
816590	11.3335	0.914785	3.62313	0.00095854	0.00281156	PIA1	NC_003071.7	8896912	8899898	-	1912	protein_coding	PP2C induced by AVRRPM1
841789	60.6008	4.88835	3.62238	7.52671e-14	6.24019e-13	F22G10.20	NC_003070.9	19980299	19981199	+	901	protein_coding	HSP20-like chaperones superfamily protein
831664	11.5387	0.979535	3.61777	0.00109358	0.00316751	MCM23.4	NC_003076.8	5948999	5951750	-	2474	protein_coding	Disease resistance protein (TIR-NBS-LRR class) family
830982	33.8333	2.75256	3.61642	1.46026e-08	7.91975e-08	F2I11.30	NC_003076.8	3545211	3546169	+	959	protein_coding	phospholipase-like protein (PEARLI 4) family protein
834291	8042.19	655.439	3.6161	0	0	DFR	NC_003076.8	17164093	17166032	-	1520	protein_coding	dihydroflavonol 4-reductase
835752	15.1226	1.2413	3.61276	0.000160851	0.000536421	PUM12	NC_003076.8	22880687	22884087	+	2509	protein_coding	pumilio 12
828367	86.1187	7.18214	3.60186	2.12764e-18	2.31358e-17	CYP706A2	NC_003075.7	11934969	11936823	+	1855	protein_coding	cytochrome P450%2C family 706%2C subfamily A%2C polypeptide 2
842956	14.7361	1.21907	3.5902	0.000182001	0.000601572	MYB114	NC_003070.9	24757298	24758953	+	1144	protein_coding	myb domain protein 114
837300	14.698	1.21907	3.5868	0.000370607	0.00116641	F24B9.5	NC_003070.9	2426705	2429225	+	2172	protein_coding	transferring glycosyl group transferase (DUF604)
3766757	7.2729	0.598418	3.5821	0.00956125	0.0228181	F18O14.19	NC_003070.9	6719448	6720654	+	1207	pseudogene	hypothetical protein
818964	2324.63	194.776	3.57979	2.42278e-304	1.97295e-301	F18O19.27	NC_003071.7	18093694	18095093	-	1180	protein_coding	Chitinase family protein
815090	3.96731	0.294137	3.57927	0.0364007	0.0747394	F16J10.3	NC_003071.7	1983901	1985449	+	1002	protein_coding	TRAF-like family protein
818097	73.5839	6.18037	3.57899	3.73978e-17	3.79449e-16	LEA18	NC_003071.7	14862779	14863412	-	634	protein_coding	Late embryogenesis abundant protein%2C group 1 protein
836610	374.034	31.2635	3.57794	1.27064e-70	6.34944e-69	MXK3.10	NC_003076.8	25929432	25931384	-	1860	protein_coding	SPFH/Band 7/PHB domain-containing membrane-associated protein family
816843	60.7691	5.11385	3.54848	5.51994e-13	4.30074e-12	F21P24.17	NC_003071.7	9840456	9841366	+	897	protein_coding	Late embryogenesis abundant protein%2C group 6
28719316	3.85016	0.326512	3.54579	0.0361097	0.0742559	AT3G25011	NC_003074.8	9112961	9113518	-	558	protein_coding	hypothetical protein
843796	3.85016	0.294137	3.54575	0.0364026	0.0747394	CYP98A9	NC_003070.9	28016045	28017711	+	1667	protein_coding	cytochrome P450%2C family 98%2C subfamily A%2C polypeptide 9
814904	28.796	2.50094	3.53844	3.8935e-07	1.8218e-06	AtSULT202E1	NC_003071.7	1150871	1152044	-	1174	protein_coding	P-loop containing nucleoside triphosphate hydrolases superfamily protein
817084	331.309	29.1796	3.51418	7.83316e-63	3.37701e-61	F13B15.12	NC_003071.7	10832578	10835660	-	2706	protein_coding	EEIG1/EHBP1 protein amino-terminal domain protein
832067	111.469	9.80519	3.50359	7.14501e-24	1.03218e-22	NUDT24	NC_003076.8	6566271	6568806	+	1518	protein_coding	nudix hydrolase homolog 24
821720	115.217	10.2854	3.50079	4.69518e-23	6.51312e-22	AT3G21660	NC_003074.8	7624406	7626654	-	1416	protein_coding	UBX domain-containing protein
831156	2215.68	196.957	3.49476	1.19963e-241	5.38291e-239	SAG29	NC_003076.8	4181042	4183354	-	1351	protein_coding	senescence-associated gene 29
830540	6.85834	0.598418	3.48321	0.0102889	0.0243642	F15M7.5	NC_003076.8	1987181	1989372	-	2109	protein_coding	SWAP (Suppressor-of-White-APricot)/surp domain-containing protein
835860	2090.68	188.231	3.47267	5.0337e-290	3.5702e-287	TCH4	NC_003076.8	23307006	23308680	-	1590	protein_coding	Xyloglucan endotransglucosylase/hydrolase family protein
833661	218.841	19.9462	3.46968	1.14349e-40	2.98243e-39	AT5G36925	NC_003076.8	14565476	14566439	-	879	protein_coding	hypothetical protein
834311	10.1975	0.92493	3.46939	0.00186995	0.00518862	AT5G42965	NC_003076.8	17236736	17237139	+	404	protein_coding	Polynucleotidyl transferase%2C ribonuclease H-like superfamily protein
825510	30.621	2.83954	3.45766	8.37232e-08	4.19704e-07	AT-HSFA7B	NC_003074.8	23399236	23400812	+	1081	protein_coding	winged-helix DNA-binding transcription factor family protein
842196	56.8211	5.12594	3.45101	3.18229e-12	2.34874e-11	ZW9	NC_003070.9	21611803	21614169	-	1862	protein_coding	TRAF-like family protein
5007741	3.63318	0.294137	3.44938	0.0446509	0.0892977	AGL64	NC_003070.9	10496730	10497287	+	558	protein_coding	AGAMOUS-like 64
821706	120.804	11.0992	3.44788	4.69044e-25	7.2219e-24	DMP1	NC_003074.8	7581959	7582793	+	835	protein_coding	transmembrane protein%2C putative (DUF679 domain membrane protein 1)
827486	30.0995	2.75256	3.44646	2.23482e-07	1.07239e-06	DL4865W	NC_003075.7	9831077	9833138	+	1623	protein_coding	Protein kinase superfamily protein
5007915	6.80461	0.653023	3.44231	0.0119043	0.0278269	AT2G31335	NC_003071.7	13360883	13361383	+	501	protein_coding	hypothetical protein
836510	9.87305	0.88241	3.44011	0.00277007	0.00743657	MGI19.10	NC_003076.8	25568644	25570402	+	1759	protein_coding	Acyl-CoA N-acyltransferase with RING/FYVE/PHD-type zinc finger domain-containing protein
843608	62.9284	5.75868	3.43483	4.54058e-14	3.82798e-13	F28P22.5	NC_003070.9	27385130	27388534	-	2625	protein_coding	Protein kinase superfamily protein
817155	306.375	28.4111	3.43412	7.77383e-62	3.28698e-60	HSFA2	NC_003071.7	11135624	11137792	+	1876	protein_coding	heat shock transcription factor A2
843416	76.2276	7.07293	3.43314	2.02313e-15	1.85344e-14	F15H11.4	NC_003070.9	26699321	26702544	+	2121	protein_coding	Calcium-dependent lipid-binding (CaLB domain) family protein
novel.17168	3.57945	0.294137	3.43292	0.04892	0.0966749	-	NC_003075.7	9483955	9505455	-	11377	-	PF00931:NB-ARC domain|PF07725:Leucine Rich Repeat|PF01582:TIR domain
821293	3.57422	0.326512	3.4315	0.0457997	0.0912796	RP2	NC_003074.8	69468	71362	-	1506	protein_coding	PPDK regulatory protein 2
821204	6.60257	0.598418	3.42635	0.016921	0.0380255	T12J13.10	NC_003074.8	873749	876800	-	1787	protein_coding	MATE efflux family protein
6240574	6.51897	0.588273	3.41708	0.0146087	0.0333784	AT2G20555	NC_003071.7	8847445	8848168	+	724	misc_RNA	pseudogene of mitochondrial editing factor 21~AT2G20555.1
828420	232.464	21.8979	3.41032	9.44125e-47	2.87912e-45	CRK13	NC_003075.7	12148673	12151638	-	2621	protein_coding	cysteine-rich RLK (RECEPTOR-like protein kinase) 13
832320	113.909	10.6958	3.40874	2.56348e-22	3.4326e-21	WRKY38	NC_003076.8	7495455	7496990	-	1306	protein_coding	WRKY DNA-binding protein 38
834780	454.015	43.1506	3.40418	2.32635e-78	1.32512e-76	MQL5.19	NC_003076.8	19206829	19208998	+	1573	protein_coding	alpha/beta-Hydrolases superfamily protein
831559	71.3142	6.72418	3.40102	2.97075e-15	2.69463e-14	F2K13.110	NC_003076.8	5573700	5575910	-	1494	protein_coding	Zinc-binding dehydrogenase family protein
841483	16.1323	1.54558	3.3937	0.000135516	0.000456647	PRK5	NC_003070.9	18742027	18744805	+	2509	protein_coding	Leucine-rich repeat protein kinase family protein
828460	17851.2	1710.51	3.38277	0	0	CORI3	NC_003075.7	12310379	12313212	+	2310	protein_coding	Tyrosine transaminase family protein
843993	1232.69	118.309	3.38086	2.75118e-163	5.08321e-161	F14G6.20	NC_003070.9	28746833	28747848	+	1016	protein_coding	poly polymerase
839324	226.471	21.8172	3.37449	1.46773e-46	4.44504e-45	MAPKKK18	NC_003070.9	1469541	1470881	+	1341	protein_coding	mitogen-activated protein kinase kinase kinase 18
833776	12.5665	1.18669	3.36338	0.000685458	0.00206738	K18L3.130	NC_003076.8	15123089	15124435	-	1089	protein_coding	S-adenosyl-L-methionine-dependent methyltransferase superfamily protein
834485	753.198	73.845	3.35134	4.63856e-104	3.90759e-102	AT5G44575	NC_003076.8	17973775	17975120	+	657	protein_coding	hypothetical protein
829595	6.24511	0.620648	3.34845	0.0176821	0.0395782	PERK5	NC_003075.7	16465730	16469039	+	2582	protein_coding	Protein kinase superfamily protein
821036	410.423	40.3236	3.34753	1.61075e-75	8.83183e-74	CNGC19	NC_003074.8	6045002	6048529	+	2889	protein_coding	cyclic nucleotide gated channel 19
832145	1326.07	130.63	3.34154	1.04419e-38	2.56808e-37	BCB	NC_003076.8	6826365	6827748	+	1192	protein_coding	blue-copper-binding protein
820808	2787.52	276.986	3.33268	0	0	AT3G15650	NC_003074.8	5305549	5307979	+	1527	protein_coding	alpha/beta-Hydrolases superfamily protein
822453	2590.21	259.734	3.31959	1.49414e-252	7.82184e-250	AT3G28270	NC_003074.8	10538005	10540070	+	2066	protein_coding	transmembrane protein%2C putative (DUF677)
827046	2985.49	298.827	3.31857	1.73873e-253	9.55737e-251	DL3090C	NC_003075.7	8122188	8123835	-	1648	protein_coding	UDP-Glycosyltransferase superfamily protein
6240821	48.9955	4.9067	3.31736	1.68023e-11	1.17466e-10	AT1G70185	NC_003070.9	26429733	26430069	+	337	ncRNA	other RNA
829398	6.04753	0.598418	3.30749	0.0168847	0.0379517	F4D11.170	NC_003075.7	15737918	15741741	+	2540	protein_coding	ArfGap/RecO-like zinc finger domain-containing protein
837075	877.708	88.9169	3.3068	4.55302e-123	4.76701e-121	UGT74E2	NC_003070.9	1703002	1704838	-	1755	protein_coding	Uridine diphosphate glycosyltransferase 74E2
822424	239.221	24.4153	3.29746	5.90081e-46	1.76279e-44	SWEET4	NC_003074.8	10408073	10409977	-	1270	protein_coding	Nodulin MtN3 family protein
28720208	6.09155	0.630793	3.29553	0.0168679	0.0379244	AT4G35655	NC_003075.7	16910494	16911160	+	667	protein_coding	RPM1-interacting protein 4 (RIN4) family protein
834305	172.924	17.9255	3.28916	5.54503e-28	9.48783e-27	MBD2.13	NC_003076.8	17210533	17214220	-	1805	protein_coding	alpha/beta-Hydrolases superfamily protein
829647	10468.6	1083.64	3.27222	0	0	F11I11.190	NC_003075.7	16642142	16644928	-	2275	protein_coding	Major facilitator superfamily protein
817439	37866.7	3939.14	3.26522	0	0	OEP16-1	NC_003071.7	12414108	12415661	-	964	protein_coding	outer plastid envelope protein 16-1
837186	8.79153	0.902699	3.26473	0.00469822	0.0119977	F4H5.16	NC_003070.9	2072979	2076505	+	2309	protein_coding	P-loop containing nucleoside triphosphate hydrolases superfamily protein
816709	5.97887	0.653023	3.25918	0.0214186	0.0469148	F7D8.4	NC_003071.7	9273696	9276961	+	2373	protein_coding	ArgH (DUF639)
827902	1313.13	137.713	3.25598	1.28383e-186	3.10193e-184	TBL26	NC_003075.7	466298	468294	-	1676	protein_coding	TRICHOME BIREFRINGENCE-LIKE 26
814732	1595.12	168.217	3.24491	7.3762e-238	3.06001e-235	GAD4	NC_003071.7	474108	476997	-	2251	protein_coding	glutamate decarboxylase 4
827971	135.84	14.4642	3.23131	4.46564e-27	7.42708e-26	BPS3	NC_003075.7	564760	566408	+	1484	protein_coding	BPS1-like protein
822448	2070.65	220.753	3.22937	6.29994e-231	2.43012e-228	AT3G28220	NC_003074.8	10524181	10526733	+	1588	protein_coding	TRAF-like family protein
840915	2001.74	213.565	3.22911	5.54626e-210	1.69369e-207	RAP2.6	NC_003070.9	16263805	16264945	+	1045	protein_coding	related to AP2 6
822623	1557.75	166.277	3.2242	3.64929e-203	1.02868e-200	AT5MAT	NC_003074.8	11398592	11400332	-	1741	protein_coding	HXXXD-type acyl-transferase family protein
841217	31.6475	3.37127	3.22344	1.86671e-07	9.04637e-07	GA2OX4	NC_003070.9	17698598	17701041	+	1230	protein_coding	gibberellin 2-oxidase 4
844379	8.54023	0.892555	3.22338	0.00521551	0.0132006	IAA15	NC_003070.9	30221629	30222769	-	873	protein_coding	indole-3-acetic acid inducible 15
825785	22.8334	2.44828	3.21507	6.14874e-06	2.50542e-05	CRK39	NC_003075.7	2259498	2262320	+	2495	protein_coding	cysteine-rich RLK (RECEPTOR-like protein kinase) 39
826708	8.42307	0.892555	3.20887	0.00636763	0.0158251	WRKY41	NC_003075.7	6759098	6760794	+	1178	protein_coding	WRKY family transcription factor
835032	75.8253	8.28811	3.19122	9.26747e-16	8.69671e-15	K2I5.5	NC_003076.8	20189655	20191604	-	1950	protein_coding	UDP-Glycosyltransferase superfamily protein
3770606	11.3186	1.28382	3.18521	0.00159151	0.00446504	AT5G18633	NC_003076.8	6205813	6210644	+	4832	pseudogene	hypothetical protein
824635	5.57608	0.620648	3.18389	0.0258157	0.0553389	PHT1%3B7	NC_003074.8	20248214	20250948	-	2002	protein_coding	phosphate transporter 1%3B7
839087	5.54698	0.630793	3.16949	0.0293022	0.0618537	F5A9.15	NC_003070.9	8778280	8780257	+	1978	protein_coding	hypothetical protein
837385	310.695	34.5135	3.16397	1.06903e-52	3.79722e-51	THA1	NC_003070.9	2743761	2747967	-	2096	protein_coding	threonine aldolase 1
837081	5.44715	0.588273	3.15924	0.0303407	0.0638191	F3F20.19	NC_003070.9	1720593	1721309	+	519	protein_coding	FAM136A-like protein (DUF842)
829868	16.3383	1.83777	3.14834	0.000142483	0.000478798	MEE69	NC_003075.7	17492013	17492806	-	719	protein_coding	alpha/beta-Hydrolases superfamily protein
830820	13.5353	1.5132	3.14418	0.000511793	0.0015725	PUM21	NC_003076.8	2980865	2982819	+	1955	protein_coding	pumilio 21
818505	1375.91	155.779	3.14177	1.76549e-203	5.04128e-201	MLO12	NC_003071.7	16356041	16359943	-	2091	protein_coding	Seven transmembrane MLO family protein
837252	32.7408	3.83116	3.13006	3.89223e-07	1.82159e-06	F22G5.25	NC_003070.9	2274926	2275783	+	858	protein_coding	HSP20-like chaperones superfamily protein
835214	5.3785	0.608562	3.12993	0.0316691	0.0662372	AT5G51400	NC_003076.8	20878491	20880184	-	1167	protein_coding	PLAC8 family protein
829264	19.1465	2.26335	3.12753	0.00011729	0.000398587	FLA5	NC_003075.7	15223655	15224685	-	1031	protein_coding	FASCICLIN-like arabinogalactan protein 5 precursor
3771396	5.3591	0.608562	3.12567	0.0304271	0.0639948	AT5G41755	NC_003076.8	16700028	16705892	+	5865	pseudogene	hypothetical protein
838014	997.656	114.77	3.12214	3.76084e-145	5.66368e-143	MIOX1	NC_003070.9	4968134	4970311	-	1633	protein_coding	myo-inositol oxygenase 1
825410	5.31507	0.608562	3.11665	0.0313676	0.0656944	AT3G62370	NC_003074.8	23080706	23083528	+	1463	protein_coding	heme binding protein
824383	61.248	7.06472	3.11443	9.27155e-13	7.11779e-12	SEX4	NC_003074.8	19349600	19353728	-	1988	protein_coding	dual specificity protein phosphatase (DsPTP1) family protein
824938	5.36433	0.630793	3.11073	0.0341002	0.0706389	AGP23	NC_003074.8	21384146	21384605	+	460	protein_coding	arabinogalactan protein 23
830854	13.3055	1.56587	3.10946	0.000872091	0.00258002	ABCF2	NC_003076.8	3097555	3100291	-	2175	protein_coding	ABC transporter family protein
833968	42.5989	5.03814	3.10375	1.92994e-09	1.13096e-08	AIG2L	NC_003076.8	15899618	15900667	+	789	protein_coding	avirulence induced protein 2 like protein
817628	109.712	12.6151	3.1019	1.47781e-17	1.53267e-16	CYP71A13	NC_003071.7	13109909	13111988	-	1494	protein_coding	cytochrome P450 family 71 polypeptide
834156	10.5764	1.25144	3.09987	0.0021745	0.00595179	MBK23.6	NC_003076.8	16612659	16616063	-	3117	protein_coding	Disease resistance protein (TIR-NBS-LRR class) family
819577	210.243	24.3228	3.09942	2.49097e-37	5.90818e-36	T6K12.16	NC_003074.8	1108725	1112437	-	3471	protein_coding	Disease resistance protein (TIR-NBS-LRR class) family
833954	1475.63	173.86	3.08835	2.51189e-185	6.00315e-183	MIJ24.50	NC_003076.8	15847065	15849141	-	1294	protein_coding	Peroxidase superfamily protein
821506	5.27104	0.653023	3.07596	0.0340995	0.0706389	AT3G19690	NC_003074.8	6842220	6842856	-	637	protein_coding	CAP (Cysteine-rich secretory proteins%2C Antigen 5%2C and Pathogenesis-related 1 protein) superfamily protein
828726	659.591	78.3276	3.0715	3.45536e-105	2.94469e-103	ACS7	NC_003075.7	13275200	13277188	+	1693	protein_coding	1-amino-cyclopropane-1-carboxylate synthase 7
834603	121.164	14.4158	3.0706	2.57497e-21	3.28018e-20	MRA19.3	NC_003076.8	18505536	18506382	-	847	protein_coding	senescence regulator (Protein of unknown function%2C DUF584)
832546	2953.83	353.084	3.06371	7.81955e-289	5.37277e-286	VSP2	NC_003076.8	8500468	8502224	-	1516	protein_coding	vegetative storage protein 2
827388	69.0155	8.20889	3.0608	1.08416e-13	8.90449e-13	PLA-I{beta]2	NC_003075.7	9467512	9469425	+	1914	protein_coding	alpha/beta-Hydrolases superfamily protein
28717332	69.3753	8.31616	3.05883	1.97914e-13	1.5899e-12	AT1G47130	NC_003070.9	17291755	17292755	+	210	protein_coding	hypothetical protein
842078	184.298	22.1722	3.05688	6.91612e-34	1.45377e-32	PP2-B14	NC_003070.9	21061522	21063047	-	1276	protein_coding	phloem protein 2-B14
843280	307.282	36.8919	3.0568	2.25606e-54	8.23988e-53	F10D13.13	NC_003070.9	26113990	26117955	-	3007	protein_coding	EXS (ERD1/XPR1/SYG1) family protein
824011	824.076	98.9379	3.0565	6.13522e-125	6.74475e-123	CYP94B3	NC_003074.8	17974853	17976774	-	1922	protein_coding	cytochrome P450%2C family 94%2C subfamily B%2C polypeptide 3
843246	35.7697	4.33051	3.05349	2.31001e-08	1.2286e-07	F4N2.11	NC_003070.9	25993262	25995435	-	2174	protein_coding	Cysteine/Histidine-rich C1 domain family protein
828757	7.55646	0.892555	3.04421	0.0106612	0.0251591	UKL4	NC_003075.7	13381687	13388362	+	4331	protein_coding	uridine kinase-like 4
816167	7020.48	852.072	3.04177	0	0	T24I21.7	NC_003071.7	7218654	7221890	-	3118	protein_coding	Major facilitator superfamily protein
817269	7.49304	0.88241	3.04139	0.0126425	0.0293931	F12K2.15	NC_003071.7	11672271	11673208	+	845	protein_coding	transmembrane protein
28721214	215.423	26.3642	3.03933	2.95067e-32	5.8133e-31	F7N22.20	NC_003076.8	13363527	13364411	-	885	protein_coding	hypothetical protein
827304	4.9854	0.588273	3.03851	0.0394476	0.0801752	AT4G16146	NC_003075.7	9142072	9144583	-	1008	protein_coding	cAMP-regulated phosphoprotein 19-related protein
817296	15.1142	1.84986	3.03693	0.000379763	0.001193	AT2G27505	NC_003071.7	11756566	11757898	+	1146	protein_coding	FBD-like domain family protein
841522	7.5169	0.902699	3.03506	0.0147123	0.0335665	F8A12.22	NC_003070.9	18909913	18910169	+	257	protein_coding	hypothetical protein
830462	7.55646	0.914785	3.03384	0.0108073	0.0254737	WOX7	NC_003076.8	1734427	1734855	+	429	protein_coding	WUSCHEL related homeobox 7
816849	2055.6	251.471	3.02915	1.32533e-223	4.6254e-221	GH3.3	NC_003071.7	9863855	9866562	-	2118	protein_coding	Auxin-responsive GH3 family protein
3766896	4.92198	0.588273	3.02475	0.041904	0.084558	F10C21.21	NC_003070.9	12155845	12156871	-	1027	misc_RNA	pseudogene of Ribonuclease H-like superfamily protein~AT1G33510.1
834157	135.321	16.6366	3.02434	1.36924e-26	2.23168e-25	MBK23.7	NC_003076.8	16617232	16620824	-	3297	protein_coding	Disease resistance protein (TIR-NBS-LRR class) family
28716171	4.97047	0.620648	3.0114	0.0418196	0.0844109	AT1G04723	NC_003070.9	3173866	3174422	-	557	lncRNA	other RNA
816275	9.82902	1.21907	3.00703	0.00361014	0.00944279	T17A5.19	NC_003071.7	7679008	7680378	+	1371	protein_coding	DUF241 domain protein%2C putative (DUF241)
834678	142.219	17.7605	2.99833	1.63265e-24	2.44531e-23	WRKY8	NC_003076.8	18801164	18804056	-	1375	protein_coding	WRKY DNA-binding protein 8
844099	132.312	16.5598	2.99544	1.12913e-24	1.70392e-23	T5M16.23	NC_003070.9	29178705	29179877	+	1173	protein_coding	Integrase-type DNA-binding superfamily protein
816333	1378.3	172.957	2.99493	3.27451e-185	7.74157e-183	AT2G18193	NC_003071.7	7917413	7919345	-	1857	protein_coding	P-loop containing nucleoside triphosphate hydrolases superfamily protein
828796	322.834	40.5795	2.99236	1.58647e-55	5.97291e-54	MAPKKK16	NC_003075.7	13511837	13513406	+	1570	protein_coding	mitogen-activated protein kinase kinase kinase 16
828878	80.0348	9.94954	2.99156	2.64193e-14	2.25761e-13	AT4G27654	NC_003075.7	13811612	13812126	+	515	protein_coding	transmembrane protein
831109	139.673	17.7558	2.98753	1.0125e-24	1.53108e-23	AT5G12340	NC_003076.8	3992623	3993767	-	1145	protein_coding	DUF4228 domain protein
818050	214.197	27.3539	2.97957	5.67851e-35	1.24853e-33	MEE25	NC_003071.7	14704507	14707425	-	2110	protein_coding	NAD(P)-binding Rossmann-fold superfamily protein
816697	1048.47	133.017	2.97558	6.55378e-146	1.00068e-143	APL4	NC_003071.7	9238296	9242481	+	2765	protein_coding	Glucose-1-phosphate adenylyltransferase family protein
826730	3411.26	434.776	2.96997	6.74853e-248	3.37227e-245	ACS6	NC_003075.7	6863979	6866116	+	1871	protein_coding	1-aminocyclopropane-1-carboxylic acid (acc) synthase 6
824396	132.507	17.0279	2.96679	6.21941e-25	9.52936e-24	ABCG27	NC_003074.8	19399188	19402981	+	2443	protein_coding	ABC transporter G family member 27
830316	184.97	23.6873	2.96649	2.53213e-33	5.15976e-32	NAMT1	NC_003076.8	1231609	1234147	+	1978	protein_coding	S-adenosyl-L-methionine-dependent methyltransferases superfamily protein
820900	62.2101	7.94131	2.96329	2.26589e-12	1.69111e-11	UGT88A1	NC_003074.8	5618408	5620969	-	2472	protein_coding	UDP-glucosyl transferase 88A1
2745725	9.54339	1.22921	2.95827	0.0042145	0.0108786	TPD1	NC_003075.7	12837353	12840230	+	1342	protein_coding	tapetum determinant 1
840399	1323.3	170.214	2.95823	2.06275e-158	3.48875e-156	PHI-1	NC_003070.9	12851983	12853235	+	1253	protein_coding	Phosphate-responsive 1 family protein
3766688	21.4312	2.74436	2.95607	3.96648e-05	0.000144821	AT1G09157	NC_003070.9	2951635	2952490	-	856	protein_coding	transmembrane protein%2C putative (DUF679)
839899	43.0017	5.58001	2.95396	2.58193e-09	1.49747e-08	T2H7.2	NC_003070.9	10618893	10620067	+	1175	protein_coding	cotton fiber protein
841413	18.9773	2.43813	2.94962	8.822e-05	0.000305752	T18C15.3	NC_003070.9	18473908	18477643	-	2954	protein_coding	C2H2 type zinc finger transcription factor family
824470	16.5435	2.11162	2.94745	0.000238083	0.000773225	AT3G53040	NC_003074.8	19664629	19666497	-	1700	protein_coding	late embryogenesis abundant protein%2C putative / LEA protein
3768763	16.5747	2.19666	2.93731	0.00027861	0.000895192	F3L24.25	NC_003074.8	2882448	2883731	-	1183	misc_RNA	pseudogene of eukaryotic initiation factor 4A-III~AT3G09375.1
823768	14.1805	1.88223	2.93346	0.000684621	0.00206513	HSP17.4	NC_003074.8	16984118	16984867	-	724	protein_coding	heat shock protein 17.4
832227	11.7997	1.55572	2.93278	0.00146125	0.00412751	T10F18.3	NC_003076.8	7139817	7144272	-	2640	protein_coding	PAZ domain-containing protein / piwi domain-containing protein
28719274	35.0844	4.54781	2.93138	7.9117e-08	3.97792e-07	AT3G15534	NC_003074.8	5258715	5259354	+	640	protein_coding	hypothetical protein
837408	39.3775	5.11774	2.92579	9.81856e-08	4.89082e-07	BON3	NC_003070.9	2841969	2846350	+	2151	protein_coding	Calcium-dependent phospholipid-binding Copine family protein
840267	116.493	15.4195	2.9215	1.13412e-21	1.47201e-20	F14M2.12	NC_003070.9	12237547	12238710	+	1164	protein_coding	Integrase-type DNA-binding superfamily protein
839218	11706.5	1545.62	2.92108	0	0	EXPA10	NC_003070.9	9259432	9261313	+	1572	protein_coding	expansin A10
843126	20.6547	2.66752	2.91838	7.12914e-05	0.000250557	CCOAMT	NC_003070.9	25487682	25489312	+	1119	protein_coding	caffeoyl-CoA 3-O-methyltransferase
824984	59.9739	7.91908	2.91251	9.61246e-12	6.81992e-11	AT3G58150	NC_003074.8	21532813	21534135	-	782	protein_coding	Optic atrophy 3 protein (OPA3)
834704	27.6406	3.65914	2.9069	5.45227e-06	2.23405e-05	F10E10.9	NC_003076.8	18912667	18915779	-	2123	protein_coding	aluminum activated malate transporter family protein
5007979	9.17493	1.21907	2.90595	0.00520931	0.0131864	SADHU6-1	NC_003074.8	525370	526255	+	886	pseudogene	hypothetical protein
825250	4.61694	0.620648	2.90478	0.0479229	0.0948579	AT3G60790	NC_003074.8	22464623	22466948	+	1467	protein_coding	F-box family protein
832313	43.3015	5.75673	2.89745	3.07647e-09	1.77213e-08	MQJ16.6	NC_003076.8	7478860	7479543	+	684	protein_coding	hypothetical protein
842901	220.313	29.5077	2.88962	4.55446e-34	9.62875e-33	AAE12	NC_003070.9	24512438	24514659	-	1945	protein_coding	acyl activating enzyme 12
843541	20.428	2.75256	2.88348	3.75224e-05	0.000137386	F28P5.13	NC_003070.9	27127170	27128978	+	1690	protein_coding	late embryogenesis abundant domain-containing protein / LEA domain-containing protein
835012	628.237	85.3764	2.87842	1.19507e-95	8.84716e-94	WRKY48	NC_003076.8	20090648	20093346	+	1921	protein_coding	WRKY DNA-binding protein 48
3770699	42.6623	5.77896	2.87351	3.16643e-09	1.82157e-08	AT5G13205	NC_003076.8	4208521	4212591	-	4071	pseudogene	hypothetical protein
834178	82.8786	11.286	2.8717	6.45733e-15	5.74342e-14	MUF8.3	NC_003076.8	16693832	16699028	+	4923	protein_coding	Disease resistance protein (TIR-NBS-LRR class) family
828500	35.516	4.84195	2.86363	3.20404e-07	1.51207e-06	CSLG2	NC_003075.7	12461907	12465675	+	2719	protein_coding	cellulose synthase like G2
827081	11.1359	1.53349	2.85386	0.00247824	0.00671047	DL3225C	NC_003075.7	8279634	8283535	-	3611	protein_coding	Disease resistance protein (TIR-NBS-LRR class) family
828867	22.2375	3.08101	2.85053	2.45137e-05	9.22283e-05	T29A15.70	NC_003075.7	13765659	13766597	-	779	protein_coding	phosphatidylinositol transfer SFH5-like protein
824827	30.9268	4.26576	2.84926	6.75542e-07	3.06757e-06	AT3G56600	NC_003074.8	20968444	20971021	+	2437	protein_coding	phosphatidylinositol 4-kinase gamma-like protein
821302	219.723	30.5602	2.83909	3.38186e-35	7.48812e-34	T17B22.3	NC_003074.8	765420	766387	+	968	protein_coding	hypothetical protein
843826	128.874	17.9962	2.83417	3.14571e-22	4.18672e-21	F25A4.16	NC_003070.9	28126928	28128790	+	1550	protein_coding	RING/U-box superfamily protein
842862	820.572	115.307	2.83022	1.59088e-78	9.08537e-77	F5I14.4	NC_003070.9	24357749	24358732	+	756	protein_coding	transmembrane protein
843538	17.7107	2.54734	2.82993	0.000318341	0.00101308	F28P5.5	NC_003070.9	27118621	27119918	-	1013	protein_coding	Chaperone DnaJ-domain superfamily protein
828017	15.1784	2.17637	2.81547	0.000426323	0.00132808	F6N15.21	NC_003075.7	69983	72217	-	1741	protein_coding	Plant VAMP (vesicle-associated membrane protein) family protein
841432	21.7317	3.13368	2.81143	2.67773e-05	0.000100281	BCAT7	NC_003070.9	18554564	18556826	-	1213	protein_coding	D-aminoacid aminotransferase-like PLP-dependent enzymes superfamily protein
821454	408.37	58.3748	2.80625	1.04153e-61	4.39542e-60	AT3G19200	NC_003074.8	6649228	6650199	-	875	protein_coding	hypothetical protein
819407	112.027	16.1049	2.80503	5.16896e-21	6.45738e-20	T9J23.9	NC_003071.7	19624022	19624922	+	901	protein_coding	myelin transcription factor-like protein
814911	10.557	1.5132	2.79117	0.00404195	0.0104683	T18C20.5	NC_003071.7	1175581	1176802	+	853	protein_coding	Late embryogenesis abundant protein (LEA) family protein
2745747	178.466	25.7564	2.79006	1.14819e-31	2.21256e-30	AT1G07985	NC_003070.9	2475226	2476167	+	942	protein_coding	Expressed protein
829100	1600.17	231.407	2.78831	3.05918e-172	6.5303e-170	F27B13.20	NC_003075.7	14579563	14582057	+	2495	protein_coding	nuclease
834645	57.232	8.32243	2.78605	4.19061e-11	2.83417e-10	MCL19.9	NC_003076.8	18671397	18673551	-	1761	protein_coding	Major facilitator superfamily protein
842428	447.428	65.1219	2.78302	8.40462e-67	3.91509e-65	FBS1	NC_003070.9	22628264	22630020	+	1087	protein_coding	F-box family protein
839291	6.31823	0.92493	2.77962	0.0231998	0.0503548	T1N6.26	NC_003070.9	303537	304358	+	822	protein_coding	AP2-like ethylene-responsive transcription factor SNZ
841218	147.716	21.5332	2.77732	5.98115e-27	9.88778e-26	MYB112	NC_003070.9	17704132	17706460	-	952	protein_coding	myb domain protein 112
832531	149.304	21.88	2.77184	5.45417e-27	9.037e-26	K18P6.13	NC_003076.8	8421558	8423525	-	1162	protein_coding	TRP-like ion channel protein (Protein of unknown function%2C DUF599)
828651	281.835	41.1222	2.76855	2.78844e-43	7.79027e-42	CBF2	NC_003075.7	13015250	13016235	-	986	protein_coding	C-repeat/DRE binding factor 2
843208	65.6239	9.82743	2.73908	8.6359e-13	6.63908e-12	IDA	NC_003070.9	25829917	25830781	-	865	protein_coding	Putative membrane lipoprotein
839539	8.17623	1.21907	2.7374	0.0106741	0.0251762	ERF14	NC_003070.9	1175033	1175768	+	736	protein_coding	Ethylene-responsive element binding factor 14
818465	115.482	17.4586	2.72138	5.53638e-19	6.22652e-18	AT2G38823	NC_003071.7	16223997	16225507	+	1147	protein_coding	hypothetical protein
838708	235.672	36.0855	2.71489	3.72727e-31	7.07087e-30	IGMT2	NC_003070.9	7395179	7396823	-	1457	protein_coding	O-methyltransferase family protein
831162	472.424	72.0213	2.7142	5.43619e-72	2.78614e-70	JAZ10	NC_003076.8	4218786	4221077	+	2215	protein_coding	jasmonate-zim-domain protein 10
841674	56.4508	8.55181	2.71271	1.08928e-10	7.11107e-10	F6D8.35	NC_003070.9	19531350	19536422	-	3878	protein_coding	Ubiquitin carboxyl-terminal hydrolase-related protein
818168	82.1585	12.5031	2.70831	2.77767e-15	2.52262e-14	EDA12	NC_003071.7	15104716	15106119	+	1043	protein_coding	embryo sac development arrest 12
843130	13.9402	2.16623	2.69838	0.00153278	0.00431238	ATTPS6	NC_003070.9	25496928	25500584	+	3568	protein_coding	UDP-Glycosyltransferase / trehalose-phosphatase family protein
830617	13.865	2.15414	2.68709	0.000923443	0.00271767	T28J14.200	NC_003076.8	2277813	2280281	+	1899	protein_coding	START (StAR-related lipid-transfer) lipid-binding domain-containing protein
824018	95.3665	14.8515	2.68698	4.4024e-17	4.44832e-16	XTH11	NC_003074.8	18007098	18008535	+	1254	protein_coding	xyloglucan endotransglucosylase/hydrolase 11
3770103	73.3856	11.5388	2.68028	4.70673e-12	3.41654e-11	F1N20.120	NC_003075.7	11669266	11670456	+	1191	misc_RNA	pseudogene of hypothetical protein%2C similar to uncharacterized glycine-rich protein (GI:7269047) {Arabidopsis thaliana}~AT4G22020.1
817870	7.8324	1.20892	2.67951	0.0150174	0.0341879	RLP28	NC_003071.7	14031998	14034433	+	2436	protein_coding	receptor like protein 28
2745878	162.964	25.5653	2.67366	1.43795e-27	2.41899e-26	AT3G10815	NC_003074.8	3384807	3386533	-	1052	protein_coding	RING/U-box superfamily protein
838501	2021.13	316.85	2.67029	1.23626e-133	1.54442e-131	JAZ1	NC_003070.9	6621777	6623668	+	1804	protein_coding	jasmonate-zim-domain protein 1
833755	5.9744	0.979535	2.6637	0.042345	0.0853304	TCH2	NC_003076.8	14997514	14999619	-	2008	protein_coding	EF hand calcium-binding protein family
834077	27.0177	4.23339	2.65861	6.94766e-06	2.80754e-05	PHB3	NC_003076.8	16314850	16317291	-	2161	protein_coding	prohibitin 3
835817	163.081	25.9304	2.65781	4.91217e-26	7.84912e-25	AT5G57123	NC_003076.8	23126874	23127724	-	851	protein_coding	hypothetical protein
827946	7.79807	1.25144	2.65728	0.0133241	0.0307662	F4C21.34	NC_003075.7	1485049	1490228	-	603	protein_coding	hypothetical protein
6241222	5.75219	0.892555	2.65309	0.0362275	0.0744633	AT2G22426	NC_003071.7	9516910	9517386	+	477	protein_coding	hypothetical protein
835420	44.284	7.00623	2.6498	9.51098e-09	5.23318e-08	FOP1	NC_003076.8	21656734	21659367	-	1838	protein_coding	O-acyltransferase (WSD1-like) family protein
829207	68.3965	10.9899	2.63045	1.36349e-12	1.03698e-11	F6I18.260	NC_003075.7	15015236	15017365	-	1774	protein_coding	myosin-like protein (Protein of unknown function%2C DUF593)
830443	2578.15	417.176	2.62684	2.81641e-231	1.10579e-228	MOP10.14	NC_003076.8	1672070	1674770	+	2395	protein_coding	2-oxoglutarate (2OG) and Fe(II)-dependent oxygenase superfamily protein
844351	473.785	77.002	2.62596	1.37115e-61	5.75333e-60	PP2-B11	NC_003070.9	30135024	30136956	+	1405	protein_coding	phloem protein 2-B11
843916	11.3723	1.83971	2.62571	0.00311735	0.00827993	LCR67	NC_003070.9	28472357	28472898	+	435	protein_coding	low-molecular-weight cysteine-rich 67
818762	790.398	128.488	2.62411	1.10347e-99	8.75885e-98	T32G6.16	NC_003071.7	17360374	17363788	+	3028	protein_coding	Glycosyltransferase family 61 protein
835452	35.8234	5.80119	2.62098	2.24318e-07	1.0757e-06	MGN6.6	NC_003076.8	21805071	21805812	-	742	protein_coding	hypothetical protein
837032	11.4066	1.88223	2.61719	0.00314312	0.00834031	YUP8H12.5	NC_003070.9	1558058	1558745	+	688	protein_coding	hypothetical protein
817495	500.736	81.4863	2.61698	1.526e-66	7.07851e-65	GSTU4	NC_003071.7	12626478	12627891	-	1177	protein_coding	glutathione S-transferase tau 4
829721	30.3406	4.98353	2.61656	1.71044e-06	7.43523e-06	F8D20.200	NC_003075.7	16921800	16922963	+	1164	protein_coding	hypothetical protein (DUF241)
819248	306.273	49.988	2.60964	8.21217e-37	1.92291e-35	WRKY46	NC_003071.7	19043411	19044955	-	1354	protein_coding	WRKY DNA-binding protein 46
822542	5.66413	0.94716	2.60652	0.0390324	0.0794855	MYB110	NC_003074.8	11008079	11009456	-	1225	protein_coding	myb domain protein 110
841917	29.91	4.94922	2.60391	4.9083e-06	2.02247e-05	AGL85	NC_003070.9	20433912	20434397	+	486	protein_coding	AGAMOUS-like 85
28720194	41.0633	6.76864	2.59995	2.62948e-08	1.39178e-07	AT4G31355	NC_003075.7	15219431	15220309	-	879	protein_coding	hypothetical protein
825714	18742.4	3092.86	2.59964	0	0	FIB	NC_003075.7	1931883	1933950	+	1639	protein_coding	fibrillin
828119	71.0388	11.8372	2.5983	3.94736e-12	2.88533e-11	T10M13.17	NC_003075.7	958045	958834	+	790	protein_coding	cotton fiber protein
836884	25.9964	4.31843	2.59636	2.12142e-05	8.05451e-05	BT4	NC_003076.8	26930539	26933352	-	2491	protein_coding	BTB and TAZ domain protein 4
828849	1672.14	276.469	2.59618	3.66505e-172	7.74842e-170	RD26	NC_003075.7	13707192	13709170	-	1896	protein_coding	NAC (No Apical Meristem) domain transcriptional regulator superfamily protein
28721092	9.07717	1.47068	2.59503	0.01708	0.0383436	AT5G09355	NC_003076.8	26117743	26118412	-	424	misc_RNA	novel transcribed region%3B detected in carpel%2C receptacle%2C leaf%2C dark-grown seedling%2C light-grown seedling%2C flower%2C pollen%2C aerial%2C shoot apical meristem~AT5G09355.1
838508	91.9552	15.1808	2.58968	1.10656e-14	9.70091e-14	FMO1	NC_003070.9	6650476	6653195	-	1915	protein_coding	flavin-dependent monooxygenase 1
827542	237.16	39.2115	2.58661	1.04647e-32	2.08601e-31	WRKY28	NC_003075.7	10061214	10062893	+	1453	protein_coding	WRKY DNA-binding protein 28
822488	168.33	27.8018	2.58643	2.60451e-19	2.98413e-18	AT3G28580	NC_003074.8	10715597	10717393	+	1797	protein_coding	P-loop containing nucleoside triphosphate hydrolases superfamily protein
841369	691.984	115.367	2.5863	2.85824e-96	2.13756e-94	F13F21.11	NC_003070.9	18305445	18307557	+	2113	protein_coding	Transducin/WD40 repeat-like superfamily protein
828541	56.9456	9.52509	2.58095	1.28979e-09	7.69358e-09	AFB4	NC_003075.7	12613076	12616238	-	2917	protein_coding	RNI-like superfamily protein
841620	16.3726	2.68781	2.58032	0.000679197	0.0020499	T14L22.80	NC_003070.9	19294184	19294612	+	315	protein_coding	transmembrane protein
28720193	27.4488	4.57004	2.57747	1.12309e-05	4.41112e-05	AT4G31354	NC_003075.7	15218069	15220811	+	867	protein_coding	hypothetical protein
6241153	45.6957	7.68149	2.57327	1.49248e-08	8.08452e-08	AT1G65481	NC_003070.9	24340736	24341919	-	987	protein_coding	transmembrane protein
838066	148.464	25.0741	2.57304	4.85898e-22	6.4242e-21	T15D22.5	NC_003070.9	5171181	5171956	+	776	protein_coding	mediator of RNA polymerase II transcription subunit
818429	2906.14	488.801	2.56983	1.07594e-134	1.35957e-132	WRKY33	NC_003071.7	16108235	16110766	+	2028	protein_coding	WRKY DNA-binding protein 33
830495	52.9091	8.94502	2.56781	3.81273e-10	2.37211e-09	LBD33	NC_003076.8	1830671	1831467	-	699	protein_coding	LOB domain-containing protein 33
818475	14.7995	2.56763	2.56496	0.00207443	0.00570702	AT2G38905	NC_003071.7	16244061	16244531	-	381	protein_coding	Low temperature and salt responsive protein family
829823	29.3031	5.00577	2.56332	4.11475e-06	1.71607e-05	AP22.80	NC_003075.7	17298200	17300367	-	1842	protein_coding	RmlC-like cupins superfamily protein
843344	19.8803	3.38335	2.56115	0.00027349	0.00087964	F20P5.19	NC_003070.9	26394492	26397603	-	2051	protein_coding	Terpenoid cyclases/Protein prenyltransferases superfamily protein
6241000	9.08034	1.52335	2.55919	0.0100547	0.0238584	AT3G14452	NC_003074.8	4851696	4851812	+	117	protein_coding	transmembrane protein
5008200	799.861	135.981	2.55626	1.7117e-20	2.08852e-19	AT5G05365	NC_003076.8	1590036	1590861	+	512	protein_coding	Heavy metal transport/detoxification superfamily protein
822019	79.2352	13.5716	2.55006	1.99203e-13	1.59908e-12	MYB305	NC_003074.8	8811011	8812483	-	1288	protein_coding	myb domain protein 305
28716147	7.1977	1.21907	2.54891	0.0202233	0.0445987	AT1G04577	NC_003070.9	2293014	2293251	-	238	lncRNA	other RNA
828862	27.2347	4.744	2.54694	1.98227e-05	7.55359e-05	T29A15.20	NC_003075.7	13752633	13753257	+	535	protein_coding	hypothetical protein
28716606	8.86019	1.49097	2.54445	0.0118315	0.0276774	AT1G07143	NC_003070.9	16131687	16132318	+	632	lncRNA	other RNA
823739	344.133	59.0259	2.54365	1.56917e-45	4.62484e-44	EXLA3	NC_003074.8	16892702	16894153	+	1368	protein_coding	expansin-like A3
10723047	8.88929	1.52335	2.5363	0.00992302	0.0235919	AT1G16635	NC_003070.9	5685503	5686368	-	866	ncRNA	other RNA
839486	172.524	30.0288	2.53524	2.54529e-22	3.41032e-21	T1G11.18	NC_003070.9	1246601	1248876	-	2163	protein_coding	Major facilitator superfamily protein
821692	7.09995	1.21907	2.53447	0.0215754	0.0472113	AT3G21380	NC_003074.8	7528181	7530686	+	1670	protein_coding	Mannose-binding lectin superfamily protein
835600	331.599	57.3964	2.53351	7.09663e-49	2.30819e-47	MAPKKK15	NC_003076.8	22356852	22358413	-	1562	protein_coding	mitogen-activated protein kinase kinase kinase 15
831268	129.919	22.5166	2.53103	1.27961e-21	1.65791e-20	MPL1	NC_003076.8	4571294	4574679	-	2066	protein_coding	Myzus persicae-induced lipase 1
818727	10.6936	1.88223	2.5237	0.00515901	0.0130651	M10	NC_003071.7	17209697	17210423	+	602	protein_coding	late embryogenesis abundant protein (M10) / LEA protein M10
823617	17.5325	3.05684	2.5121	0.000365132	0.00115017	AT3G44830	NC_003074.8	16368890	16372443	+	2085	protein_coding	Lecithin:cholesterol acyltransferase family protein
826871	459.421	80.719	2.51081	6.19261e-46	1.84745e-44	T1P17.170	NC_003075.7	7449208	7450031	-	666	protein_coding	hypothetical protein
830163	17.6413	3.15591	2.50782	0.000601153	0.00182891	T5J17.190	NC_003075.7	18553168	18555355	-	2188	protein_coding	Myosin heavy chain-related protein
838112	47.2507	8.3548	2.50766	2.7886e-08	1.47104e-07	F9L1.37	NC_003070.9	5300742	5301489	-	557	protein_coding	late embryogenesis abundant-like protein
843145	13.968	2.43813	2.50747	0.00142626	0.0040354	UMAMIT23	NC_003070.9	25551490	25554471	+	1719	protein_coding	nodulin MtN21 /EamA-like transporter family protein
826764	15.8648	2.82939	2.50172	0.00115154	0.00331742	T5C23.20	NC_003075.7	7008603	7009796	+	1194	protein_coding	F-box associated ubiquitination effector family protein
5007961	74.4456	13.2006	2.49199	1.22146e-12	9.31212e-12	AT2G44578	NC_003071.7	18400646	18401339	-	694	protein_coding	RING/U-box superfamily protein
838566	12.0906	2.144	2.49195	0.00343868	0.00903733	CNGC8	NC_003070.9	6833669	6836633	-	2611	protein_coding	cyclic nucleotide gated channel 8
835890	54.9602	9.74865	2.48794	1.12111e-09	6.72206e-09	TET15	NC_003076.8	23424268	23425647	-	1210	protein_coding	tetraspanin15
835280	540.229	96.7478	2.48435	2.25709e-71	1.14611e-69	AtDTX50	NC_003076.8	21138703	21140876	+	2174	protein_coding	MATE efflux family protein
825448	179.304	32.048	2.48381	4.79414e-27	7.96139e-26	AT3G62730	NC_003074.8	23207854	23209533	-	1344	protein_coding	desiccation-like protein
6240409	180.292	32.229	2.48363	4.60858e-26	7.37474e-25	AT3G10986	NC_003074.8	3444077	3445772	-	820	protein_coding	LURP-one-like protein (DUF567)
818489	466.09	83.4026	2.48092	1.48695e-05	5.75692e-05	NATA1	NC_003071.7	16298110	16299205	+	1096	protein_coding	Acyl-CoA N-acyltransferases (NAT) superfamily protein
839366	1228.95	220.285	2.4777	7.48071e-111	6.74091e-109	F21M11.13	NC_003070.9	1009228	1011145	-	1918	protein_coding	HXXXD-type acyl-transferase family protein
839479	101.05	18.2045	2.47679	8.67874e-17	8.64218e-16	GSTF5	NC_003070.9	662963	664290	-	975	protein_coding	glutathione S-transferase (class phi) 5
28719945	157.367	28.3241	2.47617	3.55643e-24	5.21998e-23	AT4G07815	NC_003075.7	13716419	13716733	-	315	lncRNA	other RNA
842422	15.4932	2.82939	2.47614	0.00109766	0.00317766	T1F9.23	NC_003070.9	22603586	22605008	+	1236	protein_coding	Phosphatidylinositol N-acetylglucosaminyltransferase%2C GPI19/PIG-P subunit
842366	8.51113	1.52335	2.47467	0.01327	0.0306607	F8A5.34	NC_003070.9	22356860	22357941	+	1082	protein_coding	RNA-directed DNA polymerase (reverse transcriptase)-related family protein
842774	2178.39	391.54	2.47448	1.11439e-150	1.73773e-148	MGL	NC_003070.9	24028830	24030780	+	1716	protein_coding	methionine gamma-lyase
820273	41.1579	7.52073	2.46906	2.31095e-07	1.10651e-06	DREB2B	NC_003074.8	3455355	3457342	+	1562	protein_coding	DRE/CRT-binding protein 2B
829963	8.47157	1.53349	2.46616	0.0147397	0.033615	F20D10.190	NC_003075.7	17881504	17882778	+	1190	protein_coding	transcription factor bHLH131-like protein
830089	64.1629	11.6671	2.45716	3.15031e-11	2.15245e-10	EC1.4	NC_003075.7	18293129	18293512	-	384	protein_coding	Egg cell-secreted-like protein (DUF1278)
836796	15.2568	2.81925	2.45343	0.00119646	0.00343562	DAR3	NC_003076.8	26599351	26602034	+	2191	protein_coding	DA1-related protein 3
28717491	16.6777	3.00418	2.45315	0.000735181	0.00220524	AT2G00820	NC_003071.7	11670960	11671744	+	785	misc_RNA	novel transcribed region~AT2G00820.1
841518	11.6087	2.08939	2.45236	0.00591952	0.0148221	GA2OX7	NC_003070.9	18889473	18891838	+	1206	protein_coding	gibberellin 2-oxidase 7
819165	98.7526	17.9899	2.44981	6.62394e-16	6.29661e-15	CYP76C2	NC_003071.7	18779321	18781973	-	2204	protein_coding	cytochrome P450%2C family 76%2C subfamily C%2C polypeptide 2
841160	125.643	23.0527	2.44734	4.64261e-18	4.95039e-17	5PTASE11	NC_003070.9	17435525	17438490	-	2291	protein_coding	inositol polyphosphate 5-phosphatase 11
840150	44.964	8.18278	2.44718	5.48719e-08	2.81032e-07	AtLEA4-1	NC_003070.9	11774484	11775442	+	859	protein_coding	Late embryogenesis abundant protein%2C group 1 protein
novel.7010	6.6382	1.21907	2.44379	0.0313607	0.0656881	-	NC_003071.7	1071453	1074742	+	2515	-	PF07168:Ureide permease
842405	36.5975	6.74836	2.44062	1.44538e-06	6.33314e-06	TPS04	NC_003070.9	22523635	22528836	+	2926	protein_coding	terpene synthase 04
826874	26.5843	4.88835	2.43914	4.16317e-05	0.000151599	RAP74	NC_003075.7	7454722	7458422	+	2711	protein_coding	transcription initiation factor IIF subunit alpha RAP74
835353	198.896	36.6184	2.43797	4.22324e-21	5.31519e-20	F6N7.25	NC_003076.8	21386727	21387714	+	900	protein_coding	Copper transport protein family
817779	49.5251	9.08742	2.4327	1.15483e-08	6.30055e-08	F22D22.5	NC_003071.7	13676389	13677306	+	660	protein_coding	cysteine-rich/transmembrane domain A-like protein
novel.18621	26.5785	4.91684	2.43019	2.19601e-05	8.3219e-05	-	NC_003075.7	15101065	15108636	+	6087	-	PF01985:CRS1 / YhbY (CRM) domain
825312	92.802	17.2394	2.42917	4.55822e-13	3.57551e-12	F2A19.2	NC_003074.8	22718846	22720646	+	1594	protein_coding	2-oxoglutarate (2OG) and Fe(II)-dependent oxygenase superfamily protein
818718	937.891	174.553	2.42735	7.52172e-98	5.76237e-96	T3K9.4	NC_003071.7	17167279	17170559	-	2411	protein_coding	Transmembrane amino acid transporter family protein
28720270	36.2424	6.74447	2.42679	1.80771e-06	7.83631e-06	AT5G00580	NC_003076.8	17045300	17047240	+	1941	misc_RNA	novel transcribed region~AT5G00580.1
832315	49.3535	9.128	2.42634	1.74785e-08	9.40758e-08	MQJ16.8	NC_003076.8	7481397	7482953	-	1557	protein_coding	transmembrane protein%2C putative (DUF247)
825399	1389.09	258.884	2.42397	2.09353e-143	3.0687e-141	AT3G62260	NC_003074.8	23038266	23040668	-	2060	protein_coding	Protein phosphatase 2C family protein
841047	310.985	58.1961	2.41957	4.97961e-39	1.24275e-37	T12C22.10	NC_003070.9	16933699	16934568	+	870	protein_coding	Integrase-type DNA-binding superfamily protein
832606	8.36728	1.5881	2.41688	0.020842	0.0458254	F18G18.80	NC_003076.8	8793018	8794784	+	1326	protein_coding	Ubiquitin-like superfamily protein
820033	40.9661	7.68343	2.41659	4.55584e-07	2.11239e-06	F28J7.16	NC_003074.8	296024	299263	+	1303	protein_coding	Calcium-binding EF-hand family protein
10723081	47.6315	8.92084	2.41438	1.48923e-08	8.06891e-08	AT3G41762	NC_003074.8	14195447	14196865	-	1116	protein_coding	hypothetical protein
828427	20.9799	3.88659	2.40914	0.000295162	0.000943685	CRK20	NC_003075.7	12174733	12177576	+	2113	protein_coding	cysteine-rich RLK (RECEPTOR-like protein kinase) 20
834836	17.8472	3.3186	2.40888	0.000524171	0.00160739	CCR4	NC_003076.8	19378669	19381190	-	2522	protein_coding	CRINKLY4 related 4
827663	823.74	155	2.40869	8.05706e-92	5.6779e-90	CYP707A1	NC_003075.7	10521259	10523961	+	2115	protein_coding	cytochrome P450%2C family 707%2C subfamily A%2C polypeptide 1
6240885	22.9466	4.38512	2.40605	0.000106428	0.000364265	AT1G73066	NC_003070.9	27481785	27484078	+	2294	protein_coding	Leucine-rich repeat family protein
822119	972.863	184.916	2.39571	4.44443e-113	4.30483e-111	AGC2-1	NC_003074.8	9195334	9197126	+	1675	protein_coding	AGC (cAMP-dependent%2C cGMP-dependent and protein kinase C) kinase family protein
838464	29.1994	5.59404	2.39275	1.37227e-05	5.33925e-05	F6A14.8	NC_003070.9	6489233	6494634	+	3421	protein_coding	Transducin/WD40 repeat-like superfamily protein
818319	209.527	39.882	2.39246	3.61789e-29	6.46719e-28	ZAT11	NC_003071.7	15706285	15707224	+	940	protein_coding	C2H2 and C2HC zinc fingers superfamily protein
843584	529.302	100.709	2.39023	3.50864e-61	1.46107e-59	LOX4	NC_003070.9	27308513	27312756	+	3046	protein_coding	PLAT/LH2 domain-containing lipoxygenase family protein
843895	12.7887	2.41396	2.38984	0.0050911	0.012911	F10A5.32	NC_003070.9	28390665	28391585	+	623	protein_coding	Histone superfamily protein
3766777	350.363	67.1785	2.38829	1.08964e-34	2.36504e-33	AT1G21525	NC_003070.9	7537075	7537650	-	576	misc_RNA	pseudogene of hypothetical protein~AT1G21525.1
837227	53.3999	10.3361	2.38416	6.57062e-09	3.66578e-08	F10K1.13	NC_003070.9	2197854	2199773	-	1539	protein_coding	Protein phosphatase 2C family protein
831909	2448.37	469.062	2.38343	7.71728e-190	1.88533e-187	CPUORF47	NC_003076.8	758374	760382	+	2009	protein_coding	peptide upstream protein
834293	9.52399	1.81748	2.37945	0.0106668	0.0251654	U2AF35B	NC_003076.8	17169283	17172787	-	2897	protein_coding	Zinc finger C-x8-C-x5-C-x3-H type family protein
816805	11.0426	2.07925	2.37921	0.00815054	0.0197766	T30L20.1	NC_003071.7	9671673	9673928	+	1404	protein_coding	basic helix-loop-helix (bHLH) DNA-binding superfamily protein
839184	106.569	20.3898	2.37658	7.55856e-16	7.13568e-15	T1K7.20	NC_003070.9	9141519	9143336	-	1818	protein_coding	FAD-binding Berberine family protein
821771	12.6663	2.43813	2.37341	0.00373085	0.00973074	AT3G22090	NC_003074.8	7782910	7783561	+	544	protein_coding	hypothetical protein
829859	57.5947	11.2306	2.37085	1.31099e-09	7.80948e-09	PLP4	NC_003075.7	17457135	17459770	-	1541	protein_coding	PATATIN-like protein 4
5007692	28.8906	5.69116	2.36542	2.83674e-05	0.000105876	AT1G12672	NC_003070.9	4318309	4319090	+	632	protein_coding	thionin-like protein
828064	1109.3	215.378	2.36533	1.23572e-111	1.14159e-109	ATPMEPCRB	NC_003075.7	1032350	1035055	+	1978	protein_coding	Plant invertase/pectin methylesterase inhibitor superfamily
821772	52.282	10.1196	2.36432	4.97335e-09	2.81392e-08	AT3G22100	NC_003074.8	7783638	7784469	-	832	protein_coding	basic helix-loop-helix (bHLH) DNA-binding superfamily protein
831174	542.855	105.389	2.36212	2.30208e-60	9.40815e-59	Rap2.6L	NC_003076.8	4271730	4274674	+	1506	protein_coding	related to AP2 6l
6240732	30.0796	5.85386	2.36042	6.41777e-06	2.60634e-05	TAS4	NC_003074.8	9417551	9418705	-	1155	ncRNA	other RNA
840493	192.209	37.4801	2.35811	5.39811e-28	9.25806e-27	TPPD	NC_003070.9	13362962	13365172	-	1555	protein_coding	Haloacid dehalogenase-like hydrolase (HAD) superfamily protein
831046	41757.2	8180.52	2.35183	1.97616e-161	3.53251e-159	AGP15	NC_003076.8	3783930	3784963	+	1034	protein_coding	arabinogalactan protein 15
839499	9.60551	1.90446	2.34748	0.0214253	0.0469247	SPPL4	NC_003070.9	232840	237905	-	2789	protein_coding	SIGNAL PEPTIDE PEPTIDASE-LIKE 4
834356	990.145	195.212	2.34531	2.99758e-99	2.37078e-97	TOPP6	NC_003076.8	17419790	17421982	-	2033	protein_coding	type one serine/threonine protein phosphatase 6
829998	233.974	46.1958	2.33987	4.96918e-32	9.74642e-31	F22I13.180	NC_003075.7	17980678	17981766	+	1001	protein_coding	Dehydrin family protein
842720	7.80777	1.56587	2.33424	0.0244688	0.0527581	DIR5	NC_003070.9	23813943	23814839	+	897	protein_coding	Disease resistance-responsive (dirigent-like protein) family protein
828641	54.8229	11.0355	2.33258	7.00093e-08	3.54595e-07	SAP10	NC_003075.7	12975848	12976638	-	791	protein_coding	stress-associated protein 10
837755	251.863	50.0461	2.32951	8.72746e-35	1.90179e-33	F12F1.10	NC_003070.9	4064485	4066344	-	1179	protein_coding	phosphoenolpyruvate carboxylase%2C putative (DUF506)
817119	59.6801	11.7873	2.32682	5.24423e-09	2.96261e-08	F17H15.20	NC_003071.7	10992728	10993652	+	925	protein_coding	Polyketide cyclase/dehydrase and lipid transport superfamily protein
831298	27.9113	5.60224	2.32479	2.32585e-05	8.78518e-05	AtGALK2	NC_003076.8	4662775	4664681	-	1379	protein_coding	GHMP kinase family protein
831649	52.2304	10.4239	2.32278	4.43811e-09	2.52212e-08	WOX12	NC_003076.8	5880424	5884770	-	1319	protein_coding	WUSCHEL related homeobox 12
2745830	2056.61	411.541	2.32211	1.44362e-100	1.16694e-98	AT1G54575	NC_003070.9	20386809	20387710	+	902	protein_coding	hypothetical protein
826671	12.198	2.41396	2.31856	0.00709773	0.0174425	CBL5	NC_003075.7	580038	581521	-	841	protein_coding	calcineurin B-like protein 5
834382	510.42	102.392	2.31769	9.21189e-64	4.05896e-62	K9D7.12	NC_003076.8	17522486	17524003	+	1518	protein_coding	Pre-mRNA cleavage complex II
843018	33.6947	6.84742	2.30968	8.51e-06	3.39766e-05	F1O19.18	NC_003070.9	25003818	25007647	-	3121	protein_coding	Protein kinase superfamily protein
818745	7.73911	1.61033	2.306	0.0311649	0.0653527	T26J13.6	NC_003071.7	17289952	17293749	-	1466	protein_coding	agamous-like MADS-box protein
843556	242.894	49.0704	2.30535	3.38044e-33	6.8503e-32	T9N14.5	NC_003070.9	27190036	27190754	+	719	protein_coding	hypothetical protein
3767467	6.09155	1.25144	2.2957	0.0434909	0.0873673	F13N6.11	NC_003070.9	21149753	21150262	+	510	misc_RNA	pseudogene of Disease resistance protein (TIR-NBS-LRR class) family~AT1G56470.1
829893	959.563	195.384	2.29495	1.02549e-99	8.16937e-98	BRU6	NC_003075.7	17579618	17582022	+	2170	protein_coding	Auxin-responsive GH3 family protein
842968	784.123	159.55	2.29467	1.76749e-74	9.52497e-73	F28G11.6	NC_003070.9	24811080	24812661	-	1582	protein_coding	Pre-mRNA cleavage complex II
816283	135.534	27.5841	2.2939	2.88677e-20	3.47789e-19	T17A5.16	NC_003071.7	7706896	7707954	-	1059	protein_coding	Cysteine/Histidine-rich C1 domain family protein
28717362	17.9062	3.60259	2.29073	0.000886186	0.00261819	AT1G55775	NC_003070.9	20852491	20853395	-	711	protein_coding	heavy metal-associated domain protein
827562	28.9541	6.01768	2.28816	4.49992e-05	0.000163025	NCED2	NC_003075.7	10142255	10144646	+	2392	protein_coding	nine-cis-epoxycarotenoid dioxygenase 2
828989	109.635	22.5635	2.28636	4.34335e-15	3.90103e-14	AT4G28703	NC_003075.7	14166094	14166957	+	754	protein_coding	RmlC-like cupins superfamily protein
824988	107.905	22.1051	2.2857	8.92485e-16	8.38593e-15	LBD29	NC_003074.8	21548484	21549572	-	973	protein_coding	lateral organ boundaries-domain 29
821691	15.0988	3.1095	2.28456	0.00365012	0.0095383	BGLU19	NC_003074.8	7524054	7527677	-	1914	protein_coding	beta glucosidase 19
823650	32601.3	6704.64	2.28149	2.06984e-136	2.67703e-134	LOX2	NC_003074.8	16525245	16529352	+	3252	protein_coding	lipoxygenase 2
825382	26.958	5.57181	2.28125	3.89772e-05	0.000142429	PIL2	NC_003074.8	22988547	22990709	-	1805	protein_coding	phytochrome interacting factor 3-like 2
842569	1073.39	221.656	2.27713	9.19559e-105	7.80631e-103	BETA-VPE	NC_003070.9	23223874	23226983	-	1783	protein_coding	beta vacuolar processing enzyme
842540	90.6793	18.6531	2.27676	6.56974e-14	5.47777e-13	F24O1.44	NC_003070.9	23102777	23104756	-	1164	protein_coding	DUF506 family protein (DUF506)
835275	19.2047	3.95134	2.27119	0.000465855	0.00144305	IMPA-8	NC_003076.8	21118946	21121119	-	1404	protein_coding	importin alpha isoform 8
833830	85.8098	17.6595	2.27087	1.401e-12	1.06257e-11	RBCS1B	NC_003076.8	15383167	15385320	-	1894	protein_coding	Ribulose bisphosphate carboxylase (small chain) family protein
843409	8.82063	1.81748	2.26921	0.0177842	0.0397744	F5A18.10	NC_003070.9	26666383	26667305	+	923	protein_coding	Plant invertase/pectin methylesterase inhibitor superfamily protein
841968	8.90422	1.84792	2.26893	0.0223786	0.0487794	HUB2	NC_003070.9	20606953	20612649	+	3839	protein_coding	histone mono-ubiquitination 2
835164	1228.59	255.847	2.26535	1.10339e-111	1.02363e-109	AT5G50915	NC_003076.8	20710103	20712473	-	1861	protein_coding	basic helix-loop-helix (bHLH) DNA-binding superfamily protein
835468	150.11	31.1383	2.26275	6.67263e-20	7.89194e-19	ENODL1	NC_003076.8	21869774	21871391	-	1535	protein_coding	early nodulin-like protein 1
28720864	28.2947	5.95098	2.26208	3.2778e-05	0.000121451	AT5G07105	NC_003076.8	19624720	19624869	+	150	snoRNA	other RNA
830592	421.932	88.2077	2.25728	2.36958e-52	8.29618e-51	ST2A	NC_003076.8	2174668	2176446	-	1779	protein_coding	sulfotransferase 2A
832148	8.72604	1.78511	2.25624	0.0270011	0.057554	F5O24.150	NC_003076.8	6836781	6839609	-	1590	protein_coding	Exostosin family protein
5008101	16.0773	3.34277	2.25471	0.00182665	0.0050768	AT3G61028	NC_003074.8	22581473	22584938	-	1423	protein_coding	Putative endonuclease or glycosyl hydrolase
5007791	16.1064	3.37321	2.25068	0.00132948	0.00378987	AT1G51913	NC_003070.9	19292909	19293339	+	345	protein_coding	transmembrane protein
3770695	10.3691	2.24112	2.24056	0.0138622	0.0318849	SNOR77	NC_003076.8	3343593	3343725	+	133	snoRNA	SNOR77%3B snoRNA
825806	22.9215	4.86418	2.22433	0.000206308	0.000675719	CPK22	NC_003075.7	2390307	2392989	-	1795	protein_coding	calcium-dependent kinase-like protein
820264	350.346	74.9468	2.22252	8.64787e-10	5.23227e-09	AT3G10930	NC_003074.8	3420081	3420932	-	852	protein_coding	hypothetical protein
830142	262.494	56.2729	2.22227	3.72562e-34	7.9145e-33	T5J17.9	NC_003075.7	18478890	18481343	+	2186	protein_coding	Cupredoxin superfamily protein
842297	351.36	75.6207	2.21928	2.65143e-42	7.18828e-41	NAT7	NC_003070.9	22113671	22117018	-	2309	protein_coding	nucleobase-ascorbate transporter 7
825143	34.3221	7.369	2.21669	6.53388e-06	2.64958e-05	L-type_lectin_receptor_kinase_V.7	NC_003074.8	22066987	22069058	-	2072	protein_coding	Concanavalin A-like lectin protein kinase family protein
817575	1430.22	308.215	2.21504	3.99525e-130	4.74831e-128	WRKY25	NC_003071.7	12903208	12905338	-	1776	protein_coding	WRKY DNA-binding protein 25
827523	15.6842	3.37321	2.21387	0.00156436	0.00439504	NAC071	NC_003075.7	9978703	9980555	-	1570	protein_coding	NAC domain containing protein 71
836023	7.08055	1.52335	2.21045	0.0382227	0.0780317	K18B18.6	NC_003076.8	23844301	23844781	-	481	protein_coding	reverse transcriptase family protein
834646	198.744	43.0867	2.20698	7.82718e-26	1.23989e-24	PTR3	NC_003076.8	18674968	18679191	-	2186	protein_coding	peptide transporter 3
821196	76.2637	16.4525	2.20616	3.00867e-11	2.05759e-10	WOX11	NC_003074.8	889166	892229	-	2513	protein_coding	WUSCHEL related homeobox 11
830573	17.015	3.65526	2.2052	0.00200436	0.00552946	SRF2	NC_003076.8	2112716	2116754	+	2577	protein_coding	STRUBBELIG-receptor family 2
843739	453.105	98.4381	2.20413	2.22716e-51	7.68736e-50	F2P9.12	NC_003070.9	27832095	27834207	-	1505	protein_coding	Calcium-dependent phosphotriesterase superfamily protein
828364	59.876	13.0099	2.20345	5.27872e-08	2.70796e-07	MYB85	NC_003075.7	11922340	11924230	-	1400	protein_coding	myb domain protein 85
828272	49.5979	10.9142	2.19807	3.07085e-07	1.45264e-06	MSRB8	NC_003075.7	11586980	11588373	-	878	protein_coding	methionine sulfoxide reductase B8
828421	170.919	37.2328	2.19738	1.2795e-22	1.73228e-21	CRK14	NC_003075.7	12154091	12156881	-	1977	protein_coding	cysteine-rich RECEPTOR-like kinase
832694	7.09471	1.56781	2.19542	0.0401043	0.0814271	T19G15.100	NC_003076.8	9196758	9198801	+	1644	protein_coding	Major facilitator superfamily protein
831147	207.765	45.2315	2.1954	2.72085e-25	4.21588e-24	WRKY75	NC_003076.8	4149738	4151201	-	810	protein_coding	WRKY DNA-binding protein 75
3769903	18.1717	3.94119	2.19299	0.00114134	0.00329153	AT4G08115	NC_003075.7	5075027	5077893	-	2867	pseudogene	hypothetical protein
843621	1035.66	226.209	2.19293	4.70485e-85	3.06052e-83	F3N23.10	NC_003070.9	27432178	27433782	+	1380	protein_coding	Toll-Interleukin-Resistance (TIR) domain-containing protein
819731	416.399	91.4124	2.18852	3.07536e-49	1.01376e-47	F18C1.9	NC_003074.8	1640350	1643253	-	1780	protein_coding	Protein phosphatase 2C family protein
834895	54.2652	11.8724	2.18278	1.80186e-08	9.68407e-08	ATGLR1.2	NC_003076.8	19616066	19619508	+	3134	protein_coding	Glutamate receptor family protein
novel.18301	8.33295	1.81554	2.17974	0.0351234	0.0725739	-	NC_003075.7	13844059	13850825	+	4743	-	PF00887:Acyl CoA binding protein|PF12796:Ankyrin repeats (3 copies)
836803	33.2906	7.33469	2.1748	9.24018e-06	3.67252e-05	HB53	NC_003076.8	26634275	26635885	+	941	protein_coding	homeobox 53
832691	1532.08	340.113	2.17107	6.81364e-99	5.35041e-97	AtGGCT2%3B1	NC_003076.8	9162969	9164884	-	1220	protein_coding	ChaC-like family protein
835055	11.1896	2.50094	2.16929	0.013021	0.0301519	K9P8.6	NC_003076.8	20306409	20307943	-	1455	protein_coding	Octicosapeptide/Phox/Bem1p family protein
828959	11.0135	2.43619	2.16868	0.0104695	0.0247467	F20O9.100	NC_003075.7	14055661	14057592	+	1645	protein_coding	Tyrosine transaminase family protein
3769920	27.6362	6.15814	2.16364	5.69472e-05	0.000203197	AT4G09455	NC_003075.7	5987419	5991819	+	4401	pseudogene	hypothetical protein
832590	671.936	149.958	2.1625	2.23493e-69	1.08475e-67	ESE3	NC_003076.8	8706745	8707885	-	1038	protein_coding	Integrase-type DNA-binding superfamily protein
843492	55.8184	12.4766	2.15821	9.34042e-07	4.16568e-06	F26A9.11	NC_003070.9	26938369	26939267	+	899	protein_coding	Integrase-type DNA-binding superfamily protein
821901	27.3946	6.09533	2.15622	8.37107e-05	0.000291134	TDR1	NC_003074.8	8289379	8290164	-	786	protein_coding	Integrase-type DNA-binding superfamily protein
829569	28.6878	6.4281	2.15129	6.32581e-05	0.000224115	SK11	NC_003075.7	16379003	16379528	+	526	protein_coding	SKP1-like 11
837823	12.1786	2.69989	2.15117	0.00922129	0.0221028	T12C24.20	NC_003070.9	4316607	4317120	+	514	misc_RNA	pseudogene of thionin-like protein~AT1G12670.1
827860	229.383	51.5409	2.15028	6.93405e-28	1.18185e-26	AAT1	NC_003075.7	11269985	11274007	+	3588	protein_coding	amino acid transporter 1
821574	9.62175	2.18652	2.15014	0.0160981	0.0363733	AT3G20300	NC_003074.8	7079492	7082178	-	2068	protein_coding	extracellular ligand-gated ion channel protein (DUF3537)
28719995	13.5309	3.02252	2.14879	0.00844129	0.0204156	AT4G08505	NC_003075.7	15239724	15240243	+	520	lncRNA	other RNA
843660	5842.44	1318.41	2.14814	2.95548e-184	6.84023e-182	KTI1	NC_003070.9	27547098	27548282	-	1185	protein_coding	kunitz trypsin inhibitor 1
826850	74.7973	16.955	2.14446	2.52775e-10	1.59936e-09	SAUR35	NC_003075.7	7342800	7343731	-	932	protein_coding	SAUR-like auxin-responsive protein family
826701	92.2845	20.8154	2.14423	7.75261e-13	5.98514e-12	T22B4.2	NC_003075.7	6730928	6732599	+	1541	protein_coding	Ankyrin repeat family protein
830482	24.2996	5.49109	2.1427	0.000601538	0.00182978	AT5G05965	NC_003076.8	1790788	1792634	-	806	protein_coding	cell wall RBR3-like protein
824224	80.1304	18.2064	2.1416	9.0696e-11	5.96332e-10	AT3G50610	NC_003074.8	18779551	18780514	-	964	protein_coding	DNA-directed RNA polymerase II subunit RPB1-like protein
844290	16.3973	3.75627	2.13906	0.00338897	0.00892267	T8K14.6	NC_003070.9	29911381	29914967	-	3235	protein_coding	Cation efflux family protein
831682	33.8643	7.69357	2.13397	1.02942e-05	4.06865e-05	T20L15.30	NC_003076.8	291687	294304	+	1872	protein_coding	ENTH/VHS/GAT family protein
839509	95.905	21.864	2.1332	5.11839e-12	3.70313e-11	F19P19.4	NC_003070.9	1217690	1220899	-	2501	protein_coding	hypothetical protein (DUF3527)
837033	863.426	197.786	2.12724	1.34167e-50	4.56646e-49	YUP8H12.4	NC_003070.9	1558778	1559917	-	791	protein_coding	cysteine-rich TM module stress tolerance protein
5008022	12.0122	2.74241	2.126	0.00819694	0.0198815	AT3G22275	NC_003074.8	7878807	7879810	-	834	protein_coding	jasmonate ZIM-domain protein
824258	21.7705	5.06037	2.12581	0.000619612	0.00188039	AT3G50940	NC_003074.8	18933751	18935611	+	1523	protein_coding	P-loop containing nucleoside triphosphate hydrolases superfamily protein
818627	95.2866	21.8433	2.1257	3.45498e-13	2.73353e-12	DREB2C	NC_003071.7	16848160	16850494	-	2335	protein_coding	Integrase-type DNA-binding superfamily protein
827767	314.97	72.4301	2.12388	1.63907e-33	3.37752e-32	T14P8.17	NC_003075.7	1041086	1041802	+	717	protein_coding	transmembrane protein%2C putative (Protein of unknown function%2C DUF538)
816370	53.7744	12.4071	2.12227	5.06016e-08	2.60009e-07	HB21	NC_003071.7	8049371	8051316	-	1058	protein_coding	homeobox protein 21
839353	1197.77	275.838	2.11705	1.47356e-87	9.78825e-86	ABCB11	NC_003070.9	523536	529069	+	4522	protein_coding	P-glycoprotein 11
824195	9.23389	2.11162	2.11333	0.0210252	0.0461682	HEC2	NC_003074.8	18656955	18658377	-	1423	protein_coding	basic helix-loop-helix (bHLH) DNA-binding superfamily protein
831007	27.8628	6.40976	2.11223	6.02835e-05	0.000214197	F2I11.250	NC_003076.8	3625570	3626735	-	988	protein_coding	Interleukin-1 receptor-associated kinase 4 protein
843885	102.785	23.8512	2.11085	6.87013e-14	5.71739e-13	F1B16.21	NC_003070.9	28335502	28336990	+	1489	protein_coding	Integrase-type DNA-binding superfamily protein
28719084	11.8995	2.78493	2.10613	0.00980447	0.0233428	AT3G08220	NC_003074.8	19302626	19302949	-	324	lncRNA	other RNA
820066	9.30178	2.18652	2.09942	0.0224886	0.04899	AT3G09120	NC_003074.8	2796958	2798764	-	1625	protein_coding	hypothetical protein (DUF674)
28720319	7.80777	1.79525	2.09914	0.0357128	0.0735704	AT5G00825	NC_003076.8	440987	441189	+	203	lncRNA	other RNA
817398	89.3685	20.9063	2.09813	8.65126e-12	6.17181e-11	LBD11	NC_003071.7	12186274	12188293	-	1211	protein_coding	LOB domain-containing protein 11
833704	57.6762	13.4015	2.09667	1.35723e-07	6.66848e-07	WSD1	NC_003076.8	14767426	14770396	+	2060	protein_coding	O-acyltransferase (WSD1-like) family protein
828481	259.36	61.098	2.08841	1.08697e-31	2.10011e-30	WRKY53	NC_003075.7	12392370	12393982	-	1514	protein_coding	WRKY family transcription factor
822619	1366.67	322.004	2.08681	1.28751e-103	1.06825e-101	AFP3	NC_003074.8	11382214	11384145	-	1386	protein_coding	ABI five binding protein 3
826458	65.436	15.4722	2.08566	1.19864e-09	7.17129e-09	ARGAH2	NC_003075.7	5646395	5648868	-	1989	protein_coding	Arginase/deacetylase superfamily protein
7922554	14.1551	3.3186	2.07944	0.00564468	0.0141953	AT5G09876	NC_003076.8	3079887	3080435	+	511	protein_coding	hypothetical protein
837429	72.3489	17.0123	2.07856	1.07452e-09	6.45151e-09	BIP3	NC_003070.9	2929217	2931850	-	2125	protein_coding	Heat shock protein 70 (Hsp 70) family protein
826752	29.544	6.93522	2.07622	0.00012431	0.000421204	CRK31	NC_003075.7	6967709	6970469	+	2329	protein_coding	cysteine-rich RLK (RECEPTOR-like protein kinase) 31
844074	475.521	113.111	2.06876	8.44876e-48	2.66136e-46	AAP3	NC_003070.9	29074879	29077390	-	1891	protein_coding	amino acid permease 3
836157	41.231	9.88009	2.06482	1.49555e-06	6.53602e-06	K9B18.6	NC_003076.8	24277730	24279147	+	1307	protein_coding	hypothetical protein
829304	24.3565	5.77702	2.0641	0.000247748	0.000802124	F28M20.50	NC_003075.7	15368260	15369724	-	981	protein_coding	peroxidase superfamily protein
831193	5514.66	1325.29	2.05683	9.76326e-230	3.57775e-227	AAC2	NC_003076.8	4335272	4337730	+	1894	protein_coding	ADP/ATP carrier 2
828927	81.713	19.7095	2.05488	6.57341e-11	4.385e-10	MYB41	NC_003075.7	13968029	13969525	-	1389	protein_coding	myb domain protein 41
842790	8.85496	2.11162	2.05421	0.0258246	0.0553524	F13O11.12	NC_003070.9	24088605	24090558	+	1509	protein_coding	MATE efflux family protein
835063	15.2963	3.69778	2.04979	0.00470562	0.0120138	K9P8.13	NC_003076.8	20337586	20342035	-	2673	protein_coding	Xanthine/uracil permease family protein
817917	7.68539	1.89238	2.04745	0.0465166	0.0924909	F4P9.29	NC_003071.7	14196732	14197706	+	630	protein_coding	cysteine-rich/transmembrane domain protein A
822447	242.583	58.9719	2.04392	9.60936e-28	1.62524e-26	PMZ	NC_003074.8	10520443	10521796	+	1164	protein_coding	zinc finger (AN1-like) family protein
818534	18.831	4.53767	2.04027	0.00129886	0.00371076	F12L6.15	NC_003071.7	16486902	16488645	-	1594	protein_coding	F-box family protein
844421	727.672	177.072	2.03921	2.70422e-68	1.28696e-66	CCR2	NC_003070.9	30370474	30372799	+	2099	protein_coding	cinnamoyl coa reductase
830859	599.575	146.71	2.03262	8.17681e-42	2.19516e-40	PROPEP4	NC_003076.8	3122731	3124003	+	580	protein_coding	elicitor peptide 4 precursor
836533	4374.47	1069.36	2.03211	5.99192e-171	1.23125e-168	AtPRX71	NC_003076.8	25659257	25661007	-	1342	protein_coding	Peroxidase superfamily protein
28716081	41.0989	10.0568	2.0255	3.60105e-06	1.51186e-05	AT1G04247	NC_003070.9	1120225	1122526	+	2302	lncRNA	other RNA
829717	23.7821	5.8558	2.0248	0.000302181	0.000964722	IDH-III	NC_003075.7	16908497	16910208	+	1429	protein_coding	isocitrate dehydrogenase III
824349	2200.31	541.798	2.02121	1.1948e-129	1.39735e-127	CAX3	NC_003074.8	19239305	19242913	+	2009	protein_coding	cation exchanger 3
824913	70.1981	17.1852	2.02002	1.14251e-07	5.6603e-07	AT3G57460	NC_003074.8	21262986	21265827	-	1510	protein_coding	catalytic/ metal ion binding / metalloendopeptidase/ zinc ion binding protein
825742	12.4538	3.06893	2.01915	0.00797552	0.0194087	T27D20.8	NC_003075.7	2054037	2055849	+	985	protein_coding	Bromo-adjacent homology (BAH) domain-containing protein
28717444	40.0609	9.91246	2.0186	3.69313e-06	1.54845e-05	AT2G00340	NC_003071.7	9849	10177	+	329	misc_RNA	novel transcribed region~AT2G00340.1
828228	3609.01	890.718	2.01785	2.4059e-147	3.6992e-145	T7B11.13	NC_003075.7	808376	810611	-	2236	protein_coding	tolB protein-like protein
832594	54.7218	13.4745	2.01669	7.46419e-08	3.76325e-07	F21J6.106	NC_003076.8	8739545	8743880	+	3294	protein_coding	Ribosomal protein S5/Elongation factor G/III/V family protein
820641	14.8047	3.65526	2.01386	0.00481099	0.0122586	GLIP4	NC_003074.8	4734553	4735993	-	1197	protein_coding	GDSL-motif lipase 4
821705	7.5072	1.87209	2.01346	0.0484341	0.0957921	AHP1	NC_003074.8	7577712	7579789	-	1437	protein_coding	histidine-containing phosphotransmitter 1
817517	4828.17	1196.8	2.01222	3.80581e-211	1.17857e-208	T27A16.23	NC_003071.7	12681831	12685151	-	2495	protein_coding	Tetratricopeptide repeat (TPR)-like superfamily protein
834621	90.7601	22.5712	2.0103	6.62872e-12	4.77385e-11	CIPK19	NC_003076.8	18584676	18586590	+	1915	protein_coding	CBL-interacting protein kinase 19
828282	30.8553	7.62882	2.00705	7.06239e-05	0.000248409	F1N20.2	NC_003075.7	11639757	11640583	+	827	protein_coding	senescence regulator (Protein of unknown function%2C DUF584)
825779	172.237	42.7344	2.00532	5.07887e-20	6.05581e-19	CRK36	NC_003075.7	2231717	2234689	-	2268	protein_coding	cysteine-rich RLK (RECEPTOR-like protein kinase) 36
839917	169.101	41.8408	2.00503	1.11976e-15	1.045e-14	DLAH	NC_003070.9	10719065	10720843	-	1779	protein_coding	alpha/beta-Hydrolases superfamily protein
817179	56.4768	14.0023	2.00245	1.00305e-07	4.99301e-07	T9J22.6	NC_003071.7	11228825	11230598	-	1539	protein_coding	Serine protease inhibitor (SERPIN) family protein
827844	82.7277	20.7073	2.00141	2.43404e-11	1.67847e-10	T13K14.130	NC_003075.7	11215112	11216432	+	940	protein_coding	basic helix-loop-helix (bHLH) DNA-binding superfamily protein
829812	9.96111	2.52511	2.00082	0.0215187	0.0471012	AP22.17	NC_003075.7	17263564	17265172	+	1368	protein_coding	Late embryogenesis abundant (LEA) protein
841228	583.277	145.933	1.99723	3.59236e-56	1.3689e-54	F21D18.18	NC_003070.9	17766738	17769951	+	1937	protein_coding	Pectin lyase-like superfamily protein
novel.4645	7.40498	1.88223	1.9957	0.0444975	0.0890232	-	NC_003070.9	21533462	21534648	+	944	-	-
3767998	23.084	5.74659	1.9937	0.000504001	0.00155094	T29F13.3	NC_003071.7	14664671	14666076	-	1406	misc_RNA	pseudogene of tubulin beta-9 chain~AT2G34760.1
839841	324.994	81.6931	1.99171	2.29289e-33	4.6853e-32	F15D2.20	NC_003070.9	10355638	10356482	-	845	protein_coding	senescence regulator (Protein of unknown function%2C DUF584)
826753	42.7924	10.7219	1.99046	5.68291e-06	2.32466e-05	CRK32	NC_003075.7	6971401	6973962	+	2220	protein_coding	cysteine-rich RLK (RECEPTOR-like protein kinase) 32
3770625	19.7351	5.00577	1.98949	0.00130822	0.00373459	AT5G16486	NC_003076.8	5383597	5384226	-	630	protein_coding	RNA-directed DNA polymerase (reverse transcriptase)-related family protein
837207	13.5018	3.46019	1.98207	0.00884396	0.0212842	CHX14	NC_003070.9	2137871	2140975	+	2885	protein_coding	cation/hydrogen exchanger 14
5007830	14.4751	3.68763	1.97518	0.00570136	0.0143247	MIR413	NC_003070.9	23058034	23058156	+	123	miRNA	microRNA ath-MIR413 precursor
836799	41.0095	10.4099	1.97369	6.34817e-06	2.58094e-05	MSN2.5	NC_003076.8	26611258	26613348	-	2091	protein_coding	pectinesterase%2C putative (DUF677)
816718	39.5661	10.1095	1.96829	5.99617e-06	2.44642e-05	AT2G21820	NC_003071.7	9302853	9303408	-	556	protein_coding	seed maturation protein
828234	28.8697	7.37721	1.96749	0.000137788	0.000464015	NDB3	NC_003075.7	11436326	11439506	-	2092	protein_coding	NAD(P)H dehydrogenase B3
819748	54.1997	13.8213	1.96714	1.35921e-07	6.67672e-07	LON4	NC_003074.8	1719958	1725268	-	3111	protein_coding	lon protease 4
838752	728.601	186.773	1.96585	3.68231e-43	1.02355e-41	F24J8.16	NC_003070.9	7534019	7534927	-	909	protein_coding	hypothetical protein
835803	155.49	39.8235	1.96217	3.08282e-18	3.31939e-17	MHM17.13	NC_003076.8	23067828	23070431	+	2011	protein_coding	calmodulin-binding family protein
831398	8756.96	2247.83	1.96156	8.63614e-138	1.15782e-135	CLPB3	NC_003076.8	5014212	5018347	-	3186	protein_coding	casein lytic proteinase B3
838550	143.994	36.9598	1.95648	4.7562e-16	4.55266e-15	CYP722A1	NC_003070.9	6783803	6788175	-	3445	protein_coding	cytochrome P450%2C family 722%2C subfamily A%2C polypeptide 1
814993	22.3172	5.6799	1.95604	0.00191339	0.00529845	AT2G04515	NC_003071.7	1573637	1574508	+	872	protein_coding	transmembrane protein
842996	13.1863	3.42587	1.95354	0.00995575	0.0236646	F4N21.9	NC_003070.9	24909178	24911740	+	1748	protein_coding	MATE efflux family protein
836037	27.5429	7.13768	1.95332	0.000141177	0.000474482	MNC17.18	NC_003076.8	23885855	23888673	+	2082	protein_coding	subtilase family protein
844197	8.34265	2.144	1.94998	0.0405673	0.0822379	MSL6	NC_003070.9	29568961	29572572	-	3282	protein_coding	mechanosensitive channel of small conductance-like 6
841986	151.121	39.1958	1.94991	5.179e-18	5.51164e-17	T18I3.3	NC_003070.9	20680876	20683143	-	2268	protein_coding	Cysteine/Histidine-rich C1 domain family protein
826737	244.055	63.4535	1.94583	2.69629e-24	3.99214e-23	F8L21.140	NC_003075.7	6901456	6904426	+	2891	protein_coding	transferring glycosyl group transferase (DUF604)
841899	2579.93	669.92	1.94496	1.85713e-158	3.16533e-156	PES1	NC_003070.9	20380435	20385380	-	2756	protein_coding	Esterase/lipase/thioesterase family protein
817017	55.8001	14.5593	1.94454	7.84502e-08	3.9462e-07	F27C12.28	NC_003071.7	10571054	10572636	-	1340	protein_coding	Peroxidase superfamily protein
835729	51.2951	13.4374	1.9441	7.23957e-07	3.27119e-06	GAMT2	NC_003076.8	22799507	22801692	+	1436	protein_coding	gibberellic acid methyltransferase 2
843748	58.1497	15.1679	1.94284	5.55023e-08	2.84062e-07	MYB122	NC_003070.9	27855578	27857598	+	1562	protein_coding	myb domain protein 122
829611	3821.3	994.754	1.94179	7.12746e-110	6.39639e-108	GBF6	NC_003075.7	16521861	16523230	+	1370	protein_coding	G-box binding factor 6
838793	988.336	257.26	1.94166	1.37192e-70	6.84003e-69	DREB26	NC_003070.9	7696427	7697831	+	1405	protein_coding	Integrase-type DNA-binding superfamily protein
843186	2882.12	750.047	1.94122	2.72585e-143	3.9691e-141	AtNPF3.1	NC_003070.9	25746697	25750291	+	2099	protein_coding	Major facilitator superfamily protein
841687	118.461	31.0739	1.93957	1.07752e-12	8.23761e-12	F6D8.22	NC_003070.9	19574538	19575866	-	1044	protein_coding	HSP20-like chaperones superfamily protein
817864	11.7117	3.03655	1.93829	0.0128293	0.0297614	RLP24	NC_003071.7	14013797	14016516	-	2672	protein_coding	receptor like protein 24
819365	237.898	61.9769	1.93762	2.59603e-25	4.02815e-24	ERF71	NC_003071.7	19502776	19503702	-	843	protein_coding	Integrase-type DNA-binding superfamily protein
817194	870.516	227.57	1.93458	3.96326e-11	2.68454e-10	AR781	NC_003071.7	11282663	11284272	-	1610	protein_coding	AR781%2C pheromone receptor-like protein (DUF1645)
839687	351.955	92.4414	1.93216	5.27627e-36	1.19597e-34	ABCB13	NC_003070.9	9733430	9738236	-	4083	protein_coding	P-glycoprotein 13
821392	159.876	41.8633	1.93207	1.57412e-18	1.72878e-17	NUC-L2	NC_003074.8	6404053	6407946	-	2252	protein_coding	nucleolin like 2
819235	1137.1	299.94	1.92362	2.06147e-90	1.42533e-88	GBF3	NC_003071.7	19000180	19003403	+	1944	protein_coding	G-box binding factor 3
818026	288.69	76.4633	1.91516	1.68664e-29	3.03968e-28	T31E10.5	NC_003071.7	14575392	14576527	+	1136	protein_coding	cotton fiber protein
824067	13.8351	3.67749	1.9101	0.00952785	0.0227507	AT3G49055	NC_003074.8	18185109	18186968	-	1500	protein_coding	ATP-binding protein
843908	29583.6	7896.13	1.90571	3.0707e-177	6.75155e-175	GASA1	NC_003070.9	28441501	28442435	-	760	protein_coding	GAST1 protein homolog 1
835423	3802.93	1014.64	1.90552	2.21068e-159	3.82726e-157	MYN8.3	NC_003076.8	21673432	21675803	+	2267	protein_coding	CCT motif family protein
824031	647.099	172.635	1.90295	9.96897e-47	3.03584e-45	CXE13	NC_003074.8	18038648	18039879	-	1232	protein_coding	carboxyesterase 13
3769769	202.498	54.1589	1.90252	1.05712e-19	1.23501e-18	AT3G62455	NC_003074.8	23100568	23104580	-	4013	pseudogene	hypothetical protein
821855	5804.35	1559.18	1.89662	4.99683e-77	2.81706e-75	ELIP1	NC_003074.8	8084405	8085669	-	1035	protein_coding	Chlorophyll A-B binding family protein
2745824	93.8246	25.245	1.8953	1.79966e-11	1.25537e-10	AT1G52855	NC_003070.9	19682773	19683565	-	793	protein_coding	hypothetical protein
819409	8.02475	2.18652	1.89508	0.0484708	0.095856	T9J23.1	NC_003071.7	19629217	19631188	+	1972	protein_coding	Nuclear pore localization protein NPL4
834768	935.877	251.252	1.89392	2.68135e-48	8.60654e-47	ERF2	NC_003076.8	19171643	19172956	-	1314	protein_coding	ethylene responsive element binding factor 2
841759	13.7866	3.75432	1.89275	0.00877289	0.0211363	F12M16.16	NC_003070.9	19859267	19860976	-	1408	protein_coding	hypothetical protein
828283	134.15	36.0325	1.89032	3.68825e-15	3.3276e-14	CPK15	NC_003075.7	11640735	11643762	+	2234	protein_coding	calcium-dependent protein kinase 15
840362	181.892	49.2276	1.88962	9.92077e-20	1.16335e-18	F12K21.8	NC_003070.9	12660497	12663870	+	2054	protein_coding	Major facilitator superfamily protein
834365	1503.98	406.208	1.88865	6.83807e-80	4.03079e-78	MWF20.16	NC_003076.8	17457124	17458980	-	1629	protein_coding	2-oxoglutarate (2OG) and Fe(II)-dependent oxygenase superfamily protein
835537	295.153	79.7664	1.88568	6.23222e-30	1.14381e-28	PBP1	NC_003076.8	22121102	22122122	+	1021	protein_coding	pinoid-binding protein 1
821495	389.125	105.173	1.88444	2.4847e-33	5.06783e-32	ZF2	NC_003074.8	6802903	6804296	-	1394	protein_coding	zinc-finger protein 2
835315	122.344	33.2651	1.88209	3.5323e-13	2.79068e-12	K24M7.13	NC_003076.8	21263897	21265460	-	1259	protein_coding	PAR1 protein
817302	1335.21	362.035	1.88191	1.73378e-94	1.26227e-92	ATC	NC_003071.7	11773187	11774746	+	995	protein_coding	centroradiali
826933	37.1549	10.0307	1.87884	3.30279e-05	0.000122274	F17N18.80	NC_003075.7	7659303	7662283	-	2803	protein_coding	Protein kinase superfamily protein
843716	415.374	113.089	1.878	9.17494e-41	2.39869e-39	SARD1	NC_003070.9	27744790	27749248	-	2397	protein_coding	Calmodulin binding protein-like protein
830506	246.53	67.0241	1.87767	5.66108e-22	7.44439e-21	MBL20.7	NC_003076.8	1875789	1876782	-	690	protein_coding	transmembrane protein
834570	299.834	81.4153	1.87726	1.09439e-26	1.7957e-25	CYP707A3	NC_003076.8	18368532	18371021	-	2042	protein_coding	cytochrome P450%2C family 707%2C subfamily A%2C polypeptide 3
815147	12.47	3.46019	1.87265	0.0254072	0.0545588	RIPK	NC_003071.7	2287238	2289636	-	2031	protein_coding	Protein kinase superfamily protein
820149	158.06	43.1803	1.87121	1.13414e-15	1.05707e-14	RABC2b	NC_003074.8	3036611	3038502	-	1342	protein_coding	RAB GTPase homolog C2B
824046	63.5594	17.2784	1.86987	2.84406e-07	1.34826e-06	PHT3%3B2	NC_003074.8	18114526	18116569	-	1474	protein_coding	phosphate transporter 3%3B2
824945	110.948	30.5207	1.86517	1.28773e-12	9.80377e-12	AT3G57760	NC_003074.8	21395297	21397244	+	1756	protein_coding	Protein kinase superfamily protein
842419	185.557	51.3101	1.85481	2.79198e-18	3.01509e-17	AT1G61255	NC_003070.9	22589098	22589789	-	692	protein_coding	hypothetical protein
833929	32.391	8.99962	1.85471	6.77866e-05	0.00023908	MUL8.1	NC_003076.8	15746209	15748355	+	2041	protein_coding	transmembrane protein%2C putative (DUF1163)
842958	51.0018	14.1236	1.85304	7.05155e-07	3.19543e-06	CML23	NC_003070.9	24770419	24771393	-	975	protein_coding	calmodulin like 23
839523	86.3362	23.8742	1.84985	1.34399e-10	8.68104e-10	MPK11	NC_003070.9	202103	204440	+	1848	protein_coding	MAP kinase 11
818844	21.1827	5.9307	1.84984	0.00241161	0.00654214	ASL15	NC_003071.7	17668701	17669836	-	1008	protein_coding	Lateral organ boundaries (LOB) domain family protein
822540	125.702	34.8337	1.84864	2.98879e-13	2.37923e-12	AT3G29000	NC_003074.8	11005638	11006514	+	877	protein_coding	Calcium-binding EF-hand family protein
6241133	72.0936	20.0886	1.84811	4.96651e-09	2.81077e-08	AT5G54165	NC_003076.8	21984569	21984964	+	396	protein_coding	Avr9/Cf-9 rapidly elicited protein
834085	8.71318	2.40576	1.84794	0.0477182	0.0945634	UPM1	NC_003076.8	16365900	16369316	+	2723	protein_coding	urophorphyrin methylase 1
827896	542.914	150.853	1.84716	2.6292e-47	8.13054e-46	WRKY22	NC_003075.7	522530	524249	-	1326	protein_coding	WRKY family transcription factor
839870	37.6232	10.5007	1.84552	1.7881e-05	6.84929e-05	CAB2	NC_003070.9	10474656	10475969	-	1314	protein_coding	chlorophyll A/B-binding protein 2
843598	16.5435	4.60242	1.83993	0.00515644	0.0130616	F28P22.15	NC_003070.9	27353765	27356852	+	1971	protein_coding	P-loop containing nucleoside triphosphate hydrolases superfamily protein
837529	50.4874	14.0164	1.83972	1.78847e-06	7.75756e-06	RAS1	NC_003070.9	3240531	3241863	-	1333	protein_coding	RESPONSE TO ABA AND SALT 1
842267	1061.31	296.579	1.83882	1.89049e-80	1.12341e-78	AtNPF4.3	NC_003070.9	21967986	21972503	+	2208	protein_coding	Major facilitator superfamily protein
826416	269.838	75.8048	1.837	6.15973e-21	7.66897e-20	AT4G08555	NC_003075.7	5448049	5448638	+	590	protein_coding	hypothetical protein
820311	24.1125	6.75656	1.83561	0.000838199	0.00248644	AT3G11390	NC_003074.8	3569828	3572062	+	2235	protein_coding	Cysteine/Histidine-rich C1 domain family protein
28719504	8.72288	2.47051	1.83088	0.0438185	0.0879208	AT4G03595	NC_003075.7	163569	163860	+	292	lncRNA	other RNA
816778	8.74097	2.43813	1.82618	0.0437087	0.0877167	F14M13.14	NC_003071.7	9533094	9534188	-	1095	protein_coding	MIZU-KUSSEI-like protein (Protein of unknown function%2C DUF617)
817581	11.0038	3.14382	1.82494	0.0236316	0.0511759	T9D9.12	NC_003071.7	12923055	12924380	+	1089	protein_coding	GDSL-like Lipase/Acylhydrolase family protein
28718727	20.792	5.90846	1.82087	0.00161717	0.00453241	AT3G04155	NC_003074.8	7682509	7682595	+	87	snoRNA	other RNA
828760	10.7441	3.06893	1.81549	0.0337953	0.0701262	M3E9.30	NC_003075.7	13394447	13398307	-	3781	protein_coding	Leucine-rich repeat receptor-like protein kinase family protein
827464	1755.82	498.824	1.81357	3.70011e-61	1.53789e-59	ERF-1	NC_003075.7	9759203	9760391	+	1189	protein_coding	ethylene responsive element binding factor 1
828128	11.9428	3.43796	1.81286	0.0229257	0.0498484	T10M13.23	NC_003075.7	954968	955734	-	767	protein_coding	cotton fiber protein
842789	1607.15	458.508	1.80944	2.89696e-109	2.57876e-107	APO1	NC_003070.9	24086558	24088581	+	1940	protein_coding	APO RNA-binding protein (DUF794)
28717867	8.62828	2.44828	1.80922	0.0410472	0.0830271	AT2G07950	NC_003071.7	10097774	10099646	-	689	lncRNA	other RNA
28720863	66.3097	19.1083	1.80864	4.92078e-06	2.02685e-05	AT5G07095	NC_003076.8	19624548	19624687	+	140	snoRNA	other RNA
827221	2030.54	579.627	1.80842	1.10992e-103	9.27899e-102	UGT84A3	NC_003075.7	8852656	8854706	-	2051	protein_coding	UDP-Glycosyltransferase superfamily protein
833897	1619.79	463.858	1.80367	2.24529e-82	1.37131e-80	PMAT1	NC_003076.8	15634444	15636480	+	2037	protein_coding	HXXXD-type acyl-transferase family protein
828638	110.316	31.8529	1.79735	7.1382e-12	5.12566e-11	SHB1	NC_003075.7	12962965	12966629	-	2836	protein_coding	EXS (ERD1/XPR1/SYG1) family protein
842923	236.986	68.2747	1.796	7.06335e-24	1.02105e-22	F15E12.17	NC_003070.9	24602033	24604763	+	1668	protein_coding	Disease resistance protein (TIR-NBS class)
842485	3628.46	1050.98	1.78748	1.52397e-125	1.6923e-123	F8K4.9	NC_003070.9	22867689	22871358	-	2360	protein_coding	MATE efflux family protein
novel.2579	12.9512	3.83116	1.78608	0.0286497	0.060616	-	NC_003070.9	8321611	8329763	+	5426	-	PF13041:PPR repeat family
827635	13.7874	4.0122	1.78489	0.0216138	0.0472812	XTH29	NC_003075.7	10401777	10404393	-	1383	protein_coding	xyloglucan endotransglucosylase/hydrolase 29
830562	303.808	88.1691	1.78297	4.5707e-29	8.15052e-28	MPH15.9	NC_003076.8	2079925	2081685	-	1423	protein_coding	Peroxidase superfamily protein
822153	122.813	35.9661	1.77911	1.44268e-08	7.82634e-08	IDL1	NC_003074.8	9337431	9338075	-	645	protein_coding	inflorescence deficient in abscission (IDA)-like 1
28721001	15.826	4.60242	1.77566	0.00675856	0.0166892	AT5G08805	NC_003076.8	23440301	23440406	+	106	snoRNA	other RNA
824241	162.036	47.4578	1.77508	5.50239e-14	4.61408e-13	CML41	NC_003074.8	18873911	18874836	+	926	protein_coding	calmodulin-like 41
28719567	27.2145	8.03023	1.76692	0.000435842	0.001356	AT4G04485	NC_003075.7	1446117	1446259	-	143	snoRNA	other RNA
837251	387.729	114.087	1.76475	1.00205e-32	2.00292e-31	RLP1	NC_003070.9	2269622	2274901	+	4028	protein_coding	receptor like protein 1
820145	13.4428	3.96148	1.75811	0.0133202	0.0307605	SAUR48	NC_003074.8	3027424	3027961	-	538	protein_coding	SAUR-like auxin-responsive protein family
828413	154.982	45.8256	1.75627	4.20823e-12	3.06989e-11	CRK6	NC_003075.7	12121369	12124564	+	2598	protein_coding	cysteine-rich RLK (RECEPTOR-like protein kinase) 6
816845	2987.83	887.058	1.75197	1.1037e-123	1.17802e-121	AGP17	NC_003071.7	9844134	9845385	+	1252	protein_coding	arabinogalactan protein 17
820400	31.1035	9.27779	1.75127	0.000450335	0.00139793	AT3G01175	NC_003074.8	59423	62291	+	1884	protein_coding	transmembrane protein
818815	46.5455	13.7971	1.74953	5.93274e-06	2.42153e-05	T24P15.6	NC_003071.7	17572305	17574679	+	2169	protein_coding	DNA-binding bromodomain-containing protein
3768829	10.3542	3.08921	1.74694	0.0306608	0.0644492	AT3G11773	NC_003074.8	3722892	3724013	-	1122	protein_coding	Thioredoxin superfamily protein
825244	19.5978	5.85192	1.74418	0.0033403	0.00880376	AT3G60730	NC_003074.8	22444890	22447273	+	1672	protein_coding	Plant invertase/pectin methylesterase inhibitor superfamily
827498	2910.67	871.47	1.73949	4.03856e-129	4.67347e-127	TPS5	NC_003075.7	9876172	9880386	+	3403	protein_coding	trehalose phosphatase/synthase 5
828355	1497.49	448.147	1.73939	3.75855e-94	2.69184e-92	TPPG	NC_003075.7	11893499	11896480	-	1763	protein_coding	Haloacid dehalogenase-like hydrolase (HAD) superfamily protein
819704	842.265	252.168	1.73913	4.04855e-63	1.76268e-61	F22F7.16	NC_003074.8	1549446	1554219	+	1922	protein_coding	Major facilitator superfamily protein
828319	16623.9	4984.08	1.73787	5.78122e-220	1.89719e-217	FBN1b	NC_003075.7	11765803	11767422	-	1415	protein_coding	Plastid-lipid associated protein PAP / fibrillin family protein
817753	39.8945	11.9492	1.7361	2.96489e-05	0.000110453	AT2G31945	NC_003071.7	13581534	13582366	+	833	protein_coding	transmembrane protein
820661	61.3185	18.5208	1.73332	6.87135e-07	3.11827e-06	AT3G14395	NC_003074.8	4810888	4811481	+	594	protein_coding	hypothetical protein
841849	6802.31	2046.81	1.73231	5.30976e-164	9.97827e-162	ALDH7B4	NC_003070.9	20194712	20199193	-	2590	protein_coding	aldehyde dehydrogenase 7B4
828652	102.985	30.9974	1.73166	3.3145e-10	2.0734e-09	DREB1A	NC_003075.7	13018010	13019400	-	1391	protein_coding	dehydration response element B1A
839902	40.7461	12.3202	1.72844	3.65614e-05	0.000134203	INT2	NC_003070.9	10632720	10635581	-	2122	protein_coding	inositol transporter 2
838597	14.1894	4.26576	1.72829	0.0123514	0.0287863	SYTB	NC_003070.9	6962030	6965443	+	2217	protein_coding	Calcium-dependent lipid-binding (CaLB domain) family protein
7922355	68.1328	20.6406	1.72704	1.37531e-07	6.75127e-07	AT4G18422	NC_003075.7	10176150	10176638	-	489	protein_coding	transmembrane protein
843323	5744.23	1736.95	1.72541	1.40665e-142	2.00831e-140	NRT1.7	NC_003070.9	26315787	26320233	+	2420	protein_coding	nitrate transporter 1.7
843192	316.844	96.0051	1.72373	1.00468e-24	1.5203e-23	F24J5.14	NC_003070.9	25765718	25767240	+	1523	protein_coding	alpha/beta-Hydrolases superfamily protein
832703	1647.05	498.587	1.72232	1.08531e-78	6.29624e-77	MSS1	NC_003076.8	9243398	9247540	-	2580	protein_coding	Major facilitator superfamily protein
827554	896.293	271.451	1.72227	7.27678e-46	2.16501e-44	T9A21.130	NC_003075.7	10103866	10104837	+	972	protein_coding	glycine-rich cell wall protein-like protein
838314	884.118	267.592	1.7217	3.28352e-57	1.27103e-55	LOX3	NC_003070.9	5977323	5981521	+	3086	protein_coding	lipoxygenase 3
28718728	27.1789	8.20695	1.71709	0.000688265	0.0020747	AT3G04165	NC_003074.8	7682639	7682749	+	111	snoRNA	other RNA
3768408	15.0988	4.57198	1.71312	0.0118573	0.0277317	MJB20.5	NC_003071.7	7598985	7602121	-	3137	pseudogene	hypothetical protein
816614	24.117	7.34289	1.71302	0.00140579	0.0039862	ULT2	NC_003071.7	8965556	8967243	-	1424	protein_coding	Developmental regulator%2C ULTRAPETALA
843683	1266.49	386.204	1.71241	1.15808e-79	6.79008e-78	T9L24.33	NC_003070.9	27628678	27632840	+	2334	protein_coding	alpha/beta-Hydrolases superfamily protein
842205	5472.49	1671.86	1.71083	1.0299e-170	2.09671e-168	AAP1	NC_003070.9	21676388	21680519	+	1899	protein_coding	amino acid permease 1
836499	5363.25	1639.01	1.71033	5.19337e-167	1.0105e-164	NAC102	NC_003076.8	25526509	25528281	-	1585	protein_coding	NAC domain containing protein 102
839322	257.402	78.6792	1.70895	2.47393e-20	2.99035e-19	F6F3.6	NC_003070.9	104440	105330	-	891	protein_coding	Integrase-type DNA-binding superfamily protein
815985	120.012	36.8345	1.70848	1.86187e-12	1.39812e-11	GH3.1	NC_003071.7	6451319	6453797	-	2240	protein_coding	Auxin-responsive GH3 family protein
821064	184.334	56.6423	1.7043	1.20277e-16	1.18271e-15	T17B22.14	NC_003074.8	731862	732914	+	860	protein_coding	hypothetical protein
840190	33.7977	10.3307	1.70175	0.000264247	0.000851782	SBT3.3	NC_003070.9	11945250	11948650	+	2656	protein_coding	Subtilase family protein
828405	1000.25	307.604	1.70085	2.53553e-71	1.28453e-69	IQD22	NC_003075.7	12086898	12090714	+	2146	protein_coding	IQ-domain 22
836672	3471.29	1068.35	1.70016	8.41702e-130	9.89652e-128	MNA5.21	NC_003076.8	26172009	26175132	+	2166	protein_coding	O-fucosyltransferase family protein
823861	1399.52	431.553	1.69709	1.01798e-84	6.58301e-83	AT3G47080	NC_003074.8	17338102	17340543	-	2177	protein_coding	Tetratricopeptide repeat (TPR)-like superfamily protein
844405	12.0801	3.76641	1.6966	0.0280102	0.0594001	HA9	NC_003070.9	30315964	30320197	-	3503	protein_coding	H[+]-ATPase 9
843315	125.212	38.8665	1.6943	7.28409e-12	5.227e-11	T6C23.1	NC_003070.9	26266592	26269013	+	1679	protein_coding	Protein kinase superfamily protein
28720305	42.3767	13.0064	1.69244	5.49906e-05	0.000196566	AT5G00755	NC_003076.8	142551	142633	-	83	snoRNA	other RNA
820314	3285.33	1016.66	1.69206	9.90179e-124	1.062e-121	PP2CA	NC_003074.8	3583782	3585850	-	1800	protein_coding	protein phosphatase 2CA
833813	23.753	7.35498	1.69019	0.00135689	0.00386099	MSI17.4	NC_003076.8	15310405	15311377	-	973	protein_coding	hypothetical protein
824168	1123.51	348.012	1.68902	3.97521e-60	1.62158e-58	MYB77	NC_003074.8	18557607	18559326	-	1720	protein_coding	myb domain protein 77
841587	132.499	41.0219	1.68825	2.36306e-12	1.76184e-11	F19C24.15	NC_003070.9	19140130	19141926	+	1483	protein_coding	Protein kinase superfamily protein
831178	1035.22	321.869	1.68595	6.38203e-71	3.20369e-69	T22N19.20	NC_003076.8	4286740	4289663	+	2283	protein_coding	Auxin-responsive GH3 family protein
842612	2235.62	695.772	1.68457	2.49609e-112	2.38615e-110	PP2-A11	NC_003070.9	23390968	23392873	-	1449	protein_coding	phloem protein 2-A11
832487	151.208	47.169	1.68434	1.92605e-12	1.44582e-11	K12G2.9	NC_003076.8	8202919	8205824	+	1662	protein_coding	alpha/beta-Hydrolases superfamily protein
821317	14.6622	4.5599	1.68404	0.0218946	0.0478613	T17B22.7	NC_003074.8	746655	748631	-	1274	protein_coding	alpha/beta-Hydrolases superfamily protein
834871	14182.1	4415.56	1.68329	7.56129e-161	1.34073e-158	NSP5	NC_003076.8	19540937	19542760	-	1729	protein_coding	nitrile specifier protein 5
832468	2565.67	799.114	1.68319	2.10961e-121	2.15739e-119	SLAH3	NC_003076.8	8118317	8122914	-	2603	protein_coding	SLAC1 homologue 3
825238	35.2775	10.9455	1.67969	0.00018639	0.000614529	AT3G60670	NC_003074.8	22424436	22426369	-	1175	protein_coding	PLATZ transcription factor family protein
843997	17.6517	5.5172	1.6786	0.00605848	0.0151355	CALMODULIN_LIKE_39	NC_003070.9	28765254	28765866	-	613	protein_coding	Calcium-binding EF-hand family protein
28719565	19.5724	6.09339	1.67725	0.00669903	0.0165589	AT4G04465	NC_003075.7	1445731	1445846	-	116	snoRNA	other RNA
839064	10.7182	3.32875	1.6734	0.0356412	0.0734297	F21J9.14	NC_003070.9	8676360	8677228	-	869	protein_coding	S-adenosyl-L-methionine-dependent methyltransferases superfamily protein
823554	38.2805	12.0767	1.66731	6.73216e-05	0.000237516	NAC060	NC_003074.8	15972673	15975250	-	1495	protein_coding	NAC domain containing protein 60
834378	1727.32	544.853	1.6649	7.23537e-11	4.80327e-10	UPI	NC_003076.8	17507801	17508752	-	681	protein_coding	Serine protease inhibitor%2C potato inhibitor I-type family protein
840181	797.086	251.817	1.66419	1.90093e-49	6.31354e-48	NAC13	NC_003070.9	11911631	11913947	+	1956	protein_coding	NAC domain protein 13
820562	249.651	78.862	1.66295	1.3955e-19	1.62001e-18	AT3G13600	NC_003074.8	4444554	4447660	+	2315	protein_coding	calmodulin-binding family protein
820098	39048.1	12333.4	1.66278	7.25842e-156	1.17346e-153	MT2A	NC_003074.8	2889406	2890574	-	963	protein_coding	metallothionein 2A
829835	26.1427	8.27796	1.65955	0.00140709	0.00398937	AP22.5	NC_003075.7	17346805	17348265	+	1372	protein_coding	calcium uniporter (DUF607)
831287	84.4159	26.7843	1.65931	9.67154e-08	4.82305e-07	F18O22.150	NC_003076.8	4630892	4631851	+	848	protein_coding	Ubiquitin-like superfamily protein
835152	471.103	149.269	1.65895	1.08689e-37	2.6146e-36	SWEET13	NC_003076.8	20665068	20667312	-	1269	protein_coding	Nodulin MtN3 family protein
826473	3814.6	1208.37	1.65793	5.11819e-130	6.0502e-128	EXO	NC_003075.7	5740219	5741591	+	1373	protein_coding	Phosphate-responsive 1 family protein
843401	35.9793	11.4783	1.65407	0.000180992	0.000598416	F5A18.18	NC_003070.9	26636110	26637876	+	1659	protein_coding	octicosapeptide/Phox/Bem1p (PB1) domain-containing protein
3768869	22.1403	7.09516	1.6485	0.00429749	0.0110824	MIR158a	NC_003074.8	3366331	3366430	-	100	miRNA	microRNA ath-MIR158a precursor
818944	13.5697	4.34454	1.64813	0.0287987	0.0608961	GLX2-1	NC_003071.7	18035349	18038334	-	1866	protein_coding	glyoxalase 2-1
840410	114.405	36.432	1.64713	2.40549e-11	1.66006e-10	T32G9.25	NC_003070.9	12896582	12897675	-	1094	protein_coding	hypothetical protein
816817	231.701	74.0479	1.64684	4.9877e-16	4.7701e-15	PSK2	NC_003071.7	9737583	9738384	+	654	protein_coding	phytosulfokine 2 precursor
829718	15.3254	4.86418	1.64639	0.0118961	0.0278136	F8D20.170	NC_003075.7	16912509	16913704	+	1196	protein_coding	selection/upkeep of intraepithelial T-cells protein%2C putative (DUF241)
28719250	10.6055	3.41573	1.64443	0.0364468	0.0748021	AT3G09855	NC_003074.8	23181621	23182015	-	395	lncRNA	other RNA
3771403	93.0662	29.8837	1.63949	1.73248e-09	1.01932e-08	AT5G42445	NC_003076.8	16976051	16976666	+	465	misc_RNA	pseudogene of R-protein L3 B~AT5G42445.1
836394	140.231	45.0661	1.63923	7.29942e-13	5.64517e-12	MQB2.30	NC_003076.8	25197461	25200386	+	2257	protein_coding	Major facilitator superfamily protein
823555	1917.5	616.528	1.63845	3.59165e-75	1.95955e-73	NIT2	NC_003074.8	15983199	15985535	+	1535	protein_coding	nitrilase 2
818435	13984.7	4497.96	1.6365	4.90901e-22	6.47478e-21	LTP2	NC_003071.7	16128176	16129399	+	1113	protein_coding	lipid transfer protein 2
832146	29.546	9.53329	1.63649	0.000706536	0.00212715	PI	NC_003076.8	6828904	6831515	+	1305	protein_coding	K-box region and MADS-box transcription factor family protein
28720304	18.3252	5.97516	1.63557	0.00943843	0.0225568	AT5G00750	NC_003076.8	142346	142489	-	144	snoRNA	other RNA
828896	553.915	178.513	1.63418	1.25246e-34	2.71309e-33	BGLU10	NC_003075.7	13861649	13864659	-	1906	protein_coding	beta glucosidase 10
844393	12.2486	3.93731	1.63282	0.036372	0.0746905	T21F11.13	NC_003070.9	30281346	30284536	-	2381	protein_coding	envelope glycoprotein B
827419	13963.9	4510.03	1.63071	3.55859e-123	3.74368e-121	CT-BMY	NC_003075.7	9604962	9607402	-	2103	protein_coding	chloroplast beta-amylase
829449	101.476	32.7704	1.62904	1.09085e-09	6.546e-09	F4I10.50	NC_003075.7	15975343	15978136	-	1383	protein_coding	S-adenosyl-L-methionine-dependent methyltransferases superfamily protein
831344	2058.08	666.658	1.62519	2.53616e-93	1.79879e-91	A-stimulated_in_Arabidopsis_14	NC_003076.8	4826141	4828384	+	1996	protein_coding	Gibberellin-regulated family protein
839784	37.967	12.3366	1.62497	0.00011499	0.000391438	F28N24.20	NC_003070.9	10162795	10164452	-	1443	protein_coding	Cysteine proteinases superfamily protein
838981	874.976	284.331	1.62018	7.88038e-56	2.9822e-54	F5O8.26	NC_003070.9	8385188	8386522	+	1335	protein_coding	hypothetical protein (DUF1645)
821378	30.1386	9.7385	1.61916	0.000696377	0.00209772	ILR2	NC_003074.8	6341918	6343178	-	1161	protein_coding	iaa-leucine resistant 2
817891	11.3969	3.73404	1.61811	0.0359814	0.0740196	F4P9.5	NC_003071.7	14105896	14108166	+	2198	protein_coding	Major facilitator superfamily protein
834898	133.909	43.5232	1.61709	1.43076e-11	1.00602e-10	MJE7.6	NC_003076.8	19627634	19629167	-	1534	protein_coding	Eukaryotic aspartyl protease family protein
3766755	11.3133	3.70986	1.61522	0.0333861	0.0694278	52195.SNORNA00002	NC_003070.9	6697438	6697524	+	87	snoRNA	snoRNA
839214	468.328	152.857	1.61409	5.5298e-29	9.83563e-28	T24P13.11	NC_003070.9	9241036	9244918	+	3007	protein_coding	EXS (ERD1/XPR1/SYG1) family protein
3769676	14.8831	4.84389	1.60989	0.0161012	0.0363765	67257.SNORNA00001	NC_003074.8	17445382	17445459	+	78	snoRNA	snoRNA
829672	140.652	46.1291	1.60917	4.60799e-13	3.61197e-12	LOG5	NC_003075.7	16746189	16748455	+	1666	protein_coding	Putative lysine decarboxylase family protein
818914	966.132	316.553	1.60899	1.36458e-59	5.47502e-58	PIRIN2	NC_003071.7	17927181	17929138	+	1391	protein_coding	RmlC-like cupins superfamily protein
833998	53.696	17.6969	1.60805	1.201e-05	4.70115e-05	AATP1	NC_003076.8	16020058	16021916	-	1859	protein_coding	AAA-ATPase 1
821806	1065.21	349.863	1.60759	7.05184e-39	1.75196e-37	AOX1A	NC_003074.8	7906521	7908746	+	1764	protein_coding	alternative oxidase 1A
824606	12331.6	4047.1	1.60736	8.8208e-191	2.2039e-188	T14E10.1	NC_003074.8	20140025	20142763	-	1708	protein_coding	Eukaryotic aspartyl protease family protein
28721199	15.0838	4.96325	1.60637	0.0149148	0.033986	AT5G26865	NC_003076.8	9457264	9457879	-	616	protein_coding	AGAMOUS-like MADS-box protein
28719867	17.7002	5.81134	1.60509	0.00792485	0.0192982	AT4G07070	NC_003075.7	11795096	11795527	+	284	lncRNA	other RNA
820156	111.966	36.948	1.60495	7.21989e-10	4.40099e-09	AT3G09950	NC_003074.8	3060090	3060720	-	631	protein_coding	hypothetical protein
829518	10.1833	3.34083	1.60423	0.0468689	0.0930816	T16L1.250	NC_003075.7	16189144	16193318	-	2303	protein_coding	tRNA synthetase class II (D%2C K and N) family protein
831644	1791.34	589.681	1.6041	1.94453e-81	1.16815e-79	MVA3.110	NC_003076.8	5860350	5862475	-	2126	protein_coding	P-loop containing nucleoside triphosphate hydrolases superfamily protein
821324	9210.97	3029.3	1.60403	1.46911e-137	1.95766e-135	XPL1	NC_003074.8	6154363	6157552	+	1912	protein_coding	S-adenosyl-L-methionine-dependent methyltransferases superfamily protein
827916	91.6455	30.087	1.60342	4.93584e-09	2.7963e-08	F9H3.9	NC_003075.7	1537118	1540713	-	3111	protein_coding	Ankyrin repeat family protein
842831	38.2922	12.6186	1.6033	0.000173451	0.000575214	T23K8.15	NC_003070.9	24230867	24233523	-	1698	protein_coding	Eukaryotic aspartyl protease family protein
835456	600.561	197.79	1.60219	3.66313e-39	9.19419e-38	MGN6.11	NC_003076.8	21817128	21818958	+	1750	protein_coding	CBS domain-containing protein
820668	317.952	104.959	1.6001	2.53318e-25	3.93618e-24	CID9	NC_003074.8	4849539	4851678	+	1310	protein_coding	CTC-interacting domain 9
832296	78.0384	25.7362	1.59725	7.73081e-08	3.89281e-07	AT5G22355	NC_003076.8	7401707	7403972	+	2266	protein_coding	Cysteine/Histidine-rich C1 domain family protein
6240321	36.0852	11.9149	1.59624	0.000245241	0.000794829	AT2G02061	NC_003071.7	497989	499559	+	1295	protein_coding	Nucleotide-diphospho-sugar transferase family protein
818959	685.071	227.107	1.59421	4.03057e-46	1.20901e-44	CHI	NC_003071.7	18076166	18077517	-	1139	protein_coding	chitinase
830979	2360.19	781.628	1.59379	6.62631e-96	4.92205e-94	SPS2F	NC_003076.8	3536189	3541149	+	3629	protein_coding	sucrose phosphate synthase 2F
28717277	87.1504	28.9123	1.59372	9.91415e-09	5.4482e-08	F28N24.30	NC_003070.9	10244453	10245874	+	1422	protein_coding	B-cell lymphoma 6 protein
28719402	86.3368	28.8086	1.58879	5.14352e-08	2.6423e-07	SAUR57	NC_003074.8	19742687	19743583	+	897	protein_coding	SAUR-like auxin-responsive protein family
825855	217.376	72.386	1.58768	5.39729e-19	6.08254e-18	MYB74	NC_003075.7	2618372	2619947	+	1317	protein_coding	myb domain protein 74
830340	15.6349	5.18055	1.58762	0.0132661	0.0306549	CYP77A9	NC_003076.8	1330437	1332152	+	1716	protein_coding	cytochrome P450%2C family 77%2C subfamily A%2C polypeptide 9
820438	3470.64	1154.43	1.58752	2.11142e-107	1.84955e-105	HSP70	NC_003074.8	3991117	3993886	-	2520	protein_coding	heat shock protein 70
831497	415.831	138.705	1.58652	9.34719e-27	1.5383e-25	MQK4.8	NC_003076.8	5354876	5356353	-	1370	protein_coding	NC domain-containing protein-like protein
838010	175.105	58.3221	1.58401	1.51967e-15	1.40627e-14	F14L17.26	NC_003070.9	4956231	4958076	+	1687	protein_coding	Ankyrin repeat family protein
818249	50.9156	16.9873	1.58377	1.09459e-05	4.30683e-05	F13K3.17	NC_003071.7	15415077	15416845	-	1769	protein_coding	UDP-Glycosyltransferase superfamily protein
837853	1325.92	443.184	1.58185	1.53239e-70	7.60558e-69	RSH2	NC_003070.9	4419714	4422684	+	1926	protein_coding	root hair specific 2
825362	741.528	247.791	1.58089	1.58124e-37	3.77488e-36	HB-12	NC_003074.8	22914154	22915393	-	1054	protein_coding	homeobox 12
820766	1291.06	431.834	1.5782	2.34342e-65	1.06018e-63	AT3G15350	NC_003074.8	5166175	5169229	+	2177	protein_coding	Core-2/I-branching beta-1%2C6-N-acetylglucosaminyltransferase family protein
3766646	480.698	161.496	1.57697	7.29994e-31	1.373e-29	F21B7.12	NC_003070.9	873166	874476	+	1311	protein_coding	HXXXD-type acyl-transferase family protein
839752	17.4489	5.85386	1.57684	0.00905681	0.0217431	VOZ1	NC_003070.9	10029083	10031990	+	2602	protein_coding	vascular plant one zinc finger protein
828422	42.1597	14.1135	1.57544	4.99943e-05	0.000179847	CRK15	NC_003075.7	12157827	12160279	-	1884	protein_coding	cysteine-rich RECEPTOR-like kinase
827411	2562.77	860.578	1.57482	2.25148e-100	1.81331e-98	EXLB1	NC_003075.7	9581562	9583290	-	1117	protein_coding	expansin-like B1
826482	77.1005	25.9082	1.57096	5.98237e-07	2.73574e-06	AGP10	NC_003075.7	5792137	5792966	+	830	protein_coding	arabinogalactan protein 10
838629	38.5058	12.9693	1.56843	0.000172794	0.00057338	F5M15.25	NC_003070.9	7072192	7076619	-	3616	protein_coding	hypothetical protein (DUF1204)
832314	14.5437	4.91058	1.56654	0.0245606	0.0529321	MQJ16.7	NC_003076.8	7480413	7481206	+	794	protein_coding	hypothetical protein
843324	358.107	120.833	1.56553	1.29789e-26	2.12011e-25	TH8	NC_003070.9	26321398	26323002	+	797	protein_coding	thioredoxin H-type 8
6241151	14.5833	4.93907	1.56482	0.0186547	0.0414638	AT2G01008	NC_003071.7	1025	3173	+	1602	protein_coding	maternal effect embryo arrest protein
827250	30.0796	10.1602	1.56409	0.000900909	0.00265776	DL3900W	NC_003075.7	8949460	8951540	+	2081	protein_coding	Tetratricopeptide repeat (TPR)-like superfamily protein
826844	45.5864	15.4258	1.56211	7.69366e-05	0.00026915	MYB42	NC_003075.7	7324756	7326867	+	1248	protein_coding	myb domain protein 42
821539	17.337	5.94084	1.55909	0.0116313	0.027238	CHR27	NC_003074.8	6970683	6976691	+	4687	protein_coding	SNF2 domain-containing protein / helicase domain-containing protein / zinc finger protein-like protein
827438	2187.28	742.526	1.55841	3.33028e-67	1.56125e-65	GATL6	NC_003075.7	944324	947249	-	2926	protein_coding	galacturonosyltransferase 6
28720915	12.6255	4.25173	1.55715	0.0430772	0.0866471	AT5G07735	NC_003076.8	20796128	20796227	+	100	snoRNA	other RNA
837479	1534.87	521.385	1.55713	1.01612e-66	4.72333e-65	PIF3	NC_003070.9	3075768	3079654	+	2762	protein_coding	phytochrome interacting factor 3
827745	145.284	49.4578	1.5546	3.99765e-13	3.1459e-12	F18F4.100	NC_003075.7	10838310	10839335	+	1026	protein_coding	VQ motif-containing protein
novel.4844	40.5732	13.799	1.55387	0.000109897	0.00037526	-	NC_003070.9	22603122	22606378	+	2415	-	PF05739:SNARE domain|PF00804:Syntaxin
836614	78.0594	26.6724	1.55268	2.4183e-07	1.15539e-06	PROPEP3	NC_003076.8	25939562	25940080	+	519	protein_coding	elicitor peptide 3 precursor
814865	38.8441	13.318	1.55188	0.000262685	0.000847244	T4M8.21	NC_003071.7	1022190	1024497	-	1689	protein_coding	Glycosyltransferase family 61 protein
829827	147.183	50.2988	1.55173	9.76952e-13	7.48441e-12	HB40	NC_003075.7	17314453	17316441	-	977	protein_coding	homeobox protein 40
834753	554.93	189.499	1.55129	3.19978e-36	7.31326e-35	K14A3.2	NC_003076.8	19118465	19121103	-	2026	protein_coding	Protein kinase superfamily protein
825148	30.3464	10.3389	1.54915	0.00126985	0.00363451	MPK10	NC_003074.8	22092400	22094403	+	1393	protein_coding	MAP kinase 10
3766761	25.2761	8.69534	1.54632	0.00252645	0.00683092	51902.SNORNA00001	NC_003070.9	6941285	6941373	+	89	snoRNA	snoRNA
829588	109.716	37.6502	1.54513	2.98873e-10	1.87781e-09	F10M10.150	NC_003075.7	16438469	16440641	+	2173	protein_coding	Transducin/WD40 repeat-like superfamily protein
840990	1760.89	603	1.5448	3.38334e-59	1.34764e-57	F9C16.7	NC_003070.9	16655884	16657686	-	1652	protein_coding	P-loop containing nucleoside triphosphate hydrolases superfamily protein
824582	124.379	42.6669	1.54394	6.9094e-11	4.59936e-10	AT3G54150	NC_003074.8	20050564	20052931	-	1486	protein_coding	S-adenosyl-L-methionine-dependent methyltransferases superfamily protein
838928	196.192	67.4316	1.54356	2.22609e-14	1.91566e-13	F26F24.2	NC_003070.9	8227133	8229661	+	2029	protein_coding	Plant invertase/pectin methylesterase inhibitor superfamily
817810	31.4331	10.8577	1.5425	0.000878598	0.00259752	T26B15.5	NC_003071.7	13794627	13795229	+	603	misc_RNA	pseudogene of Polynucleotidyl transferase%2C ribonuclease H-like superfamily protein~AT2G32490.1
822168	4807.26	1650.58	1.54214	1.44496e-70	7.18785e-69	AOC2	NC_003074.8	9406669	9408071	+	1300	protein_coding	allene oxide cyclase 2
28717240	36.6625	12.6085	1.53983	0.000535722	0.00164075	AT1G15002	NC_003070.9	5168516	5170571	-	2056	lncRNA	other RNA
822462	305.505	105.027	1.53854	2.30381e-23	3.24288e-22	GATL10	NC_003074.8	10588947	10590685	-	1739	protein_coding	galacturonosyltransferase-like 10
837602	1980.12	681.978	1.53664	2.22408e-65	1.01035e-63	CER1	NC_003070.9	418416	422579	+	3593	protein_coding	Fatty acid hydroxylase superfamily
28720506	31.3296	10.8616	1.53449	0.000869483	0.00257265	AT5G02875	NC_003076.8	5987489	5987893	-	405	lncRNA	other RNA
novel.8337	48.5123	16.8531	1.53427	5.22919e-05	0.000187377	-	NC_003071.7	10675932	10677043	-	811	-	-
827463	646.738	223.354	1.53184	5.97486e-31	1.12763e-29	ERF6	NC_003075.7	9752824	9754161	-	1338	protein_coding	ethylene responsive element binding factor 6
826456	2626.62	907.808	1.53178	1.85035e-66	8.56499e-65	T32A17.160	NC_003075.7	5636479	5640952	-	4162	protein_coding	Leucine-rich repeat receptor-like protein kinase family protein
816702	486.934	168.679	1.53064	1.80118e-22	2.42662e-21	F2G1.9	NC_003071.7	9254378	9255743	+	735	protein_coding	marker for oxidative stress response protein
839492	177.647	61.7865	1.52801	3.04837e-13	2.42491e-12	T14P4.2	NC_003070.9	588003	589480	+	1356	protein_coding	GATA transcription factor-like protein
841278	1906.04	660.524	1.52799	1.41676e-76	7.88615e-75	T1N15.19	NC_003070.9	17953870	17957719	-	3011	protein_coding	zinc finger (Ran-binding) family protein
832110	54.8701	19.0081	1.52668	7.72806e-06	3.10351e-05	F28I16.30	NC_003076.8	6720384	6722477	-	1250	protein_coding	Peroxidase superfamily protein
841856	139.878	48.5489	1.52512	3.87072e-12	2.83213e-11	NF-YA5	NC_003070.9	20217336	20219452	-	1462	protein_coding	nuclear factor Y%2C subunit A5
843995	401.898	139.777	1.52401	9.47625e-30	1.72792e-28	F14G6.22	NC_003070.9	28756521	28759332	+	2134	protein_coding	Serine/Threonine-kinase%2C putative (Protein of unknown function%2C DUF547)
825151	1881.84	654.472	1.52318	1.23304e-78	7.11572e-77	LETM1	NC_003074.8	22097979	22102224	-	3060	protein_coding	LETM1-like protein
826317	188.51	65.6217	1.52309	8.61499e-16	8.09824e-15	ACS11	NC_003075.7	4886962	4889224	+	1818	protein_coding	1-aminocyclopropane-1-carboxylate synthase 11
822407	397.443	138.304	1.52199	5.53357e-29	9.83563e-28	AT3G27870	NC_003074.8	10330547	10335490	+	4310	protein_coding	ATPase E1-E2 type family protein / haloacid dehalogenase-like hydrolase family protein
824508	1516.03	528.288	1.52077	1.38807e-78	7.94779e-77	AT3G53400	NC_003074.8	19798107	19800136	+	2030	protein_coding	peptide upstream protein
843834	1622.75	565.35	1.52026	1.06935e-59	4.31411e-58	TIFY10B	NC_003070.9	28148574	28150446	-	1375	protein_coding	TIFY domain/Divergent CCT motif family protein
28719021	41.3146	14.3815	1.51862	0.000171663	0.000569715	AT3G07725	NC_003074.8	17445498	17445652	+	155	snoRNA	other RNA
842988	89.2621	31.0412	1.51768	2.54423e-07	1.21266e-06	PXMT1	NC_003070.9	24873206	24874766	-	1476	protein_coding	S-adenosyl-L-methionine-dependent methyltransferases superfamily protein
28721220	139.359	48.8122	1.51767	3.8988e-11	2.64251e-10	AT5G36907	NC_003076.8	14550119	14550859	-	606	protein_coding	transmembrane protein
832142	9569.6	3342.68	1.51738	5.58359e-167	1.0769e-164	F5O24.80	NC_003076.8	6813762	6815873	+	1906	protein_coding	Tetratricopeptide repeat (TPR)-like superfamily protein
818362	28.9949	10.1539	1.51682	0.00128761	0.00368245	LCD1	NC_003071.7	15856528	15858986	+	2010	protein_coding	reticulata-like protein%2C putative (DUF3411)
818303	365.588	128.185	1.51423	6.69043e-25	1.02154e-23	TTG2	NC_003071.7	15644811	15647076	+	1941	protein_coding	WRKY family transcription factor family protein
820710	1384.88	485.043	1.51354	5.57446e-65	2.51675e-63	MSL5	NC_003074.8	4970944	4974534	-	3243	protein_coding	mechanosensitive channel of small conductance-like 5
3769904	15.6596	5.44231	1.51285	0.0187261	0.0416058	F9M13.15	NC_003075.7	5079652	5083590	+	3939	pseudogene	hypothetical protein
826796	193.872	67.8964	1.51237	3.07289e-13	2.44353e-12	ARCK1	NC_003075.7	7147865	7149942	+	1683	protein_coding	Protein kinase superfamily protein
834702	73.3541	25.7685	1.50925	4.70892e-07	2.17694e-06	NAC096	NC_003076.8	18905258	18907052	+	1541	protein_coding	NAC domain containing protein 96
28720412	94.4147	33.152	1.50815	1.06651e-08	5.83751e-08	AT5G01775	NC_003076.8	3343190	3343998	+	655	lncRNA	other RNA
843992	192.538	67.8179	1.50706	6.68179e-16	6.34886e-15	F14G6.19	NC_003070.9	28740540	28742231	+	1410	protein_coding	PLATZ transcription factor family protein
841782	884.966	312.13	1.50339	3.54982e-48	1.13775e-46	MSL4	NC_003070.9	19958380	19961827	+	3102	protein_coding	mechanosensitive channel of small conductance-like 4
6240830	19.0823	6.74836	1.50086	0.00928171	0.0222282	AT4G05018	NC_003075.7	2571040	2572208	+	1169	protein_coding	transmembrane protein
821499	289.329	101.99	1.50055	2.85519e-20	3.44172e-19	AT3G19620	NC_003074.8	6815503	6818329	-	2477	protein_coding	Glycosyl hydrolase family protein
837596	176.452	62.5566	1.49837	1.63584e-14	1.41715e-13	XTH33	NC_003070.9	3479066	3481041	-	1208	protein_coding	xyloglucan:xyloglucosyl transferase 33
818110	13.7822	4.86612	1.4972	0.0300801	0.0633134	AT2G35440	NC_003071.7	14902444	14905388	-	1825	protein_coding	catalytic/ hydrolase
831479	2183.57	774.504	1.49629	1.2206e-78	7.06248e-77	mSFC1	NC_003076.8	143055	144863	-	1417	protein_coding	Mitochondrial substrate carrier family protein
840184	12349.7	4378.2	1.49583	5.13956e-141	7.10714e-139	GBSS1	NC_003070.9	11920390	11923866	-	2292	protein_coding	UDP-Glycosyltransferase superfamily protein
838221	592.098	210.047	1.49415	6.6109e-38	1.60081e-36	F3O9.31	NC_003070.9	5644572	5645443	-	872	protein_coding	SAUR-like auxin-responsive protein family
7922422	20.0304	7.13962	1.49285	0.00829006	0.020083	AT1G05061	NC_003070.9	1453045	1454691	-	1647	misc_RNA	pseudogene of Pentatricopeptide repeat (PPR-like) superfamily protein~AT1G05061.1
829545	311.77	110.874	1.49252	8.8604e-23	1.21077e-21	AT4G33985	NC_003075.7	16288112	16288971	-	768	protein_coding	membrane insertase%2C putative (DUF1685)
820399	13.0133	4.61645	1.49036	0.0452523	0.090369	scpl17	NC_003074.8	3891160	3894631	-	1792	protein_coding	serine carboxypeptidase-like 17
825291	172.169	61.3056	1.48865	5.38447e-13	4.19817e-12	BAP1	NC_003074.8	22650159	22651636	-	1400	protein_coding	BON association protein 1
827741	32.6132	11.5864	1.48863	0.000993184	0.00290002	F18F4.70	NC_003075.7	10818128	10820704	+	1349	protein_coding	nucleotide-diphospho-sugar transferase family protein
827743	13.9478	5.01591	1.48649	0.0329156	0.0685401	AT4G19985	NC_003075.7	10830232	10832272	-	1808	protein_coding	Acyl-CoA N-acyltransferases (NAT) superfamily protein
834714	244.238	87.3288	1.48633	2.01378e-18	2.19301e-17	MZA15.12	NC_003076.8	18952603	18954692	-	1479	protein_coding	PLATZ transcription factor family protein
841428	230.675	82.7247	1.48403	1.52972e-13	1.24386e-12	F2J10.8	NC_003070.9	18542061	18544034	+	1769	protein_coding	formin-like protein%2C putative (DUF1005)
820844	728.309	260.436	1.48351	1.1516e-45	3.40325e-44	SULTR3%3B4	NC_003074.8	5426987	5430897	+	2274	protein_coding	sulfate transporter 3%3B4
836552	4500.13	1610.75	1.48182	7.56152e-84	4.75015e-82	AGP1	NC_003076.8	25721733	25722678	+	946	protein_coding	arabinogalactan protein 1
843893	483.777	173.295	1.4817	4.9961e-26	7.97743e-25	F10A5.21	NC_003070.9	28377377	28378310	+	934	protein_coding	SAUR-like auxin-responsive protein family
819198	439.393	157.701	1.4782	2.81498e-27	4.70311e-26	TRM13	NC_003071.7	18885751	18889178	-	2927	protein_coding	Phosphatidylinositol N-acetyglucosaminlytransferase subunit P-like protein
823795	237.724	85.4338	1.47713	4.06059e-13	3.19429e-12	AT3G46450	NC_003074.8	17092848	17095729	-	2265	protein_coding	SEC14 cytosolic factor family protein / phosphoglyceride transfer family protein
828714	4825.91	1733	1.47701	6.06115e-100	4.84606e-98	ABI1	NC_003075.7	13219915	13222376	-	2169	protein_coding	Protein phosphatase 2C family protein
826418	379.885	137.024	1.47503	5.2347e-20	6.23485e-19	T15F16.6	NC_003075.7	5454580	5456100	-	1121	protein_coding	Heavy metal transport/detoxification superfamily protein
833014	114.131	41.2641	1.47386	2.36341e-09	1.37472e-08	F7P1.2	NC_003076.8	10930539	10933188	-	2228	protein_coding	alpha-(1%2C6)-fucosyltransferase
823402	891.717	320.963	1.47318	3.8754e-48	1.2367e-46	AT3G43270	NC_003074.8	15222125	15225495	-	2232	protein_coding	Plant invertase/pectin methylesterase inhibitor superfamily
816217	1617.63	583.529	1.47007	1.63077e-64	7.27297e-63	LYM2	NC_003071.7	7458930	7460819	+	1450	protein_coding	lysm domain GPI-anchored protein 2 precursor
841236	28.8563	10.436	1.46552	0.00152115	0.00428184	F21D18.10	NC_003070.9	17788763	17790246	+	1120	protein_coding	proteasome assembly chaperone
836277	297.085	107.582	1.4648	7.10243e-22	9.28425e-21	K11J9.9	NC_003076.8	24752783	24756768	+	3253	protein_coding	U-box domain-containing protein kinase family protein
821964	34626	12549.1	1.46427	5.34089e-128	6.11615e-126	SAHH2	NC_003074.8	8587622	8589754	-	1932	protein_coding	S-adenosyl-l-homocysteine (SAH) hydrolase 2
814938	250.227	90.8506	1.46262	9.53704e-15	8.39771e-14	DTX1	NC_003071.7	1334270	1336550	-	1845	protein_coding	MATE efflux family protein
837588	129.09	46.866	1.46048	1.9605e-10	1.25234e-09	ZFP5	NC_003070.9	3449567	3451226	+	1536	protein_coding	zinc finger protein 5
3767664	526.923	191.274	1.46001	5.40409e-33	1.08809e-31	PERK9	NC_003070.9	25788305	25792324	+	3534	protein_coding	Protein kinase superfamily protein
824750	61.5523	22.3306	1.45921	5.12172e-06	2.1041e-05	AT3G55840	NC_003074.8	20716995	20718866	-	1872	protein_coding	Hs1pro-1 protein
829188	3365.93	1224.88	1.45912	3.41038e-56	1.30181e-54	F17I23.10	NC_003075.7	14954204	14955114	+	837	protein_coding	Low temperature and salt responsive protein family
831235	122.195	44.4404	1.45875	4.74891e-08	2.45047e-07	MAC12.16	NC_003076.8	4477242	4478306	-	1065	protein_coding	cotton fiber protein
839139	1198.52	436.908	1.45484	2.2309e-48	7.18167e-47	F2J7.5	NC_003070.9	8964544	8967562	-	1777	protein_coding	Transmembrane amino acid transporter family protein
831857	662.07	241.372	1.45458	2.36324e-32	4.67272e-31	T22P11.180	NC_003076.8	583050	584179	+	1094	protein_coding	Tetratricopeptide repeat (TPR)-like superfamily protein
838108	42.9359	15.7644	1.45225	0.000496959	0.00153113	AT1G15385	NC_003070.9	5292712	5293338	-	627	protein_coding	cotton fiber protein
839510	24.4168	8.9653	1.45159	0.00391084	0.0101556	F19P19.3	NC_003070.9	1221411	1224539	-	1927	protein_coding	CCT motif family protein
816228	2546.56	931.185	1.45146	4.46676e-63	1.93709e-61	EXL5	NC_003071.7	7494536	7496292	-	1757	protein_coding	EXORDIUM like 5
827356	1207.62	441.435	1.45024	2.68342e-39	6.7661e-38	AT4G16563	NC_003075.7	9329620	9331646	-	2027	protein_coding	Eukaryotic aspartyl protease family protein
822811	20.1036	7.30425	1.45023	0.010809	0.0254751	AT3G30730	NC_003074.8	12357280	12358128	-	784	protein_coding	hypothetical protein
839912	758.882	277.863	1.44966	9.50632e-42	2.54277e-40	T4K22.7	NC_003070.9	10680079	10683137	+	2084	protein_coding	Remorin family protein
818301	3399.45	1248.02	1.4463	3.89058e-100	3.12198e-98	F3G5.3	NC_003071.7	15639773	15641773	-	1262	protein_coding	Thioredoxin superfamily protein
836540	41.9506	15.4925	1.44548	0.000359066	0.00113187	MSJ1.3	NC_003076.8	25679425	25681265	+	1628	protein_coding	neuronal PAS domain protein
818647	626.157	230.387	1.44447	1.57061e-34	3.38891e-33	T2P4.13	NC_003071.7	16922337	16925961	+	2999	protein_coding	Nucleotidyltransferase family protein
842019	14.126	5.19069	1.44262	0.0283792	0.0600956	F20N2.12	NC_003070.9	20821591	20823640	+	2050	protein_coding	Cysteine/Histidine-rich C1 domain family protein
819760	4675.38	1723.05	1.44052	4.04883e-117	4.02813e-115	F2O10.13	NC_003074.8	1764253	1767843	-	2107	protein_coding	Pectinacetylesterase family protein
28719957	37.4277	13.8073	1.44021	0.000555512	0.00169994	AT4G07995	NC_003075.7	4842688	4843814	-	1012	protein_coding	hypothetical protein
825446	1575.26	580.308	1.43984	6.62692e-65	2.97967e-63	XT1	NC_003074.8	23201032	23202988	+	1957	protein_coding	xylosyltransferase 1
839833	31.5542	11.5618	1.43939	0.00263795	0.00710879	F15D2.14	NC_003070.9	10332371	10335714	+	2268	protein_coding	Zinc finger C-x8-C-x5-C-x3-H type family protein
829872	1964.79	724.778	1.43911	6.71275e-84	4.22903e-82	AT4G37180	NC_003075.7	17504428	17506504	+	1802	protein_coding	Homeodomain-like superfamily protein
841237	18.429	6.83339	1.43897	0.019837	0.0438657	emb2191	NC_003070.9	17790364	17792340	+	1601	protein_coding	Cytidine/deoxycytidylate deaminase family protein
820496	4751.63	1753.45	1.43781	1.24699e-103	1.03855e-101	ABCC3	NC_003074.8	4195770	4201734	-	5626	protein_coding	multidrug resistance-associated protein 3
831896	88.9825	32.8898	1.43559	1.12312e-07	5.56674e-07	T7H20.220	NC_003076.8	427642	430695	+	2025	protein_coding	Transmembrane amino acid transporter family protein
818682	7098.29	2624.57	1.43499	4.84749e-111	4.40421e-109	DPE2	NC_003071.7	17044932	17051062	+	3409	protein_coding	disproportionating enzyme 2
838991	1476.78	546.311	1.43422	1.59297e-70	7.88842e-69	ALDH2B7	NC_003070.9	8412051	8414886	-	1966	protein_coding	aldehyde dehydrogenase 2B7
28718857	19.0868	7.08501	1.4339	0.0123081	0.0287003	AT3G05655	NC_003074.8	11035510	11035723	-	214	lncRNA	other RNA
833964	66.3467	24.5756	1.43339	4.99748e-06	2.05767e-05	EMB2744	NC_003076.8	15884001	15886449	-	2388	protein_coding	Pentatricopeptide repeat (PPR) superfamily protein
843610	873.72	323.355	1.43265	2.45665e-45	7.19232e-44	F28P22.2	NC_003070.9	27394598	27396799	+	2202	protein_coding	hydroxyproline-rich glycoprotein family protein
839541	15.8228	5.91861	1.43228	0.0241308	0.0521335	T6A9.15	NC_003070.9	415074	418027	+	2195	protein_coding	Fatty acid hydroxylase superfamily
830363	321.218	119.007	1.43184	2.40674e-22	3.22862e-21	MUK11.16	NC_003076.8	1405181	1407962	+	1667	protein_coding	bZIP protein
823773	2232.87	828.335	1.43102	1.32973e-84	8.52387e-83	AT3G46280	NC_003074.8	17005423	17008528	-	1783	protein_coding	kinase-like protein
835859	47.2683	17.5355	1.4284	0.000189096	0.000622589	XTH25	NC_003076.8	23304782	23306440	-	1184	protein_coding	xyloglucan endotransglucosylase/hydrolase 25
830983	34.1318	12.7641	1.42791	0.00088369	0.00261123	T10O8.10	NC_003076.8	121483	122525	-	953	protein_coding	PEBP (phosphatidylethanolamine-binding protein) family protein
835982	80.2104	29.8112	1.42678	4.07006e-07	1.90037e-06	MZN1.14	NC_003076.8	23708112	23709527	-	1416	protein_coding	ARM repeat superfamily protein
843275	50.6858	18.9343	1.42576	5.55064e-05	0.000198345	F10D13.10	NC_003070.9	26097729	26099388	+	1660	protein_coding	Son of sevenless protein
824675	200.561	74.7216	1.42398	1.14729e-13	9.39848e-13	ABCG16	NC_003074.8	20416183	20418910	-	2728	protein_coding	ABC-2 type transporter family protein
827990	55.2839	20.6711	1.42306	3.37823e-05	0.000124857	A_TM018A10.7	NC_003075.7	361933	363709	-	1639	protein_coding	basic helix-loop-helix (bHLH) DNA-binding superfamily protein
834994	25.5774	9.55746	1.42258	0.00577603	0.0144991	TBL4	NC_003076.8	20007313	20009038	-	1409	protein_coding	TRICHOME BIREFRINGENCE-LIKE 4
828547	591.181	220.257	1.42252	1.62797e-26	2.64554e-25	PWD	NC_003075.7	12635061	12642808	+	4517	protein_coding	phosphoglucan%2C water dikinase
843320	29.4119	10.9373	1.42075	0.00243027	0.00658951	T17F3.13	NC_003070.9	26293588	26295922	-	1977	protein_coding	SPFH/Band 7/PHB domain-containing membrane-associated protein family
839883	240.849	90.1302	1.42033	5.71201e-16	5.43915e-15	GA2OX2	NC_003070.9	10537457	10540044	+	2382	protein_coding	gibberellin 2-oxidase
837894	342.974	127.941	1.41999	1.86715e-21	2.39796e-20	T6J4.22	NC_003070.9	4569448	4571229	-	1590	protein_coding	Regulator of Vps4 activity in the MVB pathway protein
821461	54.8643	20.4179	1.41763	7.47573e-05	0.000261942	CYP707A4	NC_003074.8	6673689	6676521	-	1749	protein_coding	cytochrome P450%2C family 707%2C subfamily A%2C polypeptide 4
818130	16.7353	6.30167	1.41582	0.0386901	0.0788761	FEI2	NC_003071.7	14960851	14965497	-	2719	protein_coding	Leucine-rich repeat protein kinase family protein
817812	262.707	98.8874	1.41205	1.03655e-17	1.0863e-16	MAPKKK17	NC_003071.7	13798561	13800099	-	1539	protein_coding	mitogen-activated protein kinase kinase kinase 17
834210	6741.66	2538.21	1.40944	2.09492e-106	1.80631e-104	MJC20.15	NC_003076.8	16815310	16817346	+	1784	protein_coding	DCD (Development and Cell Death) domain protein
817566	584.047	220.169	1.40803	5.39652e-25	8.29164e-24	UGT87A2	NC_003071.7	12871984	12873866	+	1759	protein_coding	UDP-Glycosyltransferase superfamily protein
830442	853.862	321.957	1.40771	1.98632e-45	5.83866e-44	PAI2	NC_003076.8	1666471	1668569	-	1691	protein_coding	phosphoribosylanthranilate isomerase 2
2745590	282.781	106.879	1.40623	5.43488e-19	6.11862e-18	AT2G41905	NC_003071.7	17495506	17496187	+	682	protein_coding	transmembrane protein
831784	1917.91	724.214	1.40559	1.84445e-61	7.70985e-60	T7H20.280	NC_003076.8	448092	450737	+	2113	protein_coding	Haloacid dehalogenase-like hydrolase (HAD) superfamily protein
829997	642.256	243.597	1.39765	1.01133e-32	2.01963e-31	EXLA2	NC_003075.7	17978422	17979740	-	1126	protein_coding	expansin-like A2
832190	269.894	102.507	1.39765	6.32333e-19	7.09342e-18	T1M15.70	NC_003076.8	6993084	6993948	-	865	protein_coding	DUF1677 family protein (DUF1677)
843907	600.746	227.815	1.3966	9.73286e-29	1.7106e-27	F10A5.7	NC_003070.9	28435625	28439835	-	2988	protein_coding	hypothetical protein
842249	384.752	146.147	1.39616	1.0487e-23	1.50312e-22	ZCF37	NC_003070.9	21887588	21888792	+	1205	protein_coding	ZCF37
822149	175.1	66.492	1.39534	6.17589e-12	4.45211e-11	ABCG21	NC_003074.8	9316074	9319660	-	2998	protein_coding	ABC-2 type transporter family protein
829116	51.6625	19.7297	1.39486	0.000150982	0.000505859	F27B13.170	NC_003075.7	14643994	14647637	+	3138	protein_coding	basic helix-loop-helix (bHLH) DNA-binding superfamily protein
830421	66.0969	25.0913	1.39472	1.55865e-05	6.01861e-05	LAC12	NC_003076.8	1594685	1597042	+	1766	protein_coding	laccase 12
825077	161.873	61.3938	1.39463	2.35197e-11	1.62567e-10	AT3G59080	NC_003074.8	21836406	21838620	+	2215	protein_coding	Eukaryotic aspartyl protease family protein
836153	42.6526	16.2067	1.39285	0.000310657	0.000989745	F15L12.19	NC_003076.8	24268011	24270269	+	2138	protein_coding	Concanavalin A-like lectin protein kinase family protein
823752	151.785	57.8251	1.39139	3.9382e-09	2.24441e-08	ZAT7	NC_003074.8	16925881	16926883	-	1003	protein_coding	C2H2 and C2HC zinc fingers superfamily protein
838390	369.694	141.478	1.38873	4.78801e-20	5.7183e-19	E12A11	NC_003070.9	6227217	6230194	-	1438	protein_coding	PEBP (phosphatidylethanolamine-binding protein) family protein
841798	65.7146	25.1662	1.38771	4.71226e-05	0.000169878	AT1G53625	NC_003070.9	20014379	20015038	-	660	protein_coding	hypothetical protein
5007860	15.4277	5.91861	1.38762	0.0297056	0.0626389	AT1G80325	NC_003070.9	30194605	30198071	-	3467	lncRNA	other RNA
840413	26.6375	10.166	1.38642	0.00473518	0.0120836	ARF20	NC_003070.9	12927303	12930523	-	1933	protein_coding	auxin response factor 20
832636	19778.8	7565.79	1.38638	7.19071e-120	7.28581e-118	RD22	NC_003076.8	8914122	8916856	-	1727	protein_coding	BURP domain-containing protein
838069	138.514	53.0701	1.38247	1.62719e-09	9.6046e-09	GAT1_2.1	NC_003070.9	5179887	5181402	-	1516	protein_coding	Class I glutamine amidotransferase-like superfamily protein
3767694	19.1554	7.33663	1.38204	0.0154373	0.0350279	MIR159a	NC_003070.9	27713233	27713416	-	184	miRNA	microRNA ath-MIR159a precursor
841609	269.038	103.186	1.38099	1.83377e-16	1.79037e-15	T14L22.3	NC_003070.9	19237219	19241965	-	2928	protein_coding	Leucine-rich repeat protein kinase family protein
836419	301.268	115.895	1.37936	2.34882e-17	2.40763e-16	emb1692	NC_003076.8	25277404	25279474	+	1813	protein_coding	Ubiquitin carboxyl-terminal hydrolase family protein
842805	1572.36	605.266	1.3783	9.7562e-61	4.01703e-59	G-TMT	NC_003070.9	24134085	24136109	-	1415	protein_coding	gamma-tocopherol methyltransferase
832737	187.907	72.4551	1.37577	1.81278e-12	1.36405e-11	F2P16.50	NC_003076.8	9422879	9423699	+	821	protein_coding	transmembrane protein
831074	1892.54	729.309	1.37559	1.2916e-71	6.58894e-70	F14F18.180	NC_003076.8	3877680	3879657	-	1978	protein_coding	nuclease
832646	23.9978	9.23915	1.37536	0.00567899	0.0142734	F18A17.20	NC_003076.8	8969215	8972125	-	1831	protein_coding	alpha/beta-Hydrolases superfamily protein
3768854	35.8771	13.8455	1.3749	0.00113699	0.00328027	F22F7.19	NC_003074.8	1555537	1560588	-	5052	pseudogene	hypothetical protein
817315	114.968	44.2773	1.374	5.6797e-09	3.19385e-08	CYP94C1	NC_003071.7	11809279	11811280	+	2002	protein_coding	cytochrome P450%2C family 94%2C subfamily C%2C polypeptide 1
5008175	21.3095	8.17069	1.37341	0.0146705	0.0335023	AT4G31398	NC_003075.7	15238554	15239474	-	921	lncRNA	other RNA
28718832	29.4163	11.373	1.37253	0.00316727	0.00839931	AT3G05325	NC_003074.8	10328657	10328743	+	87	snoRNA	other RNA
816648	1426.09	551.213	1.3724	3.45356e-57	1.33451e-55	F26H11.11	NC_003071.7	9055398	9056481	-	1084	protein_coding	Cyclophilin-like peptidyl-prolyl cis-trans isomerase family protein
818637	160.895	62.2523	1.37216	5.81279e-12	4.2e-11	T2P4.23	NC_003071.7	16886767	16889243	+	1497	protein_coding	transcription factor SCREAM-like protein
831568	3198.53	1236.22	1.37146	2.35314e-95	1.73038e-93	UGT78D2	NC_003076.8	5607788	5609589	-	1620	protein_coding	UDP-glucosyl transferase 78D2
823556	76.7022	29.6286	1.37081	1.42676e-05	5.53657e-05	NIT1	NC_003074.8	15986624	15989505	+	2471	protein_coding	nitrilase 1
836068	287.101	111.47	1.36773	3.70386e-17	3.76151e-16	F2O15.11	NC_003076.8	23982621	23984656	-	1407	protein_coding	Haloacid dehalogenase-like hydrolase (HAD) superfamily protein
820982	15.0508	5.87609	1.36728	0.036764	0.0753617	AT3G17225	NC_003074.8	5884293	5885140	-	848	protein_coding	Plant invertase/pectin methylesterase inhibitor superfamily protein
841462	88.6945	34.4315	1.36615	4.00889e-07	1.8734e-06	F14I3.2	NC_003070.9	18668010	18670576	+	1332	protein_coding	Eukaryotic porin family protein
835100	447.746	173.826	1.36604	1.35796e-21	1.75632e-20	AT5G50335	NC_003076.8	20489033	20489727	-	695	protein_coding	hypothetical protein
836841	128.718	50.0312	1.36421	2.32548e-09	1.3548e-08	HEC1	NC_003076.8	26765992	26767257	+	1266	protein_coding	basic helix-loop-helix (bHLH) DNA-binding superfamily protein
843057	3846.61	1496.56	1.36202	3.21247e-90	2.21419e-88	F1N21.18	NC_003070.9	25236781	25238216	-	1317	protein_coding	Rubber elongation factor protein (REF)
829416	444.221	173.056	1.35918	2.81918e-24	4.17128e-23	T16I18.10	NC_003075.7	15819489	15820879	+	1391	protein_coding	Integrase-type DNA-binding superfamily protein
831831	198.107	77.4299	1.35691	1.62806e-13	1.3196e-12	FRB1	NC_003076.8	34538	37999	-	2473	protein_coding	O-fucosyltransferase family protein
821313	14109.3	5514.73	1.35515	3.96241e-135	5.06521e-133	UGP1	NC_003074.8	749309	754161	-	2302	protein_coding	UDP-GLUCOSE PYROPHOSPHORYLASE 1
5007933	45.3676	17.7184	1.35382	0.000967814	0.00283498	AT2G35345	NC_003071.7	14880189	14880655	-	467	protein_coding	hypothetical protein
28717893	18.0836	7.11544	1.35142	0.0186405	0.041449	AT2G08100	NC_003071.7	10675263	10675747	+	485	lncRNA	other RNA
824165	18.6355	7.28634	1.35125	0.0345698	0.071524	AT3G50030	NC_003074.8	18546444	18548240	-	1660	protein_coding	ARM-repeat/Tetratricopeptide repeat (TPR)-like protein
830806	146.939	57.6063	1.34879	2.38902e-10	1.51594e-09	DIC3	NC_003076.8	2949132	2950695	-	1305	protein_coding	dicarboxylate carrier 3
842764	31.0744	12.1684	1.34877	0.00319515	0.00846304	F1N19.29	NC_003070.9	23973729	23974177	+	449	misc_RNA	pseudogene of Ribosomal RNA adenine dimethylase family protein~AT1G64560.1
844269	110.26	43.3297	1.34842	1.9612e-07	9.46881e-07	MC7	NC_003070.9	29833839	29835728	+	1675	protein_coding	metacaspase 7
828253	23.7024	9.35657	1.3466	0.00898963	0.021604	F17L22.120	NC_003075.7	11505823	11509907	-	2650	protein_coding	proline-rich spliceosome-associated (PSP) family protein
838121	522.265	205.31	1.34414	7.15505e-24	1.03295e-22	ECB2	NC_003070.9	5329064	5331711	+	2648	protein_coding	Tetratricopeptide repeat (TPR)-like superfamily protein
829862	1269.63	500.271	1.34402	3.48611e-52	1.21859e-50	AP22.58	NC_003075.7	17472980	17476979	+	3186	protein_coding	ternary complex factor MIP1 leucine-zipper protein (Protein of unknown function%2C DUF547)
836388	6133.13	2415.86	1.344	3.77888e-87	2.49508e-85	HA11	NC_003076.8	25159208	25165209	+	3293	protein_coding	H[+]-ATPase 11
843032	1277.91	503.512	1.34346	0.00143738	0.00406478	AtMDN1	NC_003070.9	25069428	25095638	-	16614	protein_coding	midasin-like protein
832307	440.924	173.532	1.34319	1.66371e-21	2.14168e-20	MWD9.26	NC_003076.8	7443460	7445639	-	1592	protein_coding	alpha/beta-Hydrolases superfamily protein
842900	21.1217	8.32243	1.34265	0.0117166	0.0274289	BZO1	NC_003070.9	24508482	24510742	-	1899	protein_coding	benzoyloxyglucosinolate 1
818199	112.38	44.3884	1.34202	2.3886e-08	1.26948e-07	ABI5	NC_003071.7	15204659	15207636	-	2109	protein_coding	Basic-leucine zipper (bZIP) transcription factor family protein
831690	191.243	75.3964	1.34171	7.10494e-12	5.10511e-11	MLS	NC_003076.8	1032099	1034973	-	2054	protein_coding	malate synthase
832970	24.3468	9.64056	1.34167	0.00698824	0.0172042	WVD2	NC_003076.8	10674712	10677234	+	1641	protein_coding	TPX2 (targeting protein for Xklp2) protein family
831371	172.2	68.2368	1.34122	7.20408e-11	4.78538e-10	F8M21.80	NC_003076.8	4932708	4933620	-	913	protein_coding	hypothetical protein
835317	532.892	210.63	1.33919	3.13606e-28	5.44218e-27	K24M7.15	NC_003076.8	21275889	21279522	+	2607	protein_coding	oxidoreductase/transition metal ion-binding protein
829684	41.6948	16.5009	1.33617	0.000759015	0.00227332	TMT2	NC_003075.7	16795775	16799823	-	3629	protein_coding	tonoplast monosaccharide transporter2
827500	55.7315	22.0872	1.33467	5.47937e-05	0.000195958	MYB39	NC_003075.7	9881599	9883432	-	1499	protein_coding	myb domain protein 39
10723024	67.3127	26.7017	1.33249	2.14461e-05	8.13414e-05	AT3G02832	NC_003074.8	616380	617322	+	943	ncRNA	other RNA
28716500	13.8404	5.48289	1.33063	0.0457869	0.0912625	AT1G06463	NC_003070.9	11435788	11435981	-	194	snoRNA	other RNA
827189	49.8757	19.7185	1.33043	0.000470801	0.00145714	ABCG43	NC_003075.7	8696677	8702727	+	4173	protein_coding	ABC-2 and Plant PDR ABC-type transporter family protein
830520	1827.06	727.101	1.32993	1.81353e-51	6.26953e-50	NHL3	NC_003076.8	1930793	1931782	-	976	protein_coding	NDR1/HIN1-like 3
817257	1099.77	438.21	1.32731	3.32299e-50	1.12059e-48	AAO3	NC_003071.7	11601727	11608450	+	5431	protein_coding	abscisic aldehyde oxidase 3
824094	393.827	157.049	1.32712	1.79011e-20	2.17935e-19	AT3G49320	NC_003074.8	18288172	18290672	-	1449	protein_coding	Metal-dependent protein hydrolase
834032	586.579	234.01	1.32539	0.00015704	0.000524189	MPO12.6	NC_003076.8	16130881	16135393	-	4015	protein_coding	Tudor/PWWP/MBT superfamily protein
834979	15.4187	6.148	1.32305	0.0365065	0.0749038	K21P3.7	NC_003076.8	19947689	19949175	-	1487	protein_coding	WD-40 repeat family protein / zfwd4 protein (ZFWD4)
817968	1904.88	762.102	1.32148	6.81182e-62	2.88577e-60	TBL37	NC_003071.7	14387194	14390339	-	1859	protein_coding	TRICHOME BIREFRINGENCE-LIKE 37
820218	1242.15	497.254	1.32089	1.02938e-42	2.81504e-41	AT3G10530	NC_003074.8	3285832	3288880	+	2096	protein_coding	Transducin/WD40 repeat-like superfamily protein
818904	2154.17	862.415	1.32018	4.04829e-64	1.79455e-62	PAO2	NC_003071.7	17891503	17894635	+	2110	protein_coding	polyamine oxidase 2
828598	2754.2	1103.77	1.31976	1.75955e-61	7.36898e-60	HVA22D	NC_003075.7	12827856	12829303	+	1081	protein_coding	HVA22 homologue D
836570	36.7889	14.6713	1.3177	0.00211561	0.0058065	T12B11.8	NC_003076.8	25779225	25780308	-	1084	protein_coding	ARM repeat superfamily protein
820758	35.3216	14.1946	1.3162	0.00261623	0.0070537	SPL5	NC_003074.8	5140365	5142323	-	1872	protein_coding	squamosa promoter binding protein-like 5
816412	2056.21	826.507	1.31521	4.16051e-74	2.21494e-72	HPT1	NC_003071.7	8207199	8210513	+	2034	protein_coding	homogentisate phytyltransferase 1
824312	57.2202	22.9778	1.31439	8.02691e-05	0.000280095	TMT3	NC_003074.8	19104885	19107797	-	2668	protein_coding	tonoplast monosaccharide transporter3
841026	392.739	157.83	1.31358	1.1125e-21	1.4448e-20	ILL6	NC_003070.9	16834210	16838562	-	2295	protein_coding	IAA-amino acid hydrolase ILR1-like 6
816674	64.3519	25.8797	1.31146	3.53034e-05	0.000129932	F3K23.11	NC_003071.7	9136203	9137284	-	934	protein_coding	RNA-binding CRS1 / YhbY (CRM) domain protein
831653	270.886	108.975	1.31144	7.49345e-16	7.0803e-15	MVA3.200	NC_003076.8	5898852	5901157	+	2279	protein_coding	Sodium/calcium exchanger family protein
833573	16.7516	6.74836	1.30945	0.0312946	0.0655745	MIK22.18	NC_003076.8	14020779	14021700	+	922	protein_coding	transmembrane protein
837812	169.036	68.2982	1.30659	1.54113e-09	9.12108e-09	T6A9.26	NC_003070.9	511765	513721	-	1011	protein_coding	Polyketide cyclase/dehydrase and lipid transport superfamily protein
835024	17.6032	7.19228	1.30558	0.0335542	0.0697048	MYB78	NC_003076.8	20137214	20139609	-	1468	protein_coding	myb domain protein 78
838182	122.559	49.6197	1.3055	6.05374e-09	3.39463e-08	WAKL2	NC_003070.9	5525293	5528212	+	2753	protein_coding	wall associated kinase-like 2
820425	52.6552	21.2594	1.30463	0.000264386	0.000851979	AT3G12460	NC_003074.8	3954514	3955550	-	1037	protein_coding	Polynucleotidyl transferase%2C ribonuclease H-like superfamily protein
820719	664.338	268.99	1.30317	5.13765e-19	5.7929e-18	EMB3120	NC_003074.8	5013291	5015342	-	2052	protein_coding	hypothetical protein
839265	2879.49	1167.06	1.30286	2.99329e-83	1.84869e-81	ATAF1	NC_003070.9	267993	269819	+	1653	protein_coding	NAC (No Apical Meristem) domain transcriptional regulator superfamily protein
832123	15.9161	6.47451	1.30205	0.0323174	0.0673965	RAN-1	NC_003076.8	6760094	6762330	+	1519	protein_coding	RAS-related nuclear protein-1
827622	473.711	192.351	1.30098	5.30697e-26	8.45539e-25	HSF_A4A	NC_003075.7	10347479	10349902	-	2347	protein_coding	heat shock transcription factor A4A
816092	11795.7	4790.42	1.3002	6.40234e-114	6.25636e-112	COR413-PM1	NC_003071.7	6949851	6951192	+	1086	protein_coding	cold regulated 413 plasma membrane 1
28721161	112.643	45.7074	1.29785	4.5154e-08	2.33271e-07	AT5G15537	NC_003076.8	5040957	5045549	-	1928	protein_coding	transmembrane protein
836729	1987.36	808.118	1.29724	1.46392e-50	4.96716e-49	K2A18.5	NC_003076.8	26394823	26396513	+	1608	protein_coding	Transmembrane amino acid transporter family protein
826808	14.229	5.74659	1.29715	0.0461982	0.0919322	AT4G12005	NC_003075.7	7196364	7197226	+	726	protein_coding	hypothetical protein
824444	23.4718	9.58789	1.29593	0.0106376	0.0251088	PAP20	NC_003074.8	19561260	19564350	-	1708	protein_coding	Purple acid phosphatases superfamily protein
842139	50.972	20.801	1.29202	0.000405958	0.00126913	T8L23.10	NC_003070.9	21345445	21346157	+	713	protein_coding	Toll-Interleukin-Resistance (TIR) domain family protein
823850	7306.61	2984.65	1.29169	5.24359e-113	5.05661e-111	PHS2	NC_003074.8	17301394	17306633	-	3168	protein_coding	alpha-glucan phosphorylase 2
3768358	126.308	51.7266	1.29148	1.17716e-08	6.416e-08	51184.SNORNA00001	NC_003071.7	2184567	2184645	-	79	snoRNA	snoRNA
28717403	40.6633	16.683	1.2906	0.00140456	0.00398426	AT1G66465	NC_003070.9	24788868	24790516	+	1302	protein_coding	transmembrane protein
818364	36.1465	14.7443	1.29051	0.00129131	0.00369112	T8P21.21	NC_003071.7	15860627	15861665	+	1039	protein_coding	MIZU-KUSSEI-like protein (Protein of unknown function%2C DUF617)
841842	500.596	204.55	1.29005	1.31157e-25	2.05983e-24	ESP	NC_003070.9	20170715	20173949	-	1857	protein_coding	epithiospecifier protein
838207	232.198	94.8784	1.28979	8.46245e-14	6.99488e-13	2021-10-06	NC_003070.9	5596633	5598447	+	1815	protein_coding	organic cation/carnitine transporter 6
novel.6546	21.112	8.64268	1.28885	0.0167218	0.0376511	-	NC_003070.9	29596478	29604557	+	5252	-	PF05687:BES1/BZR1 plant transcription factor, N-terminal
830609	541.711	221.621	1.28789	6.15556e-25	9.43809e-24	ERL2	NC_003076.8	2227439	2233587	-	3640	protein_coding	ERECTA-like 2
828559	916.352	375.315	1.28703	3.03962e-06	1.28573e-05	DIC2	NC_003075.7	12686459	12687650	+	1192	protein_coding	dicarboxylate carrier 2
824855	2104.4	862.472	1.28561	8.72114e-42	2.33559e-40	AT3G56880	NC_003074.8	21059785	21061247	+	1463	protein_coding	VQ motif-containing protein
831763	251.591	103.234	1.28465	8.9844e-15	7.92061e-14	TRM28	NC_003076.8	947146	950239	+	2480	protein_coding	histone-lysine N-methyltransferase SETD1B-like protein
818277	123.717	50.8064	1.28412	5.54228e-09	3.12057e-08	TRFL8	NC_003071.7	15549052	15552160	+	2426	protein_coding	TRF-like 8
827460	49.252	20.219	1.28379	0.000264313	0.00085187	T10M13.15	NC_003075.7	948598	951063	-	1925	protein_coding	hypothetical protein
842551	713.444	292.934	1.28371	1.83474e-33	3.76661e-32	FMO_GS-OX2	NC_003070.9	23151634	23155728	+	1986	protein_coding	flavin-monooxygenase glucosinolate S-oxygenase 2
843175	35.2327	14.4946	1.28345	0.00151781	0.00427354	IPT1	NC_003070.9	25668610	25670345	-	1736	protein_coding	isopentenyltransferase 1
834597	21.6877	8.92084	1.28221	0.0134968	0.0311217	K2N11.6	NC_003076.8	18484179	18486340	-	1099	protein_coding	Ribosomal protein L35
836686	37.9969	15.6127	1.28103	0.00134538	0.00383122	K21L13.11	NC_003076.8	26215991	26218623	-	2633	protein_coding	Concanavalin A-like lectin protein kinase family protein
841505	18.6439	7.62882	1.28092	0.0244226	0.052676	F8A12.7	NC_003070.9	18835271	18838029	-	2759	protein_coding	Aminotransferase-like%2C plant mobile domain family protein
831769	6737.54	2774.97	1.27952	7.20568e-102	5.88964e-100	SBE2.2	NC_003076.8	931762	937702	+	2812	protein_coding	starch branching enzyme 2.2
5008002	19.4217	8.05052	1.27833	0.0211624	0.0464184	RTFL10	NC_003074.8	4793678	4794417	-	740	protein_coding	ROTUNDIFOLIA like 10
838272	475.408	195.937	1.27686	3.89788e-24	5.71732e-23	SRG1	NC_003070.9	5820080	5822013	+	1527	protein_coding	senescence-related gene 1
822590	5843.62	2411.56	1.2766	4.34468e-67	2.02817e-65	PHS1	NC_003074.8	11252807	11257814	+	3180	protein_coding	Glycosyl transferase%2C family 35
827009	532.945	219.758	1.27588	2.87189e-23	4.0245e-22	NOV	NC_003075.7	7975064	7987687	+	8446	protein_coding	Histidine kinase-%2C DNA gyrase B-%2C and HSP90-like ATPase family protein
818548	394.339	163.144	1.27277	5.40811e-22	7.12025e-21	F12L6.31	NC_003071.7	16527730	16529494	-	1679	protein_coding	cruciferin (DUF506)
830304	253.872	105.276	1.27185	2.3402e-14	2.01071e-13	T19N18.9	NC_003076.8	1176005	1179008	+	1842	protein_coding	Cysteine proteinases superfamily protein
3768883	22.9175	9.50523	1.2711	0.0213143	0.0467188	60487.SNORNA00001	NC_003074.8	7682362	7682452	+	91	snoRNA	snoRNA
822377	294.593	122.185	1.2677	1.62677e-15	1.50159e-14	AT3G27550	NC_003074.8	10207727	10210231	-	2068	protein_coding	RNA-binding CRS1 / YhbY (CRM) domain protein
834195	351.771	146.245	1.26678	1.13668e-19	1.32514e-18	K16L22.19	NC_003076.8	16768935	16771899	+	1845	protein_coding	alpha/beta-Hydrolases superfamily protein
832933	43.6857	18.1861	1.26678	0.000661431	0.00200012	F21B23.1	NC_003076.8	10374713	10377379	+	2667	protein_coding	Pentatricopeptide repeat (PPR) superfamily protein
818555	730.873	303.414	1.26677	3.66318e-28	6.34191e-27	F17A14.9	NC_003071.7	16561788	16563441	-	1654	protein_coding	Eukaryotic aspartyl protease family protein
831012	66.3228	27.5618	1.26553	3.19902e-05	0.000118692	F15N18.1	NC_003076.8	3638191	3639965	-	1441	protein_coding	Protein kinase superfamily protein
841676	61.9624	25.813	1.26492	6.61742e-05	0.000233768	F6D8.33	NC_003070.9	19541577	19546357	-	3609	protein_coding	Ubiquitin carboxyl-terminal hydrolase-related protein
837662	343.515	142.971	1.26449	1.65948e-19	1.91633e-18	AT1G11210	NC_003070.9	3755668	3756998	-	1222	protein_coding	cotton fiber protein%2C putative (DUF761)
5007772	106.239	44.3705	1.26371	8.18294e-07	3.6703e-06	AT1G36622	NC_003070.9	13835620	13836954	-	1051	protein_coding	transmembrane protein
843734	61.8901	25.7463	1.26358	7.88208e-05	0.000275216	CLE13	NC_003070.9	27815627	27816468	+	842	protein_coding	CLAVATA3/ESR-RELATED 13
839444	53.2718	22.2186	1.26195	0.000161439	0.000538138	MAN1	NC_003070.9	458133	460831	-	1525	protein_coding	Glycosyl hydrolase superfamily protein
828242	2976.67	1241.41	1.26177	1.67687e-75	9.17145e-74	F17L22.30	NC_003075.7	11470761	11473037	-	1648	protein_coding	organic solute transporter ostalpha protein (DUF300)
832595	345.72	144.599	1.26032	9.38047e-18	9.84949e-17	F21J6.107	NC_003076.8	8746594	8747290	-	697	protein_coding	stress induced protein
839950	1087.96	454.543	1.26021	4.25021e-45	1.23774e-43	T5I8.15	NC_003070.9	10892445	10894714	+	2039	protein_coding	FAD-binding Berberine family protein
835596	973.432	406.748	1.25937	2.46368e-41	6.52638e-40	K13P22.5	NC_003076.8	22337626	22340389	+	1898	protein_coding	GDSL-like Lipase/Acylhydrolase superfamily protein
824513	33.2329	13.9691	1.25901	0.00355196	0.00930611	LOG4	NC_003074.8	19812977	19815666	-	884	protein_coding	Putative lysine decarboxylase family protein
835270	26.3434	11.004	1.25541	0.00800575	0.0194694	MSG15.3	NC_003076.8	21105909	21108710	-	2096	protein_coding	Glucose-methanol-choline (GMC) oxidoreductase family protein
829279	44.8492	18.813	1.25527	0.000580047	0.00176984	F3L17.90	NC_003075.7	15278092	15282014	-	2646	protein_coding	SDA1 family protein
825936	52.8755	22.192	1.25518	0.000299259	0.00095609	AT4G05631	NC_003075.7	2990006	2992618	-	882	protein_coding	hypothetical protein
843297	210.166	87.9811	1.2547	2.7166e-12	2.01722e-11	F24J1.24	NC_003070.9	26186713	26189568	+	2371	protein_coding	zinc finger FYVE domain protein%2C putative (DUF1666)
843576	2333.87	979.411	1.25249	5.79129e-41	1.52495e-39	EDA25	NC_003070.9	27268092	27273935	-	3704	protein_coding	CCAAT-binding factor
838633	671.436	282.056	1.25131	7.50053e-24	1.0814e-22	ERD10	NC_003070.9	7087903	7089606	-	1624	protein_coding	Dehydrin family protein
817626	80.4609	33.7223	1.24827	6.01219e-05	0.00021376	CYP71A12	NC_003071.7	13099486	13101371	-	1494	protein_coding	cytochrome P450 family 71 polypeptide
842818	19.5991	8.28185	1.24784	0.0290332	0.0613565	T23K8.2	NC_003070.9	24183949	24188726	-	3694	protein_coding	Ubiquitin carboxyl-terminal hydrolase-related protein
828644	86.0136	36.318	1.24646	6.31612e-06	2.56886e-05	T30C3.80	NC_003075.7	12985661	12987521	+	1228	protein_coding	basic helix-loop-helix (bHLH) DNA-binding superfamily protein
817886	76.8277	32.4735	1.24634	1.06398e-05	4.19846e-05	XID	NC_003071.7	14086584	14097285	-	6177	protein_coding	myosin XI D
825816	178.473	75.2482	1.2458	1.36964e-10	8.84156e-10	T4B21.17	NC_003075.7	2434869	2439403	-	2734	protein_coding	Tetratricopeptide repeat (TPR)-like superfamily protein
28717612	184.952	77.9423	1.24483	2.87727e-09	1.66174e-08	AT1G66465	NC_003071.7	2184672	2184820	-	149	snoRNA	other RNA
832584	105.941	44.8159	1.24481	3.7549e-07	1.7607e-06	CYP71B12	NC_003076.8	8668232	8670237	+	1759	protein_coding	cytochrome P450%2C family 71%2C subfamily B%2C polypeptide 12
820297	76.5567	32.4735	1.24373	3.29168e-05	0.000121883	WOX5	NC_003074.8	3527280	3528440	+	1052	protein_coding	WUSCHEL related homeobox 5
822379	3896.99	1649.01	1.24071	8.57877e-92	6.02624e-90	AT3G27570	NC_003074.8	10213996	10216964	-	1703	protein_coding	Sucrase/ferredoxin-like family protein
827073	54.6447	23.2063	1.24071	0.000206149	0.000675499	AT4G01895	NC_003075.7	819957	820379	+	423	protein_coding	systemic acquired resistance (SAR) regulator protein NIMIN-1-like protein
833550	2992.87	1266.47	1.24064	1.17757e-69	5.7536e-68	AT5G35735	NC_003076.8	13900695	13903218	-	1717	protein_coding	Auxin-responsive family protein
836865	5039.36	2132.67	1.24059	1.92574e-98	1.48046e-96	MYBR1	NC_003076.8	26854022	26856006	+	1985	protein_coding	myb domain protein r1
821661	215.06	91.0641	1.23785	8.08562e-13	6.23565e-12	ABCG15	NC_003074.8	7391286	7395096	-	2450	protein_coding	ABC-2 type transporter family protein
837319	20.9201	8.85998	1.23713	0.0240703	0.0520285	AT1G08035	NC_003070.9	2494402	2495313	+	849	protein_coding	hypothetical protein
842211	116.86	49.5862	1.23469	1.21962e-07	6.02469e-07	F9K23.5	NC_003070.9	21707175	21708125	+	951	protein_coding	Uncharacterized conserved protein UCP031279
28718834	184.236	78.4263	1.23407	8.60743e-11	5.67641e-10	AT3G05355	NC_003074.8	10329133	10329219	+	87	snoRNA	other RNA
842994	673.511	286.111	1.23371	2.0725e-29	3.72592e-28	F4N21.11	NC_003070.9	24901882	24904443	+	2187	protein_coding	MATE efflux family protein
835839	325.806	138.803	1.23221	3.93645e-14	3.32887e-13	MJB24.15	NC_003076.8	23225951	23229298	+	3046	protein_coding	ras guanine nucleotide exchange factor Q-like protein
3768746	1371.27	584.057	1.23036	1.78808e-39	4.52932e-38	T3A4.1	NC_003071.7	19145218	19147147	+	1930	protein_coding	serine/arginine repetitive matrix protein
28718729	66.0021	28.2769	1.23026	9.03989e-05	0.000312663	AT3G04175	NC_003074.8	7682805	7682944	+	140	snoRNA	other RNA
828861	6923.25	2951.81	1.22963	1.02911e-97	7.80243e-96	ENODL2	NC_003075.7	13750156	13752103	-	1846	protein_coding	early nodulin-like protein 2
831322	832.416	355.027	1.22868	1.9926e-36	4.59237e-35	T9L3.2	NC_003076.8	4740238	4743539	-	1781	protein_coding	NAD(P)-binding Rossmann-fold superfamily protein
822444	2958.76	1262.92	1.2276	2.32717e-65	1.055e-63	CSLC04	NC_003074.8	10505711	10509265	+	2619	protein_coding	Cellulose-synthase-like C4
839531	3033.43	1295.73	1.22671	1.20913e-65	5.53858e-64	DBE1	NC_003070.9	813413	816812	+	3076	protein_coding	debranching enzyme 1
5008197	144.719	61.9582	1.22579	2.15395e-09	1.25921e-08	AT5G03495	NC_003076.8	873293	875251	-	1328	protein_coding	RNA-binding (RRM/RBD/RNP motifs) family protein
827604	3411.08	1457.7	1.22572	1.55266e-58	6.15105e-57	CIPK12	NC_003075.7	10288798	10291058	-	2261	protein_coding	CBL-interacting protein kinase 12
824893	883.878	377.851	1.2257	0.00360955	0.00944238	BGL2	NC_003074.8	21188397	21189967	-	1477	protein_coding	beta-1%2C3-glucanase 2
828398	668.128	285.985	1.22527	1.74284e-27	2.92295e-26	F7H19.170	NC_003075.7	12048160	12051891	-	2703	protein_coding	Major Facilitator Superfamily with SPX (SYG1/Pho81/XPR1) domain-containing protein
824647	1070.48	457.715	1.22469	1.31391e-42	3.58423e-41	PIP2%3B5	NC_003074.8	20301759	20304309	+	1790	protein_coding	plasma membrane intrinsic protein 2%3B5
819785	103.449	44.372	1.22418	1.38751e-06	6.08925e-06	MUTE	NC_003074.8	1846442	1848259	+	941	protein_coding	basic helix-loop-helix (bHLH) DNA-binding superfamily protein
816844	130.042	55.5208	1.22379	2.88342e-08	1.51742e-07	F21P24.18	NC_003071.7	9841842	9842634	+	793	protein_coding	Late embryogenesis abundant protein%2C group 6
822076	44.4258	18.941	1.22374	0.00165873	0.00464118	AT3G24780	NC_003074.8	9049090	9051752	+	2663	protein_coding	Uncharacterized conserved protein UCP015417%2C vWA
843415	13464.1	5770.61	1.22247	3.61389e-78	2.0479e-76	AT1G70780	NC_003070.9	26695166	26696392	-	1136	protein_coding	hypothetical protein
6240718	41.7614	17.9243	1.22237	0.00115168	0.00331742	AT1G53542	NC_003070.9	19981628	19981813	+	186	protein_coding	hypothetical protein
824799	212.323	91.1096	1.22206	7.63189e-12	5.46587e-11	AT3G56320	NC_003074.8	20885894	20890102	-	3093	protein_coding	PAP/OAS1 substrate-binding domain superfamily
832597	60.127	25.8473	1.21858	0.000113955	0.000388332	F21J6.109	NC_003076.8	8752684	8754522	+	1699	protein_coding	SPFH/Band 7/PHB domain-containing membrane-associated protein family
839251	38.6672	16.7174	1.2183	0.00343837	0.00903733	PUB54	NC_003070.9	246262	248440	-	1187	protein_coding	plant U-box 54
831458	4942.72	2124.99	1.21826	1.2109e-57	4.72895e-56	F1N13.150	NC_003076.8	5227747	5229117	+	1147	protein_coding	3-oxo-5-alpha-steroid 4-dehydrogenase family protein
836199	123.915	53.3943	1.21678	2.69571e-08	1.42478e-07	NRT2.3	NC_003076.8	24450745	24452964	+	1922	protein_coding	nitrate transporter 2.3
842739	811.316	349.072	1.21658	3.2226e-06	1.35973e-05	F15H21.4	NC_003070.9	23870885	23874201	+	2070	protein_coding	myosin heavy chain-like protein
839864	43.7685	18.9	1.21657	0.000825258	0.00245335	WRKY71	NC_003070.9	10454433	10455874	+	1120	protein_coding	WRKY DNA-binding protein 71
832150	8529.83	3679.18	1.21304	7.77468e-70	3.80717e-68	SPS1F	NC_003076.8	6844712	6850237	-	3654	protein_coding	sucrose phosphate synthase 1F
823933	185.363	79.9883	1.21219	4.63288e-11	3.12655e-10	ABCA8	NC_003074.8	17629530	17633942	+	3173	protein_coding	ABC2 homolog 7
820047	39.8303	17.1824	1.2118	0.00128245	0.00366817	LYK2	NC_003074.8	296582	298648	-	1979	protein_coding	Protein kinase superfamily protein
819100	108.679	46.9955	1.21179	1.90357e-06	8.23568e-06	HB4	NC_003071.7	18517656	18519731	-	1394	protein_coding	homeobox-leucine zipper protein 4
816818	658.179	285.282	1.20853	8.09734e-25	1.23123e-23	EMB2001	NC_003071.7	9739408	9741700	+	1750	protein_coding	P-loop containing nucleoside triphosphate hydrolases superfamily protein
819562	331.723	143.699	1.2073	5.26935e-16	5.02634e-15	NAC047	NC_003074.8	1061300	1063234	-	1611	protein_coding	NAC domain containing protein 47
834408	85.5527	37.1439	1.20511	1.47527e-05	5.71473e-05	CLH2	NC_003076.8	17630426	17632338	+	1177	protein_coding	chlorophyllase 2
836869	311.159	135.163	1.2018	1.23879e-15	1.15023e-14	K8K14.6	NC_003076.8	26864395	26867847	+	2902	protein_coding	ARM repeat superfamily protein
828278	464.607	201.764	1.20073	2.29944e-19	2.64147e-18	T8O5.100	NC_003075.7	11610808	11612903	-	2096	protein_coding	zinc finger MYND domain protein
837745	128.162	55.8247	1.20064	7.65473e-08	3.85666e-07	T6A9.7	NC_003070.9	476945	479112	+	1317	protein_coding	transmembrane protein
821180	238.936	103.79	1.20035	2.00502e-12	1.50203e-11	F13E7.12	NC_003074.8	654779	658637	+	3266	protein_coding	weak chloroplast movement under blue light protein (DUF827)
825122	105.588	45.9543	1.19973	4.81305e-07	2.22134e-06	LAP3	NC_003074.8	21993253	21995331	+	1746	protein_coding	Calcium-dependent phosphotriesterase superfamily protein
820941	202.194	87.9526	1.19955	3.19684e-11	2.18288e-10	COBL8	NC_003074.8	5759375	5762264	-	2390	protein_coding	COBRA-like protein 8 precursor
841481	204.385	89.0617	1.19748	8.65062e-12	6.17181e-11	F11F12.9	NC_003070.9	18732378	18734199	-	1452	protein_coding	RmlC-like cupins superfamily protein
820309	67.6289	29.5552	1.195	3.62779e-05	0.000133251	F11B9.29	NC_003074.8	3561052	3563059	+	2008	protein_coding	Cysteine/Histidine-rich C1 domain family protein
819846	210.97	92.1333	1.19106	5.65375e-11	3.79454e-10	T8E24.6	NC_003074.8	2083394	2087793	+	3482	protein_coding	fip1 motif-containing protein
835690	2691.14	1180.15	1.18883	1.79314e-56	6.8686e-55	OLI2	NC_003076.8	22645448	22649517	-	2477	protein_coding	S-adenosyl-L-methionine-dependent methyltransferases superfamily protein
832801	351.512	153.897	1.18817	3.32746e-14	2.82474e-13	CNI1	NC_003076.8	9683988	9685742	+	1755	protein_coding	carbon/nitrogen insensitive 1
28719020	61.8807	27.1756	1.18783	0.00016819	0.000558861	AT3G07715	NC_003074.8	17445266	17445329	+	64	snoRNA	other RNA
816879	213.711	94.0608	1.18673	6.16565e-12	4.44619e-11	RUS4	NC_003071.7	9998982	10001509	-	1797	protein_coding	root UVB sensitive protein (Protein of unknown function%2C DUF647)
838254	141.33	62.0928	1.18619	1.72002e-08	9.26462e-08	F17F16.24	NC_003070.9	5760626	5762619	+	1994	protein_coding	Pentatricopeptide repeat (PPR) superfamily protein
835304	388.855	170.844	1.18546	4.5028e-11	3.0397e-10	F17P19.19	NC_003076.8	21226721	21230378	+	3069	protein_coding	Myosin heavy chain-related protein
829957	90.2006	39.6222	1.18535	2.73155e-06	1.161e-05	F20D10.130	NC_003075.7	17859338	17861407	-	2070	protein_coding	Pentatricopeptide repeat (PPR-like) superfamily protein
832662	502.64	221.002	1.18451	6.22282e-22	8.16356e-21	F18A17.4	NC_003076.8	9050660	9054143	+	3403	protein_coding	kinase family with leucine-rich repeat domain-containing protein
824764	1881.59	828.531	1.18208	9.47773e-30	1.72792e-28	SZF1	NC_003074.8	20776220	20778952	+	2338	protein_coding	salt-inducible zinc finger 1
827763	1535.15	676.316	1.18197	3.65053e-41	9.65876e-40	GALS3	NC_003075.7	10896579	10899141	+	2093	protein_coding	glycosyltransferase family protein (DUF23)
824935	1623.06	715.164	1.18189	3.58417e-38	8.71738e-37	NRPA1	NC_003074.8	21353497	21363201	+	5649	protein_coding	nuclear RNA polymerase A1
834319	248.107	109.103	1.1817	7.11451e-13	5.50604e-12	MMG4.5	NC_003076.8	17263685	17265777	-	2093	protein_coding	Cysteine/Histidine-rich C1 domain family protein
829415	547.548	241.455	1.18147	3.83591e-22	5.08686e-21	F4D11.10	NC_003075.7	15811974	15815025	+	2487	protein_coding	Exostosin family protein
836432	1429.6	630.342	1.18127	2.31319e-48	7.43569e-47	MDC12.8	NC_003076.8	25318642	25322284	-	2836	protein_coding	P-loop containing nucleoside triphosphate hydrolases superfamily protein
818520	943.144	416.688	1.17764	1.10167e-35	2.47927e-34	ABCG1	NC_003071.7	16430085	16432751	-	2473	protein_coding	ABC-2 type transporter family protein
840412	146.674	64.7292	1.17683	2.31193e-06	9.90886e-06	AGP5	NC_003070.9	12917070	12917829	+	760	protein_coding	arabinogalactan protein 5
840293	319.401	141.533	1.17582	2.31728e-14	1.99179e-13	AIG1	NC_003070.9	12346138	12348733	+	1767	protein_coding	P-loop containing nucleoside triphosphate hydrolases superfamily protein
829574	526.779	232.96	1.17575	1.08832e-22	1.47709e-21	KCS16	NC_003075.7	16394600	16396703	+	2104	protein_coding	3-ketoacyl-CoA synthase 16
829953	157.284	69.6927	1.17249	2.66649e-09	1.54447e-08	CAD6	NC_003075.7	17849538	17852279	+	1526	protein_coding	cinnamyl alcohol dehydrogenase 6
829892	289.199	128.294	1.1722	1.08473e-14	9.52097e-14	F6G17.30	NC_003075.7	17571816	17573938	-	2123	protein_coding	Tetratricopeptide repeat (TPR)-like superfamily protein
827470	1619.71	719.091	1.17122	3.40375e-49	1.11922e-47	G3Pp4	NC_003075.7	9777648	9779939	-	2126	protein_coding	Major facilitator superfamily protein
836200	7674.28	3410.33	1.17	6.5313e-85	4.2361e-83	ABCF1	NC_003076.8	24453258	24456115	-	2532	protein_coding	ABC transporter family protein
844142	35.2102	15.7257	1.169	0.00484253	0.012328	F28K19.28	NC_003070.9	29354944	29359032	+	2933	protein_coding	Transducin/WD40 repeat-like superfamily protein
842190	26.6893	11.9028	1.16563	0.0165422	0.0372924	AT1G58225	NC_003070.9	21564111	21565261	+	792	protein_coding	hypothetical protein
829638	946.721	421.912	1.16439	2.81472e-30	5.20937e-29	A/N-InvB	NC_003075.7	16609746	16612907	-	2542	protein_coding	Plant neutral invertase family protein
830777	156.896	70.0154	1.16242	2.43811e-09	1.41704e-08	AT5G08770	NC_003076.8	2855638	2856567	-	930	protein_coding	topoisomerase I damage affected-like protein
3767616	36.4225	16.2232	1.16226	0.00324956	0.00858959	F16M19.1	NC_003070.9	23371327	23372073	+	747	misc_RNA	pseudogene of Integrase-type DNA-binding superfamily protein~AT1G63040.1
839713	166.837	74.5297	1.16136	7.78739e-08	3.91811e-07	F3H9.15	NC_003070.9	9846747	9848015	-	1269	protein_coding	hypothetical protein
828974	34.3326	15.2881	1.16129	0.00429945	0.0110862	RIC7	NC_003075.7	14116015	14117367	-	1353	protein_coding	ROP-interactive CRIB motif-containing protein 7
833885	145.134	64.7791	1.16127	7.73356e-08	3.89281e-07	K15E6.110	NC_003076.8	15585028	15586029	+	905	protein_coding	RmlC-like cupins superfamily protein
833974	200.143	89.5133	1.16087	1.26363e-10	8.19527e-10	AT5G39780	NC_003076.8	15928765	15932347	+	2394	protein_coding	hypothetical protein (DUF1666)
834147	844.465	378.104	1.16009	5.42442e-28	9.29592e-27	MYC6.16	NC_003076.8	16589390	16592381	-	2093	protein_coding	transferring glycosyl group transferase (DUF604)
818443	1358.63	607.787	1.15996	1.23793e-44	3.57197e-43	T6A23.19	NC_003071.7	16147106	16149934	-	1603	protein_coding	RNA-binding KH domain-containing protein
827575	2298.49	1029.04	1.15946	5.55614e-50	1.86508e-48	F28J12.100	NC_003075.7	10186073	10188981	-	2072	protein_coding	L-Aspartase-like family protein
821115	94.5567	42.5081	1.15761	1.37053e-05	5.33437e-05	F11A12.2	NC_003074.8	473774	476662	-	2889	protein_coding	Pentatricopeptide repeat (PPR) superfamily protein
835837	93.2839	41.7951	1.15377	1.75456e-05	6.72901e-05	VLN5	NC_003076.8	23211952	23218041	+	3554	protein_coding	actin filament bundling protein P-115-ABP protein
820454	62.4174	28.1594	1.15363	0.000229938	0.000748318	MYB67	NC_003074.8	4043288	4044715	-	1236	protein_coding	myb domain protein 67
838622	49.408	22.2974	1.15304	0.000706807	0.00212739	DRT112	NC_003070.9	7042046	7043392	-	1347	protein_coding	Cupredoxin superfamily protein
827576	20.6308	9.32613	1.15273	0.0287222	0.0607518	F28J12.110	NC_003075.7	10190231	10191252	-	1022	protein_coding	Integrase-type DNA-binding superfamily protein
834611	293.346	131.639	1.15262	5.74117e-14	4.8088e-13	MRA19.13	NC_003076.8	18542973	18547341	-	3978	protein_coding	AAA-type ATPase family protein
844256	998.003	448.605	1.15259	9.62728e-34	2.0026e-32	YUP8H12R.24	NC_003070.9	29772510	29778016	-	2841	protein_coding	binding protein
838548	31.9001	14.3085	1.15205	0.00748224	0.0183178	PDF1.4	NC_003070.9	6781483	6782216	-	620	protein_coding	defensin-like protein
5008229	1121.14	504.317	1.15155	1.32842e-37	3.18516e-36	AT5G27395	NC_003076.8	9671393	9674267	-	1576	protein_coding	Mitochondrial inner membrane translocase complex%2C subunit Tim44-related protein
842358	802.66	361.999	1.1484	6.31987e-20	7.49891e-19	F8A5.16	NC_003070.9	22337253	22339736	-	1527	protein_coding	stress response protein
843477	613.83	276.976	1.14753	1.42752e-22	1.93032e-21	AtSUN4	NC_003070.9	26891956	26894856	-	2533	protein_coding	Galactose-binding protein
836149	545.428	246.442	1.14645	1.6003e-21	2.06247e-20	F15L12.9	NC_003076.8	24257723	24260043	+	2321	protein_coding	Concanavalin A-like lectin protein kinase family protein
819053	392.611	177.312	1.14534	4.0375e-15	3.62929e-14	BGLU28	NC_003071.7	18346306	18350026	+	2186	protein_coding	beta glucosidase 28
833753	41.1773	18.5622	1.14421	0.00329195	0.00869222	K12B20.23	NC_003076.8	14995757	14997060	+	1304	protein_coding	Chaperone DnaJ-domain superfamily protein
842479	453.015	204.989	1.14397	8.79238e-18	9.24967e-17	BGLU46	NC_003070.9	22835078	22838635	+	2407	protein_coding	beta glucosidase 46
826698	58.1219	26.4976	1.14249	0.000709904	0.00213583	F25I24.180	NC_003075.7	6719207	6722345	-	1871	protein_coding	ribosome maturation factor
818166	464.763	210.494	1.14183	3.87923e-21	4.89906e-20	PUB23	NC_003071.7	15082855	15084559	-	1705	protein_coding	plant U-box 23
842675	135.86	61.4316	1.1417	2.16205e-07	1.03906e-06	CYP86A7	NC_003070.9	23632178	23634073	-	1896	protein_coding	cytochrome P450%2C family 86%2C subfamily A%2C polypeptide 7
828678	3391.01	1536.94	1.14148	1.82541e-45	5.37286e-44	F14M19.10	NC_003075.7	13102662	13106864	-	2856	protein_coding	FtsJ-like methyltransferase family protein
843579	812.906	368.44	1.14128	6.20254e-32	1.21115e-30	EXO70D1	NC_003070.9	27283628	27285973	+	2346	protein_coding	exocyst subunit exo70 family protein D1
828767	778.926	352.947	1.14105	1.30412e-18	1.44499e-17	T15N24.50	NC_003075.7	13419501	13423802	+	2917	protein_coding	S-adenosyl-L-methionine-dependent methyltransferases superfamily protein
824633	1359.95	616.458	1.14105	5.46482e-40	1.40532e-38	AT3G54680	NC_003074.8	20244284	20246080	+	1311	protein_coding	proteophosphoglycan-like protein
817388	237.297	107.457	1.14046	4.91416e-10	3.02485e-09	T1B3.8	NC_003071.7	12147883	12149072	-	1190	protein_coding	senescence regulator (Protein of unknown function%2C DUF584)
821613	328.011	148.569	1.14035	7.60968e-15	6.74653e-14	2021-10-04	NC_003074.8	7225037	7228797	-	2102	protein_coding	organic cation/carnitine transporter4
821596	1200.58	544.85	1.14031	2.6274e-39	6.63244e-38	PAP18	NC_003074.8	7157900	7160446	+	1542	protein_coding	purple acid phosphatase 18
837831	17.7055	8.09498	1.13933	0.0438404	0.0879569	RBL6	NC_003070.9	4344943	4348390	-	2395	protein_coding	RHOMBOID-like protein 6
817457	756.182	343.724	1.13885	1.6723e-26	2.71157e-25	CYP707A2	NC_003071.7	12494826	12499723	-	2330	protein_coding	cytochrome P450%2C family 707%2C subfamily A%2C polypeptide 2
827609	127.854	58.0349	1.13839	6.5745e-07	2.98726e-06	DOT4	NC_003075.7	10304662	10307673	+	3012	protein_coding	Pentatricopeptide repeat (PPR) superfamily protein
838703	518.507	235.528	1.13798	5.91135e-21	7.36808e-20	T22I11.10	NC_003070.9	7375869	7378227	-	1743	protein_coding	Nucleotide-sugar transporter family protein
841102	7284.5	3311	1.13777	2.9736e-88	2.01171e-86	F2G19.25	NC_003070.9	17191362	17193314	+	1737	protein_coding	transmembrane protein
828836	1251.1	568.429	1.13769	3.43399e-06	1.44587e-05	M4I22.90	NC_003075.7	13663415	13664621	-	1207	protein_coding	Calcium-binding EF-hand family protein
831601	245.552	111.463	1.13733	5.12304e-11	3.44887e-10	MKP11.31	NC_003076.8	5718498	5719608	+	1111	protein_coding	hypothetical protein
837413	994.022	452.497	1.13656	3.28123e-35	7.27262e-34	ESL1	NC_003070.9	2867203	2870745	+	2164	protein_coding	ERD (early response to dehydration) six-like 1
839578	253.55	115.373	1.13597	3.61575e-12	2.65529e-11	KCS2	NC_003070.9	1119699	1122786	-	2044	protein_coding	3-ketoacyl-CoA synthase 2
835693	85.7295	39.0745	1.13585	1.45047e-05	5.62462e-05	MYN21.6	NC_003076.8	22658112	22660505	-	1984	protein_coding	Nucleotide/sugar transporter family protein
842884	163.986	74.6018	1.13309	1.14972e-08	6.27423e-08	YSL7	NC_003070.9	24442388	24446291	+	2487	protein_coding	YELLOW STRIPE like 7
838571	2025.6	924.792	1.1302	8.67183e-37	2.02622e-35	F14P1.24	NC_003070.9	6855899	6860563	-	4120	protein_coding	filament-like protein (DUF869)
843273	4000.24	1828.85	1.1292	2.59069e-68	1.23561e-66	ELF5A-3	NC_003070.9	26089030	26090734	+	1288	protein_coding	eukaryotic elongation factor 5A-3
843418	1224.24	560.104	1.12915	8.18805e-33	1.64112e-31	F15H11.6	NC_003070.9	26703966	26705360	+	1008	protein_coding	Calcium-dependent lipid-binding (CaLB domain) family protein
843857	1931.72	882.959	1.12878	8.09823e-50	2.71013e-48	F22H5.13	NC_003070.9	28220626	28223785	-	2355	protein_coding	flavodoxin family protein / radical SAM domain-containing protein
842819	47.8493	21.8858	1.12865	0.00131297	0.00374594	T23K8.3	NC_003070.9	24191179	24196337	-	4240	protein_coding	Ubiquitin carboxyl-terminal hydrolase-related protein
831782	251.654	115.147	1.12852	5.68662e-11	3.81543e-10	SIS	NC_003076.8	385878	388231	-	1668	protein_coding	E3 ubiquitin-protein ligase RLIM-like protein
28720266	58.2275	26.7137	1.1284	0.00107567	0.00312221	AT5G00560	NC_003076.8	15631830	15632522	+	693	misc_RNA	novel transcribed region~AT5G00560.1
818609	52.3928	24.024	1.12814	0.000781241	0.0023348	PP2C5	NC_003071.7	16782366	16784147	+	1462	protein_coding	phosphatase 2C5
830401	286.655	131.101	1.12798	6.64765e-14	5.53853e-13	K2A11.6	NC_003076.8	1541218	1544137	+	2745	protein_coding	hypothetical protein (DUF3133)
novel.17950	133.888	61.1491	1.12788	1.34975e-07	6.63471e-07	-	NC_003075.7	12623577	12627764	+	2744	-	-
816521	2497.71	1143.11	1.12787	2.83242e-51	9.74591e-50	CAF1	NC_003071.7	8644369	8647291	+	2402	protein_coding	RNA-binding CRS1 / YhbY (CRM) domain-containing protein
832414	110.286	50.5828	1.12663	1.19854e-06	5.298e-06	K19M13.11	NC_003076.8	7915955	7919328	+	2530	protein_coding	SWIB/MDM2%2C Plus-3 and GYF domain-containing protein
835352	280.666	128.48	1.12579	2.51319e-11	1.73004e-10	F6N7.24	NC_003076.8	21383979	21385015	+	943	protein_coding	Heavy metal transport/detoxification superfamily protein
828691	71.3703	32.7556	1.12557	7.71823e-05	0.000269966	ORP4B	NC_003075.7	13142164	13146966	+	2175	protein_coding	OSBP(oxysterol binding protein)-related protein 4B
831329	268.489	122.933	1.12509	1.1546e-10	7.5063e-10	T9L3.70	NC_003076.8	4772117	4775833	-	3515	protein_coding	PPR repeat protein
829504	30.5272	14.0498	1.12475	0.0155257	0.0352067	EX1	NC_003075.7	16155292	16159578	+	2777	protein_coding	UvrB/UvrC domain protein (DUF3506)
829590	38.8389	17.8678	1.1246	0.00380107	0.00990331	F10M10.170	NC_003075.7	16445141	16447822	+	1594	protein_coding	AP2/B3-like transcriptional factor family protein
827831	1544.52	708.482	1.12414	4.38454e-46	1.31339e-44	F21C20.180	NC_003075.7	11155453	11157806	+	2200	protein_coding	FAD-binding Berberine family protein
823754	222.119	101.744	1.12369	2.01789e-11	1.40181e-10	AT3G46110	NC_003074.8	16931991	16933909	+	1825	protein_coding	UPSTREAM OF FLC-like protein (DUF966)
843179	262.608	120.456	1.1221	9.50259e-13	7.28753e-12	T26J14.7	NC_003070.9	25701770	25702778	+	1009	protein_coding	hypothetical protein
837535	69.0821	31.7538	1.12063	0.000107445	0.000367459	T27I1.2	NC_003070.9	3263850	3265176	-	1327	protein_coding	Ribonuclease H-like superfamily protein
817405	514.009	236.667	1.11909	1.76828e-21	2.27363e-20	T17D12.13	NC_003071.7	12241766	12242778	+	1013	protein_coding	hypothetical protein
827862	493.25	227.321	1.11755	2.67137e-18	2.8891e-17	F7J7.80	NC_003075.7	11277185	11278318	-	1134	protein_coding	copper ion-binding protein
843639	1662.13	765.841	1.1169	4.8826e-36	1.11132e-34	PEPR1	NC_003070.9	27484240	27488204	+	3828	protein_coding	PEP1 receptor 1
836304	5220.37	2409.79	1.11565	1.46937e-65	6.71665e-64	MAC9.6	NC_003076.8	24834300	24836933	-	2137	protein_coding	stress up-regulated Nod 19 protein
28716737	361.861	167.102	1.11527	0.000904201	0.0026664	AT1G07897	NC_003070.9	19981416	19981565	+	150	snoRNA	other RNA
829432	96.349	44.5343	1.11423	1.06541e-05	4.20334e-05	F26P21.70	NC_003075.7	15904082	15906099	-	1708	protein_coding	Protein phosphatase 2C family protein
841732	38.3473	17.7364	1.1137	0.00544635	0.0137399	F8L10.14	NC_003070.9	19740400	19743449	-	1242	protein_coding	thioredoxin family protein
829671	74.2703	34.2111	1.11285	8.21548e-05	0.000286039	LHT7	NC_003075.7	16737835	16740601	-	2424	protein_coding	LYS/HIS transporter 7
841506	2975.73	1375.94	1.11246	4.19341e-53	1.50164e-51	POLGAMMA2	NC_003070.9	18839047	18844577	+	3650	protein_coding	polymerase gamma 2
836125	41.753	19.3322	1.11203	0.00499521	0.0126883	MGO3.1	NC_003076.8	24171888	24173046	-	1159	protein_coding	hypothetical protein
824742	1367.77	633.472	1.11042	2.16211e-34	4.64242e-33	AT3G55760	NC_003074.8	20700314	20703130	+	2315	protein_coding	hypothetical protein
824709	3289.93	1523.54	1.11028	1.01557e-59	4.10465e-58	AT3G55430	NC_003074.8	20549423	20552215	-	1944	protein_coding	O-Glycosyl hydrolases family 17 protein
838927	8926.91	4136.52	1.10965	2.34857e-86	1.54143e-84	PGM3	NC_003070.9	8219808	8224547	+	2251	protein_coding	Phosphoglucomutase/phosphomannomutase family protein
817038	1249.84	578.981	1.10928	5.81829e-31	1.09903e-29	F27C12.9	NC_003071.7	10625163	10628598	+	2035	protein_coding	Serine/threonine-protein kinase Rio1
832194	57.612	26.5963	1.10923	0.00048194	0.00148817	BGAL7	NC_003076.8	7010451	7014249	+	2852	protein_coding	beta-galactosidase 7
825383	79.0012	36.6465	1.1092	3.12333e-05	0.000116001	IAA30	NC_003074.8	22995686	22996809	+	994	protein_coding	indole-3-acetic acid inducible 30
817985	29.1794	13.4605	1.10797	0.0139031	0.0319657	F13P17.8	NC_003071.7	14459157	14461802	+	2316	protein_coding	ubiquitin carboxyl-terminal hydrolase-like protein%2C putative (Protein with domains of unknown function DUF627 and DUF632)
832744	2332.37	1081.78	1.10789	1.0268e-41	2.74317e-40	LON1	NC_003076.8	9450952	9457000	+	3423	protein_coding	lon protease 1
6240517	1736.92	806.325	1.10684	2.29732e-40	5.94948e-39	WTF1	NC_003075.7	451194	453243	-	1980	protein_coding	Ubiquitin carboxyl-terminal hydrolase family protein
818986	1834.24	852.751	1.10538	1.39816e-46	4.24019e-45	UGT74F2	NC_003071.7	18152078	18153908	+	1744	protein_coding	UDP-glucosyltransferase 74F2
834902	1036.07	481.621	1.10504	5.85138e-33	1.17707e-31	MJE7.11	NC_003076.8	19641744	19644362	+	1495	protein_coding	hypothetical protein
828685	107.197	49.8573	1.10467	3.30225e-06	1.3928e-05	F14M19.80	NC_003075.7	13124898	13128045	+	2272	protein_coding	Calmodulin-binding protein
817658	3081.53	1432.94	1.10456	7.84882e-38	1.89639e-36	EMB2785	NC_003071.7	13213100	13218724	-	2592	protein_coding	elongation factor family protein
828910	184.215	85.6908	1.10376	7.59153e-10	4.61984e-09	SLAH2	NC_003075.7	13918165	13920378	-	2127	protein_coding	SLAC1 homologue 2
831592	714.908	332.581	1.10273	3.54356e-23	4.94995e-22	MKP11.12	NC_003076.8	5679922	5685794	+	3381	protein_coding	Protein prenylyltransferase superfamily protein
836592	149.95	69.699	1.10148	1.28503e-07	6.33213e-07	MVP7.3	NC_003076.8	25869222	25872269	+	2871	protein_coding	Putative endonuclease or glycosyl hydrolase
843765	1069.26	498.141	1.10136	6.92694e-22	9.06024e-21	F1O17.8	NC_003070.9	27920241	27922722	+	2288	protein_coding	DNAJ heat shock N-terminal domain-containing protein
817774	1529.62	713.299	1.10123	2.93853e-35	6.52621e-34	F22D22.10	NC_003071.7	13658888	13660948	+	1592	protein_coding	Haloacid dehalogenase-like hydrolase (HAD) superfamily protein
836867	1659.83	773.735	1.10114	2.99311e-32	5.89164e-31	HOS15	NC_003076.8	26857154	26861119	+	2101	protein_coding	WD-40 repeat family protein
814974	3329.89	1553.82	1.09909	4.04198e-52	1.41065e-50	LACS8	NC_003071.7	1515634	1519308	+	2605	protein_coding	AMP-dependent synthetase and ligase family protein
825351	812.296	379.292	1.0985	4.93018e-24	7.19309e-23	emb1703	NC_003074.8	22867420	22871612	-	3910	protein_coding	embryo defective 1703
843717	116.537	54.3224	1.09836	3.00258e-06	1.27104e-05	F25P22.23	NC_003070.9	27752342	27755297	-	1510	protein_coding	Core-2/I-branching beta-1%2C6-N-acetylglucosaminyltransferase family protein
817603	337.087	157.647	1.0982	1.01118e-14	8.88598e-14	T6B20.11	NC_003071.7	13011105	13012043	-	939	protein_coding	Thioredoxin superfamily protein
837387	1664.45	777.289	1.0979	3.51666e-38	8.56266e-37	PPCK1	NC_003070.9	2752124	2753809	+	1565	protein_coding	phosphoenolpyruvate carboxylase kinase 1
843024	368.343	171.771	1.09744	8.50298e-15	7.51427e-14	TRM22	NC_003070.9	25019105	25022704	-	3269	protein_coding	DnaA initiator-associating protein
836638	356.95	167.295	1.09375	3.04861e-14	2.59303e-13	TPPJ	NC_003076.8	26019457	26022380	-	2128	protein_coding	Haloacid dehalogenase-like hydrolase (HAD) superfamily protein
822645	161.173	75.4054	1.09321	2.04539e-08	1.09261e-07	PMAT2	NC_003074.8	11527756	11529420	+	1665	protein_coding	HXXXD-type acyl-transferase family protein
827238	2144.66	1006.56	1.09246	9.49518e-36	2.14343e-34	CASP-like_protein_1D1	NC_003075.7	8908763	8910945	+	1819	protein_coding	Uncharacterized protein family (UPF0497)
836329	1355.5	635.496	1.0919	1.47425e-39	3.75166e-38	SLK2	NC_003076.8	24934962	24939239	-	3409	protein_coding	SEUSS-like 2
842679	401.18	188.081	1.09122	1.85497e-17	1.91031e-16	F24D7.6	NC_003070.9	23650840	23655453	+	4438	protein_coding	Disease resistance protein (TIR-NBS-LRR class) family
840145	20.9455	9.84145	1.09092	0.0451716	0.0902325	NAC011	NC_003070.9	11756691	11758118	+	1161	protein_coding	NAC domain containing protein 11
28716515	105.41	49.5651	1.09056	2.7331e-06	1.16144e-05	AT1G06547	NC_003070.9	11684910	11684994	+	85	snoRNA	other RNA
843496	26.8932	12.6288	1.08839	0.0215637	0.0471903	F14O23.4	NC_003070.9	26948743	26951547	-	1902	protein_coding	GDSL-like Lipase/Acylhydrolase superfamily protein
28718861	63.3222	29.7561	1.08832	0.000338844	0.00107289	AT3G05715	NC_003074.8	11154243	11154343	+	101	snoRNA	other RNA
827694	709.019	333.422	1.08728	1.80354e-24	2.69392e-23	F24J7.80	NC_003075.7	10639269	10647280	-	6180	protein_coding	disease resistance protein (TIR-NBS-LRR class) family
831330	13076.2	6154.38	1.08725	6.19825e-82	3.74398e-80	FDH	NC_003076.8	4776733	4779526	+	2430	protein_coding	formate dehydrogenase
823603	856.399	403.62	1.0868	1.52158e-14	1.32233e-13	PSK3	NC_003074.8	16291147	16292464	-	809	protein_coding	PHYTOSULFOKINE 3 PRECURSOR
830013	74.383	34.9207	1.08644	8.62117e-05	0.000299169	F20M13.120	NC_003075.7	18029196	18031333	+	1793	protein_coding	phospholipase-like protein (PEARLI 4) family protein
842125	92.0164	43.3364	1.08224	3.88479e-05	0.000142003	F25P12.87	NC_003070.9	21253686	21256048	+	2363	protein_coding	Pentatricopeptide repeat (PPR) superfamily protein
844355	316.05	149.395	1.08116	1.31433e-14	1.14903e-13	F18B13.23	NC_003070.9	30148330	30150556	+	2132	protein_coding	Tetratricopeptide repeat (TPR)-like superfamily protein
841336	351.652	166.59	1.07716	1.63832e-14	1.41873e-13	BBX17	NC_003070.9	18174373	18176389	-	1906	protein_coding	B-box type zinc finger protein with CCT domain-containing protein
835471	24.1343	11.4218	1.07678	0.0336337	0.069837	AT5G53895	NC_003076.8	21880592	21881204	+	512	protein_coding	hypothetical protein
831430	2764.71	1310.69	1.07662	8.39507e-58	3.28439e-56	F14F8.120	NC_003076.8	5134507	5137707	-	2559	protein_coding	O-fucosyltransferase family protein
838739	1311.77	622.599	1.07529	8.32199e-39	2.05822e-37	F24J8.4	NC_003070.9	7493213	7496741	+	3011	protein_coding	Thiamin diphosphate-binding fold (THDP-binding) superfamily protein
834843	155.651	73.9499	1.07464	3.00302e-08	1.5771e-07	MCA23.26	NC_003076.8	19403171	19404147	-	977	protein_coding	transcription elongation factor
823634	8307.87	3945.05	1.07452	5.57895e-75	3.03625e-73	XTH31	NC_003074.8	16446935	16448844	-	1393	protein_coding	xyloglucan endo-transglycosylase-related 8
838185	26.4457	12.5031	1.0741	0.0231553	0.0502828	WAKL5	NC_003070.9	5535766	5538501	+	2575	protein_coding	wall associated kinase-like 5
835582	813.223	386.43	1.07326	1.3822e-22	1.87018e-21	MBG8.18	NC_003076.8	22298453	22301859	-	2575	protein_coding	DEA(D/H)-box RNA helicase family protein
832666	104.005	49.4762	1.07252	6.85128e-06	2.77114e-05	T1N24.19	NC_003076.8	9066278	9068511	+	2120	protein_coding	Core-2/I-branching beta-1%2C6-N-acetylglucosaminyltransferase family protein
838308	1025.95	487.865	1.07215	3.4179e-06	1.4402e-05	F28G4.18	NC_003070.9	5946448	5951561	+	3934	protein_coding	LOW protein: protein phosphatase 1 regulatory subunit-like protein
829552	84.5922	40.2303	1.07213	0.000156709	0.000523164	DML3	NC_003075.7	16313366	16319426	+	4050	protein_coding	demeter-like protein 3
816506	1718.07	818.184	1.07067	1.26413e-39	3.22067e-38	F6F22.10	NC_003071.7	8575785	8578002	+	2218	protein_coding	tRNA/rRNA methyltransferase (SpoU) family protein
843786	581.997	276.901	1.07066	7.22961e-23	9.94727e-22	F1M20.13	NC_003070.9	27982453	27984280	+	1772	protein_coding	BPS1-like protein (DUF793)
835889	3624.88	1726.5	1.07028	3.02426e-67	1.42082e-65	CER3	NC_003076.8	23420184	23424117	+	2589	protein_coding	Fatty acid hydroxylase superfamily
843261	3448.12	1645.75	1.0666	2.88493e-56	1.10315e-54	PDCB4	NC_003070.9	26050143	26052721	-	1896	protein_coding	plasmodesmata callose-binding protein 4
842811	1217.73	581.813	1.06566	1.38756e-35	3.1131e-34	F16G16.2	NC_003070.9	24156672	24158675	+	1328	protein_coding	Transducin/WD40 repeat-like superfamily protein
833026	762.191	364.722	1.06451	1.9169e-26	3.10132e-25	PHL1	NC_003076.8	11021980	11024978	-	2559	protein_coding	Homeodomain-like superfamily protein
839381	1108.47	530.665	1.06404	1.12288e-29	2.03871e-28	T6A9.35	NC_003070.9	443118	446296	-	1828	protein_coding	Calcium-binding endonuclease/exonuclease/phosphatase family
836813	274.301	131.428	1.06322	2.4299e-11	1.67638e-10	MUD21.4	NC_003076.8	26671273	26672584	+	1180	protein_coding	membrane-associated kinase regulator-like protein
5008124	25.4296	12.1404	1.06229	0.0366979	0.0752543	MIR397a	NC_003075.7	2625950	2626056	+	107	miRNA	microRNA ath-MIR397a precursor
833731	349.653	167.532	1.062	6.79353e-14	5.65579e-13	MPA22.7	NC_003076.8	14906442	14909266	+	1683	protein_coding	NAD(P)-binding Rossmann-fold superfamily protein
828414	40.6736	19.4949	1.06132	0.0115107	0.0269785	CRK7	NC_003075.7	12125664	12128490	+	2236	protein_coding	cysteine-rich RLK (RECEPTOR-like protein kinase) 7
836322	567.671	271.94	1.06116	5.98214e-22	7.86189e-21	HSFB2A	NC_003076.8	24915807	24917643	+	1754	protein_coding	heat shock transcription factor B2A
836719	749.478	359.27	1.06004	7.47442e-16	7.06535e-15	K14B20.7	NC_003076.8	26358161	26361443	+	2268	protein_coding	DEA(D/H)-box RNA helicase family protein
827364	1930.41	927.226	1.05723	9.52665e-30	1.73475e-28	DL4340C	NC_003075.7	9361952	9366748	-	2893	protein_coding	DEA(D/H)-box RNA helicase family protein
831424	546.762	262.516	1.05692	1.32911e-19	1.54457e-18	F14F8.80	NC_003076.8	5114761	5121841	-	4300	protein_coding	DNA/RNA polymerases superfamily protein
835392	2426.12	1166.13	1.05661	2.1439e-52	7.51802e-51	SPDS3	NC_003076.8	21534473	21537816	+	1976	protein_coding	spermidine synthase 3
836449	138.083	66.3867	1.05519	1.84709e-07	8.95723e-07	MDC12.26	NC_003076.8	25369245	25370940	-	1605	protein_coding	Radical SAM superfamily protein
819597	104.367	50.1885	1.05452	1.28841e-05	5.02721e-05	NAC048	NC_003074.8	1172687	1174508	+	1465	protein_coding	NAC domain containing protein 48
837908	74.846	36.0843	1.05387	9.7868e-05	0.000336433	T6J4.21	NC_003070.9	4622550	4624081	-	1435	protein_coding	hypothetical protein (DUF1262)
835526	2127.8	1025.1	1.05378	1.64353e-39	4.17278e-38	THE1	NC_003076.8	22077040	22080341	-	3302	protein_coding	protein kinase family protein
5007682	121.791	58.8709	1.05307	5.74247e-06	2.34814e-05	AT1G11185	NC_003070.9	3749510	3750035	+	526	ncRNA	other RNA
818477	46.3058	22.3427	1.05151	0.00400158	0.0103705	T7F6.9	NC_003071.7	16248146	16251017	-	1618	protein_coding	SPX (SYG1/Pho81/XPR1) domain-containing protein / zinc finger (C3HC4-type RING finger) protein-like protein
817781	1120.48	541.269	1.05107	3.23512e-27	5.39685e-26	F22D22.3	NC_003071.7	13678910	13679523	+	614	protein_coding	Ribosomal L27e protein family
816078	936.121	451.527	1.05065	1.86377e-23	2.64038e-22	OTP51	NC_003071.7	6888540	6891409	-	2793	protein_coding	endonuclease
838937	1428.51	689.905	1.04946	2.10554e-36	4.84251e-35	F26F24.12	NC_003070.9	8260608	8262795	-	1314	protein_coding	MAK16 protein-like protein
817730	713.162	344.493	1.04908	2.39563e-24	3.55657e-23	T9H9.27	NC_003071.7	13487550	13489679	-	1134	protein_coding	basic helix-loop-helix (bHLH) DNA-binding superfamily protein
820554	12463	6026.57	1.04843	9.42836e-30	1.72177e-28	AGP12	NC_003074.8	4408925	4409734	+	810	protein_coding	arabinogalactan protein 12
837798	493.147	239.546	1.04431	6.60664e-15	5.87147e-14	ACR8	NC_003070.9	4226239	4229211	-	2153	protein_coding	ACT domain repeat 8
5007796	67.1659	32.6242	1.04068	0.000255698	0.000826525	AT1G53163	NC_003070.9	19812087	19813290	+	1204	protein_coding	membrane-associated kinase regulator
834463	827.633	402.436	1.04043	1.08559e-25	1.70857e-24	PHT4%3B6	NC_003076.8	17874734	17877658	-	2244	protein_coding	phosphate transporter 4%3B6
827390	121.037	58.7859	1.03998	3.05203e-06	1.29048e-05	AT4G16835	NC_003075.7	9472723	9474803	+	2011	protein_coding	Tetratricopeptide repeat (TPR)-like superfamily protein
28718571	30.9999	15.1051	1.03833	0.0131105	0.0303304	AT3G02435	NC_003074.8	3628023	3628099	-	77	snoRNA	other RNA
821802	2938.16	1430.28	1.03815	1.64733e-50	5.58087e-49	PMH2	NC_003074.8	7892508	7895499	+	2338	protein_coding	putative mitochondrial RNA helicase 2
824166	65.7411	32.0944	1.03739	0.000452581	0.0014043	AT3G50040	NC_003074.8	18549204	18551375	-	1909	protein_coding	hypothetical protein
838691	1920.9	936.18	1.03633	2.43729e-20	2.94768e-19	F9H16.4	NC_003070.9	7313901	7319921	+	5065	protein_coding	calponin-like domain protein
829562	22.4933	10.8846	1.03617	0.0451902	0.0902613	F28A23.100	NC_003075.7	16350462	16354434	+	3369	protein_coding	D111/G-patch domain-containing protein
822863	27.8576	13.602	1.03612	0.0178441	0.039892	ABCG38	NC_003074.8	12593810	12600432	-	4406	protein_coding	pleiotropic drug resistance 10
820685	298.808	145.69	1.03533	3.82788e-13	3.01662e-12	NTMC2T6.2	NC_003074.8	4904270	4908067	-	2956	protein_coding	Calcium-dependent lipid-binding (CaLB domain) family protein
826887	653.746	318.761	1.03493	1.09875e-19	1.28229e-18	T20K18.100	NC_003075.7	7497698	7504716	-	3976	protein_coding	Homeodomain-like transcriptional regulator
839247	45.2258	22.1195	1.03422	0.00401563	0.0104056	T1N6.23	NC_003070.9	295207	295859	+	653	protein_coding	hypothetical protein
830629	27.0177	13.1784	1.03411	0.0207621	0.0456679	T2I1.90	NC_003076.8	2332436	2336063	+	2305	protein_coding	hypothetical protein
6240220	55.999	27.4982	1.03295	0.00176315	0.00491336	AT4G19191	NC_003075.7	10496228	10498192	+	1965	protein_coding	Tetratricopeptide repeat (TPR)-like superfamily protein
827490	156.766	76.5816	1.03278	2.73216e-07	1.29801e-06	KAN3	NC_003075.7	9847933	9850927	-	1399	protein_coding	Homeodomain-like superfamily protein
831227	417.057	204.077	1.03177	6.77035e-17	6.78486e-16	TBP1	NC_003076.8	4460840	4464737	+	2784	protein_coding	telomeric DNA binding protein 1
826148	248.218	121.374	1.03148	6.66627e-11	4.44155e-10	RAP2.9	NC_003075.7	4073717	4074735	-	1019	protein_coding	related to AP2 9
2745825	1026.05	502.466	1.03093	1.04978e-16	1.03738e-15	AT1G52905	NC_003070.9	19706047	19706885	+	715	protein_coding	hypothetical protein
842798	3587.09	1754.99	1.03075	3.21212e-44	9.16016e-43	CYP89A2	NC_003070.9	24113109	24114984	+	1876	protein_coding	cytochrome P450%2C family 89%2C subfamily A%2C polypeptide 2
835005	348.643	170.905	1.03049	2.50323e-11	1.72426e-10	bZIP1	NC_003076.8	20051829	20052735	+	907	protein_coding	basic leucine-zipper 1
842004	133.005	65.056	1.02973	7.42721e-07	3.34979e-06	T5A14.3	NC_003070.9	20748639	20753079	+	3073	protein_coding	P-loop containing nucleoside triphosphate hydrolases superfamily protein
novel.10920	27.1005	13.3079	1.02936	0.0201479	0.0444726	-	NC_003074.8	360921	363429	+	1512	-	PF02338:OTU-like cysteine protease
829572	3452.82	1694.81	1.02631	6.70073e-49	2.18265e-47	CAD5	NC_003075.7	16386631	16388940	-	1619	protein_coding	cinnamyl alcohol dehydrogenase 5
817923	244.435	119.669	1.02623	1.78034e-09	1.04636e-08	LYK5	NC_003071.7	14219481	14222254	-	2774	protein_coding	Protein kinase superfamily protein
828834	1066.15	523.266	1.02542	7.54888e-28	1.28465e-26	WES1	NC_003075.7	13653579	13656285	+	2357	protein_coding	Auxin-responsive GH3 family protein
844056	115.672	56.8853	1.02519	6.18911e-06	2.52047e-05	T14N5.6	NC_003070.9	29004163	29005281	-	1119	protein_coding	Integrase-type DNA-binding superfamily protein
818298	69.5464	34.3195	1.02349	0.000426915	0.00132954	LOG3	NC_003071.7	15623928	15627032	-	1243	protein_coding	lysine decarboxylase family protein
819144	38.7986	19.1801	1.02331	0.0102059	0.0241808	F4L23.13	NC_003071.7	18698592	18699514	+	829	protein_coding	ankyrin repeat/KH domain protein (DUF1442)
841055	175.686	86.4274	1.02307	2.26896e-07	1.08759e-06	T12C22.18	NC_003070.9	16963125	16965019	+	1195	protein_coding	inner membrane OXA1-like protein
816832	169.199	83.2628	1.02301	3.13245e-08	1.64375e-07	SCPL9	NC_003071.7	9798757	9802676	+	1595	protein_coding	serine carboxypeptidase-like 9
837598	26.85	13.1663	1.02291	0.0264311	0.0564543	OTS2	NC_003070.9	3487386	3491277	+	2498	protein_coding	Cysteine proteinases superfamily protein
844092	121.148	59.5377	1.02165	6.95075e-06	2.80827e-05	AtREN1	NC_003070.9	29143350	29144011	+	662	protein_coding	Winged helix-turn-helix transcription repressor DNA-binding protein
836224	3016.53	1486.02	1.02128	5.20686e-36	1.18146e-34	GR-RBP3	NC_003076.8	24560309	24562527	+	1570	protein_coding	glycine-rich RNA-binding protein 3
837410	629.596	310.774	1.02003	3.52931e-21	4.46741e-20	F7G19.23	NC_003070.9	2848149	2852270	+	1874	protein_coding	Major facilitator superfamily protein
838544	8871.81	4378.54	1.01877	1.18786e-46	3.60738e-45	DHAR1	NC_003070.9	6773302	6774523	-	912	protein_coding	dehydroascorbate reductase
832450	569.927	281.154	1.01857	3.87965e-17	3.93459e-16	MRO11.11	NC_003076.8	8037798	8040941	+	2157	protein_coding	O-glucosyltransferase rumi-like protein (DUF821)
817367	114.86	56.6341	1.01851	6.98673e-06	2.82229e-05	ACA2	NC_003071.7	12029666	12033096	+	2924	protein_coding	alpha carbonic anhydrase 2
825834	150.847	74.4231	1.01849	2.01008e-07	9.69413e-07	KEA2	NC_003075.7	261246	268097	-	4275	protein_coding	K+ efflux antiporter 2
2745983	283.937	140.245	1.01831	2.2276e-11	1.54165e-10	AT5G10625	NC_003076.8	3358787	3359817	+	1031	protein_coding	flowering-promoting factor-like protein
835833	1123.42	555.018	1.01793	2.73816e-26	4.40731e-25	RID2	NC_003076.8	23204377	23206663	+	1204	protein_coding	S-adenosyl-L-methionine-dependent methyltransferases superfamily protein
824963	919.186	454.194	1.01702	3.12449e-29	5.59887e-28	AT3G57940	NC_003074.8	21449254	21456026	+	3585	protein_coding	GNAT acetyltransferase (DUF699)
839196	1148.99	567.721	1.01655	7.73629e-34	1.61383e-32	BGLU40	NC_003070.9	9178212	9181967	+	2075	protein_coding	beta glucosidase 40
837543	132.424	65.3361	1.01651	9.03643e-07	4.03501e-06	BCAT-2	NC_003070.9	3288087	3290471	+	1752	protein_coding	branched-chain amino acid transaminase 2
3771500	74.2488	36.6523	1.01626	0.000274082	0.000881159	AT5G53815	NC_003076.8	21851784	21852218	+	435	pseudogene	hypothetical protein
829440	6296.26	3114.54	1.0155	1.3545e-50	4.60298e-49	SQD1	NC_003075.7	15935373	15937833	+	1909	protein_coding	sulfoquinovosyldiacylglycerol 1
834839	3713	1837.13	1.01526	1.07048e-46	3.25541e-45	ERF1-1	NC_003076.8	19386045	19388587	-	1924	protein_coding	eukaryotic release factor 1-1
825181	251.315	124.284	1.01425	3.76855e-10	2.34662e-09	AT3G60110	NC_003074.8	22197529	22201451	+	2682	protein_coding	DNA-binding bromodomain-containing protein
827095	331.084	164.308	1.01321	4.27592e-12	3.11513e-11	BLUE_LIGHT_SIGNALING1	NC_003075.7	8329906	8331864	-	1959	protein_coding	Protein kinase superfamily protein
841595	1113.28	551.451	1.0126	5.01298e-26	7.99858e-25	DOF1	NC_003070.9	19173880	19175228	+	1349	protein_coding	DOF zinc finger protein 1
835033	335.607	166.1	1.01201	2.84653e-12	2.10942e-11	AHL17	NC_003076.8	20192159	20193800	+	1642	protein_coding	Putative AT-hook DNA-binding family protein
832332	396.213	196.667	1.01175	3.80636e-15	3.43134e-14	MDJ22.11	NC_003076.8	7541072	7545256	+	3808	protein_coding	Disease resistance protein (TIR-NBS-LRR class) family
844177	87.798	43.3743	1.01123	0.000516622	0.00158579	F3F9.8	NC_003070.9	29502506	29503938	+	1198	protein_coding	VQ motif-containing protein
817604	1238.19	614.629	1.01074	1.38468e-30	2.58008e-29	DAD1-Like_Lipase_3	NC_003071.7	13014530	13017329	+	2800	protein_coding	alpha/beta-Hydrolases superfamily protein
829452	1205.76	598.293	1.01	3.00312e-31	5.72181e-30	F4I10.80	NC_003075.7	15985174	15991633	-	4024	protein_coding	lysine-ketoglutarate reductase/saccharopine dehydrogenase bifunctional enzyme
828842	942.01	467.987	1.00955	1.59044e-25	2.49601e-24	F27G19.9	NC_003075.7	13687174	13690538	-	2841	protein_coding	Met-10+ like family protein
830496	115.447	57.392	1.00861	5.63637e-06	2.30647e-05	GPAT7	NC_003076.8	1835047	1837037	+	1877	protein_coding	glycerol-3-phosphate acyltransferase 7
841485	774.804	385.3	1.00845	2.17336e-23	3.06122e-22	F11F12.5	NC_003070.9	18751456	18753941	-	2016	protein_coding	extracellular ligand-gated ion channel protein (DUF3537)
834625	50.8252	25.3156	1.00831	0.00384582	0.0100069	K15I22.5	NC_003076.8	18599746	18601661	-	1816	protein_coding	hypothetical protein (DUF688)
834795	59.4449	29.4117	1.00822	0.00162483	0.00455155	AT5G47455	NC_003076.8	19250659	19252491	+	1622	protein_coding	hypothetical protein
816406	1781.55	885.265	1.00783	1.91676e-33	3.92767e-32	F19F24.10	NC_003071.7	8188237	8192536	-	2796	protein_coding	Transducin/WD40 repeat-like superfamily protein
831339	33.4906	16.6144	1.00661	0.0140929	0.0323614	CNGC18	NC_003076.8	4808091	4811093	-	2494	protein_coding	cyclic nucleotide-gated channel 18
831536	1477.63	735.443	1.00645	3.85256e-05	0.000140872	F5E19.70	NC_003076.8	5497524	5500985	+	3138	protein_coding	weak chloroplast movement under blue light protein (DUF827)
817598	213.689	106.537	1.00634	2.35329e-09	1.36919e-08	T6B20.25	NC_003071.7	12987051	12993416	-	4407	protein_coding	hypothetical protein
817273	28.5149	14.1439	1.00555	0.025102	0.0539404	NTL8	NC_003071.7	11680276	11681971	-	1165	protein_coding	NTM1-like 8
817756	382.093	190.299	1.00521	3.24072e-09	1.86235e-08	RAD50	NC_003071.7	13600431	13609104	+	4466	protein_coding	DNA repair-recombination protein (RAD50)
834089	472.664	235.603	1.0043	4.47524e-18	4.77888e-17	MHK7.11	NC_003076.8	16378893	16381352	+	2154	protein_coding	WD-40 repeat family protein / zfwd3 protein (ZFWD3)
844195	37.5577	18.6632	1.00353	0.00815099	0.0197766	NADK3	NC_003070.9	29564241	29566812	+	1740	protein_coding	NAD(H) kinase 3
829481	798.403	398.371	1.0033	3.49437e-23	4.88434e-22	F17M5.200	NC_003075.7	16091535	16094965	+	2146	protein_coding	Pectin lyase-like superfamily protein
817555	585.311	292.011	1.00319	5.10646e-21	6.38292e-20	MAPKKK14	NC_003071.7	12821569	12823169	+	1601	protein_coding	mitogen-activated protein kinase kinase kinase 14
836794	204.212	101.937	1.00279	5.80223e-09	3.25858e-08	DAR6	NC_003076.8	26588411	26592330	+	2670	protein_coding	DA1-related protein 6
818782	797.45	397.933	1.00214	1.24153e-21	1.60953e-20	T11A7.7	NC_003071.7	17450109	17457130	-	3898	protein_coding	Uncharacterized protein
842254	110.023	54.9247	1.00214	1.56788e-05	6.04787e-05	BPEp	NC_003070.9	21909070	21911289	-	1856	protein_coding	transcription factor BIG PETAL P (BPE)
844232	165.797	82.8255	1.00168	2.69267e-07	1.28008e-06	YUP8H12R.46	NC_003070.9	29677904	29680757	-	2266	protein_coding	Mitochondrial transcription termination factor family protein
817250	598.084	298.975	1.00125	2.29246e-19	2.63484e-18	T20P8.13	NC_003071.7	11563933	11567504	+	1278	protein_coding	Late embryogenesis abundant (LEA) hydroxyproline-rich glycoprotein family
824021	2353.05	1177.52	0.998989	1.13737e-42	3.10651e-41	NPC6	NC_003074.8	18011475	18014204	-	1986	protein_coding	non-specific phospholipase C6
842559	34.3079	17.1133	0.998698	0.020714	0.0455667	T3P18.18	NC_003070.9	23182644	23185151	+	1766	protein_coding	Flavin-binding monooxygenase family protein
819751	61.5883	30.7907	0.998611	0.00176937	0.00492944	INVH	NC_003074.8	1732988	1735765	-	2277	protein_coding	invertase H
824481	43.8728	22.0965	0.998538	0.00740373	0.0181377	UGT73D1	NC_003074.8	19697607	19699392	-	1786	protein_coding	UDP-glucosyl transferase 73D1
825484	391.485	196.154	0.997567	1.91177e-14	1.65034e-13	AT3G63090	NC_003074.8	23313428	23315062	+	1635	protein_coding	Ubiquitin carboxyl-terminal hydrolase family protein
818113	282.059	141.31	0.997555	1.06092e-11	7.50532e-11	T32F12.14	NC_003071.7	14910343	14912048	+	1338	protein_coding	envelope glycoprotein
835074	1568.13	785.746	0.997349	9.2503e-38	2.23011e-36	MPF21.11	NC_003076.8	20371798	20373441	+	1032	protein_coding	Putative thiol-disulfide oxidoreductase DCC
832912	915.57	458.314	0.997009	1.61151e-25	2.52546e-24	NEK3	NC_003076.8	10278615	10282824	-	2916	protein_coding	NIMA-related kinase 3
818346	1585.7	795.246	0.99546	2.4607e-31	4.69648e-30	F13M22.19	NC_003071.7	15805659	15810552	+	2462	protein_coding	phosphoribosylaminoimidazole carboxylase%2C putative / AIR carboxylase
835981	445.631	223.676	0.995391	5.72692e-15	5.11445e-14	PLC1	NC_003076.8	23704231	23707003	-	2164	protein_coding	phospholipase C1
6241286	99.2906	49.7196	0.995171	2.44338e-05	9.1975e-05	ATL4H	NC_003075.7	9948706	9950041	-	1336	protein_coding	RING/U-box superfamily protein
833993	482.034	241.61	0.994885	5.73493e-17	5.76561e-16	MYH19.120	NC_003076.8	15993953	15997058	+	2346	protein_coding	GTP-binding protein
843875	1484.61	746.078	0.993845	4.90118e-21	6.1333e-20	bZIP44	NC_003070.9	28291698	28293008	+	1311	protein_coding	basic leucine-zipper 44
828280	2417.07	1214.05	0.99373	2.56621e-43	7.17854e-42	T8O5.120	NC_003075.7	11625309	11631255	-	4044	protein_coding	MATE efflux family protein
827241	923.901	464.149	0.992496	1.08483e-26	1.78134e-25	DL3860C	NC_003075.7	8918968	8921994	-	1772	protein_coding	adenylyl cyclase
834913	419.921	211.214	0.99126	3.0435e-14	2.58968e-13	ATFKBP65	NC_003076.8	19690461	19693845	-	2211	protein_coding	FKBP-type peptidyl-prolyl cis-trans isomerase family protein
3768981	28.4229	14.2395	0.990352	0.0417229	0.084262	K5K13.5	NC_003074.8	10970273	10975947	-	5675	pseudogene	hypothetical protein
833593	34.7851	17.5635	0.988417	0.0137975	0.0317429	MEE13.12	NC_003076.8	14139940	14141892	+	1124	protein_coding	F-box protein RMF
831631	741.127	373.614	0.988283	7.92968e-24	1.14253e-22	K10A8.130	NC_003076.8	5816678	5818472	-	1138	protein_coding	glycine/proline-rich protein
824921	408.231	206.227	0.987919	1.53969e-12	1.16334e-11	AtREM4.1	NC_003074.8	21301397	21303230	-	1423	protein_coding	Remorin family protein
837945	742.976	374.977	0.987456	1.67364e-21	2.15321e-20	QUL1	NC_003070.9	4743204	4746956	-	2924	protein_coding	QUASIMODO2 LIKE 1
829757	457.308	230.381	0.986674	2.95908e-14	2.5198e-13	T19K4.140	NC_003075.7	17039063	17041326	-	1595	protein_coding	Pathogenesis-related thaumatin superfamily protein
839669	4346.23	2193.58	0.986674	2.41281e-57	9.37286e-56	SAT32	NC_003070.9	9668508	9671657	+	2240	protein_coding	interferon-related developmental regulator family protein / IFRD protein family
828877	372.549	188.123	0.986624	6.97593e-09	3.885e-08	AT4G27652	NC_003075.7	13809779	13810462	+	684	protein_coding	hypothetical protein
816234	944.985	477.531	0.985219	1.32166e-20	1.62071e-19	F5J6.4	NC_003071.7	7513128	7515117	+	1235	protein_coding	Phosphoglycerate mutase family protein
834421	97.1223	48.9332	0.9845	5.91398e-05	0.000210576	PDLP1	NC_003076.8	17694680	17696690	-	1281	protein_coding	plasmodesmata-located protein 1
824677	530.816	268.141	0.984304	4.91079e-18	5.23128e-17	ABCG18	NC_003074.8	20424550	20427384	-	2540	protein_coding	ABC-2 type transporter family protein
842768	518.673	262.317	0.984209	1.85095e-18	2.02372e-17	F1N19.17	NC_003070.9	23995909	23998832	+	1908	protein_coding	copper ion binding / methyltransferase
831634	47.7604	24.2647	0.98325	0.00438641	0.0112812	MVA3.30	NC_003076.8	5822881	5827153	+	4006	protein_coding	disease resistance protein (TIR-NBS-LRR class)
820738	509.83	257.86	0.982906	1.99153e-18	2.17094e-17	AT3G15080	NC_003074.8	5074216	5076566	+	1170	protein_coding	Polynucleotidyl transferase%2C ribonuclease H-like superfamily protein
839074	85.8038	43.3707	0.982573	0.000115557	0.000393123	AT1G24600	NC_003070.9	8720309	8720721	+	413	protein_coding	hypothetical protein
836786	1054.49	534.04	0.982469	1.1831e-22	1.60277e-21	K1F13.21	NC_003076.8	26556275	26559452	-	2017	protein_coding	U3 small nucleolar ribonucleoprotein
824646	2112.85	1069.61	0.98152	6.65918e-43	1.83019e-41	BME3	NC_003074.8	20296130	20298827	+	2107	protein_coding	Plant-specific GATA-type zinc finger transcription factor family protein
842403	2864.8	1451	0.981155	1.25954e-33	2.60523e-32	F11P17.17	NC_003070.9	22508524	22512333	-	2945	protein_coding	disease resistance protein (TIR class)
842676	174.368	88.2643	0.9807	6.9791e-08	3.5357e-07	F24D7.9	NC_003070.9	23635745	23637577	-	1683	protein_coding	hydroxyproline-rich glycoprotein family protein
829665	90.5431	45.9262	0.978363	9.62613e-05	0.00033148	T12J5.8	NC_003075.7	16720944	16723665	-	2722	protein_coding	Tetratricopeptide repeat (TPR)-like superfamily protein
824957	1375.55	698.452	0.977895	2.01348e-35	4.48989e-34	AT3G57880	NC_003074.8	21430922	21434648	-	3647	protein_coding	Calcium-dependent lipid-binding (CaLB domain) plant phosphoribosyltransferase family protein
novel.14146	29.1354	14.7544	0.976766	0.0256014	0.054933	-	NC_003074.8	17446818	17452949	+	4355	-	PF00106:short chain dehydrogenase
843010	132.843	67.5948	0.97673	2.11618e-06	9.10715e-06	T4O24.7	NC_003070.9	24965134	24967586	-	2284	protein_coding	Protein kinase superfamily protein
828603	62.122	31.5818	0.975537	0.00137339	0.00390492	AMY1	NC_003075.7	12851795	12853845	-	1606	protein_coding	alpha-amylase-like protein
836250	284.697	144.971	0.97543	2.40218e-11	1.65851e-10	MFB13.9	NC_003076.8	24648528	24650815	+	1625	protein_coding	Flavin-binding monooxygenase family protein
831556	652.43	331.863	0.975318	5.83753e-19	6.56185e-18	F2K13.80	NC_003076.8	5568388	5571859	+	2419	protein_coding	AAA-type ATPase family protein
820331	259.49	132.202	0.975153	3.07548e-10	1.93036e-09	AT3G11580	NC_003074.8	3648902	3651726	-	2825	protein_coding	AP2/B3-like transcriptional factor family protein
834922	170.726	86.6837	0.974589	1.0348e-06	4.60012e-06	K15N18.17	NC_003076.8	19726672	19729764	+	1821	protein_coding	Nuclear transport factor 2 (NTF2) family protein with RNA binding (RRM-RBD-RNP motifs) domain-containing protein
831562	1381.91	703.219	0.974385	3.48303e-34	7.41349e-33	F2K13.140	NC_003076.8	5581524	5584466	-	1956	protein_coding	Zinc-binding dehydrogenase family protein
28717613	239.807	122.244	0.974379	1.79473e-07	8.71868e-07	AT2G04965	NC_003071.7	2185022	2185087	-	66	snoRNA	other RNA
841562	226.196	114.937	0.973603	1.13858e-08	6.21961e-08	F11M15.24	NC_003070.9	19047672	19050214	+	1879	protein_coding	DEA(D/H)-box RNA helicase family protein
828402	27.8576	14.2227	0.971805	0.0249892	0.0537294	F7H19.220	NC_003075.7	12072760	12074580	+	1821	protein_coding	MATE efflux family protein
novel.21897	1239.04	632.367	0.971079	1.70667e-32	3.39282e-31	-	NC_003076.8	8949333	8953507	-	2674	-	PF01694:Rhomboid family
818031	6433.59	3282.47	0.970828	8.82647e-35	1.92146e-33	ABCC2	NC_003071.7	14602470	14612565	+	6023	protein_coding	multidrug resistance-associated protein 2
818720	133.871	68.2954	0.969895	2.25007e-05	8.51651e-05	PIP5K5	NC_003071.7	17173374	17176866	+	2863	protein_coding	phosphatidylinositol- 4-phosphate 5-kinase 5
3767991	208.705	106.335	0.968571	1.55215e-05	5.99563e-05	51593.RRNA00001	NC_003071.7	3706	5513	+	1808	rRNA	18S ribosomal RNA
834112	554.375	283.272	0.967963	4.06873e-19	4.60892e-18	MEE6.17	NC_003076.8	16447185	16450909	+	2304	protein_coding	hydroxyproline-rich glycoprotein family protein
838116	177.933	91.0411	0.967894	4.80035e-07	2.21687e-06	BOR4	NC_003070.9	5309907	5314128	-	2761	protein_coding	HCO3- transporter family
838288	1612.24	825.037	0.967886	6.8827e-22	9.00773e-21	GSTU24	NC_003070.9	5869543	5870883	+	1201	protein_coding	glutathione S-transferase TAU 24
820880	559.37	286.291	0.967845	1.29205e-17	1.34637e-16	AT3G16330	NC_003074.8	5535124	5536237	+	1114	protein_coding	Avr9/Cf-9 rapidly elicited protein
817035	176.517	90.2978	0.967583	3.14495e-07	1.48514e-06	F27C12.12	NC_003071.7	10617116	10620034	+	2541	protein_coding	Myb/SANT-like DNA-binding domain protein
843461	572.594	292.732	0.966795	2.93134e-16	2.83552e-15	F23N20.20	NC_003070.9	26838289	26841507	-	3219	protein_coding	Pentatricopeptide repeat (PPR) superfamily protein
827362	115.304	58.9915	0.966481	4.43992e-05	0.000161063	DL4330C	NC_003075.7	9354241	9355326	-	1086	protein_coding	C2H2-like zinc finger protein
828454	585.453	299.6	0.965299	1.97646e-17	2.03257e-16	F16G20.240	NC_003075.7	12280413	12286486	-	3596	protein_coding	ARM repeat superfamily protein
824382	741.244	379.656	0.965229	7.59039e-22	9.90445e-21	T25B15.1	NC_003074.8	19346752	19349555	-	1996	protein_coding	DNA binding protein
835226	36.2055	18.5653	0.964299	0.0127419	0.0295898	K17N15.7	NC_003076.8	20925852	20926783	+	932	protein_coding	Plant invertase/pectin methylesterase inhibitor superfamily protein
818557	261.971	134.559	0.963654	4.51418e-10	2.78802e-09	AT2G39725	NC_003071.7	16569430	16570748	+	840	protein_coding	LYR family of Fe/S cluster biogenesis protein
820109	114.246	58.5546	0.962982	1.53667e-05	5.93999e-05	EXO70H4	NC_003074.8	2923518	2925889	+	2372	protein_coding	exocyst subunit exo70 family protein H4
820899	198.82	102.198	0.962975	2.65964e-07	1.26492e-06	AT3G16510	NC_003074.8	5616801	5618322	-	1522	protein_coding	Calcium-dependent lipid-binding (CaLB domain) family protein
830281	233.725	119.871	0.962715	0.0120135	0.0280523	F8F6.230	NC_003076.8	1081521	1086772	-	5083	protein_coding	calmodulin binding protein
827786	59.3217	30.3245	0.961776	0.00231397	0.00629955	LSD1	NC_003075.7	11004503	11006968	+	1667	protein_coding	LSD1 zinc finger family protein
839760	3542.21	1819.32	0.961627	8.96519e-50	2.99116e-48	F1K23.28	NC_003070.9	10050957	10053218	-	1656	protein_coding	GDSL-like Lipase/Acylhydrolase superfamily protein
834738	421.001	216.293	0.960955	1.10458e-13	9.06205e-13	MQD22.6	NC_003076.8	19053472	19056073	+	2602	protein_coding	Intron maturase%2C type II family protein
814914	44.1927	22.7542	0.960647	0.00618002	0.0154042	REME1	NC_003071.7	1181512	1183703	+	2192	protein_coding	Pentatricopeptide repeat (PPR) superfamily protein
839356	491.588	252.437	0.960551	5.81992e-17	5.84838e-16	GBF4	NC_003070.9	1018058	1019247	+	1148	protein_coding	G-box binding factor 4
829097	1394.77	717.49	0.958371	1.48404e-31	2.85224e-30	T16L4.260	NC_003075.7	14569665	14573177	+	2893	protein_coding	CRS1 / YhbY (CRM) domain-containing protein
837183	146.582	75.4148	0.957573	1.87973e-06	8.13575e-06	F22L4.11	NC_003070.9	204935	207642	+	1885	protein_coding	transferring glycosyl group transferase (DUF604)
817741	1443.07	743.804	0.956054	1.90656e-24	2.84393e-23	MRL7-L	NC_003071.7	13537755	13539804	-	1387	protein_coding	Thioredoxin superfamily protein
830354	297.871	153.861	0.95575	6.06809e-08	3.09342e-07	MUK11.7	NC_003076.8	1373530	1374787	-	1128	protein_coding	Duplicated homeodomain-like superfamily protein
832619	87.2474	44.9451	0.955201	0.000234442	0.000762384	F18G18.190	NC_003076.8	8856917	8858476	+	1395	protein_coding	Cytochrome bd ubiquinol oxidase%2C 14kDa subunit
837416	648.21	334.15	0.954919	9.32357e-16	8.73817e-15	CAX11	NC_003070.9	2879506	2882234	+	2190	protein_coding	cation exchanger 11
827526	2396.12	1236.41	0.954578	9.14169e-37	2.13374e-35	IP5PII	NC_003075.7	9990988	9994524	-	2675	protein_coding	myo-inositol polyphosphate 5-phosphatase 2
842803	131.202	67.4961	0.954303	2.44266e-05	9.19637e-05	CYP89A5	NC_003070.9	24127506	24129557	+	2052	protein_coding	cytochrome P450%2C family 89%2C subfamily A%2C polypeptide 5
829756	29.2098	15.0993	0.952801	0.0283015	0.0599599	T19K4.130	NC_003075.7	17037385	17038955	-	1483	protein_coding	Pathogenesis-related thaumatin superfamily protein
818843	84.995	43.8957	0.952759	0.000367135	0.00115631	LBD16	NC_003071.7	17663353	17665337	+	1237	protein_coding	lateral organ boundaries-domain 16
829151	1158.3	599.235	0.952246	9.0953e-23	1.24056e-21	XTH18	NC_003075.7	14825757	14827211	-	1263	protein_coding	xyloglucan endotransglucosylase/hydrolase 18
830672	181.481	93.9375	0.951883	9.74376e-08	4.85576e-07	MXM12.3	NC_003076.8	2483123	2486531	+	2811	protein_coding	hypothetical protein
839402	59.5428	30.8675	0.951844	0.00193852	0.00536263	F13M7.17	NC_003070.9	1362227	1365027	-	2703	protein_coding	Tetratricopeptide repeat (TPR)-like superfamily protein
821837	2089.99	1081.2	0.950847	2.84191e-36	6.51564e-35	AT3G22660	NC_003074.8	8016051	8017508	-	1180	protein_coding	rRNA processing protein-like protein
818316	1188.47	614.961	0.950277	2.19326e-25	3.42008e-24	F3G5.19	NC_003071.7	15695988	15697457	-	1470	protein_coding	Tetratricopeptide repeat (TPR)-like superfamily protein
835008	7554.81	3910.95	0.950091	2.78384e-23	3.90608e-22	CP1	NC_003076.8	20070489	20071682	+	1194	protein_coding	Ca2+-binding protein 1
818491	777.805	402.886	0.949066	1.52566e-23	2.16837e-22	EULS3	NC_003071.7	16303295	16305633	+	1383	protein_coding	hydroxyproline-rich glycoprotein family protein
824985	152.393	78.9634	0.948823	0.000210661	0.000688745	XIJ	NC_003074.8	21534064	21542127	+	4517	protein_coding	P-loop containing nucleoside triphosphate hydrolases superfamily protein
841745	172.73	89.4514	0.948763	2.04647e-06	8.82268e-06	F8L10.22	NC_003070.9	19790142	19792589	+	2185	protein_coding	proton pump-interactor
821975	5152.51	2672.29	0.947118	9.18334e-55	3.38782e-53	BAM1	NC_003074.8	8641181	8644449	+	2519	protein_coding	beta-amylase 1
836830	143.498	74.3767	0.945951	1.27972e-05	4.99508e-05	K8A10.3	NC_003076.8	26736209	26739560	-	2446	protein_coding	Prolyl oligopeptidase family protein
821055	756.363	392.765	0.945947	1.10198e-21	1.43198e-20	JAZ3	NC_003074.8	6119707	6123044	+	2749	protein_coding	jasmonate-zim-domain protein 3
831723	40.2666	20.9087	0.944947	0.0139951	0.0321537	HB51	NC_003076.8	1004782	1006631	+	1298	protein_coding	homeobox 51
832528	1127.47	585.87	0.944793	8.89696e-05	0.000308059	K18P6.10	NC_003076.8	8405681	8406132	-	452	protein_coding	hypothetical protein
841386	207.01	107.678	0.942834	1.77796e-08	9.55796e-08	ICK5	NC_003070.9	18365336	18366744	-	1206	protein_coding	Cyclin-dependent kinase inhibitor family protein
823579	399.355	207.708	0.942829	4.55009e-14	3.83453e-13	FAR4	NC_003074.8	16123426	16128030	+	2936	protein_coding	fatty acid reductase 4
835497	942.543	490.51	0.941039	7.95942e-23	1.09173e-21	AtSLP2	NC_003076.8	21953700	21956580	-	1621	protein_coding	SPFH/Band 7/PHB domain-containing membrane-associated protein family
825687	543.056	282.692	0.940639	1.82519e-17	1.88053e-16	T7M24.8	NC_003075.7	1771833	1774532	-	1844	protein_coding	transmembrane protein%2C putative (DUF3537)
820700	2085.29	1086.91	0.93967	1.83126e-41	4.86867e-40	MPK19	NC_003074.8	4945601	4949042	+	2618	protein_coding	MAP kinase 19
843454	337.897	176.477	0.939517	6.69496e-12	4.81998e-11	F23N20.13	NC_003070.9	26824564	26826914	+	1822	protein_coding	MATE efflux family protein
832618	308.951	160.964	0.939503	3.80572e-10	2.36842e-09	F18G18.180	NC_003076.8	8854507	8856809	-	1554	protein_coding	Protein kinase superfamily protein
5007664	353.137	184.269	0.938691	1.51307e-12	1.14402e-11	AT1G04945	NC_003070.9	1399174	1403112	+	2680	protein_coding	HIT-type Zinc finger family protein
818221	395.366	206.248	0.938373	2.64765e-13	2.11533e-12	F1O11.10	NC_003071.7	15299067	15301026	-	1960	protein_coding	DUF868 family protein%2C putative (DUF868)
842261	1734.78	905.873	0.937676	5.64813e-34	1.19066e-32	GSTU16	NC_003070.9	21936278	21938001	+	1124	protein_coding	glutathione S-transferase TAU 16
827215	254.806	132.885	0.937601	6.19815e-10	3.79712e-09	HPL1	NC_003075.7	8835368	8838676	+	1870	protein_coding	hydroperoxide lyase 1
843201	57.0056	29.6571	0.937302	0.0057088	0.0143418	F24J5.6	NC_003070.9	25793207	25799061	-	4866	protein_coding	ATPase E1-E2 type family protein / haloacid dehalogenase-like hydrolase family protein
839983	312.643	163.415	0.936827	3.63962e-11	2.47523e-10	F17F8.15	NC_003070.9	11037552	11040084	-	1624	protein_coding	GTP-binding family protein
841577	76.5538	40.1125	0.936333	0.000530428	0.00162544	F5D21.15	NC_003070.9	19106687	19109648	+	2110	protein_coding	RNA-binding (RRM/RBD/RNP motifs) family protein
831720	4864.31	2542.85	0.936251	4.90247e-22	6.47002e-21	FER1	NC_003076.8	227953	230051	-	1421	protein_coding	ferretin 1
825431	219.487	114.647	0.935664	1.34262e-08	7.29071e-08	AT3G62570	NC_003074.8	23142485	23144747	+	1974	protein_coding	Tetratricopeptide repeat (TPR)-like superfamily protein
827983	312.143	163.659	0.93334	3.79793e-11	2.57652e-10	EXPA17	NC_003075.7	700566	701769	+	1097	protein_coding	expansin A17
842533	107.785	56.4086	0.933006	4.03032e-05	0.000147054	F24O1.37	NC_003070.9	23056386	23058114	+	1001	protein_coding	Pentatricopeptide repeat (PPR) superfamily protein
839868	8100.88	4243.62	0.932495	5.05646e-37	1.1916e-35	CARB	NC_003070.9	10467956	10472211	+	4007	protein_coding	carbamoyl phosphate synthetase B
839688	8122.44	4256.2	0.932481	6.55339e-48	2.07025e-46	LTPG1	NC_003070.9	9740508	9742159	+	982	protein_coding	glycosylphosphatidylinositol-anchored lipid protein transfer 1
816056	60.2648	31.6263	0.93115	0.00204984	0.00564714	AT2G15630	NC_003071.7	6814453	6816568	+	2116	protein_coding	Pentatricopeptide repeat (PPR) superfamily protein
843364	1842.38	966.203	0.931127	8.92748e-32	1.73247e-30	F17O7.19	NC_003070.9	26465804	26468804	-	2233	protein_coding	NHL domain-containing protein
837941	40.5614	21.2227	0.931044	0.0117214	0.0274372	FAC19	NC_003070.9	4730395	4733869	-	3386	protein_coding	Tetratricopeptide repeat (TPR)-like superfamily protein
835652	1035.57	543.679	0.930965	1.95247e-21	2.50461e-20	MDF20.2	NC_003076.8	22515391	22517964	+	2330	protein_coding	Mitochondrial transcription termination factor family protein
834810	56.1835	29.4605	0.930509	0.00373928	0.00975158	MNJ7.19	NC_003076.8	19299717	19300503	-	671	protein_coding	HSP20-like chaperones superfamily protein
821589	632.93	331.817	0.930438	7.60559e-14	6.30321e-13	EMB2729	NC_003074.8	7123182	7130477	-	3255	protein_coding	Alpha amylase family protein
824632	707.161	371.189	0.929593	5.23898e-10	3.22028e-09	TTN8	NC_003074.8	20235506	20244046	+	4314	protein_coding	Structural maintenance of chromosomes (SMC) family protein
842931	344.707	180.987	0.928114	4.15063e-12	3.03088e-11	CMPG1	NC_003070.9	24637196	24638608	+	1413	protein_coding	CYS%2C MET%2C PRO%2C and GLY protein 1
833880	636.537	334.475	0.927357	6.98228e-17	6.99086e-16	K15E6.10	NC_003076.8	15569418	15571169	+	936	protein_coding	Nucleic acid-binding%2C OB-fold-like protein
835777	1133.65	596.451	0.927279	1.99039e-21	2.5473e-20	NDL1	NC_003076.8	22957629	22960916	+	2009	protein_coding	N-MYC downregulated-like 1
843604	49.974	26.4328	0.927007	0.00643717	0.0159727	F28P22.9	NC_003070.9	27376682	27377473	-	792	protein_coding	hypothetical protein (DUF3511)
817942	47.4905	24.9953	0.926639	0.00664368	0.0164387	T1B8.7	NC_003071.7	14275800	14277551	+	1752	protein_coding	Pentatricopeptide repeat (PPR) superfamily protein
844268	1502.75	790.72	0.926126	0.000816363	0.00242919	NUA	NC_003070.9	29818970	29833016	-	6783	protein_coding	nuclear pore anchor
825336	654.446	344.198	0.925895	1.44959e-17	1.50482e-16	CRF6	NC_003074.8	22804998	22806527	+	1348	protein_coding	cytokinin response factor 6
843923	566.266	298.048	0.925847	1.98245e-17	2.03683e-16	T4O12.13	NC_003070.9	28498821	28501254	+	1764	protein_coding	GDSL-like Lipase/Acylhydrolase superfamily protein
828977	642.369	338.493	0.925731	3.63475e-18	3.90031e-17	MRL7	NC_003075.7	14125212	14127082	-	1405	protein_coding	polyadenylate-binding protein 2-binding protein
837327	181.379	95.553	0.925234	4.33609e-07	2.01632e-06	NRT2:1	NC_003070.9	2524023	2526322	+	2111	protein_coding	nitrate transporter 2:1
824124	94.5315	49.7122	0.924938	0.000447318	0.00138915	DIN11	NC_003074.8	18393747	18397050	+	1538	protein_coding	2-oxoglutarate (2OG) and Fe(II)-dependent oxygenase superfamily protein
842121	214.626	113.172	0.92477	4.03624e-06	1.68556e-05	F25P12.91	NC_003070.9	21237839	21241014	+	2326	protein_coding	MAEBL domain protein
817844	63.0196	33.1844	0.922361	0.00222013	0.00606687	PHT1%3B5	NC_003071.7	13927606	13929763	-	1883	protein_coding	phosphate transporter 1%3B5
830103	54.189	28.6549	0.922048	0.00628688	0.0156421	CYP96A9	NC_003075.7	18362258	18364359	+	2102	protein_coding	cytochrome P450%2C family 96%2C subfamily A%2C polypeptide 9
837747	283.74	149.783	0.921202	9.05023e-11	5.95236e-10	F12F1.18	NC_003070.9	4034479	4039065	-	3370	protein_coding	Transcription factor jumonji (jmjC) domain-containing protein
836664	2077.09	1098.13	0.918713	2.4907e-32	4.91149e-31	AGP7	NC_003076.8	26128581	26129547	-	967	protein_coding	arabinogalactan protein 7
novel.6254	151.154	80.0655	0.917986	1.3416e-06	5.90072e-06	-	NC_003070.9	28484130	28485951	-	1727	-	-
832000	429.451	227.278	0.917429	5.65282e-14	4.73841e-13	Cpn60alpha2	NC_003076.8	6271386	6274599	+	2435	protein_coding	TCP-1/cpn60 chaperonin family protein
816944	848.157	449.247	0.916863	5.12387e-23	7.0899e-22	ASG1	NC_003071.7	10244745	10246994	+	1856	protein_coding	ATP-dependent DNA helicase
819200	30.4785	16.0874	0.916683	0.0403188	0.081772	F4I18.10	NC_003071.7	18898629	18901326	+	2251	protein_coding	U-box domain-containing protein
837912	54.0318	28.5718	0.916657	0.00592354	0.0148304	F13B4.3	NC_003070.9	4631633	4633299	-	1464	protein_coding	hypothetical protein (DUF1262)
814908	3720.87	1972.87	0.915268	9.82415e-44	2.76573e-42	NMD3	NC_003071.7	1164843	1167115	-	2041	protein_coding	nonsense-mediated mRNA decay NMD3 family protein
839180	47.9664	25.3386	0.914424	0.00903433	0.0216948	T1K7.24	NC_003070.9	9126737	9128568	-	1832	protein_coding	FAD-binding Berberine family protein
836017	278.822	148.117	0.914219	4.59612e-10	2.83703e-09	K19M22.19	NC_003076.8	23818184	23820315	+	1432	protein_coding	RING/FYVE/PHD zinc finger superfamily protein
835730	124.381	65.8733	0.913777	4.4925e-05	0.00016281	MCD7.3	NC_003076.8	22802299	22804377	+	2079	protein_coding	Pentatricopeptide repeat (PPR) superfamily protein
830915	356.103	189.239	0.912366	5.03714e-12	3.64674e-11	AIL6	NC_003076.8	3315401	3320323	+	3087	protein_coding	AINTEGUMENTA-like 6
838297	66.7094	35.4719	0.912059	0.00119754	0.00343828	AHA10	NC_003070.9	5904058	5908898	+	2844	protein_coding	autoinhibited H[+]-ATPase isoform 10
821899	681.727	362.557	0.911421	9.90574e-20	1.16221e-18	bHLH34	NC_003074.8	8283003	8285081	-	1552	protein_coding	basic helix-loop-helix (bHLH) DNA-binding superfamily protein
844249	666.979	354.877	0.910218	7.02744e-19	7.87124e-18	YUP8H12R.30	NC_003070.9	29746972	29749085	-	1973	protein_coding	Pentatricopeptide repeat (PPR) superfamily protein
838820	126.256	67.1262	0.909226	3.90351e-05	0.000142593	SULTR1%3B3	NC_003070.9	7817609	7821576	+	2515	protein_coding	sulfate transporter 1%3B3
833746	77.9016	41.5996	0.908601	0.000603412	0.00183502	K12B20.120	NC_003076.8	14968758	14969591	+	834	protein_coding	HSP20-like chaperones superfamily protein
834104	318.601	169.639	0.908562	1.35627e-07	6.66524e-07	MEE6.9	NC_003076.8	16425883	16427797	-	1915	protein_coding	myb family transcription factor
833886	857.089	456.616	0.908476	1.04113e-12	7.96495e-12	K15E6.120	NC_003076.8	15588623	15589791	+	1085	protein_coding	RmlC-like cupins superfamily protein
834816	985.057	525.226	0.908069	9.71611e-23	1.32441e-21	NUDT2	NC_003076.8	19310192	19312747	-	1699	protein_coding	nudix hydrolase homolog 2
2745880	33.7283	18.0823	0.908008	0.0297092	0.0626406	AT3G11385	NC_003074.8	3566517	3568975	+	2459	protein_coding	Cysteine/Histidine-rich C1 domain family protein
816866	1175.17	626.516	0.907797	2.60168e-25	4.03407e-24	DEAR3	NC_003071.7	9937792	9938997	+	1206	protein_coding	DREB and EAR motif protein 3
827895	367.792	195.992	0.907367	1.00252e-10	6.57002e-10	B160	NC_003075.7	11407804	11412279	-	2935	protein_coding	protein B160
841647	613.641	327.273	0.907301	1.64958e-16	1.61484e-15	TRZ3	NC_003070.9	19420715	19424474	-	2924	protein_coding	tRNAse Z3
819977	490.751	261.511	0.90663	7.24075e-14	6.00764e-13	AT3G07860	NC_003074.8	2507880	2509589	+	1539	protein_coding	Ubiquitin-like superfamily protein
821800	2120.59	1131.34	0.906077	8.28716e-33	1.65947e-31	PMH1	NC_003074.8	7887276	7890153	+	2286	protein_coding	putative mitochondrial RNA helicase 1
828369	275.015	146.943	0.905469	4.09047e-10	2.5363e-09	T12H17.120	NC_003075.7	11941001	11943885	+	2644	protein_coding	Leucine-rich repeat protein kinase family protein
825889	1244.61	664.528	0.904743	8.91397e-29	1.56919e-27	YAO	NC_003075.7	2742932	2745635	-	1926	protein_coding	Transducin/WD40 repeat-like superfamily protein
837658	172.558	92.0639	0.904622	8.22979e-07	3.68842e-06	T28P6.16	NC_003070.9	3740664	3744675	+	2720	protein_coding	lysine ketoglutarate reductase trans-splicing-like protein (DUF707)
839797	51.9552	27.8208	0.904272	0.00506544	0.0128518	CIPK18	NC_003070.9	10214681	10216563	+	1883	protein_coding	CBL-interacting protein kinase 18
830761	120.062	64.1833	0.903658	0.00010411	0.000356554	MAH20.16	NC_003076.8	2786177	2790241	+	3147	protein_coding	U3 ribonucleoprotein (Utp) family protein
828271	587.005	314.209	0.903414	2.0785e-08	1.10949e-07	MSRB7	NC_003075.7	11584346	11585542	-	940	protein_coding	methionine sulfoxide reductase B7
841749	85.5299	45.6629	0.902889	0.000324231	0.00103033	SPL4	NC_003070.9	19806263	19807705	+	1365	protein_coding	squamosa promoter binding protein-like 4
843936	456.073	243.812	0.902503	1.99038e-13	1.59834e-12	CPK29	NC_003070.9	28537593	28540707	+	2528	protein_coding	calcium-dependent protein kinase 29
827381	6267.45	3354.29	0.901728	3.34612e-47	1.0333e-45	ACX1	NC_003075.7	9424534	9428895	-	2597	protein_coding	acyl-CoA oxidase 1
832820	1511.03	809.15	0.901212	4.78546e-33	9.64417e-32	LACS7	NC_003076.8	9742492	9747024	+	2456	protein_coding	long-chain acyl-CoA synthetase 7
836871	10689.5	5725.07	0.90058	1.156e-30	2.15581e-29	ARA12	NC_003076.8	26871891	26874850	-	2960	protein_coding	Subtilase family protein
816164	1253.42	672.199	0.900297	1.64976e-22	2.22672e-21	T24I21.4	NC_003071.7	7209108	7211134	+	1520	protein_coding	Pollen Ole e 1 allergen and extensin family protein
824131	99.1781	53.3296	0.899711	0.000274214	0.000881325	MYB84	NC_003074.8	18427735	18429281	+	1320	protein_coding	myb domain protein 84
829307	1110.73	595.819	0.898995	1.28396e-26	2.09892e-25	F11C18.6	NC_003075.7	15377158	15379025	+	1650	protein_coding	Tetrapyrrole (Corrin/Porphyrin) Methylase
816500	500.606	268.3	0.898874	6.9624e-15	6.17517e-14	OZF1	NC_003071.7	8550253	8551979	+	1727	protein_coding	CCCH-type zinc finger family protein
828404	906.56	486.228	0.898358	4.99038e-20	5.95676e-19	F7H19.240	NC_003075.7	12079859	12084362	+	3118	protein_coding	PAS domain-containing protein tyrosine kinase family protein
833720	54.5357	29.3524	0.898065	0.00852653	0.0206059	T25O11.9	NC_003076.8	14844334	14845685	-	1352	protein_coding	Chaperone DnaJ-domain superfamily protein
820172	442.4	237.259	0.897526	5.04368e-13	3.93665e-12	MEE67	NC_003074.8	3116110	3117894	+	1420	protein_coding	Mitochondrial import inner membrane translocase subunit Tim17/Tim22/Tim23 family protein
832342	1022.79	548.871	0.897287	7.3009e-23	1.00328e-21	RER1	NC_003076.8	7599081	7602522	-	2565	protein_coding	reticulata-related 1
816768	2738.85	1471.14	0.897157	3.71833e-32	7.29955e-31	DJA6	NC_003071.7	9497570	9500719	+	1744	protein_coding	DNAJ heat shock family protein
825073	1384.83	743.713	0.896871	4.50766e-18	4.81117e-17	AT3G59040	NC_003074.8	21821349	21824425	-	2425	protein_coding	Tetratricopeptide repeat (TPR)-like superfamily protein
837874	1605.87	862.64	0.895836	8.05033e-23	1.10351e-21	F3F19.18	NC_003070.9	4484584	4488577	+	2654	protein_coding	ARM repeat superfamily protein
819831	2359.52	1267.33	0.895834	1.97933e-26	3.19997e-25	F5E6.14	NC_003074.8	2022433	2033912	+	7088	protein_coding	ARM repeat superfamily protein
818588	1567.73	841.887	0.895809	9.90669e-14	8.16105e-13	HSPRO2	NC_003071.7	16700490	16702336	-	1847	protein_coding	ortholog of sugar beet HS1 PRO-1 2
825733	259.498	139.323	0.895701	3.14757e-09	1.81119e-08	T27D20.13	NC_003075.7	2020420	2023992	+	2173	protein_coding	P-loop containing nucleoside triphosphate hydrolases superfamily protein
821535	666.458	358.43	0.895021	2.69151e-18	2.90945e-17	AT3G19970	NC_003074.8	6958509	6961684	+	2642	protein_coding	alpha/beta-Hydrolases superfamily protein
819636	2280.16	1225.68	0.895005	1.89624e-36	4.37489e-35	F7O18.25	NC_003074.8	1303419	1305950	-	2532	protein_coding	Pentatricopeptide repeat (PPR-like) superfamily protein
843259	67.8304	36.43	0.892884	0.00178005	0.00495543	F4N2.23	NC_003070.9	26045158	26048190	-	2840	protein_coding	hypothetical protein
824786	1857.86	1001.77	0.890722	1.40071e-28	2.45593e-27	AT3G56200	NC_003074.8	20849762	20852104	+	1958	protein_coding	Transmembrane amino acid transporter family protein
826884	1841.55	993.634	0.889693	3.24692e-29	5.80878e-28	NUDT7	NC_003075.7	7487225	7490127	+	2125	protein_coding	MutT/nudix family protein
832149	1579.89	852.71	0.889628	8.98022e-26	1.41845e-24	HHP1	NC_003076.8	6840833	6842946	-	1481	protein_coding	heptahelical transmembrane protein1
827917	257.4	139.108	0.889619	4.73462e-07	2.18836e-06	CPL3	NC_003075.7	460395	461246	+	652	protein_coding	CAPRICE-like MYB3
6240840	210.225	113.415	0.88823	1.31223e-07	6.45459e-07	AT4G40065	NC_003075.7	18574503	18575585	-	1083	ncRNA	other RNA
820370	2313.27	1250.89	0.886305	1.27437e-17	1.32857e-16	Ribosomal_RNA_Processing_5	NC_003074.8	3793731	3806743	-	6112	protein_coding	RIBOSOMAL RNA PROCESSING 5
817816	56.2501	30.3245	0.886195	0.00440915	0.0113318	T26B15.11	NC_003071.7	13819352	13822861	+	1507	protein_coding	Cell differentiation%2C Rcd1-like protein
838114	531.1	287.414	0.885957	7.79104e-15	6.89898e-14	F9L1.39	NC_003070.9	5304098	5306087	+	1990	protein_coding	hypothetical protein (DUF1644)
825083	1362.23	736.943	0.885873	1.88152e-24	2.80849e-23	ABCC10	NC_003074.8	21863348	21869036	-	4868	protein_coding	multidrug resistance-associated protein 14
824512	192.783	104.282	0.885699	1.80805e-06	7.83631e-06	AT3G53440	NC_003074.8	19810655	19812713	+	2059	protein_coding	Homeodomain-like superfamily protein
822376	238.666	129.247	0.884976	9.5868e-09	5.27094e-08	AT3G27540	NC_003074.8	10205074	10207423	+	2123	protein_coding	beta-1%2C4-N-acetylglucosaminyltransferase family protein
3767356	151.18	81.8737	0.883473	5.90277e-06	2.4101e-05	F27F5.19	NC_003070.9	17055355	17059755	+	4401	pseudogene	hypothetical protein
833728	364.562	197.788	0.883227	7.92057e-10	4.81342e-09	GORK	NC_003076.8	14889245	14895233	-	3718	protein_coding	gated outwardly-rectifying K+ channel
818030	321.965	174.385	0.882863	3.41509e-09	1.95643e-08	PID	NC_003071.7	14589736	14592140	-	2098	protein_coding	Protein kinase superfamily protein
832770	3328.69	1805.61	0.882375	2.26755e-35	5.05133e-34	AT5G27120	NC_003076.8	9540861	9544065	+	2114	protein_coding	NOP56-like pre RNA processing ribonucleoprotein
836315	65.7418	35.7134	0.88184	0.00169162	0.00472721	K22G18.7	NC_003076.8	24867945	24872954	+	3864	protein_coding	Ubiquitin carboxyl-terminal hydrolase-related protein
830762	3338.23	1811.58	0.881678	1.13364e-33	2.34924e-32	PDE340	NC_003076.8	2790243	2794219	+	2811	protein_coding	P-loop containing nucleoside triphosphate hydrolases superfamily protein
842441	36.0598	19.5659	0.881662	0.022791	0.0495948	T1F9.4	NC_003070.9	22678092	22679302	+	1211	protein_coding	Polynucleotidyl transferase%2C ribonuclease H-like superfamily protein
830128	8592.66	4664.14	0.881622	7.78701e-30	1.4244e-28	PLAT1	NC_003075.7	18432659	18433753	+	1009	protein_coding	Lipase/lipooxygenase%2C PLAT/LH2 family protein
836464	289.949	157.489	0.881419	5.54527e-10	3.40474e-09	CYP94B1	NC_003076.8	25408821	25410725	-	1905	protein_coding	cytochrome P450%2C family 94%2C subfamily B%2C polypeptide 1
814995	792.59	430.965	0.879994	1.11111e-19	1.29602e-18	CPZ	NC_003071.7	1576694	1578962	+	1530	protein_coding	Metallo-hydrolase/oxidoreductase superfamily protein
832105	1690.08	918.432	0.879951	4.86447e-31	9.20439e-30	T29J13.270	NC_003076.8	6709734	6711723	-	1383	protein_coding	alpha/beta-Hydrolases superfamily protein
820793	338.441	184.151	0.878007	6.36273e-10	3.89578e-09	IAA19	NC_003074.8	5264001	5265695	+	1010	protein_coding	indole-3-acetic acid inducible 19
829361	37.1167	20.2291	0.876818	0.0217731	0.0476106	IAA29	NC_003075.7	15583332	15584903	+	1283	protein_coding	indole-3-acetic acid inducible 29
831647	1119.99	610.334	0.875495	4.18191e-25	6.46608e-24	VAR3	NC_003076.8	5869696	5872782	-	2502	protein_coding	zinc finger (Ran-binding) family protein
839386	507.329	276.415	0.875281	2.39495e-14	2.05694e-13	F13M7.11	NC_003070.9	1383841	1387895	+	1734	protein_coding	NADH dehydrogenase ubiquinone complex I%2C assembly factor-like protein (DUF185)
827841	406.956	221.947	0.87471	1.44548e-12	1.09479e-11	T13K14.90	NC_003075.7	11198251	11201106	-	1490	protein_coding	6-phosphogluconate dehydrogenase family protein
824310	407.305	222.197	0.873584	2.02654e-12	1.51711e-11	AT3G51470	NC_003074.8	19097722	19099849	-	2057	protein_coding	Protein phosphatase 2C family protein
828323	64.7911	35.2839	0.873075	0.00312738	0.00830455	T10I14.110	NC_003075.7	11775969	11778151	-	1572	protein_coding	F-box/RNI-like superfamily protein
820799	1130.38	617.233	0.872584	2.03648e-21	2.60478e-20	AT3G15590	NC_003074.8	5275387	5278019	-	2375	protein_coding	Tetratricopeptide repeat (TPR)-like superfamily protein
840087	4249.77	2322.32	0.871924	2.34401e-45	6.8717e-44	STRS1	NC_003070.9	11479763	11482890	+	1955	protein_coding	DEA(D/H)-box RNA helicase family protein
843777	191.62	104.474	0.87159	1.3609e-06	5.97964e-06	F1M20.4	NC_003070.9	27954129	27958114	+	3694	protein_coding	Leucine-rich repeat protein kinase family protein
819890	2580.38	1409.95	0.871585	1.68862e-35	3.78083e-34	NSN1	NC_003074.8	2229355	2232361	-	2078	protein_coding	GTP-binding family protein
831309	703.393	384.148	0.870993	9.23769e-15	8.14064e-14	T15N1.70	NC_003076.8	4697207	4703091	-	3459	protein_coding	polyribonucleotide nucleotidyltransferase
828257	377.449	206.734	0.870881	4.38097e-10	2.71031e-09	F17L22.160	NC_003075.7	11529956	11532878	+	2923	protein_coding	DUF2921 family protein%2C putative (DUF2921)
837325	56.1447	30.7037	0.870508	0.00526166	0.0133113	OTP82	NC_003070.9	2514150	2516620	-	2471	protein_coding	Tetratricopeptide repeat (TPR)-like superfamily protein
832547	546.385	299.173	0.870356	5.66141e-12	4.0933e-11	VSP1	NC_003076.8	8507590	8509201	-	1338	protein_coding	vegetative storage protein 1
826744	31.5147	17.2027	0.870036	0.0328139	0.0683479	F25E4.20	NC_003075.7	6938299	6940648	+	2160	protein_coding	ARID/BRIGHT DNA-binding%2C ELM2 domain and myb-like DNA-binding domain-containing protein
835991	1571.67	860.722	0.869902	2.83428e-21	3.60841e-20	cPT4	NC_003076.8	23734273	23735767	+	1328	protein_coding	Undecaprenyl pyrophosphate synthetase family protein
829623	28425.7	15562.5	0.869087	2.16221e-44	6.19016e-43	ADC2	NC_003075.7	16560030	16563044	-	3015	protein_coding	arginine decarboxylase 2
820171	55.5564	30.3125	0.868651	0.00627069	0.0156076	AT3G10100	NC_003074.8	3111778	3115437	+	3015	pseudogene	hypothetical protein
840076	1492.17	817.348	0.868552	3.88388e-30	7.16401e-29	AT-IE	NC_003070.9	11434060	11436607	-	2008	protein_coding	histidine biosynthesis bifunctional protein (HISIE)
838710	142.049	78.0042	0.868009	3.37219e-05	0.000124654	AtVTL1	NC_003070.9	7404328	7405426	+	1099	protein_coding	Vacuolar iron transporter (VIT) family protein
831316	3133.99	1717.63	0.868001	7.92256e-35	1.73155e-33	SK13	NC_003076.8	4718994	4722371	-	1962	protein_coding	shaggy-like kinase 13
832569	51.4971	28.211	0.867576	0.00880677	0.0212041	F6A4.200	NC_003076.8	8610313	8611948	+	1636	protein_coding	enhanced disease resistance-like protein (DUF1336)
817494	5388.52	2955.88	0.86676	4.4423e-39	1.11118e-37	GSTU5	NC_003071.7	12624403	12625790	-	1270	protein_coding	glutathione S-transferase tau 5
817997	55.4445	30.3163	0.866228	0.00501409	0.0127333	F13P17.19	NC_003071.7	14493308	14495831	+	1868	protein_coding	Nodulin-like / Major Facilitator Superfamily protein
816772	114.274	62.7142	0.865672	0.000186095	0.000613719	SLO1	NC_003071.7	9509016	9511231	+	2216	protein_coding	SLOW GROWTH 1
837704	661.838	362.72	0.865542	1.64162e-15	1.51338e-14	CYP77B1	NC_003070.9	3901950	3903895	+	1946	protein_coding	cytochrome P450%2C family 77%2C subfamily B%2C polypeptide 1
822420	991.918	544.533	0.864988	4.83005e-17	4.86925e-16	KLCR2	NC_003074.8	10380230	10383249	-	2839	protein_coding	Tetratricopeptide repeat (TPR)-like superfamily protein
820034	1070.9	587.991	0.863348	9.05447e-16	8.50045e-15	PYD4	NC_003074.8	2696199	2699420	-	2401	protein_coding	PYRIMIDINE 4
831096	537.728	295.656	0.863064	1.76516e-15	1.62455e-14	MXC9.18	NC_003076.8	3950133	3953150	+	2057	protein_coding	las1-like family protein
824157	78.1839	42.8924	0.862674	0.0010152	0.00295841	AT3G49950	NC_003074.8	18522466	18523934	+	1469	protein_coding	GRAS family transcription factor
820656	3372.57	1854.48	0.862469	3.62929e-31	6.89095e-30	MEE31	NC_003074.8	543346	545602	-	1540	protein_coding	Mannose-6-phosphate isomerase%2C type I
828357	272.532	150.24	0.862446	6.0994e-07	2.78405e-06	F7K2.190	NC_003075.7	11901703	11902642	-	940	protein_coding	Bifunctional inhibitor/lipid-transfer protein/seed storage 2S albumin superfamily protein
838350	949.725	522.349	0.862228	0.00225487	0.00615415	NET1D	NC_003070.9	731554	738306	-	6167	protein_coding	kinase interacting (KIP1-like) family protein
819314	3023.2	1663.43	0.862212	6.95548e-34	1.45926e-32	ABCB4	NC_003071.7	19309643	19315343	-	5046	protein_coding	ATP binding cassette subfamily B4
829193	165.803	91.0777	0.861504	7.7963e-06	3.12805e-05	MEF29	NC_003075.7	14962493	14965023	-	2531	protein_coding	Pentatricopeptide repeat (PPR) superfamily protein
844428	175.367	96.3894	0.861503	2.70911e-05	0.00010137	F23A5.24	NC_003070.9	30394651	30397007	-	2163	protein_coding	Tetratricopeptide repeat (TPR)-like superfamily protein
823632	1845.06	1015.89	0.861475	4.76923e-31	9.03196e-30	AT3G44970	NC_003074.8	16432286	16435124	+	1938	protein_coding	Cytochrome P450 superfamily protein
830125	36.3926	20.0461	0.861099	0.0222253	0.0484742	T19P19.90	NC_003075.7	18424109	18425109	+	836	protein_coding	Heavy metal transport/detoxification superfamily protein
817970	458.925	252.62	0.860999	1.40577e-12	1.06545e-11	MEE18	NC_003071.7	14396016	14399275	-	1890	protein_coding	maternal effect embryo arrest 18
821995	308.757	170.124	0.860443	3.84275e-10	2.38944e-09	GFAT	NC_003074.8	8697685	8701052	-	2268	protein_coding	putative glucosamine-fructose-6-phosphate aminotransferase
6240712	153.22	84.2646	0.860249	7.02466e-06	2.83657e-05	AT2G43375	NC_003071.7	18017116	18018691	-	1576	ncRNA	other RNA
819934	4488.15	2474.71	0.85895	1.53929e-41	4.10236e-40	AT3G07460	NC_003074.8	2384375	2385982	-	1361	protein_coding	transmembrane protein%2C putative (Protein of unknown function%2C DUF538)
816505	1818.64	1002.93	0.858186	4.21988e-25	6.51563e-24	HXK2	NC_003071.7	8570607	8574067	+	2477	protein_coding	hexokinase 2
832495	278.886	153.654	0.857407	7.75447e-09	4.29465e-08	GMI1	NC_003076.8	8251220	8262603	-	5146	protein_coding	gamma-irradiation and mitomycin c induced 1
838450	36.8266	20.4335	0.856146	0.0241402	0.0521436	XXT4	NC_003070.9	6433517	6437236	+	3627	protein_coding	Galactosyl transferase GMA12/MNN10 family protein
823899	1761.47	973.588	0.855546	2.36941e-23	3.33309e-22	NOA1	NC_003074.8	17483068	17486347	-	1915	protein_coding	P-loop containing nucleoside triphosphate hydrolases superfamily protein
818509	32.4628	17.9041	0.855295	0.0421971	0.085087	T16B24.12	NC_003071.7	16384786	16388502	-	2397	protein_coding	RNA polymerase I specific transcription initiation factor RRN3 protein
825833	978.918	541.319	0.854946	1.63703e-20	2.00074e-19	T1J1.5	NC_003075.7	2511028	2517217	-	3103	protein_coding	transducin family protein / WD-40 repeat family protein
816578	440.946	243.767	0.854696	3.79164e-13	2.98913e-12	T13C7.15	NC_003071.7	8848130	8850111	-	1533	protein_coding	DNAJ heat shock family protein
828550	847.034	468.401	0.854644	1.87944e-17	1.93461e-16	T22A6.310	NC_003075.7	12649985	12655097	+	3638	protein_coding	Protein kinase superfamily protein
829836	126.671	70.0879	0.853871	9.96389e-05	0.000341986	HOS3-1	NC_003075.7	17349218	17351163	+	1792	protein_coding	GNS1/SUR4 membrane protein family
819411	580.542	321.308	0.853285	1.51758e-14	1.3195e-13	SWA1	NC_003071.7	19636867	19638678	-	1812	protein_coding	transducin family protein / WD-40 repeat family protein
818102	457.817	253.5	0.852983	3.21052e-12	2.36799e-11	PLL1	NC_003071.7	14881039	14884283	-	2840	protein_coding	poltergeist like 1
820698	37.9521	20.9293	0.852842	0.0311887	0.06539	AT3G14700	NC_003074.8	4940318	4941398	+	979	protein_coding	SART-1 family
842293	1686.55	934.712	0.852095	6.86711e-25	1.04562e-23	EMB3108	NC_003070.9	22090226	22093385	-	2462	protein_coding	DEA(D/H)-box RNA helicase family protein
820035	92.3554	51.202	0.851867	0.000620592	0.0018831	L-type_lectin_receptor_kinase_VI.1	NC_003074.8	2700261	2702745	-	2485	protein_coding	Concanavalin A-like lectin protein kinase family protein
838115	1993.32	1103.86	0.851816	2.76404e-27	4.62151e-26	PWP2	NC_003070.9	5306027	5309558	-	2933	protein_coding	periodic tryptophan protein 2
822021	496.192	275.007	0.851388	3.36385e-14	2.85453e-13	MSH1	NC_003074.8	8822924	8829728	-	4232	protein_coding	MUTL protein homolog 1
3766796	45.5332	25.2832	0.850671	0.0140801	0.0323355	F28B23.26	NC_003070.9	9063306	9065320	-	1618	protein_coding	TRAM%2C LAG1 and CLN8 (TLC) lipid-sensing domain containing protein
834896	57.313	31.7963	0.849469	0.00586967	0.0147116	GLR1.3	NC_003076.8	19620267	19623425	+	2887	protein_coding	glutamate receptor 1.3
820385	1886.52	1046.72	0.849312	9.25689e-29	1.62825e-27	ACT11	NC_003074.8	3857780	3860089	+	1788	protein_coding	actin-11
821335	168.826	93.9464	0.848911	5.25156e-06	2.15341e-05	MYB4R1	NC_003074.8	6200524	6204752	+	2910	protein_coding	myb domain protein 4r1
822169	833.03	462.785	0.848578	6.13266e-20	7.28858e-19	AOC3	NC_003074.8	9409160	9411090	+	1660	protein_coding	allene oxide cyclase 3
828868	1648.53	916.429	0.846702	3.2657e-28	5.66269e-27	AtSLP1	NC_003075.7	13766699	13769961	-	1650	protein_coding	SPFH/Band 7/PHB domain-containing membrane-associated protein family
3770374	1168.25	650.371	0.846224	7.55486e-23	1.03688e-21	AT4G01883	NC_003075.7	813048	815170	+	1361	protein_coding	Polyketide cyclase / dehydrase and lipid transport protein
833710	4078.28	2272.4	0.843966	2.65336e-35	5.89882e-34	MNJ8.18	NC_003076.8	14805213	14808275	-	1316	protein_coding	LOW protein: ammonium transporter 1-like protein
827618	111.01	62.0685	0.843591	0.000341648	0.00108099	F13C5.10	NC_003075.7	10336566	10340378	-	3289	protein_coding	Pentatricopeptide repeat (PPR-like) superfamily protein
822307	605.817	337.924	0.842205	1.74133e-14	1.50675e-13	AT3G26910	NC_003074.8	9914959	9918810	-	2788	protein_coding	hydroxyproline-rich glycoprotein family protein
839638	1499.27	836.404	0.841856	1.85268e-26	2.99962e-25	F17L21.26	NC_003070.9	9540049	9544303	-	2837	protein_coding	transducin family protein / WD-40 repeat family protein
828106	1073.02	598.231	0.841795	3.43723e-19	3.90767e-18	T2H3.12	NC_003075.7	976246	979163	+	1745	protein_coding	zinc finger (MYND type) family protein / programmed cell death 2 C-terminal domain-containing protein
830121	188.65	105.279	0.841268	1.08933e-06	4.82883e-06	T19P19.60	NC_003075.7	18409846	18411069	+	1224	protein_coding	Glycolipid transfer protein (GLTP) family protein
829686	1187.12	663.209	0.84078	2.8936e-22	3.86288e-21	F23E12.120	NC_003075.7	16805869	16806830	-	962	protein_coding	hypothetical protein
819232	269.146	150.069	0.840648	1.94666e-08	1.04215e-07	BAG6	NC_003071.7	18986133	18990220	+	3784	protein_coding	BCL-2-associated athanogene 6
828483	328.369	183.473	0.840554	4.09023e-09	2.32803e-08	AT4G23830	NC_003075.7	12400177	12403487	+	2293	protein_coding	Leucine-rich repeat (LRR) family protein
838756	52.7083	29.4667	0.840108	0.0185315	0.041261	F24J8.15	NC_003070.9	7552987	7553975	-	989	protein_coding	Calcium-binding EF-hand family protein
832051	377.339	210.813	0.838975	8.14515e-10	4.94307e-09	CHR23	NC_003076.8	6498743	6503692	+	3642	protein_coding	homeotic protein regulator
828499	685.46	383.404	0.838391	1.25771e-17	1.31183e-16	CSLG3	NC_003075.7	12456342	12460753	+	2832	protein_coding	cellulose synthase like G3
826964	2899.53	1622.32	0.837641	0.00353	0.0092585	LRX3	NC_003075.7	7758275	7761362	+	3088	protein_coding	Leucine-rich repeat (LRR) family protein
833995	393.169	220.359	0.83721	1.02588e-10	6.70913e-10	MYH19.18	NC_003076.8	16000712	16003072	-	2361	protein_coding	Tetratricopeptide repeat (TPR)-like superfamily protein
819308	123.547	69.1412	0.836919	5.17605e-05	0.000185624	F14M4.23	NC_003071.7	19286434	19287590	-	1068	protein_coding	fold protein
828133	416.602	233.396	0.836795	9.81155e-12	6.95444e-11	T15B16.21	NC_003075.7	679472	681940	+	2469	protein_coding	Tetratricopeptide repeat (TPR)-like superfamily protein
838174	262.593	146.953	0.8365	3.85587e-08	2.00518e-07	Hsp70b	NC_003070.9	5501966	5504535	-	2570	protein_coding	heat shock protein 70B
841667	981.789	550.11	0.836475	4.43333e-21	5.56368e-20	F19K6.5	NC_003070.9	19506356	19508934	+	1741	protein_coding	Ribosomal protein L22p/L17e family protein
843342	1045.94	585.609	0.836174	3.32736e-17	3.38541e-16	SNL4	NC_003070.9	26383216	26389916	+	4841	protein_coding	SIN3-like 4
826563	1245.18	697.551	0.835972	1.6761e-20	2.04622e-19	F17A8.100	NC_003075.7	6146623	6148814	+	1232	protein_coding	NAD(P)-binding Rossmann-fold superfamily protein
841182	1895.51	1062.67	0.834998	5.80858e-26	9.22783e-25	SERPIN1	NC_003070.9	17557091	17560331	+	1651	protein_coding	Serine protease inhibitor (SERPIN) family protein
820607	846.231	474.658	0.834831	1.71621e-19	1.97977e-18	AT3G13940	NC_003074.8	4600422	4602582	-	1724	protein_coding	DNA binding / DNA-directed RNA polymerase
819058	316.117	177.156	0.834256	6.353e-09	3.55067e-08	F4I1.32	NC_003071.7	18377048	18379265	+	1395	protein_coding	CDK inhibitor P21 binding protein
814930	14070.2	7891.53	0.834213	8.42725e-43	2.31035e-41	CR88	NC_003071.7	1281754	1286144	+	2807	protein_coding	Chaperone protein htpG family protein
839948	1544.01	866.773	0.833482	1.2582e-24	1.8961e-23	Arabidopsis_TWINKLE_homolog	NC_003070.9	10881479	10886472	+	2728	protein_coding	toprim domain-containing protein
827402	51.5477	29.0477	0.833394	0.0141062	0.0323817	DL4500C	NC_003075.7	9531373	9537918	-	5595	protein_coding	Disease resistance protein (TIR-NBS-LRR class) family
814867	44.2541	24.803	0.831755	0.0162169	0.0366192	T4M8.19	NC_003071.7	1028228	1030361	+	2134	protein_coding	Pentatricopeptide repeat (PPR) superfamily protein
[truncated: 10,324 more rows]
