# Supplementary material for: Involvement of JMJ15 in the dynamic change of genome-wide H3K4me3 in response to salt stress
Source: Front Plant Sci. 2022 Sep 26;13:1009723. doi: 10.3389/fpls.2022.1009723 (PMC9549339; doi:10.3389/fpls.2022.1009723)
Supplement: Supplementary file 3 [file Table_3.XLSX]

## Sheet: Table S3
Table S3. Genome-wide distribution of H3K4me3 peaks in Col-0 under normal condition.
chromosome	start	end	length	summit	pileup	-LOG10(pvalue)	fold_enrichment	-LOG10(qvalue)
1	3571	4285	715	3831	223	80.9787	4.93747	79.5722
1	7958	8797	840	8396	232	111.716	6.79785	110.08
1	11897	13629	1733	12303	194	69.4919	4.8397	68.1602
1	11897	13629	1733	12750	235	95.3642	5.56478	93.8565
1	23049	24196	1148	23642	246	102.882	5.76585	101.317
1	32409	33192	784	32803	184	73.5058	5.40681	72.1485
1	36628	37850	1223	37449	168	67.5381	5.41651	66.2186
1	45835	46847	1013	46487	263	138.812	7.70228	136.921
1	48304	49329	1026	48990	361	198.381	8.24817	195.619
1	50406	51265	860	50906	225	102.232	6.32272	100.672
1	52176	52792	617	52553	148	48.1267	4.34712	46.9237
1	57480	58995	1516	58026	180	49.7105	3.80366	48.4983
1	57480	58995	1516	58586	134	24.069	2.75147	23.0087
1	63407	63997	591	63655	171	60.018	4.71311	58.7447
1	65889	67681	1793	66505	119	25.8642	3.09979	24.7926
1	65889	67681	1793	67402	229	105.48	6.43276	103.894
1	71412	72104	693	71923	71	7.92053	2.04555	6.98709
1	72309	73104	796	72693	253	99.9719	5.42198	98.4288
1	74149	74740	592	74479	150	50.1249	4.46295	48.9104
1	75564	76490	927	76011	297	151.956	7.42959	149.919
1	86720	87230	511	86963	178	66.2073	5.00637	64.896
1	87798	88167	370	87996	104	23.9389	3.20155	22.8795
1	88829	89619	791	89193	203	70.8711	4.7278	69.5304
1	91319	92405	1087	91895	355	202.928	8.71748	200.069
1	95958	97097	1140	96352	134	35.4197	3.61495	34.2909
1	97404	98240	837	97733	317	152.791	6.89702	150.744
1	99919	100867	949	100182	159	56.5298	4.75452	55.2776
1	99919	100867	949	100668	79	10.8597	2.28473	9.89755
1	104661	105322	662	104961	187	69.9617	5.04923	68.6267
1	108977	110315	1339	109313	203	83.2234	5.58997	81.8023
1	108977	110315	1339	109761	270	126.575	6.62095	124.807
1	114234	114980	747	114480	171	61.2718	4.81059	59.991
1	117039	118521	1483	117533	379	230.927	9.60465	227.301
1	127825	128337	513	128113	136	33.1999	3.4002	32.0839
1	129467	130584	1118	129955	202	86.5642	5.87355	85.1189
1	135549	135883	335	135720	90	15.0432	2.57073	14.046
1	136112	136733	622	136379	196	77.949	5.39816	76.5627
1	138455	139280	826	138671	128	33.0036	3.53483	31.889
1	141979	142966	988	142325	340	188.483	8.33116	185.914
1	143542	144260	719	143881	156	46.8214	4.05556	45.626
1	148595	149094	500	148723	61	4.16059	1.65858	3.27599
1	149309	149828	520	149559	231	82.7191	4.87541	81.3004
1	154681	156059	1379	155224	174	48.0198	3.79553	46.8175
1	154681	156059	1379	155768	290	125.269	6.0217	123.512
1	157032	158675	1644	158250	295	134.448	6.41987	132.603
1	161892	162734	843	162284	186	70.6429	5.12726	69.3035
1	163306	163940	635	163529	176	56.3446	4.32439	55.0933
1	167328	167878	551	167609	166	47.9825	3.93779	46.7804
1	172362	172754	393	172570	92	15.5184	2.58865	14.5175
1	180622	182264	1643	180813	83	14.4709	2.62032	13.478
1	180622	182264	1643	181403	214	96.7882	6.27269	95.2697
1	185110	186339	1230	185490	359	204.231	8.66111	201.342
1	187125	188264	1140	187531	399	248.507	9.95242	244.229
1	190469	191303	835	190753	149	47.9369	4.30607	46.735
1	195739	197121	1383	196314	404	236.626	9.07503	232.807
1	199708	201131	1424	200143	180	73.4656	5.52796	72.1085
1	199708	201131	1424	200662	135	41.2647	4.08774	40.1014
1	204979	205959	981	205375	237	109.864	6.49321	108.244
1	220304	220992	689	220614	255	114.267	6.25448	112.61
1	222627	223112	486	222737	73	6.62877	1.87571	5.70993
1	223479	224361	883	224077	162	50.6001	4.21055	49.3828
1	225833	227318	1486	226589	334	169.504	7.38416	167.239
1	225833	227318	1486	226948	350	190.587	8.1346	187.979
1	228952	230010	1059	229290	185	67.2199	4.89824	65.9024
1	236979	237805	827	237449	272	108.289	5.48147	106.681
1	245542	245933	392	245791	58	4.19276	1.68492	3.30764
1	249078	249994	917	249463	222	85.6794	5.25825	84.2402
1	254823	255300	478	255078	90	18.3935	2.91658	17.3712
1	257136	257533	398	257314	137	32.2729	3.31173	31.1624
1	258776	259198	423	258980	118	29.1057	3.39854	28.0141
1	262819	263771	953	263085	257	140.517	8.07247	138.609
1	266422	266978	557	266675	169	45.0964	3.68709	43.9111
1	268312	271604	3293	268967	328	172.089	7.71276	169.786
1	268312	271604	3293	270186	103	21.2558	2.96387	20.214
1	268312	271604	3293	270714	98	18.7448	2.80972	17.7203
1	268312	271604	3293	271180	265	104.53	5.42141	102.952
1	273903	274719	817	274414	158	52.4361	4.447	51.2079
1	277784	279593	1810	278264	258	122.317	6.70036	120.587
1	277784	279593	1810	278993	320	155.344	6.96209	153.266
1	284417	285381	965	284762	270	112.874	5.78487	111.229
1	293312	294234	923	293691	297	149.623	7.2806	147.614
1	295181	295693	513	295422	186	70.6016	5.12414	69.2627
1	297448	298172	725	297892	201	85.4653	5.82011	84.0288
1	298631	300552	1922	299048	356	178.335	7.27611	175.936
1	301460	302235	776	301659	73	9.61061	2.22057	8.6601
1	301460	302235	776	302098	66	7.41515	2.03946	6.48751
1	303512	304170	659	303809	273	130.985	6.81741	129.174
1	305568	306395	828	306060	331	192.554	8.91673	189.909
1	308209	309130	922	308818	182	61.4462	4.55323	60.1642
1	311516	312661	1146	312209	221	91.3391	5.66322	89.8605
1	315189	316890	1702	315666	325	167.949	7.55521	165.707
1	315189	316890	1702	316409	206	86.6817	5.75892	85.236
1	321678	323711	2034	322622	288	158.611	8.19789	156.494
1	321678	323711	2034	323242	193	75.7212	5.31595	74.3495
1	325324	326279	956	325647	256	122.036	6.74383	120.309
1	336174	337905	1732	337360	410	254.845	9.93156	250.289
1	338221	338940	720	338606	234	97.1081	5.7037	95.5864
1	340920	341868	949	341135	102	15.5163	2.45654	14.5155
1	340920	341868	949	341623	123	21.4481	2.6894	20.405
1	343215	344420	1206	343969	391	214.242	8.23775	211.109
1	345761	347290	1530	346301	408	257.636	10.1763	252.946
1	347776	348568	793	348143	215	94.8057	6.08944	93.3011
1	353589	354950	1362	354365	408	198.976	7.05925	196.202
1	355565	356136	572	355849	112	21.5266	2.84305	20.4828
1	358225	358773	549	358439	132	31.9315	3.37121	30.8228
1	362064	363212	1149	362762	358	197.996	8.32	195.242
1	365725	366405	681	366058	136	30.2515	3.17504	29.153
1	373448	374626	1179	373794	325	159.627	7.07053	157.497
1	388739	390668	1930	389345	309	149.812	6.94172	147.8
1	388739	390668	1930	390225	287	145.039	7.30006	143.08
1	392828	395290	2463	393302	329	165.586	7.30036	163.377
1	392828	395290	2463	394360	71	3.29637	1.4899	2.42594
1	392828	395290	2463	394891	106	13.5746	2.24857	12.5889
1	395612	396805	1194	395978	344	190.134	8.30023	187.535
1	401078	401942	865	401640	253	107.649	5.88657	106.046
1	403745	405465	1721	404187	332	167.749	7.34007	165.51
1	403745	405465	1721	404812	245	115.508	6.63899	113.84
1	408639	409961	1323	409041	367	194.587	7.85547	191.904
1	410688	411401	714	410985	232	100.968	6.01876	99.4166
1	411726	412819	1094	412078	384	239.582	9.96469	235.656
1	413981	414633	653	414419	144	38.7438	3.68186	37.5953
1	424918	425169	252	425038	71	10.0414	2.29902	9.08677
1	429832	430696	865	430396	228	101.232	6.15602	99.6797
1	436159	436922	764	436650	186	64.2829	4.66219	62.9839
1	442079	442953	875	442681	142	45.3369	4.26406	44.1501
1	445343	446286	944	445999	285	135.365	6.74376	133.51
1	449550	450473	924	450168	268	98.3734	5.0279	96.8433
1	452095	452793	699	452504	254	129.949	7.3781	128.149
1	453209	454166	958	453679	128	29.0407	3.20966	27.9495
1	455681	456495	815	455959	185	77.3993	5.69015	76.0167
1	462792	463647	856	463311	291	159.223	8.12781	157.098
1	464187	464496	310	464316	97	14.1656	2.39429	13.1753
1	467250	467542	293	467399	64	7.56975	2.08327	6.6402
1	469718	471537	1820	469996	180	67.6394	5.0623	66.3191
1	469718	471537	1820	471273	188	69.3404	4.97724	68.0095
1	474382	475209	828	474666	321	178.037	8.31777	175.643
1	475779	476247	469	475898	67	3.23219	1.49887	2.36293
1	477035	477968	934	477339	167	51.6528	4.18002	50.4294
1	480925	481512	588	481146	98	18.775	2.81263	17.7502
1	486978	487392	415	487184	100	19.8729	2.88448	18.8403
1	490115	490443	329	490268	84	9.78843	2.11489	8.836
1	490891	491779	889	491208	227	103.426	6.34637	101.857
1	493477	494360	884	493822	283	123.053	6.06238	121.317
1	514315	515414	1100	515095	282	157.963	8.38689	155.853
1	516581	516826	246	516700	81	11.9686	2.37883	10.9967
1	518193	519428	1236	518553	230	106.303	6.46073	104.711
1	520889	521614	726	521371	92	10.6202	2.11901	9.6601
1	536749	537040	292	536873	71	7.65167	2.01373	6.72129
1	537795	538788	994	538123	326	182.715	8.44693	180.247
1	551230	551536	307	551386	74	10.7448	2.33957	9.78367
1	555292	555971	680	555739	150	47.2243	4.22325	46.0265
1	557325	558155	831	557572	119	28.8513	3.35622	27.7613
1	564189	564724	536	564454	182	66.407	4.91494	65.0945
1	565470	565772	303	565633	64	6.77315	1.97968	5.85288
1	566364	566688	325	566529	80	9.21171	2.09548	8.26518
1	568574	570234	1661	568975	248	115.696	6.55732	114.027
1	568574	570234	1661	569544	322	144.054	6.29838	142.107
1	573341	574928	1588	573902	155	44.8142	3.92492	43.6306
1	573341	574928	1588	574549	317	152.791	6.89702	150.744
1	576396	577146	751	576664	145	45.654	4.21545	44.4654
1	580563	581278	716	580856	262	132.633	7.28739	130.806
1	584196	585045	850	584508	252	105.277	5.76461	103.693
1	588554	588991	438	588891	82	6.01899	1.74422	5.10822
1	591836	593250	1415	592300	367	208.933	8.67728	205.936
1	595597	598584	2988	595753	70	3.51139	1.52169	2.63713
1	595597	598584	2988	596244	70	2.77413	1.42558	1.91397
1	595597	598584	2988	597070	105	15.4367	2.41521	14.4364
1	595597	598584	2988	598220	153	36.1772	3.34007	35.0437
1	601522	602260	739	601935	275	128.879	6.62345	127.089
1	602478	603314	837	602789	244	121.968	7.14518	120.242
1	608541	609526	986	609230	293	146.139	7.18288	144.169
1	615054	616180	1127	615153	72	6.04723	1.81632	5.13562
1	615054	616180	1127	615407	58	2.23559	1.39119	1.38767
1	615054	616180	1127	615926	161	32.389	2.98668	31.278
1	618443	619338	896	618978	216	82.6977	5.20757	81.2791
1	620722	621156	435	620937	148	43.8896	4.00179	42.7112
1	621483	622526	1044	621959	308	166.785	8.03167	164.56
1	623915	624494	580	624216	117	22.2583	2.83176	21.2099
1	626714	627703	990	627041	248	121.428	6.96416	119.707
1	630495	631162	668	630879	89	15.839	2.66721	14.8357
1	635284	636307	1024	635697	184	64.0045	4.68927	62.7068
1	637980	638721	742	638371	330	165.999	7.29599	163.785
1	641451	642059	609	641718	233	116.544	7.13488	114.868
1	643503	644618	1116	644277	257	129.205	7.21588	127.411
1	650856	651955	1100	651580	318	157.619	7.14799	155.513
1	653925	654299	375	654107	90	13.7725	2.44404	12.7854
1	657423	658242	820	657912	335	193.787	8.84843	191.118
1	661298	661829	532	661528	87	12.1209	2.31745	11.1473
1	669118	669896	779	669543	243	94.0142	5.29205	92.5155
1	671438	672026	589	671654	134	30.6867	3.23973	29.5855
1	672214	672661	448	672512	79	10.427	2.23748	9.46877
1	673337	674013	677	673610	233	114.527	6.97756	112.868
1	677375	677701	327	677548	77	7.19323	1.90566	6.26807
1	686698	687397	700	687081	217	101.023	6.49911	99.4721
1	691562	692616	1055	692289	291	140.434	6.88524	138.526
1	701440	702316	877	701801	240	114.193	6.70823	112.537
1	705399	706688	1290	706327	347	170.54	7.09268	168.261
1	709054	709474	421	709239	77	4.35014	1.58974	3.46216
1	711181	711781	601	711580	149	48.5949	4.36072	47.3893
1	726240	727413	1174	726864	321	146.781	6.46532	144.804
1	730015	730409	395	730197	106	18.2307	2.64369	17.2097
1	737196	738076	881	737783	204	79.5457	5.29547	78.1486
1	739572	740814	1243	739938	328	184.595	8.49859	182.097
1	745908	746694	787	746337	158	51.8896	4.40346	50.6646
1	748668	748921	254	748799	70	5.77544	1.79967	4.86731
1	749260	749949	690	749526	197	71.771	4.92645	70.4248
1	752224	754286	2063	752453	149	33.3153	3.20196	32.1985
1	752224	754286	2063	753092	139	41.4945	4.01062	40.33
1	752224	754286	2063	753898	382	210.682	8.30679	207.641
1	755149	757004	1856	755978	368	218.712	9.24164	215.456
1	755149	757004	1856	756647	264	116.344	6.1415	114.67
1	761178	762408	1231	761675	373	225.671	9.49667	222.205
1	770001	770308	308	770192	66	4.97332	1.73072	4.07676
1	773388	774087	700	773670	270	136.412	7.27841	134.547
1	775468	776426	959	775940	247	114.981	6.53888	113.319
1	782883	783474	592	783132	227	97.0301	5.8896	95.5089
1	787026	788394	1369	787430	383	233.505	9.61732	229.793
1	789982	791315	1334	790404	375	204.202	8.15497	201.315
1	789982	791315	1334	790972	284	138.387	6.96299	136.501
1	794525	795405	881	795076	230	99.3869	5.9671	97.8481
1	797729	798525	797	798177	333	168.625	7.36211	166.374
1	799033	799881	849	799309	281	137.8	7.01646	135.92
1	803013	803636	624	803301	214	98.2406	6.38543	96.7112
1	807347	808290	944	807675	160	52.5073	4.4034	51.2787
1	812320	814175	1856	812817	264	125.958	6.76015	124.195
1	812320	814175	1856	813738	199	73.1855	4.97621	71.8302
1	818683	819455	773	819114	202	80.9649	5.4521	79.5587
1	819729	820241	513	819941	109	24.0303	3.11388	22.9702
1	823281	825356	2076	823995	352	165.097	6.69042	162.896
1	823281	825356	2076	824832	316	166.483	7.7448	164.262
1	826257	827338	1082	826766	233	105.614	6.31513	104.028
1	830575	831766	1192	830990	331	180.144	8.11128	177.718
1	835782	836582	801	836102	307	162.842	7.807	160.67
1	843298	844229	932	843928	247	114.868	6.53098	113.205
1	846096	846428	333	846335	60	3.96634	1.63831	3.08421
1	846607	848783	2177	847165	360	215.378	9.3252	212.213
1	846607	848783	2177	848119	190	79.4547	5.69535	78.0585
1	852317	853871	1555	852991	325	180.167	8.31626	177.74
1	852317	853871	1555	853300	328	138.769	5.90454	136.879
1	863218	864105	888	863411	91	18.8795	2.94863	17.8539
1	863218	864105	888	863883	139	46.7534	4.47031	45.5586
1	867050	867770	721	867507	151	50.0996	4.43465	48.8852
1	870043	871306	1264	870809	374	218.222	8.99925	214.978
1	875148	875958	811	875675	191	71.4814	5.05624	70.1367
1	876825	877629	805	877338	275	120.048	6.08366	118.341
1	879287	880216	930	879699	201	79.7069	5.38804	78.3088
1	882695	884515	1821	883242	260	127.59	6.99914	125.812
1	882695	884515	1821	884013	282	147.024	7.60071	145.044
1	891667	892520	854	892178	280	136.943	6.99158	135.072
1	892993	893308	316	893220	56	4.0548	1.68017	3.17123
1	895895	896360	466	895991	53	2.14928	1.39699	1.30374
1	895895	896360	466	896075	53	2.14928	1.39699	1.30374
1	896698	897542	845	897107	180	70.4197	5.28073	69.0821
1	898791	899744	954	899133	355	192.84	8.11146	190.189
1	900853	902458	1606	901518	270	122.934	6.39007	121.199
1	907562	909059	1498	908170	329	188.213	8.70093	185.651
1	910542	911288	747	910980	181	61.963	4.61323	60.6778
1	917052	918949	1898	917714	302	149.865	7.14461	147.852
1	917052	918949	1898	918543	312	169.702	8.08529	167.435
1	923470	923928	459	923676	125	24.1484	2.87091	23.0876
1	930887	931662	776	931303	345	179.248	7.62662	176.835
1	933500	934561	1062	933892	215	65.1668	4.15205	63.8622
1	937062	937603	542	937395	104	20.951	2.91824	19.9112
1	937808	938877	1070	938155	278	135.233	6.94182	133.379
1	942748	943422	675	943150	243	111.571	6.42564	109.936
1	944591	945310	720	944843	180	68.9057	5.16095	67.5777
1	949753	951686	1934	949967	62	3.76113	1.59689	2.88237
1	949753	951686	1934	950316	59	3.17543	1.5306	2.30761
1	949753	951686	1934	950713	64	5.25219	1.7822	4.35097
1	949753	951686	1934	951528	64	4.46541	1.67905	3.57571
1	954828	955736	909	955453	123	21.4481	2.6894	20.405
1	957175	958028	854	957635	282	123.939	6.13791	122.195
1	966005	966809	805	966515	253	125.732	7.10401	123.971
1	967806	968331	526	968012	91	13.5998	2.41413	12.6141
1	976123	976577	455	976379	105	26.1499	3.39734	25.0763
1	977272	977616	345	977468	94	13.9261	2.408	12.9376
1	981247	981955	709	981645	295	145.839	7.10341	143.872
1	982441	983462	1022	983054	317	130.269	5.70713	128.466
1	991095	992047	953	991474	343	201.502	9.05911	198.675
1	993363	994059	697	993594	210	62.0505	4.05594	60.7648
1	996017	996798	782	996337	307	160.614	7.66337	158.47
1	1004818	1005889	1072	1005265	269	120.363	6.25738	118.651
1	1008497	1009294	798	1008814	175	68.0443	5.23847	66.7217
1	1011414	1011768	355	1011590	68	7.79417	2.06377	6.86233
1	1012670	1013344	675	1013100	155	53.9738	4.6517	52.7367
1	1013634	1014763	1130	1014173	259	121.767	6.6326	120.043
1	1018067	1019135	1069	1018439	336	177.811	7.81014	175.421
1	1021377	1022044	668	1021826	106	21.4649	2.93199	20.4216
1	1027064	1028935	1872	1027365	89	10.802	2.16528	9.84033
1	1027064	1028935	1872	1028079	169	64.0863	5.09297	62.7882
1	1027064	1028935	1872	1028685	233	95.3652	5.61553	93.8573
1	1035370	1036284	915	1035953	292	147.048	7.27196	145.068
1	1036534	1038323	1790	1036707	100	19.7935	2.87688	18.7616
1	1036534	1038323	1790	1037331	82	11.7646	2.34353	10.7943
1	1036534	1038323	1790	1037954	52	2.27701	1.42345	1.42812
1	1036534	1038323	1790	1038247	52	2.51118	1.4634	1.65708
1	1040376	1041168	793	1040616	166	59.06	4.76918	57.7926
1	1042549	1043812	1264	1042688	83	9.39733	2.08479	8.44875
1	1042549	1043812	1264	1043082	78	9.18256	2.11336	8.23622
1	1042549	1043812	1264	1043568	93	13.0683	2.33882	12.0868
1	1048930	1049789	860	1049206	113	26.8286	3.29325	25.7509
1	1048930	1049789	860	1049592	100	19.8247	2.87987	18.7927
1	1050521	1051969	1449	1050946	287	149.304	7.58437	147.298
1	1050521	1051969	1449	1051571	249	91.4968	5.01966	90.0174
1	1057219	1057610	392	1057363	61	4.64274	1.7249	3.75062
1	1058843	1059123	281	1058998	67	6.10053	1.86446	5.18812
1	1059429	1060372	944	1059919	271	127.409	6.64538	125.632
1	1063064	1063551	488	1063166	61	2.60827	1.43688	1.75163
1	1063064	1063551	488	1063424	65	5.11975	1.75704	4.22041
1	1069778	1070990	1213	1070303	271	120.573	6.21743	118.86
1	1073265	1074166	902	1073591	256	113.348	6.16749	111.699
1	1079801	1080630	830	1080303	280	142.497	7.35955	140.567
1	1081360	1081762	403	1081559	99	11.8811	2.16887	10.9097
1	1083386	1084236	851	1083843	111	17.8644	2.54952	16.8461
1	1086177	1086924	748	1086421	161	54.0194	4.49788	52.7818
1	1095714	1096248	535	1096030	137	40.7047	3.99076	39.5448
1	1097006	1097683	678	1097309	191	75.6836	5.36996	74.3122
1	1104671	1105430	760	1105113	131	31.4651	3.35176	30.3594
1	1107970	1108706	737	1108427	221	93.9578	5.84628	92.4596
1	1109426	1110219	794	1109719	324	180.839	8.39526	178.402
1	1114350	1115504	1155	1114976	325	176.97	8.11123	174.593
1	1125450	1126165	716	1125718	273	147.286	7.94876	145.304
1	1128513	1129438	926	1128999	152	47.43	4.19248	46.2311
1	1136288	1137108	821	1136488	135	44.2888	4.35885	43.108
1	1136288	1137108	821	1136980	74	11.2916	2.40378	10.3253
1	1140549	1141443	895	1141054	380	221.375	8.98382	218.038
1	1142102	1143065	964	1142699	258	109.94	5.90132	108.319
1	1146080	1146488	409	1146265	99	19.3982	2.85592	18.3689
1	1147620	1148465	846	1148151	281	123.141	6.11623	121.405
1	1153703	1154679	977	1154357	236	102.472	6.00734	100.909
1	1156492	1157901	1410	1156935	239	104.853	6.08338	103.272
1	1156492	1157901	1410	1157547	236	115.566	6.94873	113.898
1	1161639	1161894	256	1161765	77	7.19323	1.90566	6.26807
1	1164197	1164882	686	1164568	230	85.9579	5.09176	84.5173
1	1165167	1166338	1172	1165498	202	71.4269	4.78665	70.0826
1	1165167	1166338	1172	1165809	191	59.4691	4.23211	58.199
1	1167773	1168818	1046	1168436	165	55.94	4.5487	54.691
1	1182925	1183763	839	1183473	277	144.745	7.61771	142.79
1	1187252	1188377	1126	1187928	220	105.795	6.7684	104.207
1	1190296	1192428	2133	1191147	225	110.63	6.96812	109.004
1	1190296	1192428	2133	1191828	271	150.799	8.29353	148.776
1	1198123	1199319	1197	1198642	190	70.8487	5.03599	69.5083
1	1202221	1203300	1080	1202534	173	67.3419	5.24137	66.0237
1	1202221	1203300	1080	1202829	199	83.2548	5.71184	81.8329
1	1207341	1207889	549	1207610	121	20.5693	2.64603	19.532
1	1211470	1211880	411	1211648	65	4.0925	1.62339	3.20854
1	1216011	1216973	963	1216388	304	174.455	8.71055	172.117
1	1226514	1227423	910	1226885	269	129.529	6.8438	127.732
1	1231607	1233160	1554	1232072	264	125.312	6.71706	123.555
1	1231607	1233160	1554	1232819	200	80.95	5.50777	79.5441
1	1235035	1236108	1074	1235746	279	126.723	6.3798	124.953
1	1237094	1239075	1982	1237639	111	20.6134	2.77972	19.5758
1	1237094	1239075	1982	1238744	244	103.849	5.87951	102.276
1	1240334	1241261	928	1240678	331	193.973	9.01303	191.301
1	1242585	1243260	676	1242926	240	120.155	7.15376	118.445
1	1247873	1248681	809	1248349	158	44.1302	3.81568	42.9504
1	1260739	1261538	800	1261239	210	90.2116	5.90136	88.7404
1	1261726	1262270	545	1261995	154	53.67	4.65374	52.4347
1	1279499	1280740	1242	1279663	81	9.52394	2.11819	8.57421
1	1279499	1280740	1242	1280036	106	18.9245	2.70447	17.8986
1	1279499	1280740	1242	1280538	96	18.1466	2.78459	17.1261
1	1285758	1286597	840	1286240	233	113.972	6.93474	112.318
1	1290446	1292983	2538	1290872	362	235.155	10.5906	231.391
1	1290446	1292983	2538	1291543	298	142.498	6.81272	140.568
1	1290446	1292983	2538	1292281	147	46.3805	4.22676	45.1875
1	1298253	1298988	736	1298685	149	43.5098	3.95019	42.3336
1	1306708	1307898	1191	1306791	51	3.70752	1.66662	2.82983
1	1306708	1307898	1191	1307185	63	7.23148	2.05122	6.30562
1	1306708	1307898	1191	1307701	103	24.9358	3.3208	23.8702
1	1313480	1314568	1089	1313833	338	168.842	7.23643	166.587
1	1321871	1322601	731	1322138	173	57.7728	4.4947	56.5132
1	1330429	1331194	766	1330877	202	76.6837	5.14552	75.3057
1	1332767	1333622	856	1333256	315	159.123	7.32345	156.999
1	1334591	1335191	601	1334881	172	46.8429	3.75215	45.6474
1	1336499	1337932	1434	1337061	266	131.026	7.03984	129.215
1	1336499	1337932	1434	1337561	280	153.782	8.15614	151.724
1	1342477	1343717	1241	1343356	310	148.793	6.85514	146.793
1	1345000	1345573	574	1345232	157	51.8753	4.42707	50.6505
1	1350118	1350908	791	1350438	241	108.171	6.25124	106.565
1	1357193	1358456	1264	1357790	209	81.8042	5.32296	80.3917
1	1357193	1358456	1264	1358144	239	111.882	6.57388	110.246
1	1361084	1362053	970	1361672	405	245.836	9.57331	241.666
1	1364226	1364994	769	1364726	226	99.5533	6.09668	98.0131
1	1368051	1368874	824	1368579	364	222.133	9.61213	218.773
1	1372345	1373151	807	1372845	250	115.52	6.48373	113.852
1	1374958	1375776	819	1375499	268	130.785	6.95906	128.976
1	1383788	1384503	716	1384024	164	51.8811	4.26221	50.6561
1	1390392	1391264	873	1390877	330	197.182	9.27442	194.446
1	1398167	1399809	1643	1398766	370	216.035	9.00457	212.852
1	1398167	1399809	1643	1399458	220	90.0534	5.60178	88.5846
1	1400846	1401533	688	1401102	219	100.972	6.4263	99.4214
1	1406751	1407586	836	1407267	312	150.489	6.89923	148.47
1	1410148	1410808	661	1410551	202	80.9649	5.4521	79.5587
1	1411082	1412118	1037	1411451	307	167.448	8.11106	165.213
1	1415414	1416184	771	1415888	145	38.3506	3.63263	37.2044
1	1417647	1418948	1302	1418212	282	134.746	6.79144	132.898
1	1417647	1418948	1302	1418796	97	16.7212	2.63205	15.711
1	1420821	1421690	870	1421392	183	75.637	5.61033	74.2661
1	1425528	1426597	1070	1425839	282	132.851	6.67302	131.022
1	1431404	1432823	1420	1431943	223	106.912	6.74751	105.315
1	1431404	1432823	1420	1432486	179	75.9362	5.76907	74.5631
1	1435578	1435846	269	1435721	65	3.38982	1.52958	2.51791
1	1436004	1437483	1480	1437079	326	182.715	8.44693	180.247
1	1440700	1441515	816	1441193	284	144.503	7.362	142.55
1	1446681	1446984	304	1446838	82	12.4854	2.42061	11.5091
1	1450054	1450947	894	1450625	311	143.99	6.55658	142.043
1	1452122	1452945	824	1452625	264	118.062	6.24859	116.372
1	1453942	1455209	1268	1454306	185	64.8059	4.72294	63.5034
1	1453942	1455209	1268	1455027	120	30.0638	3.44299	28.9666
1	1457906	1458742	837	1458423	337	190.591	8.56743	187.983
1	1463003	1463596	594	1463331	342	220.76	10.4584	217.442
1	1469617	1470465	849	1470087	254	124.586	6.98746	122.836
1	1475553	1476221	669	1475948	241	91.1594	5.16583	89.6814
1	1477764	1478841	1078	1478290	166	49.9829	4.08007	48.7691
1	1482577	1483741	1165	1483058	344	192.222	8.42889	189.583
1	1485677	1487040	1364	1486458	352	210.278	9.29612	207.247
1	1490365	1491001	637	1490730	194	84.099	5.93904	82.6709
1	1492931	1494252	1322	1493904	245	104.631	5.90351	103.052
1	1501154	1501887	734	1501559	301	176.791	9.00522	174.417
1	1503007	1503888	882	1503518	231	115.812	7.15312	114.142
1	1505020	1506447	1428	1505735	236	88.9171	5.14023	87.4554
1	1509615	1511040	1426	1510119	177	65.1883	4.95463	63.8835
1	1509615	1511040	1426	1510635	285	153.825	7.96887	151.766
1	1511899	1512284	386	1512114	95	13.848	2.38858	12.86
1	1516729	1517094	366	1516900	71	10.1125	2.30763	9.15702
1	1523563	1524239	677	1523826	201	78.7629	5.31959	77.371
1	1533550	1534452	903	1534094	365	217.12	9.2508	213.908
1	1543667	1544140	474	1543935	148	53.0764	4.77551	51.8445
1	1547035	1547846	812	1547471	278	129.521	6.5787	127.724
1	1553638	1554169	532	1553961	68	8.98611	2.21148	8.04166
1	1558188	1558447	260	1558306	60	3.3201	1.54619	2.44928
1	1563336	1564157	822	1563864	243	94.0142	5.29205	92.5155
1	1564550	1565348	799	1564847	215	86.2737	5.47504	84.8311
1	1569488	1569895	408	1569687	146	39.8237	3.72607	38.6687
1	1576775	1577831	1057	1577118	275	127.039	6.50796	125.266
1	1582844	1583722	879	1583196	162	45.5723	3.84347	44.3843
1	1584227	1584698	472	1584449	104	17.0346	2.56531	16.0222
1	1587032	1587800	769	1587505	193	61.8466	4.34705	60.5621
1	1590130	1590803	674	1590468	210	78.3621	5.06358	76.9729
1	1595088	1595864	777	1595466	201	79.5635	5.37761	78.1663
1	1597134	1597767	634	1597435	109	18.1023	2.59375	17.0822
1	1604282	1605099	818	1604782	215	103.318	6.75451	101.749
1	1610057	1611679	1623	1610304	69	3.08729	1.47103	2.22091
1	1610057	1611679	1623	1611381	169	65.7977	5.23563	64.4892
1	1622609	1623400	792	1623037	94	16.3881	2.64432	15.3808
1	1624938	1625815	878	1625249	235	116.228	7.03574	114.555
1	1634556	1635908	1353	1635334	392	210.475	8.00983	207.441
1	1639289	1640108	820	1639700	113	24.9431	3.12381	23.8773
1	1642047	1642412	366	1642201	78	5.7584	1.74134	4.85105
1	1645697	1647168	1472	1646067	320	153.397	6.85219	151.343
1	1645697	1647168	1472	1646754	219	83.4904	5.18751	82.0663
1	1658451	1659483	1033	1659235	171	69.4745	5.48466	68.1429
1	1661753	1662153	401	1661958	107	25.5249	3.29302	24.4555
1	1666101	1666692	592	1666310	82	8.04126	1.95411	7.10672
1	1666101	1666692	592	1666504	78	7.17862	1.89584	6.25364
1	1669367	1670342	976	1669661	222	93.1402	5.76044	91.6482
1	1671902	1672797	896	1672223	199	80.9797	5.53895	79.5731
1	1679110	1679728	619	1679318	128	39.6785	4.12546	38.5246
1	1682192	1683588	1397	1682784	341	199.566	9.00644	196.78
1	1689117	1689852	736	1689411	170	50.434	4.03211	49.2175
1	1700193	1701092	900	1700772	246	113.706	6.48143	112.054
1	1702228	1702665	438	1702482	78	8.51484	2.0407	7.57534
1	1706985	1707682	698	1707341	129	37.7514	3.92457	36.6089
1	1715003	1715956	954	1715418	107	24.3367	3.18008	23.2748
1	1718330	1719425	1096	1718698	236	91.7093	5.31057	90.2276
1	1718330	1719425	1096	1719239	82	10.703	2.23122	9.74217
1	1721452	1722405	954	1721720	307	164.733	7.93068	162.536
1	1726539	1727281	743	1726790	174	64.6879	4.99786	63.386
1	1729513	1730076	564	1729780	129	39.6405	4.0955	38.4868
1	1730255	1730698	444	1730469	116	31.4886	3.66077	30.3827
1	1732767	1733741	975	1733127	325	165.807	7.42791	163.595
1	1744746	1745585	840	1745115	268	143.855	7.88695	141.91
1	1748333	1748952	620	1748649	181	59.6177	4.44654	58.3469
1	1749659	1750088	430	1749861	107	18.8859	2.68715	17.8602
1	1754165	1755347	1183	1754672	368	202.48	8.26836	199.631
1	1762310	1762687	378	1762517	73	5.24031	1.71499	4.3396
1	1765300	1766349	1050	1766018	346	213.462	9.75256	210.349
1	1767718	1768766	1049	1768427	239	107.118	6.23819	105.52
1	1768933	1770019	1087	1769272	351	201.351	8.75813	198.527
1	1771997	1773387	1391	1773002	330	159.945	6.95586	157.81
1	1779294	1780374	1081	1779764	299	160.121	7.90038	157.984
1	1786831	1787584	754	1787127	189	76.4935	5.49163	75.1168
1	1790148	1790872	725	1790446	259	102.984	5.46382	101.418
1	1802886	1804075	1190	1803691	377	225.508	9.3394	222.046
1	1806806	1807616	811	1807280	138	31.2875	3.22139	30.1828
1	1814751	1815580	830	1815203	231	107.128	6.4887	105.529
1	1816539	1817390	852	1817002	224	92.4945	5.66094	91.007
1	1820438	1821880	1443	1821095	360	203.321	8.57261	200.454
1	1822557	1823232	676	1822870	216	90.0832	5.71461	88.6134
1	1824526	1824945	420	1824729	115	25.2497	3.11548	24.1819
1	1826885	1827290	406	1827059	99	18.7806	2.79685	17.7557
1	1828587	1829916	1330	1829131	283	137.534	6.93856	135.656
1	1828587	1829916	1330	1829496	320	179.546	8.45341	177.129
1	1831724	1832507	784	1832269	139	41.3481	3.99828	40.1844
1	1832901	1833548	648	1833163	261	136.11	7.57665	134.247
1	1836823	1837686	864	1837370	254	132.868	7.59805	131.039
1	1854192	1855112	921	1854810	272	149.832	8.17871	147.82
1	1859909	1860778	870	1860526	172	70.5572	5.54471	69.2185
1	1864784	1865521	738	1865084	237	92.4465	5.33298	90.9596
1	1867911	1868922	1012	1868570	238	107.49	6.29397	105.889
1	1872711	1873826	1116	1873384	317	188.291	9.17678	185.726
1	1883033	1883799	767	1883383	263	115.546	6.11833	113.878
1	1889453	1890145	693	1889821	166	62.9628	5.08907	61.6716
1	1893411	1894190	780	1893905	257	110.788	5.97928	109.16
1	1896354	1897861	1508	1896745	252	117.172	6.53539	115.49
1	1896354	1897861	1508	1897500	201	82.8755	5.62266	81.456
1	1899913	1900766	854	1900221	297	147.568	7.15141	145.582
1	1907043	1908247	1205	1907509	321	192.004	9.2776	189.37
1	1911063	1912228	1166	1911445	350	161.588	6.56057	159.433
1	1917066	1917573	508	1917375	80	8.93736	2.06631	7.99365
1	1918854	1919863	1010	1919559	200	85.3187	5.84027	83.8827
1	1922276	1923269	994	1922664	370	209.255	8.59811	206.25
1	1926744	1927225	482	1926969	139	32.5684	3.30114	31.456
1	1930608	1931427	820	1930758	79	8.84599	2.06653	7.90307
1	1930608	1931427	820	1931096	92	14.7416	2.51233	13.7465
1	1944354	1945962	1609	1944705	202	88.8003	6.04864	87.3391
1	1944354	1945962	1609	1945422	316	157.926	7.22285	155.816
1	1946782	1947566	785	1947117	237	92.4465	5.33298	90.9596
1	1951929	1952821	893	1952485	266	119.679	6.29575	117.975
1	1954795	1955615	821	1955107	184	69.3338	5.08256	68.003
1	1962118	1963096	979	1962795	184	55.0586	4.07782	53.815
1	1964085	1964920	836	1964677	143	35.5289	3.45571	34.3992
1	1965830	1966902	1073	1966140	207	88.5632	5.86992	87.1046
1	1968500	1970505	2006	1969300	277	107.645	5.34384	106.042
1	1968500	1970505	2006	1969986	242	107.251	6.15942	105.651
1	1973973	1974361	389	1974180	112	23.0655	2.97581	22.0116
1	1978321	1979105	785	1978759	193	80.1735	5.65781	78.773
1	1988591	1989035	445	1988800	87	10.839	2.18953	9.87699
1	1989413	1990071	659	1989717	172	65.9213	5.15476	64.6121
1	1991497	1993061	1565	1991919	258	125.153	6.89505	123.398
1	1991497	1993061	1565	1992567	295	154.266	7.64615	152.201
1	1995491	1995998	508	1995771	78	6.55884	1.82861	5.64135
1	2001407	2002755	1349	2001915	376	211.056	8.51136	208.007
1	2006468	2007217	750	2006941	183	66.5315	4.89841	65.2183
1	2007557	2008491	935	2007863	299	153.489	7.46432	151.434
1	2012257	2013550	1294	2013201	346	212.781	9.70508	209.686
1	2015411	2016206	796	2015825	258	121.853	6.66898	120.128
1	2023849	2024740	892	2024433	300	138.557	6.52831	136.669
1	2025555	2026109	555	2025827	165	51.4442	4.20767	50.222
1	2027648	2028503	856	2028066	273	129.081	6.69425	127.288
1	2029945	2030641	697	2030208	225	97.0926	5.95162	95.5709
1	2032497	2033377	881	2032669	89	10.9992	2.1844	10.0355
1	2032497	2033377	881	2033070	81	6.56041	1.80746	5.64288
1	2034152	2035500	1349	2034472	236	97.6573	5.68753	96.132
1	2035781	2037025	1245	2036186	283	144.828	7.41692	142.872
1	2039686	2041222	1537	2039973	131	26.375	2.95779	25.3001
1	2039686	2041222	1537	2040670	300	146.143	6.97582	144.172
1	2047748	2049372	1625	2048092	353	186.43	7.80296	183.9
1	2047748	2049372	1625	2048489	329	189.411	8.78095	186.826
1	2047748	2049372	1625	2048976	251	109.36	6.0475	107.743
1	2051204	2052190	987	2051908	295	143.843	6.97955	141.898
1	2054378	2055350	973	2055042	233	113.343	6.88648	111.694
1	2059499	2060397	899	2060054	269	123.911	6.47946	122.167
1	2066544	2068433	1890	2067055	261	117.378	6.28748	115.694
1	2066544	2068433	1890	2067816	391	194.391	7.22702	191.711
1	2070669	2071696	1028	2070990	185	56.7205	4.16779	55.4671
1	2076190	2077794	1605	2076976	354	217.982	9.73356	214.745
1	2076190	2077794	1605	2077457	311	181.159	8.91009	178.716
1	2081123	2082001	879	2081665	257	90.6535	4.8223	89.18
1	2083382	2084277	896	2083726	229	111.863	6.91688	110.227
1	2087171	2087897	727	2087433	233	103.454	6.1623	101.884
1	2090156	2091501	1346	2090568	356	182.54	7.50224	180.074
1	2090156	2091501	1346	2091193	236	104.151	6.12209	102.576
1	2095522	2096518	997	2095998	277	109.088	5.42089	107.474
1	2102490	2103529	1040	2103115	235	82.9642	4.80998	81.5442
1	2105045	2106315	1271	2105501	380	197.39	7.64996	194.649
1	2108546	2109823	1278	2109016	374	208.069	8.40281	205.092
1	2113643	2114634	992	2114273	286	159.946	8.37331	157.811
1	2119932	2121924	1993	2120505	301	157.647	7.66843	155.541
1	2119932	2121924	1993	2121268	318	178.427	8.45143	176.027
1	2134489	2136395	1907	2135260	408	260.699	10.3671	255.839
1	2134489	2136395	1907	2136083	172	58.5845	4.57896	57.32
1	2143135	2143841	707	2143482	214	84.0645	5.34943	82.6365
1	2151408	2152497	1090	2152045	321	175.282	8.13868	172.931
1	2152809	2154146	1338	2153166	315	153.044	6.96535	150.994
1	2155252	2156037	786	2155679	219	92.0319	5.76742	90.5481
1	2156271	2156653	383	2156425	66	5.22834	1.76317	4.32837
1	2159502	2160812	1311	2160226	368	207.187	8.54122	204.231
1	2162267	2163215	949	2162893	263	117.255	6.22501	115.572
1	2164426	2165212	787	2164896	186	71.9924	5.23011	70.6447
1	2167847	2168352	506	2168088	105	16.4195	2.49943	15.4118
1	2168513	2169181	669	2168786	232	115.926	7.12401	114.255
1	2169920	2171030	1111	2170283	344	176.199	7.48262	173.834
1	2173778	2174932	1155	2173978	77	12.5213	2.49993	11.5443
1	2173778	2174932	1155	2174550	350	190.587	8.1346	187.979
1	2183086	2184983	1898	2183654	343	197.154	8.77543	194.419
1	2183086	2184983	1898	2184549	181	64.1935	4.77579	62.8947
1	2187819	2188494	676	2188186	290	151.989	7.66337	149.952
1	2189987	2190651	665	2190353	247	87.5025	4.8359	86.0511
1	2192860	2193894	1035	2193578	345	206.286	9.30123	203.352
1	2194672	2195853	1182	2195130	318	134.191	5.88117	132.349
1	2199218	2200715	1498	2199522	180	45.3008	3.52943	44.1144
1	2199218	2200715	1498	2200321	241	113.181	6.60234	111.533
1	2204343	2205320	978	2204629	201	60.5336	4.11701	59.2572
1	2210867	2212474	1608	2212040	347	218.914	10.0955	215.651
1	2215171	2215972	802	2215524	323	143.129	6.22807	141.192
1	2218322	2219489	1168	2218808	175	51.5104	4.01016	50.2876
1	2218322	2219489	1168	2219131	210	82.544	5.3483	81.1266
1	2221483	2222979	1497	2222410	359	201.375	8.48865	198.55
1	2223802	2225236	1435	2224156	278	133.288	6.8164	131.454
1	2223802	2225236	1435	2224931	159	43.7924	3.77273	42.6145
1	2225810	2227405	1596	2226277	321	162.291	7.33677	160.126
1	2225810	2227405	1596	2226698	340	176.881	7.63589	174.507
1	2227701	2229198	1498	2228069	346	177.971	7.52599	175.578
1	2227701	2229198	1498	2228960	119	21.3817	2.7342	20.3388
1	2232275	2233092	818	2232824	203	78.81	5.26964	77.4178
1	2238105	2239957	1853	2238727	321	182.991	8.64815	180.518
1	2238105	2239957	1853	2239294	257	119.198	6.52105	117.498
1	2244122	2245034	913	2244652	328	145.429	6.23555	143.466
1	2247545	2250246	2702	2248527	376	191.684	7.45891	189.056
1	2247545	2250246	2702	2249516	402	208.293	7.63808	205.312
1	2259294	2260201	908	2259946	159	50.3539	4.25949	49.1379
1	2262197	2263820	1624	2262618	259	120.854	6.57161	119.138
1	2262197	2263820	1624	2263362	225	86.4681	5.23766	85.0233
1	2266975	2267257	283	2267092	74	8.78772	2.1133	7.84534
1	2268508	2269116	609	2268876	169	49.8173	4.00853	48.6043
1	2269792	2270085	294	2269948	87	10.0529	2.11182	9.0982
1	2270279	2270825	547	2270566	82	11.5564	2.32139	10.588
1	2274906	2275664	759	2275301	304	126.519	5.78068	124.751
1	2276058	2276668	611	2276335	177	55.8948	4.27165	54.6462
1	2277799	2278616	818	2278184	237	103.264	6.03268	101.695
1	2281247	2282752	1506	2281479	114	16.7566	2.42687	15.7463
1	2281247	2282752	1506	2281806	123	16.89	2.35018	15.8788
1	2281247	2282752	1506	2282465	176	61.6651	4.71206	60.3816
1	2286733	2287801	1069	2287412	137	45.6071	4.42295	44.4186
1	2288879	2289183	305	2289019	60	3.74074	1.60641	2.86237
1	2291361	2291794	434	2291574	203	92.3206	6.29687	90.8355
1	2299139	2299572	434	2299354	188	77.9187	5.63572	76.5329
1	2301420	2302045	626	2301729	190	66.8893	4.75228	65.5737
1	2305456	2306267	812	2305841	226	107.703	6.702	106.1
1	2310623	2312201	1579	2310996	77	6.02467	1.77723	5.1136
1	2310623	2312201	1579	2311589	245	114.229	6.54897	112.573
1	2315373	2316453	1081	2315961	270	135.996	7.24962	134.135
1	2322075	2322342	268	2322207	97	16.4765	2.60894	15.4684
1	2332403	2333567	1165	2333062	153	41.1923	3.69569	40.0295
1	2337547	2338505	959	2338208	219	73.2868	4.55249	71.9311
1	2338765	2339366	602	2339182	81	14.2366	2.62813	13.2456
1	2343568	2344414	847	2344088	264	149.541	8.49335	147.533
1	2349021	2350693	1673	2349516	359	217.173	9.48046	213.959
1	2354695	2355644	950	2355011	97	15.5637	2.5234	14.5625
1	2354695	2355644	950	2355413	100	13.4993	2.30129	12.5143
1	2364243	2364655	413	2364434	100	18.0509	2.71262	17.0311
1	2365856	2366487	632	2366176	176	67.4898	5.16403	66.1706
1	2368852	2369653	802	2369338	277	132.443	6.79197	130.618
1	2373628	2374661	1034	2374360	191	84.1809	6.04873	82.7521
1	2376314	2376565	252	2376435	63	4.97389	1.75372	4.07723
1	2379598	2380269	672	2379875	219	94.0129	5.90868	92.5143
1	2381597	2382302	706	2381919	186	76.7165	5.60227	75.3381
1	2390969	2392374	1406	2391325	178	47.6269	3.70407	46.4268
1	2390969	2392374	1406	2391716	148	34.8324	3.32297	33.7067
1	2390969	2392374	1406	2392175	114	11.7153	2.03687	10.7453
1	2395398	2396901	1504	2395904	358	205.158	8.75196	202.25
1	2399561	2400612	1052	2400182	344	176.199	7.48262	173.834
1	2402182	2402985	804	2402682	234	102.556	6.07042	100.992
1	2404901	2405953	1053	2405715	200	84.0267	5.74039	82.5994
1	2407599	2407892	294	2407741	59	3.10939	1.52084	2.24256
1	2408861	2409556	696	2409268	142	48.1158	4.50763	46.913
1	2411335	2412005	671	2411790	155	37.2544	3.38344	36.1148
1	2412289	2412689	401	2412508	66	7.22101	2.01492	6.29563
1	2412912	2413791	880	2413306	322	157.053	7.00546	154.954
1	2414334	2414715	382	2414517	109	13.4168	2.20865	12.4323
1	2416194	2416957	764	2416482	203	82.5594	5.54086	81.1418
1	2421126	2421970	845	2421593	358	174.006	7.00036	171.675
1	2422231	2422954	724	2422595	248	117.277	6.66758	115.594
1	2424012	2424663	652	2424271	219	92.5793	5.80619	91.0909
1	2428885	2429362	478	2429056	79	7.47765	1.91984	6.54928
1	2431162	2432055	894	2431752	243	113.392	6.55326	111.743
1	2437417	2439348	1932	2437730	300	131.534	6.13476	129.717
1	2437417	2439348	1932	2438218	289	144.434	7.1975	142.483
1	2443854	2444756	903	2444108	217	74.3203	4.65351	72.9577
1	2446000	2446998	999	2446310	264	125.312	6.71706	123.555
1	2454774	2455661	888	2455186	204	79.5457	5.29547	78.1486
1	2458183	2459237	1055	2458506	248	129.769	7.59224	127.97
1	2464600	2465546	947	2465066	195	81.712	5.71614	80.3011
1	2464600	2465546	947	2465275	202	76.6837	5.14552	75.3057
1	2466340	2467787	1448	2466814	284	151.047	7.80952	149.021
1	2466340	2467787	1448	2467386	176	57.4627	4.40395	56.2046
1	2471965	2472659	695	2472368	342	200.534	9.03277	197.726
1	2474124	2474980	857	2474646	308	153.027	7.16123	150.977
1	2475491	2475876	386	2475675	102	15.1995	2.4287	14.201
1	2477088	2478017	930	2477392	301	169.1	8.4465	166.842
1	2484149	2485109	961	2484627	221	77.0507	4.7389	75.6706
1	2486948	2488036	1089	2487341	191	68.8492	4.8667	67.5215
1	2486948	2488036	1089	2487761	219	100.872	6.41857	99.3215
1	2492336	2493308	973	2492972	305	140.86	6.532	138.948
1	2497813	2498684	872	2498056	109	24.1885	3.12838	23.1274
1	2497813	2498684	872	2498445	197	81.7142	5.65448	80.3033
1	2500607	2501400	794	2501156	195	74.4535	5.16782	73.0898
1	2510363	2511136	774	2510789	325	205.884	10.1309	202.959
1	2515640	2516628	989	2516338	261	109.038	5.77281	107.424
1	2535251	2536064	814	2535610	316	155.892	7.10317	153.808
1	2541731	2542356	626	2542095	177	68.0218	5.17746	66.6994
1	2546843	2547945	1103	2547573	301	157.647	7.66843	155.541
1	2563279	2563587	309	2563418	73	6.5825	1.87038	5.6643
1	2564445	2565157	713	2564877	226	79.2495	4.77033	77.8548
1	2567439	2568308	870	2567806	359	206.421	8.79536	203.483
1	2575727	2576783	1057	2576332	287	133.299	6.56208	131.466
1	2579912	2580733	822	2580436	327	204.956	9.96767	202.052
1	2582657	2583420	764	2583099	220	84.2181	5.21109	82.789
1	2586211	2586739	529	2586462	146	37.1974	3.52771	36.0583
1	2588931	2590410	1480	2589809	350	199.425	8.6723	196.642
1	2590767	2591424	658	2591026	220	78.8736	4.87134	77.481
1	2606933	2607563	631	2607226	175	54.6135	4.22365	53.3726
1	2607910	2609146	1237	2608493	335	201.856	9.39743	199.021
1	2612742	2612987	246	2612896	64	3.37551	1.53267	2.5038
1	2614931	2615840	910	2615284	284	123.847	6.08372	122.103
1	2620455	2621603	1149	2620991	341	175.687	7.53845	173.33
1	2631003	2631571	569	2631241	129	35.3359	3.71269	34.2074
1	2635152	2636696	1545	2635508	253	110.95	6.09549	109.321
1	2635152	2636696	1545	2636294	173	63.2942	4.91546	62.0008
1	2638175	2639031	857	2638482	297	151.722	7.41456	149.688
1	2640813	2641879	1067	2641212	252	124.868	7.07604	123.115
1	2642085	2642863	779	2642420	282	136.681	6.91413	134.813
1	2645162	2647057	1896	2645811	293	136.432	6.5878	134.566
1	2645162	2647057	1896	2646474	235	101.682	5.98199	100.125
1	2649656	2650720	1065	2650218	372	208.651	8.49881	205.66
1	2659175	2659535	361	2659240	51	2.22277	1.41869	1.37506
1	2671063	2671889	827	2671396	176	63.4854	4.85012	62.1909
1	2672349	2674474	2126	2672675	260	125.773	6.87333	124.012
1	2672349	2674474	2126	2673057	222	103.312	6.50357	101.744
1	2672349	2674474	2126	2674228	155	42.3592	3.74369	41.1895
1	2675929	2676387	459	2676114	78	12.9422	2.53198	11.9617
1	2683136	2685032	1897	2683733	309	179.24	8.85334	176.828
1	2683136	2685032	1897	2684502	292	164.322	8.45533	162.13
1	2687749	2688639	891	2688363	289	145.448	7.26308	143.486
1	2692649	2694276	1628	2693324	180	73.3554	5.51886	71.9992
1	2692649	2694276	1628	2693950	191	71.4814	5.05624	70.1367
1	2696409	2697439	1031	2696790	376	243.33	10.5441	239.264
1	2701129	2701933	805	2701464	292	141.284	6.90882	139.367
1	2703303	2704206	904	2703578	265	122.432	6.49879	120.701
1	2706947	2708043	1097	2707434	205	88.3971	5.91985	86.9397
1	2709974	2710956	983	2710125	65	3.1006	1.49005	2.23398
1	2709974	2710956	983	2710710	100	18.9535	2.79717	17.9273
1	2712892	2714413	1522	2713228	234	107.784	6.43943	106.18
1	2712892	2714413	1522	2713554	229	111.044	6.85314	109.414
1	2715758	2716459	702	2716189	251	122.021	6.90526	120.294
1	2720880	2722039	1160	2721608	378	209.372	8.35401	206.364
1	2723706	2724466	761	2724036	246	123.708	7.2035	121.966
1	2735171	2735837	667	2735544	165	61.744	5.01688	60.4603
1	2736809	2737528	720	2737247	111	26.4256	3.29609	25.3503
1	2750507	2751332	826	2751004	280	128.321	6.44997	126.537
1	2752100	2753589	1490	2752491	342	168.242	7.09774	165.996
1	2759017	2759842	826	2759470	278	125.908	6.35702	124.146
1	2762571	2763462	892	2762898	262	140.981	7.90497	139.068
1	2770430	2772554	2125	2771171	398	200.493	7.35607	197.687
1	2770430	2772554	2125	2771976	315	172.468	8.16278	170.159
1	2773947	2774871	925	2774325	380	229.524	9.47968	225.941
1	2800976	2801746	771	2801386	298	164.533	8.23922	162.339
1	2805180	2806183	1004	2805589	288	145.915	7.3254	143.947
1	2808814	2809662	849	2809153	329	151.551	6.52902	149.52
1	2810602	2811258	657	2810994	233	88.1201	5.15789	86.6639
1	2817125	2817803	679	2817402	99	18.1826	2.74018	17.1619
1	2819504	2819749	246	2819628	64	4.71366	1.71175	3.82043
1	2824410	2825375	966	2824826	268	144.42	7.92924	142.469
1	2827043	2828041	999	2827363	267	124.084	6.54766	122.338
1	2838035	2839806	1772	2838319	85	9.37934	2.06383	8.43091
1	2838035	2839806	1772	2838714	175	65.3996	5.0262	64.0934
1	2838035	2839806	1772	2839303	221	98.9651	6.20901	97.43
1	2846725	2847872	1148	2847470	336	180.081	7.94632	177.656
1	2848341	2848819	479	2848500	104	14.5776	2.35279	13.584
1	2852387	2853216	830	2852714	186	70.6016	5.12414	69.2627
1	2856118	2857075	958	2856617	149	38.0368	3.53694	36.8925
1	2867361	2868173	813	2867740	161	48.9161	4.10628	47.7086
1	2873463	2875287	1825	2873849	245	131.903	7.88439	130.083
1	2873463	2875287	1825	2874667	114	31.2494	3.68579	30.1449
1	2877650	2878152	503	2877899	177	49.8034	3.8606	48.5906
1	2879566	2880724	1159	2880129	379	218.896	8.87053	215.634
1	2882486	2883329	844	2882742	175	66.7634	5.13485	65.4488
1	2882486	2883329	844	2883169	79	8.84599	2.06653	7.90307
1	2884372	2885286	915	2884753	243	122.617	7.2311	120.885
1	2888872	2889388	517	2889167	102	14.2619	2.34686	13.2706
1	2891003	2891728	726	2891304	257	123.231	6.79433	121.494
1	2898451	2899461	1011	2899189	278	148.461	7.84541	146.464
1	2904009	2904879	871	2904524	345	174.961	7.38585	172.615
1	2911247	2912069	823	2911573	212	85.5067	5.50213	84.0696
1	2916955	2917696	742	2917292	199	78.7248	5.37152	77.3333
1	2925112	2925807	696	2925423	188	73.8344	5.31463	72.4748
1	2927705	2928925	1221	2928382	305	160.696	7.73427	158.552
1	2938717	2939388	672	2939148	173	62.6696	4.86652	61.3801
1	2941432	2942396	965	2941984	371	217.001	9.02884	213.793
1	2945083	2945979	897	2945572	272	134.061	7.05202	132.22
1	2946182	2946881	700	2946453	261	134.833	7.4825	132.984
1	2950493	2950857	365	2950690	77	10.7217	2.29549	9.76073
1	2953168	2953985	818	2953499	78	11.6189	2.38231	10.6501
1	2954837	2955774	938	2955442	245	127.092	7.50077	125.318
1	2964292	2964600	309	2964437	86	7.99779	1.91768	7.06366
1	2964907	2965523	617	2965278	89	15.4359	2.62578	14.4356
1	2966965	2967809	845	2967440	308	134.534	6.11353	132.688
1	2970799	2972277	1479	2971206	281	135.831	6.8897	133.971
1	2970799	2972277	1479	2971892	292	153.786	7.71604	151.727
1	2975343	2976805	1463	2975859	89	13.86	2.46616	12.8719
1	2975343	2976805	1463	2976530	253	125.263	7.07008	123.506
1	2978773	2979361	589	2979076	135	37.2802	3.74761	36.1402
1	2981932	2982689	758	2982429	243	130.082	7.82029	128.28
1	2985461	2985839	379	2985593	64	2.3535	1.38752	1.50253
1	2989303	2990272	970	2989759	384	188.344	7.09797	185.779
1	2994306	2995207	902	2994693	356	203.559	8.72207	200.687
1	3000623	3001426	804	3001142	252	122.45	6.90245	120.719
1	3003130	3004434	1305	3003540	231	96.9396	5.77241	95.4191
1	3003130	3004434	1305	3004012	218	72.6189	4.53179	71.2673
1	3009135	3009721	587	3009495	107	14.377	2.30541	13.3848
1	3011288	3012408	1121	3012046	351	173.992	7.1742	171.661
1	3014403	3016803	2401	3014826	225	102.207	6.32089	100.647
1	3014403	3016803	2401	3015653	258	126.03	6.95612	124.266
1	3019805	3020486	682	3020032	147	36.1001	3.42997	34.967
1	3019805	3020486	682	3020473	46	2.55755	1.50637	1.70199
1	3031146	3031583	438	3031372	177	54.8207	4.19716	53.5786
1	3037866	3038392	527	3038111	165	40.2977	3.43506	39.1401
1	3038571	3039151	581	3038746	99	15.46	2.48811	14.4595
1	3041131	3042770	1640	3041649	173	48.3605	3.83535	47.156
1	3041131	3042770	1640	3042224	250	113.019	6.31509	111.372
1	3046804	3047448	645	3047122	116	22.4091	2.85849	21.3596
1	3048995	3049634	640	3049217	105	20.9837	2.90459	19.9437
1	3053994	3054546	553	3054208	115	14.3423	2.2298	13.3504
1	3056067	3057026	960	3056233	61	4.21928	1.66669	3.33351
1	3056067	3057026	960	3056803	73	7.26336	1.94876	6.33716
1	3059950	3060315	366	3060148	62	6.89972	2.01917	5.97766
1	3062642	3063459	818	3063170	202	66.621	4.47458	65.3075
1	3064065	3064926	862	3064300	179	75.1665	5.70337	73.7982
1	3071003	3072177	1175	3071783	397	224.752	8.63212	221.315
1	3076482	3077927	1446	3076786	203	95.2454	6.53828	93.7383
1	3076482	3077927	1446	3077244	158	48.9241	4.17225	47.7165
1	3086325	3087401	1077	3086534	80	11.2393	2.3132	10.2738
1	3086325	3087401	1077	3087117	107	16.24	2.46078	15.2335
1	3093823	3094743	921	3094302	295	132.678	6.31853	130.851
1	3099422	3100638	1217	3100093	179	63.042	4.74023	61.7504
1	3101861	3102975	1115	3102580	247	102.993	5.74752	101.426
1	3104496	3105222	727	3104793	312	167.382	7.93374	165.149
1	3106418	3107229	812	3106766	319	154.492	6.9404	152.425
1	3108136	3109082	947	3108614	132	37.3355	3.81804	36.1953
1	3115751	3116742	992	3116353	301	122.671	5.64471	120.939
1	3118960	3119670	711	3119381	226	101.876	6.26462	100.318
1	3119834	3120681	848	3120113	234	100.893	5.95664	99.3429
1	3122953	3123738	786	3123240	242	97.6441	5.53676	96.1191
1	3125858	3126685	828	3126121	147	38.6207	3.61587	37.4728
1	3130235	3131103	869	3130727	319	164.777	7.54546	162.579
1	3135069	3136030	962	3135639	266	109.795	5.69949	108.176
1	3136804	3137584	781	3137233	303	157.04	7.56384	154.942
1	3139457	3140329	873	3140037	261	131.147	7.21604	129.335
1	3140818	3141627	810	3141107	263	119.001	6.33547	117.303
1	3153658	3155251	1594	3154081	236	115.518	6.94502	113.85
1	3153658	3155251	1594	3154794	280	154.31	8.19508	152.245
1	3157454	3158998	1545	3158158	367	195.721	7.91796	193.013
1	3161013	3162636	1624	3161448	282	140.68	7.17332	138.77
1	3161013	3162636	1624	3162146	307	142.514	6.57469	140.583
1	3166447	3167950	1504	3167579	306	172.621	8.50229	170.311
1	3172041	3172636	596	3172318	192	79.6737	5.64963	78.2758
1	3173476	3174432	957	3173798	371	202.874	8.19972	200.017
1	3179799	3180450	652	3180150	266	117.947	6.18785	116.258
1	3183561	3184246	686	3183958	182	56.9392	4.24111	55.6844
1	3187623	3188082	460	3187852	107	18.8859	2.68715	17.8602
1	3189344	3190189	846	3189588	231	105.326	6.35722	103.742
1	3191688	3192596	909	3192196	270	140.172	7.54328	138.267
1	3194010	3195049	1040	3194603	258	103.717	5.52872	102.145
1	3199366	3200263	898	3199927	187	57.9884	4.21261	56.7274
1	3201752	3202586	835	3202118	299	145.289	6.95265	143.328
1	3205679	3206381	703	3205986	242	100.956	5.74567	99.4054
1	3217925	3218686	762	3218322	288	153.627	7.84568	151.571
1	3223800	3224605	806	3224321	171	49.0694	3.91902	47.8609
1	3226219	3227113	895	3226777	280	149.103	7.81767	147.1
1	3227621	3228105	485	3227786	100	14.8812	2.4238	13.8852
1	3238480	3239505	1026	3239107	305	161.036	7.75631	158.887
1	3240747	3241489	743	3241084	303	130.572	6.01461	128.765
1	3244139	3245087	949	3244497	324	143.934	6.24729	141.988
1	3252232	3254774	2543	3252609	324	171.462	7.79935	169.169
1	3252232	3254774	2543	3252919	324	169.045	7.65162	166.788
1	3252232	3254774	2543	3253342	285	116.608	5.65848	114.931
1	3260706	3261659	954	3261350	210	81.1179	5.2499	79.71
1	3262801	3263617	817	3263378	145	51.0035	4.67935	49.7838
1	3263836	3264919	1084	3264233	351	210.824	9.37088	207.781
1	3265967	3266306	340	3266123	95	16.9617	2.68498	15.95
1	3270272	3272085	1814	3270544	128	32.4083	3.48484	31.2972
1	3270272	3272085	1814	3271381	350	202.585	8.87167	199.735
1	3273763	3274435	673	3274029	203	81.7844	5.48396	80.3722
1	3278016	3278702	687	3278314	200	63.077	4.29062	61.7852
1	3279013	3279747	735	3279362	169	60.8351	4.82977	59.557
1	3295218	3296214	997	3295856	206	87.0892	5.78949	85.6406
1	3299672	3300603	932	3300257	248	105.359	5.87131	103.774
1	3300810	3301139	330	3300958	70	7.94721	2.05972	7.01362
1	3302689	3303362	674	3303018	159	44.7259	3.83968	43.5428
1	3305121	3306247	1127	3305821	325	155.699	6.85079	153.617
1	3310887	3311713	827	3311221	295	154.266	7.64615	152.201
1	3322877	3323536	660	3323224	292	117.367	5.55324	115.684
1	3325861	3327207	1347	3326504	315	170.914	8.06116	168.63
1	3328910	3329937	1028	3329273	185	57.7825	4.23801	56.5227
1	3330157	3330632	476	3330243	57	3.22983	1.55007	2.36068
1	3330835	3331092	258	3330967	77	7.62978	1.95352	6.69961
1	3332195	3333307	1113	3332982	164	50.7515	4.17813	49.5334
1	3337194	3338168	975	3337826	230	88.7201	5.26334	87.2594
1	3340839	3341705	867	3341396	278	141.334	7.34736	139.416
1	3346730	3347883	1154	3347498	202	94.4154	6.50622	92.9145
1	3349181	3350172	992	3349598	158	49.1191	4.1872	47.9103
1	3349181	3350172	992	3350133	56	3.48075	1.59421	2.60697
1	3352092	3352861	770	3352606	138	41.2233	4.01123	40.0602
1	3354287	3354775	489	3354511	159	34.1215	3.11994	33.0004
1	3355519	3356427	909	3355894	302	138.39	6.46796	136.504
1	3359155	3359916	762	3359535	153	48.5797	4.2607	47.3741
1	3361256	3361807	552	3361597	114	22.7262	2.91495	21.6747
1	3363412	3364560	1149	3363820	373	195.523	7.73923	192.82
1	3365527	3366168	642	3366007	80	3.80069	1.51398	2.92134
1	3367988	3369166	1179	3368510	332	176.446	7.852	174.078
1	3370427	3371355	929	3370834	378	195.606	7.60981	192.9
1	3383260	3384026	767	3383708	309	160.213	7.57378	158.074
1	3387609	3389424	1816	3388126	324	171.229	7.78499	168.939
1	3387609	3389424	1816	3388948	270	132.343	7.00036	130.519
1	3393866	3395103	1238	3394578	348	205.868	9.15797	202.943
1	3395919	3396932	1014	3395990	50	2.59093	1.48794	1.73465
1	3395919	3396932	1014	3396600	252	117.172	6.53539	115.49
1	3397232	3398323	1092	3397472	129	30.3206	3.29516	29.2217
1	3397232	3398323	1092	3398081	126	29.4928	3.28061	28.399
1	3400838	3401157	320	3400985	85	9.75017	2.10111	8.79799
1	3403179	3403465	287	3403331	69	4.49562	1.65057	3.6049
1	3412044	3412910	867	3412597	318	153.641	6.91871	151.584
1	3418288	3419544	1257	3419147	228	97.8139	5.91543	96.2867
1	3426969	3427494	526	3427256	162	56.3113	4.65515	55.0603
1	3429599	3430694	1096	3430328	344	199.826	8.9119	197.033
1	3431687	3432651	965	3432040	224	92.8757	5.68697	91.386
1	3431687	3432651	965	3432133	227	97.5577	5.92628	96.0336
1	3439689	3440249	561	3439931	219	66.6405	4.16967	65.3266
1	3442602	3443896	1295	3442827	147	40.41	3.75142	39.2518
1	3442602	3443896	1295	3443353	200	90.691	6.27004	89.2172
1	3442602	3443896	1295	3443598	212	95.1688	6.21434	93.6624
1	3449877	3450155	279	3449997	73	5.24031	1.71499	4.3396
1	3453145	3453724	580	3453406	158	48.0702	4.10722	46.8675
1	3460670	3462484	1815	3461218	224	83.0073	5.04168	81.5871
1	3460670	3462484	1815	3461989	306	131.29	5.98638	129.476
1	3465863	3466342	480	3466039	121	31.4471	3.54484	30.3413
1	3469716	3470717	1002	3470195	263	134.465	7.38369	132.62
1	3471937	3472655	719	3472383	164	51.8811	4.26221	50.6561
1	3474557	3474864	308	3474695	59	4.71055	1.75052	3.81761
1	3484617	3486636	2020	3484965	188	48.9633	3.63304	47.7554
1	3484617	3486636	2020	3486277	273	123.606	6.35008	121.865
1	3487527	3488258	732	3487843	299	170.881	8.6528	168.597
1	3492487	3493808	1322	3493396	365	213.808	9.04291	210.686
1	3502772	3504421	1650	3503185	219	103.093	6.5909	101.526
1	3502772	3504421	1650	3504018	269	127.615	6.71789	125.837
1	3514099	3514793	695	3514479	216	100.063	6.45879	98.5186
1	3516307	3516990	684	3516586	91	12.6837	2.32534	11.7055
1	3516307	3516990	684	3516777	99	17.0422	2.63346	16.0297
1	3517372	3517859	488	3517583	123	25.7911	3.02951	24.7198
1	3525151	3526362	1212	3525660	134	43.6344	4.3268	42.4574
1	3525151	3526362	1212	3526149	104	25.603	3.36529	24.5328
1	3530520	3531473	954	3530807	108	27.8146	3.49349	26.7308
1	3530520	3531473	954	3531269	65	7.91442	2.11532	6.98114
1	3532407	3533372	966	3532964	233	101.761	6.04459	100.204
1	3535445	3536325	881	3535784	262	129.464	7.06355	127.668
1	3549992	3550725	734	3550382	301	159.667	7.80114	157.536
1	3554017	3555071	1055	3554408	327	190.113	8.90444	187.515
1	3558361	3558922	562	3558604	152	45.3544	4.0292	44.1675
1	3562893	3563894	1002	3563351	309	162.409	7.71313	160.243
1	3565176	3566003	828	3565539	284	151.047	7.80952	149.021
1	3569460	3570785	1326	3570244	320	184.597	8.79598	182.098
1	3577271	3578312	1042	3577524	158	60.1715	5.09601	58.897
1	3577271	3578312	1042	3577992	118	26.066	3.13382	24.9931
1	3589505	3590607	1103	3589924	183	68.442	5.04193	67.1166
1	3589505	3590607	1103	3590374	116	28.8182	3.41351	27.7285
1	3591900	3592374	475	3592136	134	30.6867	3.23973	29.5855
1	3593958	3595196	1239	3594903	177	72.7946	5.56938	71.4418
1	3596295	3596743	449	3596494	112	26.6505	3.29681	25.5741
1	3604191	3605100	910	3604594	301	151.043	7.2474	149.018
1	3606538	3607560	1023	3607247	328	194.985	9.20165	192.294
1	3609627	3610499	873	3610121	310	168.622	8.08365	166.371
1	3611720	3613637	1918	3612378	257	115.887	6.30334	114.216
1	3611720	3613637	1918	3612797	276	120.844	6.1057	119.128
1	3615614	3616201	588	3615972	166	58.8439	4.7519	57.5776
1	3623048	3623828	781	3623489	258	136.538	7.72302	134.671
1	3625820	3626222	403	3626017	105	13.2104	2.22756	12.2279
1	3627632	3628375	744	3627970	239	110.618	6.48343	108.992
1	3636423	3637205	783	3636927	170	60.5767	4.78262	59.3
1	3639791	3640623	833	3640063	281	135.831	6.8897	133.971
1	3646632	3647536	905	3647245	185	71.2807	5.20365	69.9376
1	3648025	3648836	812	3648298	150	36.935	3.44054	35.7972
1	3655042	3655634	593	3655412	148	27.49	2.824	26.4083
1	3657619	3658508	890	3658099	256	118.649	6.51429	116.954
1	3659155	3659956	802	3659457	326	175.557	7.98912	173.202
1	3664294	3665686	1393	3664634	375	240.183	10.3714	236.238
1	3664294	3665686	1393	3665389	138	31.2875	3.22139	30.1828
1	3666351	3667251	901	3666980	157	44.4778	3.86019	43.2959
1	3670479	3671072	594	3670729	150	47.2243	4.22325	46.0265
1	3675495	3676056	562	3675815	117	28.1891	3.3369	27.1032
1	3676682	3677698	1017	3677078	322	163.168	7.35956	160.991
1	3681773	3683007	1235	3682310	355	196.812	8.34573	194.084
1	3684587	3685677	1091	3685020	361	189.176	7.72739	186.595
1	3702557	3703733	1177	3702923	341	203.714	9.28451	200.838
1	3708865	3709612	748	3709339	214	78.548	4.98273	77.1581
1	3713114	3713675	562	3713400	159	51.9556	4.38429	50.7302
1	3715061	3715758	698	3715337	277	142.575	7.46642	140.644
1	3718763	3719563	801	3719156	220	78.8736	4.87134	77.481
1	3722815	3723692	878	3723130	138	44.9054	4.33186	43.7213
1	3728767	3729624	858	3729143	207	76.2218	4.99159	74.847
1	3733093	3733969	877	3733361	101	19.7158	2.85279	18.6845
1	3740730	3741577	848	3740914	74	10.2925	2.28682	9.33542
1	3740730	3741577	848	3741287	64	7.50705	2.0751	6.57843
1	3744827	3746369	1543	3745261	273	145.602	7.82521	143.638
1	3744827	3746369	1543	3745984	226	91.5717	5.54596	90.0918
1	3753226	3753956	731	3753535	199	90.629	6.30077	89.1556
1	3755942	3756187	246	3756059	73	7.5995	1.98746	6.6696
1	3756344	3757016	673	3756657	220	87.0699	5.39937	85.6214
1	3760042	3760348	307	3760201	114	22.7262	2.91495	21.6747
1	3760541	3761287	747	3760901	202	65.4829	4.40281	64.1762
1	3767621	3768348	728	3768055	265	124.271	6.61836	122.524
1	3774649	3774917	269	3774774	50	3.46158	1.63457	2.58817
1	3777326	3778326	1001	3777549	146	46.8259	4.28877	45.6304
1	3777326	3778326	1001	3778031	217	101.885	6.56677	100.327
1	3778845	3779674	830	3779195	193	67.7123	4.73972	66.3916
1	3786180	3786988	809	3786516	134	43.3672	4.30233	42.192
1	3790129	3790839	711	3790511	172	46.8429	3.75215	45.6474
1	3793014	3794202	1189	3793729	252	104.419	5.71187	102.843
1	3797984	3798358	375	3798146	102	10.3035	2.00846	9.34632
1	3802609	3804159	1551	3803307	263	134.495	7.38583	132.649
1	3802609	3804159	1551	3803678	215	102.055	6.65233	100.496
1	3807046	3807900	855	3807348	258	128.09	7.10139	126.307
1	3810367	3811245	879	3810652	135	31.9782	3.32269	30.8693
1	3813133	3813439	307	3813266	51	2.25817	1.42489	1.40971
1	3819709	3820703	995	3820412	122	26.6786	3.11773	25.602
1	3821996	3823045	1050	3822634	363	224.012	9.77617	220.597
1	3828068	3829011	944	3828334	97	10.8103	2.09195	9.84854
1	3828068	3829011	944	3828839	99	17.2132	2.64935	16.1996
1	3832564	3833555	992	3832866	309	147.948	6.8331	145.957
1	3836612	3837621	1010	3837298	304	153.665	7.31939	151.608
1	3837844	3838422	579	3838106	175	63.903	4.9089	62.606
1	3841401	3842288	888	3841825	105	18.2026	2.65478	17.1819
1	3846359	3846927	569	3846658	156	36.2341	3.2993	35.1003
1	3847157	3848106	950	3847499	379	234.244	9.816	230.509
1	3849287	3850079	793	3849741	193	79.0389	5.56918	77.6454
1	3860860	3861323	464	3861060	117	25.7756	3.12623	24.7045
1	3862398	3863011	614	3862657	166	60.8581	4.91471	59.5797
1	3866074	3867037	964	3866728	316	150.024	6.76681	148.01
1	3874496	3875031	536	3874762	116	21.7938	2.80777	20.7485
1	3876636	3877222	587	3877023	122	19.9179	2.58481	18.8849
1	3878691	3879088	398	3878909	121	29.1432	3.34302	28.0514
1	3879480	3880376	897	3880124	163	52.3311	4.31888	51.1036
1	3881843	3882313	471	3882059	123	25.7911	3.02951	24.7198
1	3888795	3889416	622	3889070	122	23.9893	2.90029	22.9295
1	3889629	3890464	836	3890216	88	12.0555	2.29901	11.0827
1	3895767	3897020	1254	3896596	301	151.043	7.2474	149.018
1	3902263	3902564	302	3902462	83	7.94728	1.93619	7.01369
1	3902929	3903444	516	3903257	80	7.78187	1.94384	6.85013
1	3905658	3905999	342	3905823	76	8.5791	2.06804	7.639
1	3913511	3914498	988	3914105	344	185.081	7.99554	182.574
1	3914723	3915867	1145	3915063	360	229.954	10.3099	226.359
1	3920502	3921151	650	3920797	195	70.3651	4.87669	69.0278
1	3930268	3931495	1228	3930574	153	36.9644	3.39451	35.8265
1	3930268	3931495	1228	3931300	93	14.5002	2.47545	13.5071
1	3938498	3939436	939	3938806	198	75.1633	5.14049	73.795
1	3945746	3946579	834	3946100	311	155.631	7.23075	153.55
1	3948638	3949438	801	3949029	234	99.4457	5.85891	97.9063
1	3951352	3952124	773	3951618	229	93.8485	5.61926	92.3518
1	3965742	3966841	1100	3966511	215	92.9577	5.95208	91.4675
1	3967426	3968267	842	3967814	242	116.322	6.79635	114.647
1	3971100	3971930	831	3971590	249	107.777	5.9995	106.173
1	3972626	3973336	711	3973087	194	82.5781	5.81658	81.1604
1	3975971	3976231	261	3976114	67	3.61384	1.54938	2.73789
1	3978480	3979261	782	3978972	201	69.5024	4.68145	68.1706
1	3981206	3982062	857	3981567	303	170.407	8.46183	168.129
1	3986523	3987332	810	3986983	288	155.317	7.96366	153.24
1	3992322	3993599	1278	3992852	235	111.393	6.67038	109.761
1	3992322	3993599	1278	3993297	265	147.347	8.27568	145.364
1	3995363	3996056	694	3995641	160	44.383	3.79631	43.2017
1	4001321	4002877	1557	4001967	333	179.647	8.01534	177.228
1	4003752	4004621	870	4004085	339	167.67	7.14499	165.432
1	4009653	4010469	817	4010108	330	141.967	6.02033	140.043
1	4010766	4011393	628	4011024	195	74.3677	5.16158	73.0047
1	4014095	4015648	1554	4014490	209	61.4333	4.03671	60.1515
1	4014095	4015648	1554	4015079	334	182.912	8.18457	180.441
1	4019456	4021008	1553	4019718	63	2.98663	1.48323	2.12253
1	4019456	4021008	1553	4020648	231	95.3757	5.66812	93.8675
1	4028636	4029532	897	4028933	304	140.035	6.51065	138.132
1	4033212	4034135	924	4033825	330	204.425	9.79356	201.534
1	4038177	4038833	657	4038566	149	47.6681	4.28388	46.4676
1	4043205	4043967	763	4043696	147	48.6009	4.41315	47.3951
1	4053109	4053896	788	4053627	263	107.504	5.63545	105.903
1	4056792	4057091	300	4057069	75	2.4289	1.36397	1.57636
1	4058151	4058663	513	4058373	113	30.6674	3.65374	29.5663
1	4062563	4063413	851	4063060	331	177.819	7.96734	175.429
1	4064823	4065288	466	4065061	114	21.4753	2.80963	20.4319
1	4065771	4066428	658	4066176	149	42.5381	3.87474	41.3675
1	4072708	4073563	856	4073032	325	165.807	7.42791	163.595
1	4076298	4077038	741	4076661	307	148.188	6.9015	146.195
1	4079835	4080139	305	4079985	73	10.8928	2.37173	9.93008
1	4084451	4084910	460	4084703	139	25.7568	2.81101	24.6858
1	4089879	4090652	774	4090384	208	90.279	5.96887	88.8073
1	4095502	4095889	388	4095674	88	8.60677	1.96176	7.66643
1	4105224	4106800	1577	4105504	168	61.748	4.93063	60.4641
1	4105224	4106800	1577	4106433	240	127.365	7.72414	125.589
1	4116684	4117522	839	4117000	118	33.6144	3.81399	32.4958
1	4118585	4119109	525	4118860	152	34.1355	3.21525	33.0142
1	4121296	4122207	912	4121603	308	143.343	6.59604	141.403
1	4126001	4126741	741	4126347	209	89.4279	5.87339	87.9624
1	4137542	4138177	636	4137856	204	72.8152	4.83381	71.4621
1	4140312	4141054	743	4140538	128	28.3111	3.15167	27.2245
1	4144938	4145749	812	4145307	141	37.8156	3.66808	36.6725
1	4147937	4148759	823	4148216	322	137.316	5.95492	135.441
1	4153573	4155406	1834	4153878	277	158.947	8.672	156.825
1	4153573	4155406	1834	4154354	105	26.1499	3.39734	25.0763
1	4153573	4155406	1834	4155227	93	19.8654	3.01273	18.8329
1	4157661	4160209	2549	4157971	267	146.959	8.16237	144.981
1	4157661	4160209	2549	4158837	68	5.50571	1.78238	4.60122
1	4157661	4160209	2549	4159625	314	184.055	8.99576	181.565
1	4171975	4173165	1191	4172360	347	181.036	7.6707	178.595
1	4176397	4177654	1258	4177282	180	53.5917	4.05575	52.3568
1	4181852	4182687	836	4182218	165	57.0963	4.6394	55.8408
1	4185445	4186253	809	4185896	259	134.647	7.54262	132.799
1	4187083	4188090	1008	4187758	369	201.028	8.15563	198.212
1	4189426	4190148	723	4189920	122	28.3711	3.2587	27.284
1	4194649	4196259	1611	4195379	335	160.303	6.8481	158.164
1	4197017	4197992	976	4197213	72	9.9371	2.27243	8.98342
1	4197017	4197992	976	4197664	82	11.5564	2.32139	10.588
1	4198358	4199126	769	4198775	213	83.3247	5.32455	81.9018
1	4200966	4201732	767	4201301	302	167.59	8.30275	165.353
1	4208088	4209003	916	4208684	179	58.3013	4.39768	57.0382
1	4215542	4217160	1619	4216000	256	113.348	6.16749	111.699
1	4215542	4217160	1619	4216445	335	160.303	6.8481	158.164
1	4220104	4220884	781	4220407	297	172.968	8.88893	170.652
1	4221879	4222606	728	4222113	131	39.6245	4.04267	38.471
1	4222967	4223775	809	4223280	247	116.724	6.66069	115.046
1	4227271	4227906	636	4227522	96	16.2865	2.60519	15.2798
1	4237731	4238778	1048	4238397	233	115	7.01415	113.337
1	4241616	4243050	1435	4242104	278	124.157	6.25169	122.411
1	4241616	4243050	1435	4242832	140	39.9968	3.86366	38.8409
1	4244287	4245223	937	4244651	301	137.57	6.44661	135.692
1	4247272	4248438	1167	4247943	247	106.2	5.95151	104.609
1	4250917	4251744	828	4251215	198	73.8043	5.04414	72.4447
1	4260730	4261505	776	4260908	94	16.518	2.65701	15.5092
1	4263563	4265075	1513	4264601	352	207.562	9.11855	204.597
1	4268032	4269002	971	4268658	278	141.334	7.34736	139.416
1	4270186	4270893	708	4270608	256	113.348	6.16749	111.699
1	4274537	4275337	801	4274902	358	222.719	9.89258	219.343
1	4282841	4283628	788	4283255	228	102.937	6.27883	101.372
1	4290297	4290911	615	4290606	190	59.9073	4.27983	58.6347
1	4296373	4297200	828	4296889	222	99.37	6.2072	97.8315
1	4298834	4299448	615	4299135	168	51.2351	4.12893	50.014
1	4305012	4306591	1580	4305480	356	172.299	6.96136	169.994
1	4305012	4306591	1580	4306161	183	69.4859	5.12164	68.1542
1	4322042	4323072	1031	4322706	264	135.348	7.41166	133.494
1	4325690	4326331	642	4326057	217	101.04	6.50046	99.4892
1	4327354	4328528	1175	4328158	299	169.705	8.56775	167.438
1	4334554	4335321	768	4334858	292	128.535	6.1573	126.748
1	4347821	4349717	1897	4348155	143	42.6538	4.01433	41.4826
1	4347821	4349717	1897	4349006	398	247.498	9.92754	243.261
1	4351137	4351697	561	4351431	179	68.146	5.12978	66.8228
1	4353772	4354586	815	4354071	253	121.774	6.82184	120.05
1	4357188	4358340	1153	4357995	168	52.2883	4.2049	51.0611
1	4360661	4361345	685	4361078	189	75.6558	5.42624	74.2846
1	4364326	4365449	1124	4365068	285	143.291	7.24936	141.352
1	4367286	4368010	725	4367649	323	172.821	7.91582	170.509
1	4369623	4371376	1754	4370575	357	183.426	7.52326	180.946
1	4374055	4375219	1165	4374801	334	148.533	6.26151	146.536
1	4375425	4376357	933	4375782	261	134.833	7.4825	132.984
1	4378985	4379381	397	4379180	143	36.3583	3.51814	35.224
1	4380637	4381676	1040	4381239	385	208.708	8.11167	205.715
1	4384362	4386166	1805	4385105	298	148.435	7.1754	146.439
1	4392662	4394411	1750	4393838	337	172.146	7.45028	169.842
1	4395101	4396941	1841	4395900	336	192.368	8.71823	189.727
1	4395101	4396941	1841	4396666	83	8.05041	1.94674	7.11569
1	4397240	4398199	960	4397819	237	101.794	5.9337	100.237
1	4404449	4405627	1179	4405322	313	163.788	7.67151	161.603
1	4416315	4417097	783	4416728	280	112.814	5.55956	111.17
1	4419875	4420257	383	4420063	93	18.06	2.8269	17.0401
1	4423570	4424648	1079	4424007	337	165.944	7.10296	163.731
1	4429768	4430357	590	4430015	160	43.4639	3.73125	42.288
1	4433619	4434985	1367	4433974	314	162.495	7.55937	160.327
1	4438715	4439513	799	4439139	167	53.822	4.33971	52.5855
1	4442155	4443770	1616	4443246	372	211.148	8.64446	208.096
1	4446570	4448214	1645	4447152	245	115.923	6.66845	114.252
1	4446570	4448214	1645	4447742	235	108.216	6.43865	106.609
1	4452224	4452939	716	4452542	203	80.2452	5.37226	78.8435
1	4459126	4460725	1600	4459545	284	134.526	6.72018	132.68
1	4459126	4460725	1600	4460466	101	16.8193	2.58544	15.8087
1	4461785	4462867	1083	4462144	302	145.887	6.90386	143.919
1	4464026	4465435	1410	4464292	105	15.9211	2.4566	14.9171
1	4464026	4465435	1410	4464756	54	2.71026	1.48579	1.85166
1	4464026	4465435	1410	4465205	72	5.76696	1.7835	4.8591
1	4467276	4468841	1566	4467594	169	43.3518	3.5725	42.1766
1	4467276	4468841	1566	4468449	136	33.3091	3.40871	32.1924
1	4472421	4473293	873	4472932	205	71.0114	4.69371	69.6701
1	4478104	4478627	524	4478314	158	56.0846	4.74532	54.8351
1	4480741	4481490	750	4480983	258	120.025	6.54633	118.318
1	4484533	4485437	905	4484885	322	157.053	7.00546	154.954
1	4491454	4492624	1171	4492163	285	160.783	8.47579	158.637
1	4494969	4495956	988	4495328	270	128.455	6.74277	126.669
1	4498820	4499742	923	4499090	246	107.064	6.0346	105.465
1	4502704	4503595	892	4503041	149	48.7815	4.3763	47.5747
1	4502704	4503595	892	4503309	149	50.7244	4.54082	49.5064
1	4512607	4513918	1312	4513546	255	125.997	7.05432	124.234
1	4515508	4516324	817	4515827	271	147.743	8.0609	145.755
1	4525416	4526098	683	4525808	255	131.66	7.46888	129.843
1	4528987	4530129	1143	4529680	342	158.636	6.5933	156.518
1	4542312	4543727	1416	4542712	272	128.244	6.66982	126.46
1	4544887	4545709	823	4545155	233	114.527	6.97756	112.868
1	4547587	4548614	1028	4548293	221	97.2547	6.0832	95.7319
1	4557359	4557884	526	4557467	57	3.08019	1.52741	2.21388
1	4557359	4557884	526	4557772	60	3.96634	1.63831	3.08421
1	4567060	4568351	1292	4567492	222	106.069	6.71739	104.479
1	4567060	4568351	1292	4568141	116	30.6847	3.58527	29.5836
1	4575777	4576716	940	4576371	303	135.66	6.29071	133.803
1	4577095	4577901	807	4577490	297	130.834	6.16655	129.024
1	4588117	4588618	502	4588414	94	20.0308	3.01011	18.9974
1	4589708	4590497	790	4590231	220	101.662	6.44524	100.106
1	4592825	4593666	842	4593395	206	97.748	6.63443	96.2215
1	4593957	4594258	302	4594107	74	9.03761	2.14194	8.0926
1	4601233	4601881	649	4601510	147	47.4548	4.31627	46.2557
1	4608468	4610646	2179	4608663	83	14.192	2.58992	13.2015
1	4608468	4610646	2179	4609467	243	117.169	6.82432	115.487
1	4608468	4610646	2179	4610180	276	154.211	8.34859	152.148
1	4614297	4615240	944	4614902	313	161.605	7.53537	159.449
1	4615821	4616802	982	4616085	157	51.7749	4.41903	50.5506
1	4641359	4642120	762	4641764	173	65.3269	5.07723	64.0211
1	4642583	4642830	248	4642705	62	3.76113	1.59689	2.88237
1	4643642	4644379	738	4644032	158	58.7835	4.9749	57.5177
1	4646298	4646987	690	4646708	166	61.6489	4.97971	60.3656
1	4662775	4663492	718	4662975	106	24.2408	3.19059	23.1795
1	4662775	4663492	718	4663351	67	8.6227	2.17943	7.68191
1	4672323	4673140	818	4672800	295	143.843	6.97955	141.898
1	4678845	4679890	1046	4679238	173	54.0161	4.22317	52.7785
1	4678845	4679890	1046	4679642	245	96.933	5.42239	95.4127
1	4681832	4682228	397	4682034	76	12.1059	2.46788	11.1325
1	4688264	4688787	524	4688571	110	20.8383	2.81356	19.7993
1	4693234	4694078	845	4693609	283	146.944	7.5606	144.965
1	4695133	4695970	838	4695525	111	25.7315	3.23207	24.6607
1	4704112	4704615	504	4704378	138	32.1584	3.28662	31.0488
1	4709887	4710689	803	4710256	147	45.3165	4.13934	44.13
1	4713632	4714886	1255	4714239	284	151.047	7.80952	149.021
1	4717460	4718204	745	4717820	85	12.2604	2.35656	11.2858
1	4721586	4722418	833	4721972	274	141.6	7.50266	139.68
1	4724538	4725146	609	4724809	204	81.4413	5.43117	80.0316
1	4726748	4727363	616	4727014	148	44.3079	4.03504	43.127
1	4733210	4734769	1560	4733594	209	84.7426	5.53027	83.3109
1	4733210	4734769	1560	4734394	202	83.5262	5.64193	82.1021
1	4735521	4736248	728	4735809	227	99.5978	6.06977	98.0574
1	4740019	4740670	652	4740183	109	14.6906	2.31161	13.6959
1	4746263	4746937	675	4746649	191	79.0221	5.62935	77.6287
1	4748079	4748713	635	4748410	159	56.8396	4.78036	55.5854
1	4748897	4750371	1475	4749204	197	69.224	4.75161	67.8938
1	4748897	4750371	1475	4749705	161	55.6277	4.62639	54.3808
1	4754486	4756665	2180	4755189	342	178.759	7.68577	176.354
1	4754486	4756665	2180	4756096	282	156.822	8.30186	154.727
1	4758969	4759913	945	4759187	108	19.9173	2.76287	18.8844
1	4758969	4759913	945	4759682	115	27.0994	3.27866	26.02
1	4761022	4762390	1369	4761334	328	172.832	7.75768	170.519
1	4761022	4762390	1369	4762143	104	23.2006	3.13031	22.1461
1	4765463	4766870	1408	4766018	200	92.7618	6.44212	91.2725
1	4773531	4774134	604	4773748	167	58.5064	4.69871	57.2422
1	4776403	4777395	993	4776853	322	186.514	8.85079	183.981
1	4788499	4789186	688	4788807	229	101.957	6.17725	100.398
1	4794723	4795456	734	4795037	265	135.164	7.36309	133.312
1	4797394	4798455	1062	4797811	312	171.633	8.2133	169.337
1	4801051	4801903	853	4801552	332	195.599	9.08504	192.895
1	4802728	4803598	871	4803070	319	181.095	8.59444	178.653
1	4806513	4807575	1063	4807186	354	204.219	8.83278	201.331
1	4810466	4811193	728	4810735	162	41.1107	3.53527	39.9483
1	4811839	4812413	575	4812107	170	55.786	4.4172	54.5381
1	4817159	4818084	926	4817690	282	147.024	7.60071	145.044
1	4819808	4820559	752	4820280	189	81.3748	5.88456	79.9656
1	4826795	4827519	725	4827250	226	94.6534	5.75386	93.1502
1	4828162	4828427	266	4828304	85	9.02075	2.02784	8.07592
1	4836859	4837630	772	4837315	122	35.9701	3.93587	34.8381
1	4838854	4840540	1687	4839380	352	224.83	10.2989	221.389
1	4838854	4840540	1687	4840100	232	93.1011	5.49404	91.6097
1	4845404	4845774	371	4845613	104	19.8829	2.82005	18.8502
1	4847142	4847823	682	4847425	199	86.9932	6.00482	85.5462
1	4850438	4850857	420	4850631	88	13.5888	2.45248	12.6031
1	4854300	4855309	1010	4854836	307	146.26	6.78901	144.288
1	4855492	4856191	700	4855730	157	55.7012	4.74122	54.4538
1	4857505	4857867	363	4857686	76	8.5791	2.06804	7.639
1	4861212	4862149	938	4861694	339	187.551	8.30673	185
1	4873021	4873409	389	4873136	74	5.4973	1.73816	4.59348
1	4876397	4877281	885	4876997	286	148.413	7.55803	146.417
1	4877646	4879076	1431	4878046	232	97.8892	5.80904	96.3616
1	4877646	4879076	1431	4878619	188	58.6257	4.23501	57.3609
1	4881204	4882038	835	4881698	293	150.318	7.45214	148.301
1	4884171	4885633	1463	4884580	203	87.3082	5.89938	85.8577
1	4884171	4885633	1463	4885208	180	71.0653	5.33243	69.7238
1	4887624	4887906	283	4887769	84	13.8452	2.53681	12.8573
1	4888145	4888986	842	4888554	235	104.745	6.19278	103.165
1	4890816	4892219	1404	4891543	268	139.997	7.6031	138.094
1	4897328	4898075	748	4897593	169	58.6484	4.65831	57.3834
1	4899026	4900013	988	4899431	347	181.036	7.6707	178.595
1	4908235	4909243	1009	4908530	67	8.6227	2.17943	7.68191
1	4908235	4909243	1009	4908967	80	12.6684	2.46976	11.6903
1	4912330	4913236	907	4912908	271	141.601	7.60964	139.681
1	4915677	4916545	869	4915939	148	43.9358	4.00544	42.7572
1	4915677	4916545	869	4916295	106	10.8893	2.02798	9.92683
1	4920788	4921605	818	4921264	152	51.9852	4.56626	50.7597
1	4924421	4924813	393	4924542	76	5.00915	1.67003	4.11103
1	4927919	4928695	777	4928409	274	138.985	7.321	137.092
1	4930200	4930982	783	4930701	317	185.848	9.00194	183.327
1	4934275	4935990	1716	4934437	83	8.05041	1.94674	7.11569
1	4934275	4935990	1716	4935133	302	156.923	7.58867	154.827
1	4934275	4935990	1716	4935686	275	128.231	6.58257	126.447
1	4939200	4940095	896	4939507	146	35.5534	3.4068	34.4235
1	4940277	4940691	415	4940509	64	7.56975	2.08327	6.6402
1	4946889	4947667	779	4947366	319	178.607	8.42708	176.205
1	4951642	4952997	1356	4952535	306	156.763	7.45122	154.668
1	4954026	4954937	912	4954304	272	122.793	6.32691	121.059
1	4958566	4959434	869	4958998	327	163.384	7.22986	161.204
1	4963431	4964425	995	4964067	259	139.717	7.92764	137.817
1	4969203	4970135	933	4969654	116	16.4738	2.38461	15.4658
1	4973009	4973740	732	4973486	218	81.4005	5.07543	79.9911
1	4980582	4981502	921	4980920	240	121.528	7.2596	119.805
1	4983472	4984377	906	4983903	256	129.894	7.30147	128.094
1	4990002	4990878	877	4990211	104	22.4994	3.06341	21.4492
1	4990002	4990878	877	4990643	148	36.6496	3.45315	35.5136
1	4991583	4992344	762	4992005	108	17.1544	2.52613	16.1412
1	5000023	5000711	689	5000418	288	134.128	6.58487	132.286
1	5002755	5003486	732	5003276	131	41.5193	4.21486	40.3546
1	5013877	5014559	683	5014255	223	97.1673	6.01611	95.645
1	5015919	5016688	770	5016363	248	113.874	6.43206	112.221
1	5023380	5024371	992	5023809	199	78.7248	5.37152	77.3333
1	5027620	5028438	819	5027922	258	125.587	6.92523	123.828
1	5035720	5036564	845	5036292	226	99.6312	6.10225	98.0908
1	5037560	5038440	881	5037858	325	193.699	9.23316	191.033
1	5040758	5041396	639	5041067	215	67.2876	4.27354	65.9698
1	5042484	5043944	1461	5042825	223	107.148	6.76605	105.549
1	5046305	5046764	460	5046548	112	19.9727	2.71178	18.9395
1	5047908	5048580	673	5048218	249	90.1836	4.94622	88.713
1	5054258	5055265	1008	5054935	255	129.536	7.31115	127.739
1	5058697	5059847	1151	5058921	124	37.2697	4.0063	36.1298
1	5058697	5059847	1151	5059495	97	21.8913	3.14094	20.8451
1	5062238	5062547	310	5062376	86	8.31869	1.94945	7.38105
1	5063847	5065171	1325	5064523	318	187.936	9.10999	185.378
1	5067348	5068572	1225	5068176	221	106.263	6.76898	104.671
1	5076315	5077842	1528	5077035	367	230.359	10.0399	226.75
1	5081406	5082563	1158	5082244	292	133.784	6.45838	131.946
1	5088184	5088856	673	5088565	168	62.0481	4.955	60.7624
1	5090955	5091478	524	5091170	153	45.9749	4.05553	44.7844
1	5097422	5098058	637	5097742	124	32.4523	3.5699	31.3406
1	5103735	5104802	1068	5104394	382	231.504	9.52945	227.857
1	5106169	5106901	733	5106583	202	70.1857	4.70462	68.8495
1	5110745	5111705	961	5111343	300	158.938	7.78691	156.816
1	5114659	5115541	883	5115172	288	159.319	8.24897	157.193
1	5122653	5123616	964	5123141	288	143.844	7.19063	141.899
1	5124818	5125912	1095	5125022	91	16.9017	2.74331	15.8905
1	5124818	5125912	1095	5125525	60	6.17565	1.94401	5.26247
1	5137034	5137777	744	5137418	264	118.062	6.24859	116.372
1	5138480	5139484	1005	5138871	345	193.16	8.45332	190.504
1	5142744	5143764	1021	5143426	275	145.162	7.71931	143.203
1	5149253	5151075	1823	5149934	349	188.35	8.03377	185.784
1	5149253	5151075	1823	5150349	337	176.482	7.70133	174.113
1	5152735	5153018	284	5152889	69	7.97572	2.0745	7.04186
1	5164316	5165161	846	5164739	350	177.251	7.37615	174.87
1	5166008	5166792	785	5166480	303	170.285	8.45327	168.009
1	5167475	5168258	784	5167962	249	107.777	5.9995	106.173
1	5168606	5170576	1971	5168955	268	111.331	5.74218	109.699
1	5168606	5170576	1971	5169452	264	116.641	6.15987	114.963
1	5168606	5170576	1971	5170332	117	29.3344	3.43953	28.2416
1	5171310	5171649	340	5171499	84	13.1895	2.46716	12.2071
1	5175416	5176319	904	5175986	273	136.96	7.21568	135.088
1	5177498	5178699	1202	5177916	291	146.685	7.28	144.709
1	5186063	5187024	962	5186713	349	160.763	6.54188	158.617
1	5187600	5188397	798	5187898	183	59.7964	4.41563	58.5243
1	5193391	5194285	895	5193929	347	166.599	6.88514	164.376
1	5199084	5200308	1225	5199652	307	135.43	6.18422	133.575
1	5202823	5203457	635	5203112	200	86.3992	5.92483	84.9549
1	5204601	5205853	1253	5205202	168	44.5193	3.6654	43.3372
1	5208657	5210006	1350	5209438	350	214.481	9.65761	211.34
1	5211203	5212282	1080	5211848	363	190.975	7.77009	188.36
1	5212665	5212933	269	5212806	63	4.47603	1.68745	3.58616
1	5219295	5220217	923	5219930	323	172.821	7.91582	170.509
1	5220571	5221462	892	5220896	227	85.1574	5.10891	83.7223
1	5223558	5224168	611	5223916	142	34.1776	3.37188	33.0558
1	5224326	5225447	1122	5224673	299	137.732	6.50662	135.853
1	5227173	5228042	870	5227677	296	133.49	6.33988	131.654
1	5230204	5231120	917	5230809	305	128.883	5.88207	127.093
1	5235886	5236574	689	5236268	123	26.7303	3.10559	25.653
1	5237976	5238808	833	5238239	181	66.8254	4.9728	65.5103
1	5240681	5241563	883	5241207	281	130.168	6.53549	128.365
1	5242292	5244419	2128	5242982	357	173.152	6.98086	170.834
1	5242292	5244419	2128	5243723	341	180.082	7.79247	177.657
1	5248880	5250549	1670	5249253	254	117	6.46359	115.319
1	5248880	5250549	1670	5250096	210	78.3621	5.06358	76.9729
1	5251372	5253236	1865	5251870	264	131.635	7.14825	129.818
1	5251372	5253236	1865	5252625	271	118.547	6.09483	116.852
1	5262672	5265054	2383	5263365	94	13.9261	2.408	12.9376
1	5262672	5265054	2383	5264044	296	135.267	6.44156	133.413
1	5262672	5265054	2383	5264684	263	130.42	7.09689	128.614
1	5267579	5268521	943	5268079	209	80.8873	5.25947	79.4819
1	5269209	5269903	695	5269459	147	45.3165	4.13934	44.13
1	5271321	5272048	728	5271772	140	39.1181	3.79224	37.9677
1	5273659	5274134	476	5273954	101	16.2918	2.53787	15.2849
1	5274434	5274706	273	5274563	70	6.01304	1.82818	5.10237
1	5276771	5277649	879	5277182	257	119.198	6.52105	117.498
1	5279089	5279929	841	5279515	241	96.8905	5.51397	95.3713
1	5280825	5281103	279	5280949	58	2.90531	1.4955	2.04259
1	5284101	5284500	400	5284282	133	26.0448	2.90629	24.9721
1	5286987	5287672	686	5287268	239	93.9264	5.3778	92.4285
1	5294551	5295425	875	5294886	262	105.235	5.52686	103.652
1	5295866	5296961	1096	5296555	338	208.371	9.73171	205.387
1	5297924	5300028	2105	5298123	100	11.4505	2.12248	10.483
1	5297924	5300028	2105	5298403	114	22.6286	2.90667	21.5776
1	5297924	5300028	2105	5299360	136	36.7062	3.67949	35.5695
1	5297924	5300028	2105	5299651	117	22.2583	2.83176	21.2099
1	5302704	5303475	772	5303208	238	111.088	6.54904	109.457
1	5304324	5305105	782	5304560	192	73.5011	5.17813	72.1438
1	5308796	5309594	799	5309212	308	137.961	6.29781	136.08
1	5315476	5316251	776	5315865	244	114.765	6.6185	113.104
1	5317977	5318862	886	5318244	193	74.3032	5.21038	72.9406
1	5322764	5323862	1099	5323415	304	155.775	7.45163	153.692
1	5326193	5327568	1376	5326682	378	214.312	8.63552	211.177
1	5328985	5329776	792	5329375	262	118.189	6.31148	116.498
1	5332203	5333077	875	5332640	209	80.3863	5.22502	78.9834
1	5340359	5342103	1745	5341553	365	186.228	7.45954	183.701
1	5345495	5346113	619	5345839	166	49.9829	4.08007	48.7691
1	5361975	5363146	1172	5362319	163	63.5972	5.23665	62.3023
1	5361975	5363146	1172	5363087	54	2.84248	1.5071	1.98092
1	5381038	5381837	800	5381367	269	135.633	7.25819	133.776
1	5389996	5391208	1213	5390431	355	169.511	6.84319	167.246
1	5398877	5401909	3033	5399364	336	183.892	8.17935	181.405
1	5398877	5401909	3033	5399833	374	198.667	7.88051	195.9
1	5403004	5403876	873	5403590	254	100.718	5.44333	99.1689
1	5404328	5405530	1203	5404727	396	186.865	6.76578	184.327
1	5405972	5406859	888	5406305	304	138.236	6.40948	136.352
1	5409147	5410062	916	5409725	342	166.252	6.99077	164.034
1	5410846	5411920	1075	5411160	234	112.9	6.81737	111.255
1	5419925	5421011	1087	5420365	178	67.2214	5.08546	65.9039
1	5425639	5426359	721	5425988	271	107.541	5.46139	105.939
1	5435748	5436621	874	5436303	239	95.3886	5.4684	93.8802
1	5442621	5443718	1098	5443377	351	206.591	9.09272	203.649
1	5444361	5445618	1258	5444761	346	203.922	9.10548	201.042
1	5445930	5447866	1937	5447090	390	246.484	10.1727	242.291
1	5445930	5447866	1937	5447507	390	247.684	10.2503	243.44
1	5448101	5450195	2095	5448558	360	192.162	7.92239	189.525
1	5448101	5450195	2095	5449031	342	175.465	7.49744	173.112
1	5451493	5452234	742	5451808	205	77.4807	5.1255	76.0975
1	5454794	5455676	883	5455184	245	125.195	7.3538	123.439
1	5457152	5457493	342	5457299	93	14.7801	2.50245	13.7849
1	5459577	5461134	1558	5460103	267	139.642	7.61398	137.743
1	5459577	5461134	1558	5460772	222	93.1402	5.76044	91.6482
1	5461380	5461985	606	5461554	98	15.5535	2.50939	14.5524
1	5464333	5464940	608	5464607	201	81.7057	5.53517	80.2949
1	5465328	5466218	891	5465633	195	75.9383	5.27665	74.5652
1	5469358	5470633	1276	5469804	227	96.3618	5.84339	94.8457
1	5471377	5472025	649	5471650	212	74.5821	4.77279	73.2177
1	5473434	5474304	871	5473826	224	101.394	6.29292	99.8405
1	5478703	5479422	720	5478955	216	100.376	6.48336	98.8302
1	5487898	5488866	969	5488302	300	163.353	8.08414	161.175
1	5489227	5490451	1225	5489566	277	130.548	6.67145	128.741
1	5494518	5495099	582	5494726	185	62.2791	4.54427	60.992
1	5496925	5497768	844	5497466	249	111.159	6.22027	109.528
1	5498083	5498914	832	5498427	260	125.773	6.87333	124.012
1	5502967	5505471	2505	5504131	334	176.006	7.76379	173.645
1	5502967	5505471	2505	5504924	264	133.245	7.26148	131.412
1	5508537	5508935	399	5508703	118	30.7681	3.54841	29.6665
1	5511047	5511815	769	5511408	276	129.713	6.64745	127.914
1	5513250	5513749	500	5513585	82	5.05108	1.64215	4.1522
1	5514241	5515320	1080	5514594	364	216.556	9.25181	213.361
1	5518366	5519232	867	5518625	166	48.9707	4.00767	47.7626
1	5522656	5523388	733	5522947	114	25.7096	3.1737	24.639
1	5525534	5526410	877	5525841	143	28.2613	2.9349	27.1749
1	5538986	5539831	846	5539543	214	93.308	6.00886	91.8144
1	5540419	5541285	867	5540873	270	138.519	7.42589	136.631
1	5543115	5543738	624	5543395	228	96.2022	5.80456	94.6872
1	5546646	5547644	999	5547235	369	181.452	7.1123	179.004
1	5548410	5549047	638	5548762	181	59.6177	4.44654	58.3469
1	5556066	5557918	1853	5556507	219	101.106	6.43656	99.5541
1	5556066	5557918	1853	5557325	248	115.358	6.53391	113.692
1	5561121	5562132	1012	5561818	229	95.3961	5.72264	93.8875
1	5563148	5563832	685	5563430	144	44.3398	4.13018	43.1588
1	5569567	5570631	1065	5570237	361	203.257	8.53581	200.392
1	5573506	5574029	524	5573819	175	45.0319	3.5871	43.847
1	5574198	5574938	741	5574474	229	96.9793	5.82991	95.4584
1	5580800	5581961	1162	5581128	283	157.142	8.28579	155.043
1	5580800	5581961	1162	5581528	208	79.6568	5.20014	78.259
1	5587060	5587492	433	5587343	83	12.2714	2.38401	11.2967
1	5589980	5591941	1962	5590400	169	56.9181	4.52571	55.6636
1	5589980	5591941	1962	5591181	363	195.518	8.02338	192.816
1	5596836	5597201	366	5597031	105	20.3512	2.84691	19.3156
1	5602957	5603463	507	5603196	116	19.4944	2.62168	18.4645
1	5613410	5613851	442	5613638	116	18.9573	2.57894	17.9311
1	5614538	5615188	651	5614801	205	85.5612	5.70512	84.1233
1	5616938	5617560	623	5617228	101	16.6075	2.56629	15.5983
1	5617741	5618366	626	5618021	231	107.128	6.4887	105.529
1	5621895	5623556	1662	5622391	239	98.4071	5.6591	96.8765
1	5621895	5623556	1662	5623122	273	120.142	6.13965	118.432
1	5628274	5629708	1435	5628729	206	68.1195	4.48957	66.7965
1	5628274	5629708	1435	5629416	132	34.0288	3.5407	32.908
1	5639010	5640046	1037	5639245	190	67.3347	4.78362	66.0166
1	5639010	5640046	1037	5639684	240	107.364	6.22541	105.763
1	5644745	5645280	536	5645010	195	58.8431	4.11888	57.5768
1	5647607	5647956	350	5647785	70	9.7311	2.27558	8.77922
1	5648718	5649541	824	5649020	246	105.415	5.92751	103.829
1	5659352	5660039	688	5659632	178	75.1605	5.73702	73.7923
1	5665481	5666496	1016	5665824	214	92.5744	5.95437	91.0863
1	5668321	5669018	698	5668547	222	90.0537	5.54848	88.5847
1	5672991	5674448	1458	5673392	229	95.3961	5.72264	93.8875
1	5672991	5674448	1458	5674040	131	30.6171	3.2843	29.5164
1	5677834	5678835	1002	5678514	337	178.715	7.83331	176.312
1	5683306	5684856	1551	5683372	64	2.69949	1.43795	1.84116
1	5683306	5684856	1551	5683943	125	21.7681	2.68965	20.7231
1	5683306	5684856	1551	5684569	159	50.8414	4.29722	49.6226
1	5685676	5686370	695	5686103	161	56.0166	4.65785	54.7673
1	5686659	5687310	652	5687002	97	18.4753	2.80014	17.4524
1	5687871	5688604	734	5688170	229	101.957	6.17725	100.398
1	5697226	5698193	968	5697569	231	100.176	5.99293	98.6315
1	5702093	5703140	1048	5702459	263	122.609	6.5686	120.877
1	5705895	5706667	773	5706283	180	66.3034	4.95973	64.9916
1	5709658	5710469	812	5710010	282	140.68	7.17332	138.77
1	5713991	5714918	928	5714312	238	105.754	6.17375	104.166
1	5722912	5724429	1518	5723440	364	211.214	8.91752	208.161
1	5726686	5727376	691	5727100	197	75.911	5.22056	74.5381
1	5727626	5728337	712	5727919	295	129.236	6.12516	127.442
1	5730385	5731870	1486	5731360	143	40.4192	3.83354	39.2607
1	5738056	5738875	820	5738598	171	53.1324	4.20223	51.9001
1	5743525	5744279	755	5744036	191	71.5652	5.06236	70.2201
1	5744508	5745225	718	5744822	322	174.214	8.03658	171.879
1	5754729	5756125	1397	5755239	254	125.038	7.01972	123.284
1	5754729	5756125	1397	5755840	141	41.3745	3.95457	40.2107
1	5757846	5758253	408	5758049	125	32.743	3.57417	31.6297
1	5758729	5759401	673	5759010	271	123.752	6.41364	122.01
1	5760541	5761451	911	5760861	245	119.862	6.95302	118.156
1	5763119	5764125	1007	5763761	352	215.896	9.67284	212.718
1	5765067	5765507	441	5765248	65	6.34929	1.91467	5.4338
1	5767288	5768320	1033	5767605	329	157.156	6.82873	155.056
1	5772386	5773342	957	5772964	306	157.546	7.50049	155.441
1	5773564	5775262	1699	5773885	280	138.948	7.12262	137.056
1	5773564	5775262	1699	5774660	250	102.193	5.62428	100.633
1	5777609	5778492	884	5778191	260	139.216	7.84915	137.322
1	5781564	5782446	883	5782128	315	167.829	7.86242	165.589
1	5785379	5785750	372	5785586	78	9.96491	2.19896	9.01091
1	5786348	5787193	846	5786807	180	70.0441	5.25083	68.7088
1	5788429	5789299	871	5788872	329	194.666	9.13927	191.98
1	5789694	5790516	823	5790140	114	26.7566	3.26719	25.6793
1	5805180	5805849	670	5805547	145	51.0035	4.67935	49.7838
1	5823543	5824193	651	5823928	158	40.5561	3.56279	39.3969
1	5824783	5825660	878	5825173	213	94.2542	6.11166	92.7539
1	5828952	5829971	1020	5829414	272	128.244	6.66982	126.46
1	5834940	5835234	295	5835068	65	7.91442	2.11532	6.98114
1	5837494	5838334	841	5837848	325	172.366	7.82335	170.06
1	5840932	5841700	769	5841389	231	113.38	6.96179	111.731
1	5842202	5842861	660	5842555	174	66.3189	5.12818	65.007
1	5843865	5844240	376	5844063	75	10.6745	2.31727	9.71397
1	5844631	5845650	1020	5844948	253	107.649	5.88657	106.046
1	5844631	5845650	1020	5845218	220	76.3652	4.71755	74.9897
1	5850022	5850868	847	5850410	262	123.636	6.66637	121.895
1	5851874	5852721	848	5852219	387	195.036	7.35378	192.343
1	5854053	5854903	851	5854379	328	187.104	8.66409	184.562
1	5856977	5858487	1511	5857609	130	28.6163	3.14374	27.5276
1	5861892	5862703	812	5862323	188	77.9187	5.63572	76.5329
1	5863637	5864024	388	5863821	134	43.6344	4.3268	42.4574
1	5867546	5868582	1037	5867978	391	232.053	9.24319	228.39
1	5869747	5870248	502	5870012	124	19.2016	2.50983	18.1739
1	5878453	5878851	399	5878608	85	12.7317	2.40529	11.7531
1	5883944	5884791	848	5884470	336	187.179	8.38492	184.635
1	5885059	5886577	1519	5885710	333	168.625	7.36211	166.374
1	5890955	5892149	1195	5891543	130	32.99	3.49423	31.8756
1	5895253	5896262	1010	5895550	158	52.4522	4.44828	51.2239
1	5895253	5896262	1010	5896060	118	25.4142	3.07855	24.3455
1	5897978	5898747	770	5898504	132	24.9487	2.83907	23.8828
1	5899931	5900536	606	5900220	178	61.1335	4.62385	59.8533
1	5910868	5911774	907	5911424	318	153.641	6.91871	151.584
1	5919436	5920109	674	5919824	212	88.5688	5.72067	87.1099
1	5922630	5923856	1227	5922999	256	113.348	6.16749	111.699
1	5929783	5930462	680	5930075	275	136.651	7.12952	134.783
1	5933804	5934649	846	5934113	272	128.244	6.66982	126.46
1	5941739	5942378	640	5942025	189	77.8728	5.60058	76.4876
1	5946591	5947811	1221	5947022	237	106.679	6.26764	105.084
1	5954027	5954993	967	5954710	285	157.773	8.25333	155.666
1	5956704	5957074	371	5956923	85	15.4738	2.69543	14.4733
1	5969231	5969992	762	5969706	268	145.64	8.02121	143.676
1	5977400	5978326	927	5977735	271	120.246	6.19752	118.536
1	5980786	5981159	374	5980981	114	22.0919	2.86132	21.0445
1	5982212	5983204	993	5982647	266	125.105	6.64324	123.35
1	5986464	5987826	1363	5987194	392	193.226	7.14801	190.569
1	5995849	5997857	2009	5996532	334	161.394	6.9322	159.241
1	5995849	5997857	2009	5997459	200	85.8765	5.88381	84.4364
1	5998811	5999194	384	5998995	111	26.3496	3.28905	25.275
1	6002885	6003592	708	6003141	182	71.2715	5.28931	69.9284
1	6007544	6008320	777	6007910	158	38.8909	3.44851	37.7416
1	6008561	6009227	667	6008930	153	44.9689	3.97806	43.7841
1	6017947	6018683	737	6018291	222	78.9937	4.83659	77.6005
1	6023707	6024324	618	6024071	231	108.513	6.59121	106.903
1	6026711	6028473	1763	6027174	267	133.794	7.19784	131.956
1	6026711	6028473	1763	6028024	367	196.865	7.98146	194.136
1	6034296	6035686	1391	6034834	302	133.132	6.17552	131.3
1	6038165	6038591	427	6038367	78	10.4836	2.25608	9.52502
1	6039189	6039904	716	6039499	250	115.52	6.48373	113.852
1	6051759	6052613	855	6052280	146	40.7451	3.79724	39.5848
1	6052915	6053299	385	6053033	54	2.1569	1.39411	1.3107
1	6055998	6056617	620	6056397	99	13.5639	2.31755	12.5783
1	6056944	6057659	716	6057348	106	23.9449	3.16249	22.8855
1	6062206	6063170	965	6062620	356	201.034	8.56729	198.217
1	6064440	6065251	812	6064833	278	120.757	6.05116	119.042
1	6068648	6069342	695	6068991	215	84.8062	5.37431	83.3732
1	6071236	6072121	886	6071782	245	121.336	7.06195	119.615
1	6073504	6074597	1094	6074220	303	144.8	6.81187	142.845
1	6076024	6076826	803	6076300	267	140.188	7.65386	138.284
1	6087554	6088406	853	6088092	268	141.087	7.68242	139.172
1	6097508	6098403	896	6097987	272	138.165	7.33213	136.281
1	6099055	6099952	898	6099427	361	213.217	9.1497	210.111
1	6101125	6101799	675	6101492	239	93.9264	5.3778	92.4285
1	6103568	6104059	492	6103790	113	24.9431	3.12381	23.8773
1	6106364	6107292	929	6106781	157	46.4305	4.00489	45.2372
1	6115790	6116670	881	6116308	239	118.143	7.03669	116.452
1	6123602	6124649	1048	6124008	175	68.8159	5.30162	67.4886
1	6126472	6127521	1050	6127034	334	182.912	8.18457	180.441
1	6134406	6135359	954	6135008	291	142.399	7.00742	140.47
1	6142720	6144278	1559	6143075	160	44.383	3.79631	43.2017
1	6142720	6144278	1559	6143673	116	16.0147	2.3492	15.01
1	6147936	6148878	943	6148590	248	118.96	6.78658	117.263
1	6149335	6149910	576	6149586	159	51.9556	4.38429	50.7302
1	6151734	6152232	499	6151946	86	7.0961	1.82828	6.17208
1	6153109	6154023	915	6153665	267	133.794	7.19784	131.956
1	6154958	6155808	851	6155437	241	101.514	5.80752	99.9587
1	6164510	6165845	1336	6165473	193	77.5603	5.45523	76.1764
1	6168139	6168878	740	6168485	244	118.044	6.85427	116.355
1	6172240	6173172	933	6172776	141	48.281	4.55115	47.077
1	6184861	6185743	883	6185191	312	182.128	8.93902	179.67
1	6190951	6191731	781	6191421	251	120.084	6.76812	118.376
1	6204285	6205084	800	6204582	284	160.537	8.4983	158.395
1	6208705	6209524	820	6209199	203	73.3972	4.89559	72.0405
1	6212660	6213446	787	6213118	221	102.755	6.49508	101.191
1	6217629	6218353	725	6218043	267	147.079	8.17157	145.098
1	6220198	6221096	899	6220730	176	71.8365	5.52138	70.49
1	6222195	6223493	1299	6222750	415	224.575	8.11184	221.142
1	6224470	6225154	685	6224738	176	62.2193	4.7538	60.9327
1	6238976	6240159	1184	6239742	326	168.839	7.57838	166.584
1	6246763	6247781	1019	6247252	240	114.661	6.74237	113.001
1	6248719	6249729	1011	6249127	257	119.476	6.53963	117.773
1	6254155	6255027	873	6254476	330	194.447	9.08458	191.767
1	6255781	6256456	676	6255973	105	21.6618	2.96703	20.6171
1	6260724	6261532	809	6261187	262	121.78	6.54372	120.056
1	6264354	6264832	479	6264610	120	32.7984	3.6894	31.6848
1	6267871	6268905	1035	6268514	341	177.863	7.66336	175.473
1	6271786	6272335	550	6272101	125	22.3407	2.73278	21.2917
1	6277013	6277981	969	6277575	251	128.608	7.38852	126.82
1	6281070	6283152	2083	6281740	384	248.455	10.5497	244.178
1	6281070	6283152	2083	6282636	186	53.3015	3.92975	52.0683
1	6293172	6293906	735	6293619	156	40.2807	3.57725	39.1232
1	6294392	6294745	354	6294575	86	15.806	2.7139	14.8029
1	6297412	6297945	534	6297651	162	51.6833	4.29254	50.4597
1	6299699	6300837	1139	6299972	184	79.8506	5.92932	78.4515
1	6299699	6300837	1139	6300554	148	45.9496	4.16731	44.7592
1	6303172	6303929	758	6303413	138	36.8083	3.64744	35.6712
1	6304223	6304893	671	6304503	250	113.723	6.3622	112.071
1	6306941	6308029	1089	6307217	134	43.5587	4.31986	42.3824
1	6306941	6308029	1089	6307713	172	64.5989	5.04733	63.2976
1	6310713	6311379	667	6311101	210	95.2976	6.29173	93.7903
1	6313178	6314019	842	6313705	258	132.697	7.43514	130.87
1	6315660	6316663	1004	6315958	174	51.578	4.03373	50.3551
1	6315660	6316663	1004	6316352	205	71.0114	4.69371	69.6701
1	6318529	6319414	886	6318968	281	132.016	6.64944	130.195
1	6323480	6324198	719	6323654	76	10.5712	2.29183	9.61155
1	6325866	6326712	847	6326349	179	59.4436	4.47859	58.1739
1	6327369	6328303	935	6327859	162	44.6379	3.7776	43.4552
1	6331429	6332183	755	6331689	157	47.4444	4.08139	46.2454
1	6341287	6341912	626	6341659	154	34.4373	3.20743	33.314
1	6342129	6342624	496	6342312	81	11.7385	2.35398	10.7684
1	6344774	6346699	1926	6345398	325	187.553	8.80665	185.002
1	6344774	6346699	1926	6346296	333	168.625	7.36211	166.374
1	6348021	6348829	809	6348345	304	167.046	8.19157	164.817
1	6352383	6353675	1293	6352750	213	89.3405	5.74753	87.876
1	6359170	6360192	1023	6359857	241	95.4134	5.42261	93.9046
1	6361544	6362404	861	6361855	281	132.016	6.64944	130.195
1	6363035	6364331	1297	6363494	228	101.655	6.18627	100.099
1	6363035	6364331	1297	6364132	72	2.6576	1.40324	1.80003
1	6367021	6367690	670	6367288	266	132.267	7.12528	130.443
1	6369154	6370524	1371	6369593	366	218.515	9.3025	215.263
1	6377858	6378670	813	6378376	302	138.39	6.46796	136.504
1	6381746	6382575	830	6382185	132	23.7498	2.75219	22.6917
1	6383512	6384514	1003	6384059	199	69.3606	4.71592	68.0295
1	6385255	6386334	1080	6385505	198	71.1808	4.86188	69.8383
1	6389526	6390710	1185	6389815	77	8.54609	2.0541	7.6063
1	6389526	6390710	1185	6390358	74	3.90572	1.55198	3.02516
1	6395845	6396843	999	6396159	286	136.206	6.76734	134.343
1	6398638	6399599	962	6398902	205	60.9786	4.07569	59.6994
1	6400337	6401366	1030	6400845	347	174.623	7.31311	172.283
1	6405590	6406547	958	6405923	259	104.471	5.55006	102.894
1	6409827	6410925	1099	6410196	168	60.8611	4.85911	59.5827
1	6414636	6415357	722	6414906	204	86.9343	5.83922	85.4875
1	6418021	6418765	745	6418455	199	82.8669	5.68208	81.4476
1	6419645	6420608	964	6419968	285	154.248	7.999	152.184
1	6421068	6422003	936	6421511	246	121.707	7.05412	119.983
1	6429564	6430957	1394	6429709	57	4.37267	1.71887	3.4845
1	6429564	6430957	1394	6430506	320	155.344	6.96209	153.266
1	6432726	6434151	1426	6433237	275	134.643	6.99589	132.796
1	6432726	6434151	1426	6433751	199	77.2892	5.26692	75.9071
1	6437466	6438232	767	6437776	265	140.686	7.76586	138.776
1	6452427	6452871	445	6452641	134	36.4428	3.69925	35.3078
1	6458780	6459854	1075	6459506	281	152.909	8.05369	150.861
1	6460598	6461310	713	6460967	163	62.1997	5.11586	60.9133
1	6464008	6465429	1422	6464556	278	139.254	7.20701	137.359
1	6465759	6467649	1891	6466157	139	45.3109	4.34088	44.1245
1	6465759	6467649	1891	6466911	230	90.1454	5.35354	88.6751
1	6473635	6474034	400	6473855	72	7.28415	1.96061	6.35773
1	6474739	6475498	760	6475007	270	136.412	7.27841	134.547
1	6483009	6483680	672	6483425	197	86.559	6.0372	85.1138
1	6485819	6486862	1044	6486219	81	9.18156	2.08216	8.23533
1	6485819	6486862	1044	6486556	81	7.76339	1.93353	6.83185
1	6503635	6504254	620	6503997	123	35.514	3.86809	34.3847
1	6505771	6506493	723	6506153	203	87.9835	5.95176	86.528
1	6515480	6515908	429	6515629	51	3.20929	1.58553	2.34087
1	6521425	6521953	529	6521749	89	12.4366	2.32484	11.4606
1	6524848	6525980	1133	6525527	326	195.084	9.2902	192.39
1	6528934	6529688	755	6529288	200	91.1826	6.31057	89.7046
1	6537407	6538153	747	6537887	285	163.259	8.66259	161.083
1	6543736	6544506	771	6544048	199	68.1423	4.6351	66.8192
1	6546230	6547429	1200	6546777	370	224.779	9.55286	221.34
1	6557482	6558002	521	6557757	125	19.6156	2.52991	18.5848
1	6561266	6562856	1591	6561570	122	24.6346	2.95176	23.5706
1	6561266	6562856	1591	6562411	313	173.003	8.26907	170.686
1	6565504	6566395	892	6565844	203	77.4089	5.17087	76.0261
1	6568082	6568466	385	6568262	81	12.5793	2.44513	11.6018
1	6568713	6569569	857	6569007	246	107.064	6.0346	105.465
1	6578077	6579191	1115	6578957	173	58.1511	4.52269	56.889
1	6584141	6584927	787	6584522	232	120.198	7.46774	118.487
1	6594799	6595759	961	6595206	294	155.588	7.76871	153.508
1	6602070	6603138	1069	6602424	387	208.215	8.02893	205.235
1	6608042	6608896	855	6608357	215	87.7759	5.57962	86.3234
1	6609895	6610671	777	6610396	190	77.9097	5.57248	76.5241
1	6611678	6613691	2014	6612172	326	158.498	6.98027	156.381
1	6611678	6613691	2014	6612999	314	154.17	7.05836	152.108
1	6616563	6617643	1081	6617065	367	218.405	9.25878	215.157
1	6622160	6623309	1150	6622442	135	42.4038	4.18851	41.2339
1	6622160	6623309	1150	6623015	138	35.2399	3.52329	34.1123
1	6623860	6624761	902	6624232	223	86.2884	5.27373	84.8456
1	6625416	6625996	581	6625712	187	75.4279	5.46832	74.0582
1	6626928	6627592	665	6627213	214	72.2932	4.58947	70.9434
1	6631977	6633033	1057	6632416	124	34.23	3.72733	33.1078
1	6631977	6633033	1057	6632739	119	34.2148	3.84604	33.0927
1	6644055	6644972	918	6644402	193	70.2539	4.9174	68.9173
1	6649795	6650488	694	6650189	239	124.309	7.51784	122.561
1	6662489	6663488	1000	6663128	183	71.552	5.28211	70.2071
1	6666050	6666900	851	6666375	342	170.268	7.20804	167.992
1	6671405	6672602	1198	6671961	339	159.86	6.72686	157.726
1	6677072	6677712	641	6677468	145	48.368	4.44666	47.1635
1	6679412	6680030	619	6679713	158	57.3036	4.84806	56.0465
1	6682517	6683540	1024	6683207	254	115.21	6.34467	113.545
1	6684680	6685583	904	6685026	232	99.3221	5.90595	97.7838
1	6688670	6690235	1566	6689064	320	167.859	7.70336	165.618
1	6688670	6690235	1566	6689578	217	76.7861	4.80521	75.4073
1	6691619	6692529	911	6692116	277	104.835	5.19612	103.254
1	6693922	6694991	1070	6694564	306	148.703	6.95959	146.704
1	6697065	6697565	501	6697265	95	19.3888	2.92545	18.3596
1	6698018	6698699	682	6698282	155	54.7504	4.71725	53.5087
1	6709774	6710542	769	6710059	158	54.4818	4.6126	53.2414
1	6713052	6714379	1328	6713866	189	77.1231	5.54116	75.7427
1	6726743	6727926	1184	6727407	233	101.761	6.04459	100.204
1	6728798	6730008	1211	6729421	290	156.577	7.97878	154.484
1	6733630	6734918	1289	6734084	116	32.4246	3.74989	31.3132
1	6733630	6734918	1289	6734540	163	63.8219	5.25626	62.5253
1	6738440	6739238	799	6738761	209	100.269	6.73058	98.7237
1	6744344	6745573	1230	6744763	386	216.867	8.53035	213.662
1	6746776	6747415	640	6747069	226	94.6534	5.75386	93.1502
1	6753347	6754090	744	6753800	281	148.404	7.73201	146.409
1	6759844	6761191	1348	6760296	325	161.647	7.18578	159.49
1	6765634	6765976	343	6765797	103	21.3225	2.97015	20.2802
1	6773483	6774553	1071	6774190	207	79.7691	5.23322	78.3708
1	6774736	6775556	821	6775087	316	168.737	7.8873	166.484
1	6778882	6779849	968	6779209	328	194.985	9.20165	192.294
1	6784199	6785100	902	6784636	195	58.8431	4.11888	57.5768
1	6787478	6787982	505	6787818	84	15.5777	2.72428	14.5762
1	6791090	6791506	417	6791295	90	7.94179	1.88307	7.00824
1	6798730	6799768	1039	6799435	194	76.4616	5.34335	75.085
1	6801743	6802663	921	6802150	184	62.9249	4.61233	61.634
1	6803763	6805027	1265	6804129	139	31.8102	3.24457	30.7025
1	6803763	6805027	1265	6804811	114	26.6256	3.25542	25.5493
1	6805406	6806307	902	6805684	253	124.277	6.9992	122.53
1	6808918	6809677	760	6809371	234	112.425	6.78158	110.784
1	6811152	6812687	1536	6811694	242	106.158	6.08596	104.567
1	6811152	6812687	1536	6812207	175	64.0774	4.92246	62.7793
1	6814739	6815702	964	6815070	251	118.77	6.67637	117.074
1	6821756	6822793	1038	6822289	342	196.2	8.74992	193.483
1	6823555	6825609	2055	6823915	168	53.3676	4.28371	52.1339
1	6823555	6825609	2055	6824685	377	201.392	7.94355	198.566
1	6826878	6827499	622	6827189	154	53.2923	4.62188	52.0592
1	6832316	6833770	1455	6832906	356	177.943	7.25533	175.551
1	6839876	6840241	366	6840082	70	9.23219	2.21479	8.28544
1	6846334	6846996	663	6846631	209	94.4257	6.25722	92.9247
1	6858828	6860354	1527	6859850	213	81.9069	5.22835	80.4936
1	6872509	6873366	858	6873088	226	87.1998	5.26084	85.7498
1	6894023	6894757	735	6894444	176	63.1778	4.82659	61.8852
1	6897832	6898747	916	6898367	247	109.739	6.18302	108.12
1	6903186	6904122	937	6903741	295	145.839	7.10341	143.872
1	6913160	6914083	924	6913539	335	179.17	7.92274	176.761
1	6915712	6916832	1121	6916410	312	134.37	6.01662	132.526
1	6924120	6924879	760	6924394	216	97.087	6.22944	95.5655
1	6928020	6928366	347	6928171	102	13.3773	2.27035	12.3932
1	6932089	6932837	749	6932504	271	120.246	6.19752	118.536
1	6933003	6933975	973	6933397	216	98.4156	6.33104	96.8847
1	6935226	6936055	830	6935504	205	78.9975	5.23078	77.6044
1	6939863	6940649	787	6940312	288	166.759	8.80196	164.534
1	6941169	6941622	454	6941380	107	25.3536	3.2766	24.2853
1	6942682	6944198	1517	6943365	263	115.546	6.11833	113.878
1	6945620	6946503	884	6946134	330	194.235	9.07	191.558
1	6946778	6947023	246	6946898	75	10.2302	2.26621	9.27362
1	6949001	6949984	984	6949340	282	123.939	6.13791	122.195
1	6955470	6957135	1666	6956053	187	59.0651	4.28358	57.7976
1	6955470	6957135	1666	6956663	144	41.2543	3.87895	40.0911
1	6958189	6958848	660	6958471	188	76.3661	5.51199	74.9906
1	6966911	6968135	1225	6967287	282	157.662	8.36434	155.555
1	6969593	6970981	1389	6970620	280	136.943	6.99158	135.072
1	6971406	6972822	1417	6971918	375	190.803	7.43912	188.191
1	6978263	6978678	416	6978448	115	15.1913	2.29505	14.1928
1	6986292	6987154	863	6986642	299	162.433	8.05729	160.267
1	6998660	6999776	1117	6999363	211	90.2182	5.87129	88.7471
1	7003533	7004447	915	7003953	303	152.79	7.29539	150.743
1	7006898	7007653	756	7007316	232	91.6295	5.39989	90.1484
1	7008630	7010374	1745	7009119	272	142.172	7.61437	140.246
1	7008630	7010374	1745	7009907	261	97.3912	5.1089	95.8678
1	7016690	7017407	718	7016964	265	113.8	5.96039	112.147
1	7022237	7023154	918	7022808	239	117.686	7.00207	115.999
1	7029571	7030528	958	7029962	359	196.529	8.20261	193.805
1	7032249	7032881	633	7032529	140	41.4697	3.98527	40.3053
1	7038847	7040159	1313	7039326	336	167.105	7.19373	164.875
1	7038847	7040159	1313	7039733	349	212.907	9.59064	209.808
1	7042043	7043415	1373	7042913	364	203.604	8.45905	200.731
1	7043758	7044278	521	7043982	131	28.4138	3.1125	27.3263
1	7052802	7053740	939	7053364	368	195.493	7.87682	192.791
1	7062122	7062854	733	7062350	160	54.9516	4.59803	53.7086
1	7065475	7066355	881	7065841	295	152.09	7.50283	150.052
1	7081738	7082605	868	7082257	250	102.193	5.62428	100.633
1	7083166	7083949	784	7083583	304	164.262	8.00338	162.072
1	7084657	7085677	1021	7084956	166	45.1534	3.74205	43.9677
1	7084657	7085677	1021	7085475	109	27.1544	3.40685	26.0749
1	7088196	7089202	1007	7088531	208	82.5097	5.3988	81.0927
1	7091219	7091964	746	7091554	295	119.636	5.6101	117.932
1	7094319	7095210	892	7094583	137	34.6807	3.49794	33.5562
1	7094319	7095210	892	7095029	69	7.44083	2.0095	6.51294
1	7095738	7097179	1442	7096657	334	167.419	7.26573	165.185
1	7098463	7099696	1234	7099023	317	156.755	7.12558	154.66
1	7098463	7099696	1234	7099212	317	156.755	7.12558	154.66
1	7101728	7102785	1058	7102437	192	60.1082	4.25416	58.8346
1	7104574	7105921	1348	7105054	248	98.055	5.42119	96.5263
1	7104574	7105921	1348	7105513	335	160.303	6.8481	158.164
1	7109867	7110389	523	7110169	132	32.7353	3.4356	31.6221
1	7112540	7113311	772	7112855	207	83.2352	5.4776	81.8135
1	7117413	7118269	857	7117869	249	104.538	5.79387	102.959
1	7120786	7122412	1627	7121512	319	171.469	7.96194	169.176
1	7120786	7122412	1627	7122194	83	8.05041	1.94674	7.11569
1	7126072	7126640	569	7126386	144	45.2788	4.20868	44.0926
1	7128096	7129607	1512	7128486	206	83.6791	5.53753	82.2541
1	7128096	7129607	1512	7129108	263	128.94	6.99429	127.149
1	7136691	7137746	1056	7137139	67	7.57723	2.04835	6.64754
1	7136691	7137746	1056	7137515	127	30.0249	3.30644	28.9279
1	7143081	7146058	2978	7143323	81	13.083	2.50026	12.1014
1	7143081	7146058	2978	7144383	254	118.831	6.58705	117.134
1	7146685	7147188	504	7146932	133	34.9795	3.59892	33.853
1	7154404	7155835	1432	7155074	211	90.618	5.90101	89.1446
1	7159235	7160341	1107	7159846	223	95.5213	5.89895	94.0114
1	7162665	7163152	488	7162928	93	7.06344	1.78159	6.13974
1	7167091	7168037	947	7167608	303	157.04	7.56384	154.942
1	7175773	7176429	657	7176169	174	69.6819	5.40476	68.3489
1	7176773	7177764	992	7177156	211	93.4875	6.11785	91.9929
1	7179435	7180617	1183	7179833	235	112.797	6.77488	111.154
1	7192317	7192861	545	7192589	194	63.6262	4.44308	62.3309
1	7209328	7210274	947	7209654	278	143.462	7.49328	141.521
1	7216085	7216778	694	7216496	219	90.5688	5.66477	89.0958
1	7217054	7217975	922	7217334	222	91.3449	5.63642	89.8662
1	7231906	7232901	996	7232259	309	171.694	8.32586	169.398
1	7233671	7234256	586	7233919	189	75.6558	5.42624	74.2846
1	7238756	7239509	754	7239077	306	157.546	7.50049	155.441
1	7242810	7243690	881	7243154	246	110.473	6.26081	108.848
1	7247032	7248225	1194	7247673	169	62.4569	4.9598	61.1686
1	7258044	7258483	440	7258297	78	6.29592	1.80002	5.3813
1	7261041	7261578	538	7261341	187	71.3262	5.15154	69.9824
1	7264276	7265501	1226	7264870	231	100.176	5.99293	98.6315
1	7264276	7265501	1226	7265184	235	106.814	6.3384	105.218
1	7266710	7267393	684	7267115	204	92.5266	6.27838	91.0387
1	7272761	7273922	1162	7273084	154	39.5235	3.55781	38.3703
1	7272761	7273922	1162	7273398	158	34.3223	3.1458	33.1997
1	7280400	7281254	855	7280964	277	142.575	7.46642	140.644
1	7285011	7286034	1024	7285379	317	158.796	7.24563	156.675
1	7294070	7294783	714	7294453	193	68.9681	4.82693	67.6396
1	7300583	7301460	878	7300968	222	81.5835	4.99687	80.1732
1	7308984	7310327	1344	7309058	65	2.26974	1.37175	1.4211
1	7308984	7310327	1344	7309913	268	123.089	6.45546	121.352
1	7313940	7315220	1281	7314352	324	160.781	7.16373	158.635
1	7324543	7325850	1308	7325100	306	134.63	6.16414	132.783
1	7330660	7330951	292	7330790	86	6.02428	1.72129	5.11327
1	7337721	7339041	1321	7338090	231	95.3757	5.66812	93.8675
1	7346143	7346918	776	7346553	257	107.563	5.78113	105.961
1	7366735	7367656	922	7367187	342	178.759	7.68577	176.354
1	7371637	7372958	1322	7372024	131	36.5126	3.76981	35.3773
1	7371637	7372958	1322	7372278	149	41.5914	3.80211	40.4264
1	7374228	7374990	763	7374549	191	73.2522	5.18674	71.8966
1	7377157	7378323	1167	7377752	268	124.913	6.57209	123.16
1	7381645	7382411	767	7382058	221	98.9894	6.21081	97.4541
1	7384675	7386090	1416	7384920	140	29.4544	3.05811	28.3607
1	7384675	7386090	1416	7385815	167	50.6077	4.1045	49.3902
1	7399188	7400521	1334	7399329	66	7.08589	1.99785	6.16197
1	7399188	7400521	1334	7399755	104	16.5142	2.51979	15.5056
1	7399188	7400521	1334	7400213	161	44.0496	3.75443	42.8704
1	7404584	7404888	305	7404742	79	5.02856	1.65545	4.1303
1	7407249	7407801	553	7407553	115	28.2562	3.38302	27.1699
1	7412073	7413633	1561	7412567	191	62.7891	4.44969	61.499
1	7412073	7413633	1561	7413233	357	197.066	8.29682	194.331
1	7420262	7420981	720	7420685	280	149.942	7.87747	147.929
1	7421159	7422042	884	7421570	217	92.4475	5.85496	90.9603
1	7428408	7428973	566	7428731	133	34.1217	3.52884	33.0005
1	7439276	7440377	1102	7439532	81	5.76206	1.7232	4.85439
1	7439276	7440377	1102	7439916	80	7.78187	1.94384	6.85013
1	7439276	7440377	1102	7440218	62	4.34725	1.67717	3.45929
1	7442181	7443051	871	7442702	306	136.346	6.25705	134.481
1	7444879	7446252	1374	7445214	215	86.4134	5.48471	84.9689
1	7447594	7448535	942	7448196	316	173.392	8.18861	171.071
1	7451289	7451653	365	7451477	90	14.2719	2.49357	13.2804
1	7464537	7465175	639	7464861	117	17.8345	2.47973	16.8163
1	7465945	7466422	478	7466210	136	34.9619	3.53893	33.8357
1	7469025	7469698	674	7469439	153	41.1923	3.69569	40.0295
1	7478313	7479132	820	7478839	288	172.661	9.26256	170.35
1	7483836	7484738	903	7484229	213	89.8027	5.78106	88.3351
1	7488006	7488716	711	7488347	183	64.5544	4.75301	63.2535
1	7489617	7490639	1023	7490354	248	114.46	6.47212	112.802
1	7493364	7494042	679	7493591	129	30.3206	3.29516	29.2217
1	7494357	7495108	752	7494632	137	41.1195	4.02619	39.957
1	7497096	7497848	753	7497459	234	114.39	6.93075	112.733
1	7503378	7504222	845	7503914	252	138.33	8.10874	136.445
1	7509001	7509758	758	7509311	193	74.3032	5.21038	72.9406
1	7512285	7513291	1007	7512650	102	18.5503	2.72883	17.527
1	7520723	7521569	847	7521216	270	132.343	7.00036	130.519
1	7529936	7531099	1164	7530211	194	87.8531	6.24982	86.3991
1	7529936	7531099	1164	7530860	206	90.3599	6.03929	88.8876
1	7534401	7534820	420	7534626	89	15.9985	2.68368	14.994
1	7546399	7546916	518	7546688	110	16.9669	2.48723	15.9549
1	7549073	7549420	348	7549237	72	7.21761	1.95285	6.29223
1	7554741	7555415	675	7555063	203	91.0722	6.19598	89.5949
1	7564819	7565794	976	7565316	380	197.39	7.64996	194.649
1	7568713	7569926	1214	7569560	265	140.797	7.77412	138.886
1	7572752	7574702	1951	7573516	358	235.679	10.8141	231.895
1	7572752	7574702	1951	7574266	321	200.568	9.91135	197.76
1	7581051	7581954	904	7581459	329	178.305	8.06241	175.908
1	7588517	7589435	919	7588853	314	154.17	7.05836	152.108
1	7599947	7600627	681	7600323	150	48.5873	4.33477	47.3817
1	7603434	7604294	861	7603912	324	169.239	7.66336	166.978
1	7605616	7606746	1131	7605998	338	194.076	8.75691	191.402
1	7605616	7606746	1131	7606271	312	154.458	7.13171	152.391
1	7610346	7612180	1835	7610958	321	168.758	7.72736	166.504
1	7610346	7612180	1835	7611539	289	145.96	7.29632	143.991
1	7612914	7614949	2036	7613318	325	180.764	8.35503	178.328
1	7612914	7614949	2036	7613713	325	163.707	7.30484	161.524
1	7615521	7616240	720	7615795	203	86.7488	5.85625	85.3027
1	7619203	7619801	599	7619486	264	118.062	6.24859	116.372
1	7623124	7625211	2088	7623652	333	175.106	7.74061	172.758
1	7623124	7625211	2088	7624739	340	201.396	9.16682	198.571
1	7626239	7627117	879	7626588	286	158.052	8.23464	155.941
1	7630168	7631126	959	7630496	299	175.483	8.9925	173.13
1	7641248	7643193	1946	7641727	246	105.415	5.92751	103.829
1	7641248	7643193	1946	7642363	287	138.301	6.86877	136.416
1	7645587	7646633	1047	7645938	258	126.03	6.95612	124.266
1	7649187	7649937	751	7649466	145	46.2407	4.26473	45.0488
1	7651824	7653106	1283	7652084	226	97.8811	5.97796	96.3535
1	7651824	7653106	1283	7652736	209	76.3225	4.95171	74.9472
1	7654155	7654995	841	7654469	270	134.48	7.14531	132.634
1	7658121	7658672	552	7658431	80	8.45728	2.01537	7.51834
1	7661407	7661801	395	7661598	113	23.5562	3.00215	22.4992
1	7661981	7662620	640	7662331	230	118.424	7.40364	116.731
1	7666374	7667445	1072	7666636	170	60.5767	4.78262	59.3
1	7666374	7667445	1072	7666935	190	82.5661	5.94905	81.1484
1	7680392	7681580	1189	7680984	353	165.932	6.70938	163.719
1	7691751	7692440	690	7692159	225	100.46	6.19281	98.9137
1	7696565	7697363	799	7696999	181	63.1788	4.70135	61.8861
1	7704509	7706210	1702	7705297	306	153.337	7.23893	151.284
1	7704509	7706210	1702	7705833	275	127.039	6.50796	125.266
1	7712840	7713395	556	7713069	148	53.0764	4.77551	51.8445
1	7715133	7715628	496	7715358	147	36.9195	3.48978	35.7819
1	7716765	7717218	454	7716979	110	15.5254	2.36945	14.5245
1	7723379	7723950	572	7723636	205	80.2836	5.32131	78.8815
1	7727879	7728403	525	7728103	124	32.2392	3.5513	31.1288
1	7734712	7736202	1491	7735252	296	152.978	7.52818	150.929
1	7754239	7755617	1379	7754755	324	188.515	8.91101	185.946
1	7759354	7760605	1252	7759750	304	150.917	7.15013	148.893
1	7759354	7760605	1252	7760043	285	124.642	6.10507	122.891
1	7767901	7768677	777	7768255	214	81.2444	5.15957	79.8359
1	7771590	7772405	816	7772008	148	51.078	4.59919	49.8578
1	7780587	7781457	871	7781063	217	103.268	6.67653	101.699
1	7789493	7790466	974	7789931	155	58.0136	4.99986	56.7523
1	7801838	7802501	664	7802218	231	75.4696	4.45961	74.0997
1	7814965	7815692	728	7815435	160	58.6459	4.90351	57.3809
1	7823105	7823881	777	7823379	187	78.7121	5.73229	77.3208
1	7826421	7827167	747	7826741	113	28.7614	3.47205	27.6719
1	7829522	7830286	765	7830091	90	16.4478	2.71349	15.4399
1	7835956	7837221	1266	7836693	302	156.388	7.55425	154.298
1	7839957	7840854	898	7840512	286	155.165	8.02697	153.09
1	7846628	7847615	988	7847084	259	130.981	7.27392	129.171
1	7850031	7850937	907	7850325	179	53.9905	4.1013	52.7532
1	7850031	7850937	907	7850698	152	38.8764	3.54585	37.7272
1	7859168	7859612	445	7859418	61	3.75077	1.60156	2.8722
1	7864714	7866231	1518	7865051	192	72.1997	5.08258	70.8504
1	7864714	7866231	1518	7865725	300	133.24	6.22863	131.408
1	7867084	7867542	459	7867294	151	30.1668	2.96394	29.0687
1	7874027	7874897	871	7874303	151	53.7392	4.74507	52.5036
1	7880249	7881232	984	7880951	219	97.3557	6.15308	95.8324
1	7882775	7883817	1043	7883445	333	181.988	8.16014	179.532
1	7886623	7887413	791	7886964	171	69.7987	5.51266	68.4649
1	7893966	7894516	551	7894254	201	69.5024	4.68145	68.1706
1	7895322	7895923	602	7895491	89	11.9928	2.28127	11.0206
1	7896844	7897603	760	7897238	247	126.718	7.39502	124.948
1	7898193	7898967	775	7898510	154	45.5836	4.0039	44.3954
1	7899349	7899999	651	7899623	217	79.3571	4.96713	77.962
1	7900592	7901396	805	7900956	187	61.2923	4.43296	60.0111
1	7901909	7902306	398	7902099	102	16.194	2.51645	15.1879
1	7904055	7904700	646	7904309	135	27.6619	2.99775	26.5792
1	7905907	7906696	790	7906375	243	122.108	7.19232	120.381
1	7908961	7909699	739	7909377	275	136.651	7.12952	134.783
1	7911888	7913149	1262	7912366	363	197.855	8.15632	195.104
1	7916202	7917323	1122	7916916	115	19.3081	2.61888	18.2796
1	7919146	7920233	1088	7919445	169	59.884	4.75465	58.6116
1	7919146	7920233	1088	7919912	181	69.7399	5.19777	68.4065
[truncated: 19,896 more rows]
