# Supplementary material for: Involvement of JMJ15 in the dynamic change of genome-wide H3K4me3 in response to salt stress
Source: Front Plant Sci. 2022 Sep 26;13:1009723. doi: 10.3389/fpls.2022.1009723 (PMC9549339; doi:10.3389/fpls.2022.1009723)
Supplement: Supplementary file 4 [file Table_4.XLSX]

## Sheet: Table S4
Table S4. Genome-wide distribution of H3K4me3 peaks in Col-0 under salt stress.
chromosome	start	end	length	summit	pileup	-LOG10(pvalue)	fold_enrichment	-LOG10(qvalue)
1	3598	4277	680	3818	193.51	89.943	6.48358	88.3401
1	3598	4277	680	4058	160.95	67.0962	5.69046	65.687
1	8002	8748	747	8479	143.27	54.4075	5.06935	53.0943
1	11849	13592	1744	12703	231.65	85.5236	5.05762	83.9615
1	11849	13592	1744	13462	52.1	5.00495	1.86576	4.09342
1	23073	24288	1216	23358	201.88	78.7102	5.33895	77.2073
1	23073	24288	1216	23697	204.67	76.4206	5.0939	74.9367
1	32421	33153	733	32769	160.02	58.5912	4.89936	57.2468
1	36619	37801	1183	36914	108.85	18.7117	2.67922	17.6592
1	36619	37801	1183	37402	189.79	89.1172	6.57883	87.522
1	45851	46833	983	46204	160.02	47.5369	4.02539	46.2737
1	45851	46833	983	46481	200.95	93.8902	6.56833	92.2505
1	48240	49302	1063	48983	323.75	178.959	8.32699	175.825
1	50349	51233	885	50916	202.81	79.45	5.36343	77.9414
1	52232	52787	556	52605	121.87	36.0349	3.99637	34.8541
1	57449	59012	1564	58110	160.95	50.6373	4.28338	49.352
1	57449	59012	1564	58522	168.39	42.3173	3.52893	41.0917
1	63409	63987	579	63683	133.04	44.33	4.42101	43.0903
1	65496	67660	2165	65591	51.17	3.18308	1.58632	2.30397
1	65496	67660	2165	65828	56.75	4.373	1.74999	3.47192
1	65496	67660	2165	66511	122.8	26.1577	3.09507	25.0477
1	65496	67660	2165	67410	212.11	95.8191	6.26805	94.1599
1	71502	72058	557	71604	61.4	4.74041	1.74951	3.83295
1	71502	72058	557	71963	58.61	4.63696	1.76665	3.73153
1	72322	73163	842	72696	222.35	104.142	6.57755	102.4
1	74203	74670	468	74465	94.89	22.7569	3.32978	21.6725
1	75569	76491	923	75911	264.21	119.029	6.31457	117.12
1	84208	84530	323	84371	69.77	6.86157	1.96072	5.92437
1	86727	87208	482	86975	179.55	53.8356	4.10346	52.5266
1	87788	88194	407	88018	123.73	39.1292	4.23677	37.9262
1	88850	89628	779	89236	161.88	56.3183	4.70768	54.991
1	91340	92450	1111	91890	314.45	170.629	8.08844	167.75
1	95964	97060	1097	96194	110.71	21.2144	2.86432	20.1419
1	95964	97060	1097	96770	92.1	14.6388	2.50503	13.6206
1	97416	98203	788	97727	271.65	154.148	8.57549	151.675
1	99928	101168	1241	100179	137.69	47.3523	4.60696	46.0903
1	99928	101168	1241	100665	80.94	11.2494	2.34109	10.2626
1	104689	105299	611	105024	173.04	57.3225	4.46257	55.9873
1	109037	110412	1376	109317	134.9	47.0673	4.68061	45.8078
1	109037	110412	1376	109725	254.91	100.413	5.44486	98.7089
1	114232	115156	925	114604	142.34	43.7994	4.143	42.5631
1	117007	118531	1525	117661	341.43	182.807	7.96346	179.537
1	120219	120499	281	120367	85.59	7.85509	1.92422	6.90526
1	127813	128327	515	128126	153.5	40.7941	3.67865	39.579
1	129715	130525	811	129945	166.53	65.4678	5.31919	64.0715
1	129715	130525	811	130324	94.89	20.2701	3.06344	19.2053
1	135526	135880	355	135719	95.82	21.0179	3.11875	19.947
1	136118	136731	614	136460	154.43	57.4253	4.99286	56.0893
1	138417	139234	818	138644	137.69	41.4993	4.07906	40.2792
1	138417	139234	818	139021	87.45	11.962	2.31328	10.9683
1	141997	142961	965	142287	273.52	139.712	7.41933	137.507
1	143566	144233	668	143835	143.27	39.8645	3.79657	38.6563
1	149364	149775	412	149559	187	51.4826	3.83663	50.1913
1	154653	156038	1386	155743	280.96	152.038	8.05593	149.609
1	157044	158651	1608	157967	256.77	122.815	6.81785	120.858
1	157044	158651	1608	158323	284.68	138.203	6.96778	136.021
1	161926	162743	818	162353	154.43	50.9603	4.44096	49.6726
1	163344	164032	689	163562	140.48	46.7715	4.45878	45.5141
1	167323	167834	512	167620	137.69	35.1947	3.5561	34.0201
1	172110	172902	793	172545	167.46	51.9273	4.21146	50.6324
1	180668	182263	1596	180809	65.12	4.66027	1.70077	3.75455
1	180668	182263	1596	181335	181.41	75.261	5.65727	73.787
1	180668	182263	1596	182004	102.34	27.6036	3.631	26.4828
1	185101	186365	1265	185502	332.13	184.073	8.32814	180.759
1	187117	188243	1127	187494	348.87	186.085	7.95162	182.693
1	190486	191464	979	190720	173.04	62.2435	4.83445	60.8715
1	190486	191464	979	191205	87.45	8.46156	1.96556	7.50462
1	195733	197272	1540	196291	352.59	186.644	7.85761	183.23
1	199690	201170	1481	200126	134.9	47.7489	4.74709	46.4842
1	199690	201170	1481	200696	154.43	57.7351	5.02047	56.3971
1	202243	202456	214	202432	44.66	2.80327	1.58888	1.93245
1	204985	205949	965	205401	222.35	104.032	6.56904	102.292
1	204985	205949	965	205585	216.77	71.7986	4.53678	70.352
1	219180	219516	337	219349	66.98	6.00216	1.88842	5.0759
1	219752	220036	285	219908	77.22	9.9869	2.21955	9.01291
1	220306	221011	706	220625	236.3	108.194	6.41357	106.409
1	222619	223074	456	222822	84.66	5.07441	1.6473	4.16192
1	223440	224351	912	224086	170.25	73.212	5.85936	71.7544
1	225943	227288	1346	226545	265.14	124.754	6.65355	122.772
1	225943	227288	1346	226980	271.65	159.314	8.99315	156.726
1	228989	229898	910	229271	167.46	66.4198	5.36696	65.0161
1	236868	237756	889	237470	245.61	108.016	6.14027	106.234
1	240031	240596	566	240169	80.01	8.54816	2.0252	7.59004
1	240031	240596	566	240465	68.84	6.74284	1.95817	5.80696
1	249076	249932	857	249378	214.9	80.6326	5.14059	79.1132
1	254848	255264	417	255064	87.45	16.307	2.76408	15.2743
1	257115	257520	406	257330	127.45	33.0087	3.56818	31.8493
1	258798	259213	416	259009	148.85	58.0539	5.26549	56.7133
1	262828	263813	986	263058	210.25	94.2006	6.21333	92.5573
1	266387	266988	602	266656	206.53	92.5807	6.22957	90.953
1	268310	271755	3446	268937	315.38	182.701	8.87013	179.433
1	268310	271755	3446	269180	319.1	185.035	8.86804	181.683
1	268310	271755	3446	270189	104.2	24.6788	3.27992	23.5803
1	268310	271755	3446	270698	97.68	20.5555	3.02639	19.4882
1	268310	271755	3446	271177	265.14	117.49	6.18935	115.599
1	273877	274694	818	274393	170.25	63.1273	4.99292	61.7488
1	277759	279596	1838	278285	231.65	111.704	6.85153	109.88
1	277759	279596	1838	278969	271.65	109.156	5.56438	107.36
1	284434	285444	1011	284732	199.09	84.6088	5.81925	83.055
1	293342	294365	1024	293669	267	134.446	7.24332	132.324
1	295180	295707	528	295416	186.06	78.6173	5.75949	77.1152
1	297448	298191	744	297938	166.53	64.4943	5.23525	63.1051
1	298674	300733	2060	299130	307.01	134.979	6.16013	132.849
1	298674	300733	2060	300172	173.04	58.9066	4.58	57.5594
1	301490	301753	264	301607	66.05	7.53574	2.05635	6.58985
1	301929	302233	305	302084	78.15	12.2212	2.45463	11.2254
1	303518	304147	630	303819	256.77	96.1518	5.15539	94.4895
1	305570	306350	781	306081	299.56	135.564	6.39498	133.425
1	308291	309136	846	308900	151.64	48.9899	4.36122	47.7163
1	310640	310881	242	310789	64.19	6.69624	1.97552	5.76079
1	311472	312621	1150	312253	219.56	87.4233	5.46256	85.8443
1	315233	316857	1625	315684	300.49	143.898	6.85215	141.622
1	315233	316857	1625	316356	213.04	92.0266	5.94567	90.4036
1	321694	323764	2071	322609	263.28	118.218	6.29242	116.319
1	321694	323764	2071	323263	154.43	45.1959	3.98548	43.9498
1	325367	326256	890	325619	258.63	121.439	6.65718	119.501
1	336185	337864	1680	337374	345.15	199.447	8.85475	195.494
1	338264	338939	676	338592	173.97	50.1367	3.9766	48.855
1	340938	341871	934	341412	106.06	12.7892	2.18483	11.7878
1	343276	344388	1113	343993	337.71	182.275	8.06446	179.024
1	345773	347299	1527	346304	339.57	153.778	6.42581	151.313
1	347779	348486	708	348120	204.67	85.0198	5.71309	83.4621
1	353491	354926	1436	354343	336.78	140.062	5.82374	137.851
1	355497	356155	659	355859	122.8	18.9266	2.52659	17.8723
1	358183	358798	616	358397	109.78	19.9344	2.76945	18.8723
1	361951	363185	1235	362837	320.96	152.997	6.85025	150.548
1	365777	366342	566	366094	147.92	38.2672	3.61179	37.0703
1	373448	374782	1335	373723	286.54	148.333	7.56683	145.977
1	373448	374782	1335	373984	253.98	128.357	7.32444	126.325
1	388566	390681	2116	389382	291.19	149.589	7.47445	147.21
1	388566	390681	2116	390231	231.65	111.704	6.85153	109.88
1	392873	394507	1635	393194	305.15	116.747	5.27838	114.865
1	392873	394507	1635	394395	70.7	5.21136	1.74889	4.29696
1	394718	395155	438	394859	77.22	5.03122	1.67144	4.11942
1	394718	395155	438	395007	80.01	5.37387	1.68766	4.45649
1	395625	396889	1265	395944	292.12	127.588	6.1067	125.567
1	401079	401910	832	401708	227	112.883	7.14215	111.046
1	403722	405562	1841	404195	293.98	145.948	7.19469	143.636
1	403722	405562	1841	404841	197.23	72.109	4.95571	70.6604
1	403722	405562	1841	405378	66.05	3.92294	1.5965	3.02962
1	408657	409986	1330	409033	322.82	191.095	9.19464	187.502
1	408657	409986	1330	409789	89.31	14.1309	2.50197	13.1172
1	410714	411405	692	410940	207.46	62.9859	4.16924	61.6084
1	411725	412813	1089	412053	340.5	149.871	6.20906	147.484
1	413952	414615	664	414433	145.13	42.3627	3.94947	41.1367
1	418986	419487	502	419358	81.87	9.00612	2.08558	8.04335
1	420610	420921	312	420767	65.12	8.15702	2.15061	7.20375
1	424907	425200	294	425051	88.38	19.9426	3.14066	18.8802
1	429509	430700	1192	430411	248.4	101.971	5.6681	100.251
1	436096	436910	815	436637	180.48	57.3421	4.32102	56.0064
1	442030	442950	921	442690	138.62	48.2035	4.65394	46.9357
1	445199	446274	1076	446036	274.45	156.291	8.60767	153.771
1	449666	450470	805	450145	252.12	114.039	6.32794	112.19
1	452140	452780	641	452530	189.79	75.6858	5.45103	74.2081
1	453233	454126	894	453693	126.52	35.2869	3.79141	34.1113
1	455684	456551	868	455899	159.09	60.1916	5.0691	58.835
1	455684	456551	868	456216	141.41	48.9509	4.62536	47.6776
1	462790	463635	846	463323	234.44	106.558	6.36328	104.791
1	464131	464471	341	464344	72.57	11.2761	2.45217	10.2891
1	469778	471512	1735	469981	187.93	84.2688	6.23146	82.7176
1	469778	471512	1735	471275	172.11	76.1878	6.05152	74.7061
1	474406	475311	906	474665	290.26	171.672	9.1019	168.765
1	477069	478004	936	477377	110.71	26.9265	3.38511	25.8112
1	477069	478004	936	477866	68.84	6.59752	1.94011	5.66324
1	480922	481513	592	481144	83.73	13.7818	2.56755	12.7715
1	486950	487424	475	487196	139.55	35.1773	3.51371	34.0029
1	490100	490526	427	490291	126.52	28.194	3.1881	27.0688
1	490899	491781	883	491223	162.81	68.6022	5.75212	67.1813
1	493463	494392	930	493864	261.42	129.238	7.09246	127.192
1	514323	515409	1087	515119	234.44	123.331	7.65763	121.367
1	516596	516810	215	516700	75.36	11.1737	2.38613	10.1878
1	518225	519714	1490	518540	195.37	65.6853	4.5667	64.2875
1	518225	519714	1490	519167	145.13	43.7185	4.05918	42.4827
1	520870	521553	684	521171	93.03	15.1733	2.54141	14.1504
1	520870	521553	684	521392	92.1	14.7537	2.51627	13.7346
1	529774	530028	255	529908	94.89	17.2834	2.75799	16.2427
1	536746	537030	285	536870	75.36	7.42454	1.95785	6.47989
1	537808	538853	1046	538099	264.21	129.113	6.97926	127.07
1	551272	551553	282	551410	104.2	20.0776	2.84314	19.0142
1	555507	556001	495	555728	124.66	41.2576	4.41556	40.0392
1	557345	558048	704	557594	105.13	23.1055	3.10584	22.0186
1	558319	558556	238	558393	56.75	3.12859	1.5608	2.25032
1	564278	564601	324	564444	117.22	34.9599	3.97798	33.7867
1	566383	566771	389	566585	119.08	15.2463	2.26569	14.2229
1	568579	570208	1630	568981	201.88	80.6822	5.48325	79.1625
1	568579	570208	1630	569544	281.89	110.651	5.44015	108.841
1	573464	574912	1449	573766	112.57	25.9043	3.24483	24.796
1	573464	574912	1449	574547	285.61	150.414	7.7462	148.018
1	576451	577146	696	576640	135.83	40.2578	4.02433	39.0466
1	580585	581248	664	580827	213.04	100.413	6.59449	98.7085
1	584212	585013	802	584498	228.86	99.4025	6.04894	97.7082
1	588743	588997	255	588891	74.43	7.11822	1.934	6.17752
1	589700	590020	321	589856	79.08	5.7963	1.74082	4.87305
1	591873	593245	1373	592328	318.17	165.089	7.5993	162.359
1	591873	593245	1373	592662	264.21	115.346	6.0848	113.482
1	596905	597156	252	596994	67.91	3.32395	1.53141	2.44224
1	597604	598526	923	598260	135.83	37.5221	3.79065	36.3306
1	601616	602224	609	601930	260.49	146.447	8.43518	144.126
1	602498	603308	811	602750	210.25	101.184	6.77658	99.4722
1	608506	609516	1011	609240	265.14	112.98	5.91427	111.143
1	615046	615522	477	615180	66.98	6.86996	1.99951	5.93236
1	615694	616177	484	615932	110.71	30.734	3.75885	29.5912
1	618510	619313	804	618988	172.11	63.2932	4.946	61.9133
1	620724	621155	432	620935	149.78	46.2326	4.18839	44.979
1	621493	622593	1101	621955	292.12	132.256	6.37221	130.167
1	623899	624510	612	624239	118.15	30.2356	3.50444	29.0959
1	626707	627850	1144	627057	226.07	91.4306	5.53826	89.8137
1	630468	632373	1906	630804	169.32	50.3747	4.05521	49.0909
1	630468	632373	1906	631429	168.39	57.5697	4.61072	56.2327
1	630468	632373	1906	631822	184.2	56.9841	4.20918	55.6514
1	635249	636304	1056	635698	165.6	56.7374	4.62771	55.4064
1	637951	638696	746	638375	316.31	193.533	9.61545	189.837
1	641452	642029	578	641715	225.14	122.18	7.94604	120.233
1	643387	644615	1229	643454	42.79	2.18173	1.48649	1.32604
1	643387	644615	1229	644279	235.37	107.375	6.38843	105.599
1	650771	651948	1178	651617	286.54	164.266	8.71332	161.555
1	653956	654325	370	654167	93.03	20.0519	3.0333	18.9886
1	657366	658218	853	657928	291.19	165.583	8.59386	162.84
1	659002	659324	323	659205	63.26	6.38252	1.94733	5.45136
1	661309	662180	872	661576	109.78	19.1532	2.70191	18.097
1	661309	662180	872	662063	53.96	5.30612	1.93114	4.38958
1	669065	669904	840	669617	202.81	100.136	7.02795	98.4337
1	671454	672038	585	671641	114.43	23.1227	2.95974	22.0353
1	672276	672718	443	672498	69.77	8.90042	2.2117	7.93842
1	673375	673915	541	673580	197.23	81.7488	5.66367	80.2204
1	686710	687368	659	687120	160.02	60.1263	5.03039	58.7706
1	691586	692569	984	692014	201.88	79.0838	5.36607	77.5778
1	691586	692569	984	692303	265.14	134.64	7.32972	132.517
1	701428	702446	1019	701822	208.39	101.171	6.85813	99.4591
1	705327	706669	1343	705676	129.31	43.2444	4.44576	42.0123
1	705327	706669	1343	706319	311.66	177.722	8.68495	174.629
1	709148	709383	236	709271	59.54	5.19334	1.83457	4.27926
1	711243	711770	528	711594	133.97	39.0289	3.96961	37.8265
1	726278	727360	1083	726865	279.1	139.325	7.18198	137.127
1	729969	730397	429	730186	95.82	15.3109	2.54798	14.2871
1	737097	738069	973	737291	85.59	14.7259	2.63303	13.7071
1	737097	738069	973	737820	182.34	58.6404	4.36532	57.2957
1	739591	740737	1147	739924	287.47	130.58	6.41044	128.517
1	745943	746690	748	746311	158.15	48.7427	4.16244	47.4711
1	748613	748906	294	748779	68.84	7.51518	2.05423	6.56953
1	749259	749994	736	749505	180.48	67.1919	5.04119	65.7818
1	752198	752751	554	752453	168.39	65.0463	5.21526	63.6534
1	752894	753293	400	753055	70.7	9.10241	2.22086	8.13801
1	753468	754244	777	753914	264.21	123.919	6.6303	121.949
1	755181	756983	1803	755919	330.26	151.255	6.49539	148.843
1	755181	756983	1803	756630	211.18	86.5986	5.61213	85.0267
1	761131	762461	1331	761666	323.75	191.993	9.21545	188.36
1	769941	770310	370	770105	68.84	4.38535	1.66295	3.4841
1	773372	774064	693	773653	237.23	128.684	7.97031	126.648
1	775495	776398	904	775977	252.12	109.409	6.02661	107.611
1	780518	780759	242	780639	76.29	14.1214	2.71569	13.1077
1	782912	783483	572	783136	220.49	97.5898	6.15241	95.9134
1	787056	788321	1266	787438	345.15	201.724	9.0026	197.658
1	790039	791278	1240	790405	318.17	141.49	6.25825	139.255
1	790039	791278	1240	791023	260.49	141.023	8.00351	138.796
1	794648	795414	767	795127	204.67	95.1821	6.517	93.5296
1	797732	798519	788	798172	306.08	143.804	6.67557	141.531
1	799038	799826	789	799295	269.79	120.713	6.29753	118.784
1	803022	803649	628	803305	183.27	54.9438	4.09497	53.6268
1	807313	808286	974	807487	116.29	30.2649	3.55501	29.1248
1	812198	813166	969	812875	242.81	115.685	6.77262	113.816
1	813412	814327	916	813624	151.64	44.6701	4.01459	43.4275
1	813412	814327	916	813857	175.83	63.1048	4.87004	61.7263
1	818792	819439	648	819109	156.29	56.3428	4.83334	55.0153
1	819718	820263	546	819918	112.57	28.8948	3.52452	27.765
1	823058	825283	2226	824041	325.61	157.237	6.94922	154.698
1	823058	825283	2226	824853	285.61	124.293	6.09807	122.316
1	826460	827211	752	826699	190.72	77.8626	5.58966	76.3669
1	830599	831931	1333	830995	286.54	151.315	7.77134	148.901
1	835795	836587	793	836070	249.33	116.459	6.58754	114.582
1	843307	844176	870	843942	206.53	86.5624	5.76477	84.9907
1	846725	847676	952	847127	290.26	146.12	7.28152	143.805
1	847846	848759	914	848101	178.62	71.4383	5.44309	69.9948
1	852366	853871	1506	853040	300.49	146.542	7.0115	144.219
1	863285	864079	795	863390	52.1	5.00495	1.86576	4.09342
1	863285	864079	795	863915	99.54	25.274	3.46706	24.1711
1	867071	867753	683	867528	109.78	31.1139	3.82675	29.9683
1	870093	871268	1176	870801	315.38	143.816	6.45673	141.542
1	873764	874298	535	873859	59.54	3.81646	1.63836	2.92534
1	873764	874298	535	874191	58.61	3.16414	1.55033	2.28541
1	874462	875936	1475	874670	74.43	8.91833	2.14035	7.95615
1	874462	875936	1475	874765	73.5	5.64357	1.7737	4.7223
1	874462	875936	1475	875329	133.04	38.803	3.92263	37.6021
1	874462	875936	1475	875660	146.99	46.6965	4.30675	45.4397
1	876810	877626	817	877326	262.35	110.64	5.85225	108.829
1	879234	880203	970	879764	182.34	70.1252	5.20903	68.6924
1	882570	883555	986	883261	243.74	94.2193	5.32054	92.5758
1	883704	884535	832	884001	267.93	126.427	6.72333	124.421
1	891658	892510	853	892201	245.61	120.886	7.04587	118.954
1	895744	896389	646	896147	101.41	20.3651	2.92586	19.2995
1	896605	897532	928	897269	145.13	51.3354	4.71346	50.0452
1	898809	899643	835	899113	306.08	190.678	9.8504	187.101
1	900952	902306	1355	901470	226.07	100.09	6.13699	98.3875
1	907604	909045	1442	908161	263.28	145.949	8.2588	143.637
1	907604	909045	1442	908661	102.34	18.3501	2.71936	17.3008
1	910676	911290	615	910994	186.06	77.5099	5.66863	76.0166
1	917156	918023	868	917737	278.17	130.548	6.64683	128.486
1	918255	918928	674	918520	267	114.549	5.95562	112.693
1	923476	923896	421	923657	114.43	29.1317	3.49787	28.0002
1	930925	931674	750	931297	292.12	147.87	7.32804	145.524
1	933531	934673	1143	933826	213.04	87.7257	5.63274	86.1431
1	933531	934673	1143	934638	57.68	3.67386	1.63536	2.78507
1	936922	937545	624	936997	46.52	2.83457	1.57393	1.96304
1	936922	937545	624	937377	74.43	11.4784	2.43961	10.4897
1	937809	938853	1045	938175	231.65	116.699	7.24416	114.818
1	942780	943416	637	943142	206.53	84.4616	5.60897	82.9089
1	944580	945362	783	944866	213.04	104.759	6.95201	103.011
1	954730	955733	1004	954938	104.2	8.47317	1.84555	7.51616
1	954730	955733	1004	955278	114.43	19.7189	2.67459	18.6583
1	954730	955733	1004	955457	114.43	21.0557	2.78506	19.9845
1	957209	958011	803	957650	279.1	136.739	7.01154	134.581
1	966090	966787	698	966525	218.63	91.569	5.77963	89.9511
1	967826	968249	424	967992	94.89	14.7326	2.50792	13.7137
1	976188	976549	362	976392	103.27	22.256	3.06664	21.1755
1	977319	977607	289	977521	65.12	3.70076	1.57435	2.81147
1	981153	981952	800	981663	261.42	151.952	8.84287	149.525
1	982575	983429	855	982954	254.91	125.082	7.04788	123.094
1	991138	992020	883	991425	316.31	163.308	7.555	160.624
1	993349	994146	798	993602	231.65	108.408	6.60189	106.621
1	996022	996760	739	996338	244.68	96.9147	5.45945	95.2447
1	1004794	1005729	936	1005233	222.35	84.5633	5.19412	83.0097
1	1008558	1010809	2252	1008783	168.39	67.5491	5.42992	66.1364
1	1008558	1010809	2252	1009809	107.92	13.7045	2.26912	12.6947
1	1008558	1010809	2252	1010290	77.22	4.66012	1.62952	3.7544
1	1008558	1010809	2252	1010553	76.29	6.86838	1.88504	5.93106
1	1011397	1011867	471	1011551	90.24	17.8047	2.86201	16.7598
1	1012659	1013324	666	1013094	130.25	33.5491	3.54717	32.3862
1	1013651	1014695	1045	1014207	239.09	93.2021	5.3354	91.5689
1	1018069	1019102	1034	1018436	310.73	162.114	7.67992	159.46
1	1021459	1022032	574	1021840	111.64	29.496	3.60828	28.3618
1	1026762	1028940	2179	1027353	111.64	22.5544	2.96418	21.4719
1	1026762	1028940	2179	1028142	135.83	46.3458	4.57769	45.0915
1	1026762	1028940	2179	1028692	225.14	88.6847	5.38424	87.0934
1	1035344	1036252	909	1035952	284.68	133.029	6.6437	130.93
1	1036550	1037716	1167	1036705	76.29	10.4848	2.29051	9.50578
1	1036550	1037716	1167	1037142	94.89	14.2209	2.45879	13.2063
1	1040388	1041289	902	1040616	124.66	34.9016	3.80798	33.7287
1	1040388	1041289	902	1041130	57.68	4.52513	1.76142	3.62157
1	1042574	1043192	619	1042700	62.33	7.43777	2.10227	6.49301
1	1042574	1043192	619	1043017	91.17	19.8888	3.06178	18.8271
1	1043395	1043815	421	1043597	121.87	24.745	2.99689	23.6459
1	1048927	1049771	845	1049224	98.61	21.628	3.11295	20.5524
1	1048927	1049771	845	1049646	76.29	11.6089	2.41941	10.6187
1	1050473	1052049	1577	1050951	244.68	124.832	7.38402	122.848
1	1050473	1052049	1577	1051551	191.65	66.2256	4.6987	64.8233
1	1059451	1060533	1083	1059941	240.02	118.021	6.99235	116.126
1	1069315	1070943	1629	1070287	282.82	115.448	5.67637	113.583
1	1073319	1074377	1059	1073610	249.33	107.042	5.96016	105.27
1	1079770	1080630	861	1080335	257.7	134.827	7.65243	132.699
1	1081322	1081713	392	1081511	121.87	26.5157	3.14316	25.4029
1	1083438	1084254	817	1083633	82.8	9.56001	2.13196	8.59073
1	1083438	1084254	817	1083811	81.87	8.8754	2.07171	7.91393
1	1086180	1087088	909	1086405	133.04	40.3896	4.0617	39.1773
1	1086180	1087088	909	1087034	47.45	2.30859	1.46808	1.44916
1	1095711	1096233	523	1095950	120.01	25.1603	3.02529	24.058
1	1097024	1097654	631	1097285	173.97	67.7216	5.30214	66.3074
1	1104626	1105333	708	1104808	98.61	11.5883	2.16553	10.5983
1	1104626	1105333	708	1105069	92.1	7.84057	1.86204	6.89122
1	1105648	1105869	222	1105753	63.26	4.79318	1.73681	3.885
1	1107945	1108692	748	1108449	203.74	101.906	7.14124	100.187
1	1109435	1110361	927	1109710	277.24	152.462	8.18342	150.024
1	1114366	1115519	1154	1115008	276.31	155.186	8.43234	152.692
1	1121728	1122394	667	1121985	102.34	18.3501	2.71936	17.3008
1	1125450	1126205	756	1125701	235.37	131.441	8.30563	129.364
1	1128437	1129425	989	1129097	184.2	80.3901	5.98204	78.8731
1	1136297	1136691	395	1136465	133.04	37.7216	3.82961	36.5287
1	1136838	1137151	314	1137014	81.87	16.4567	2.91183	15.4226
1	1140613	1141423	811	1141062	335.85	155.38	6.60484	152.88
1	1142094	1143085	992	1142793	247.47	105.473	5.91586	103.717
1	1146131	1146470	340	1146281	86.52	15.5923	2.70712	14.5659
1	1147725	1148429	705	1148126	242.81	121.03	7.17101	119.097
1	1153679	1154638	960	1154408	173.04	65.6312	5.10295	64.2338
1	1156236	1157812	1577	1156316	58.61	2.21394	1.40207	1.35746
1	1156236	1157812	1577	1156895	240.02	100.036	5.73865	98.3347
1	1156236	1157812	1577	1157569	201.88	100.753	7.1288	99.045
1	1164183	1164865	683	1164619	214.9	107.783	7.19682	106.002
1	1165213	1166384	1172	1165500	176.76	62.6154	4.80436	61.2405
1	1165213	1166384	1172	1165904	144.2	44.4923	4.14858	43.2511
1	1167993	1168749	757	1168485	161.88	49.5529	4.17631	48.2755
1	1182968	1183743	776	1183499	207.46	85.2238	5.63411	83.6643
1	1187406	1188396	991	1187866	188.86	83.4854	6.12438	81.9418
1	1190134	1192396	2263	1190192	52.1	2.32921	1.43508	1.4693
1	1190134	1192396	2263	1190899	206.53	80.4646	5.32133	78.9467
1	1190134	1192396	2263	1191169	239.09	124.627	7.5463	122.647
1	1190134	1192396	2263	1191796	238.16	129.255	7.97209	127.209
1	1198141	1199455	1315	1198360	162.81	54.715	4.55018	53.3995
1	1198141	1199455	1315	1198883	194.44	60.4672	4.24864	59.1089
1	1202240	1203386	1147	1202481	152.57	61.0232	5.39625	59.6604
1	1202240	1203386	1147	1202853	168.39	65.4957	5.25334	64.0993
1	1207360	1207882	523	1207592	115.36	34.7021	4.01242	33.5307
1	1216031	1217028	998	1216421	267	123.912	6.53665	121.943
1	1226533	1227379	847	1226860	211.18	98.7488	6.53717	97.0611
1	1231630	1232376	747	1232070	231.65	104.118	6.28785	102.377
1	1232530	1233163	634	1232802	200.95	95.6828	6.72274	94.0255
1	1235135	1236094	960	1235777	256.77	122.317	6.7834	120.367
1	1237347	1239060	1714	1237682	98.61	16.5877	2.62143	15.5525
1	1237347	1239060	1714	1238509	224.21	92.9686	5.69858	91.3372
1	1237347	1239060	1714	1238762	218.63	87.4259	5.49065	85.8466
1	1240343	1241257	915	1240688	282.82	144.783	7.4689	142.491
1	1242584	1243231	648	1242897	213.97	106.271	7.11073	104.507
1	1247110	1248741	1632	1247273	72.57	5.38052	1.75155	4.46297
1	1247110	1248741	1632	1248324	235.37	109.83	6.56588	108.029
1	1251321	1251628	308	1251476	83.73	16.0936	2.8243	15.0624
1	1260785	1261489	705	1261256	173.97	70.3201	5.52173	68.8858
1	1261743	1262214	472	1261979	141.41	47.7079	4.51244	46.4434
1	1279574	1280207	634	1279743	81.87	4.4029	1.59362	3.50145
1	1279574	1280207	634	1280026	80.94	8.54816	2.04845	7.59004
1	1280419	1280654	236	1280549	66.98	8.75499	2.24234	7.79452
1	1285782	1286580	799	1286282	168.39	71.3711	5.77035	69.9286
1	1290517	1292838	2322	1290877	309.8	143.789	6.61272	141.516
1	1290517	1292838	2322	1291596	265.14	108.71	5.6626	106.919
1	1290517	1292838	2322	1292256	113.5	30.2883	3.63301	29.1479
1	1298286	1298983	698	1298612	117.22	33.2734	3.81357	32.1123
1	1305081	1305352	272	1305229	60.47	6.66998	2.02754	5.73492
1	1307081	1307358	278	1307225	56.75	6.25482	2.02921	5.32509
1	1307522	1307912	391	1307749	106.06	29.9474	3.76176	28.8095
1	1313509	1314676	1168	1313854	297.7	174.847	9.05162	171.845
1	1316561	1316842	282	1316763	54.89	3.75954	1.67765	2.86939
1	1321894	1322613	720	1322081	139.55	43.1806	4.17068	41.9489
1	1330466	1331204	739	1330847	177.69	70.3652	5.38809	68.9304
1	1332782	1333600	819	1333289	277.24	129.715	6.62468	127.664
1	1334573	1335144	572	1334883	141.41	41.2516	3.95581	40.0336
1	1336520	1337904	1385	1337076	240.02	106.976	6.19948	105.204
1	1336520	1337904	1385	1337581	240.02	114.003	6.6951	112.154
1	1342307	1343705	1399	1342842	211.18	96.6467	6.3692	94.9794
1	1342307	1343705	1399	1343344	253.98	117.287	6.53791	115.4
1	1344991	1345687	697	1345203	151.64	55.5244	4.92351	54.2034
1	1350160	1350896	737	1350401	250.26	129.9	7.53241	127.846
1	1357213	1358408	1196	1357684	249.33	104.858	5.82155	103.11
1	1357213	1358408	1196	1358171	214.9	96.9883	6.31459	95.3178
1	1360976	1362013	1038	1361670	360.97	203.697	8.61823	199.527
1	1364070	1365007	938	1364758	238.16	121.444	7.33453	119.506
1	1368063	1368883	821	1368585	314.45	158.668	7.33603	156.094
1	1372367	1373109	743	1372883	203.74	87.647	5.94714	86.0657
1	1374909	1375806	898	1375464	266.07	139.337	7.63064	137.138
1	1383775	1384523	749	1384004	172.11	55.1406	4.32775	53.8218
1	1390376	1391234	859	1390893	278.17	151.948	8.10396	149.522
1	1398187	1399822	1636	1398778	322.82	144.724	6.34946	142.435
1	1398187	1399822	1636	1399430	155.36	53.6351	4.63411	52.3277
1	1400863	1401780	918	1401106	218.63	103.617	6.68711	101.88
1	1406790	1407577	788	1407304	242.81	124.173	7.41393	122.198
1	1410163	1410806	644	1410589	190.72	72.5576	5.18152	71.1048
1	1411118	1412170	1053	1411457	253.05	112.493	6.19629	110.66
1	1415301	1416185	885	1415979	133.97	39.0289	3.96961	37.8265
1	1417677	1418473	797	1418221	230.72	108.179	6.62058	106.395
1	1418704	1418953	250	1418830	74.43	10.9777	2.3803	9.99386
1	1420752	1421705	954	1421047	121.87	37.2141	4.11082	36.025
1	1420752	1421705	954	1421380	205.6	92.5118	6.26065	90.8846
1	1425497	1426557	1061	1425812	258.63	126.656	7.01702	124.647
1	1431438	1432798	1361	1431951	210.25	77.7642	5.02984	76.2691
1	1431438	1432798	1361	1432398	192.58	77.9427	5.53077	76.4462
1	1435483	1435823	341	1435715	52.1	3.08753	1.56171	2.21053
1	1436054	1437447	1394	1437065	275.38	112.186	5.64032	110.358
1	1440561	1441501	941	1441175	227.93	100.891	6.18728	99.1819
1	1450009	1450926	918	1450655	289.33	160.364	8.29516	157.752
1	1452050	1452927	878	1452654	236.3	113.145	6.77503	111.306
1	1453995	1455163	1169	1454269	170.25	64.1388	5.07525	62.7524
1	1453995	1455163	1169	1455028	98.61	21.0733	3.05693	20.0019
1	1457943	1458755	813	1458423	300.49	149.259	7.17844	146.885
1	1463033	1463569	537	1463345	309.8	202.836	10.7172	198.71
1	1469630	1470739	1110	1470112	274.45	117.837	5.98794	115.943
1	1475507	1476191	685	1475944	204.67	87.1688	5.87632	85.5917
1	1477790	1478924	1135	1478448	235.37	72.1454	4.22093	70.6965
1	1482593	1483784	1192	1483043	297.7	160.81	8.03701	158.189
1	1485577	1486996	1420	1486525	293.05	178.353	9.48555	175.24
1	1490365	1490954	590	1490756	149.78	58.1788	5.23964	56.8376
1	1492694	1494270	1577	1493166	92.1	17.8022	2.82127	16.7572
1	1492694	1494270	1577	1493545	152.57	61.0232	5.39625	59.6604
1	1492694	1494270	1577	1493930	177.69	77.0058	5.95639	75.5173
1	1501127	1501872	746	1501572	261.42	121.427	6.56052	119.49
1	1503083	1503877	795	1503583	145.13	54.7129	5.02567	53.3976
1	1505020	1506471	1452	1505126	56.75	5.132	1.86289	4.2187
1	1505020	1506471	1452	1505789	196.3	93.8586	6.70157	92.2192
1	1509623	1511017	1395	1510165	163.74	61.9323	5.11586	60.5626
1	1509623	1511017	1395	1510634	263.28	143.373	8.05727	141.105
1	1511954	1512280	327	1512099	97.68	20.8925	3.06054	19.8229
1	1516757	1517053	297	1516911	61.4	5.36694	1.83533	4.44967
1	1523573	1524201	629	1523815	184.2	80.3001	5.97432	78.7837
1	1533647	1534451	805	1534084	322.82	171.698	7.8981	168.789
1	1543742	1544098	357	1543934	142.34	53.6871	5.03666	52.3791
1	1547101	1547831	731	1547482	204.67	91.7027	6.23246	90.0832
1	1558183	1558520	338	1558388	66.98	4.87326	1.74316	3.96396
1	1563410	1564168	759	1563897	226.07	109.973	6.88087	108.168
1	1564527	1565385	859	1564783	185.13	87.145	6.54039	85.5683
1	1569485	1569860	376	1569693	150.71	54.824	4.89395	53.5079
1	1576825	1577931	1107	1577096	247.47	133.146	7.91596	131.043
1	1576825	1577931	1107	1577350	238.16	115.966	6.91262	114.094
1	1582892	1583714	823	1583201	133.97	35.2552	3.64775	34.0798
1	1582892	1583714	823	1583588	73.5	9.82619	2.26085	8.85448
1	1584229	1584655	427	1584438	88.38	9.71931	2.07862	8.74858
1	1586990	1587783	794	1587486	159.09	57.477	4.83641	56.1407
1	1590110	1590790	681	1590450	211.18	99.9013	6.63073	98.2023
1	1595019	1595843	825	1595439	191.65	78.8907	5.63789	77.3863
1	1597176	1597746	571	1597370	91.17	14.6673	2.52359	13.6489
1	1604275	1605060	786	1604772	180.48	62.0213	4.6534	60.651
1	1610010	1610517	508	1610188	71.63	3.37566	1.51323	2.49252
1	1610729	1611753	1025	1611439	121.87	35.6935	3.96362	34.5155
1	1622600	1623440	841	1623109	93.96	17.4794	2.79664	16.4367
1	1624949	1625784	836	1625236	194.44	65.0157	4.54506	63.6229
1	1634524	1635887	1364	1635452	333.06	142.065	5.96528	139.823
1	1639322	1640055	734	1639718	108.85	17.2583	2.5546	16.2177
1	1642056	1642487	432	1642263	68.84	7.96295	2.11009	7.01205
1	1645687	1647135	1449	1646063	255.84	99.2004	5.35081	97.5078
1	1645687	1647135	1449	1646454	195.37	71.9278	4.99588	70.4804
1	1645687	1647135	1449	1646866	218.63	91.569	5.77963	89.9511
1	1658479	1659482	1004	1658933	117.22	35.7533	4.05685	34.5745
1	1658479	1659482	1004	1659272	145.13	51.3401	4.71389	50.0498
1	1661737	1662206	470	1661946	120.01	33.7896	3.78162	32.6247
1	1663408	1663691	284	1663561	75.36	11.8308	2.4631	10.8387
1	1665864	1666510	647	1666344	73.5	5.29125	1.73245	4.37579
1	1669408	1670335	928	1669661	187	78.4337	5.77292	76.9334
1	1669408	1670335	928	1669994	120.01	24.259	2.95151	23.163
1	1671896	1672704	809	1672166	174.9	64.715	5.02574	63.3244
1	1679138	1679786	649	1679345	107.92	29.7653	3.74586	28.629
1	1682213	1683662	1450	1682702	313.52	169.71	8.06459	166.858
1	1689004	1689841	838	1689418	169.32	54.6917	4.36715	53.3764
1	1700175	1701093	919	1700766	232.58	121.22	7.57077	119.285
1	1701405	1701633	229	1701507	62.33	2.38903	1.40737	1.52793
1	1702244	1702664	421	1702486	86.52	6.2108	1.7504	5.28206
1	1703526	1704662	1137	1703669	54.89	2.72652	1.51248	1.85721
1	1703526	1704662	1137	1704270	130.25	30.2844	3.28113	29.1441
1	1707000	1707686	687	1707331	91.17	20.8213	3.16296	19.7523
1	1714956	1715816	861	1715145	91.17	18.9998	2.96687	17.945
1	1714956	1715816	861	1715468	113.5	31.356	3.73705	30.2085
1	1718264	1719435	1172	1718730	212.11	103.163	6.85981	101.432
1	1718264	1719435	1172	1719224	102.34	19.1478	2.79285	18.0917
1	1721445	1722338	894	1721717	298.63	153.157	7.49085	150.704
1	1726563	1727305	743	1726768	162.81	61.1324	5.08022	59.7689
1	1729471	1730050	580	1729791	136.76	48.3353	4.73423	47.0667
1	1730296	1730724	429	1730480	88.38	18.7474	3.00755	17.6946
1	1732798	1733673	876	1733118	284.68	123.499	6.07828	121.533
1	1744753	1745518	766	1745009	238.16	123.197	7.47384	121.235
1	1748318	1749090	773	1748644	157.22	49.8954	4.27634	48.6156
1	1749725	1750016	292	1749840	83.73	16.0936	2.8243	15.0624
1	1754184	1755311	1128	1754627	322.82	152.105	6.7463	149.674
1	1765360	1766341	982	1766011	307.01	180.935	9.05902	177.732
1	1767712	1768759	1048	1768426	171.18	47.6371	3.82621	46.3734
1	1768953	1770005	1053	1769236	309.8	172.622	8.41085	169.686
1	1772075	1773384	1310	1773023	312.59	156.919	7.29276	154.386
1	1779318	1780346	1029	1779749	267.93	126.427	6.72333	124.421
1	1786855	1787661	807	1787092	144.2	50.186	4.6418	48.9041
1	1790186	1790915	730	1790428	232.58	102.589	6.14686	100.863
1	1802976	1804094	1119	1803748	309.8	141.326	6.47495	139.094
1	1806915	1807618	704	1807080	84.66	12.1796	2.37943	11.1841
1	1806915	1807618	704	1807396	120.01	33.1096	3.71845	31.9494
1	1814738	1815558	821	1815100	161.88	61.5983	5.15399	60.2313
1	1814738	1815558	821	1815316	178.62	75.2181	5.76192	73.7444
1	1816526	1817363	838	1816903	205.6	84.2419	5.62365	82.6912
1	1820448	1821870	1423	1821099	337.71	176.108	7.69545	173.069
1	1820448	1821870	1423	1821532	291.19	126.793	6.08732	124.782
1	1822582	1823167	586	1822871	188.86	76.173	5.52163	74.6913
1	1824530	1824953	424	1824741	133.04	31.8867	3.35091	30.7354
1	1826921	1827305	385	1827083	90.24	18.7989	2.96759	17.7459
1	1828729	1829886	1158	1829560	266.07	120.957	6.378	119.025
1	1831825	1832520	696	1832126	100.47	22.3306	3.13876	21.2496
1	1831825	1832520	696	1832332	124.66	35.6516	3.87668	34.4738
1	1832905	1833508	604	1833127	220.49	104.895	6.71172	103.145
1	1836809	1837681	873	1837286	170.25	60.7244	4.8012	59.3639
1	1854153	1855091	939	1854829	253.05	117.287	6.51405	115.4
1	1859904	1860779	876	1860101	105.13	21.4172	2.94796	20.3434
1	1859904	1860779	876	1860535	138.62	43.5521	4.23085	42.3175
1	1864758	1865553	796	1865072	213.97	76.3495	4.88578	74.8663
1	1868017	1868908	892	1868616	216.77	94.3989	6.04904	92.7534
1	1872749	1873766	1018	1873439	253.05	127.155	7.20908	125.14
1	1883105	1883775	671	1883403	206.53	71.5103	4.71663	70.0665
1	1889405	1890234	830	1889633	138.62	49.539	4.78059	48.2618
1	1889405	1890234	830	1889861	153.5	59.6419	5.22896	58.2895
1	1893442	1894190	749	1893876	202.81	70.4337	4.73978	68.9983
1	1896409	1897865	1457	1896765	200.02	88.4874	6.0915	86.8978
1	1896409	1897865	1457	1897573	146.99	48.6159	4.47103	47.3453
1	1899944	1900630	687	1900203	244.68	120.026	7.01929	118.105
1	1907065	1908490	1426	1907523	267	146.241	8.10725	143.925
1	1911039	1912237	1199	1911460	294.91	151.006	7.48767	148.598
1	1917163	1917495	333	1917287	66.98	4.22161	1.65813	3.32287
1	1918794	1919837	1044	1919288	153.5	48.0245	4.23019	46.758
1	1918794	1919837	1044	1919595	175.83	63.6452	4.91198	62.263
1	1922313	1923283	971	1922663	314.45	173.845	8.3013	170.875
1	1926728	1927209	482	1926943	131.18	40.5369	4.13049	39.3239
1	1930625	1931332	708	1930720	63.26	4.45179	1.69111	3.54928
1	1930625	1931332	708	1931108	69.77	10.0798	2.35914	9.10493
1	1944383	1945976	1594	1944706	200.02	70.7381	4.78618	69.3002
1	1944383	1945976	1594	1945364	293.05	160.526	8.14639	157.91
1	1946763	1947610	848	1947079	234.44	114.142	6.92475	112.29
1	1951948	1952831	884	1952532	276.31	154.806	8.40321	152.318
1	1954825	1955703	879	1955262	153.5	55.3567	4.84312	54.0365
1	1959072	1959308	237	1959194	71.63	5.1231	1.7294	4.20993
1	1961888	1963082	1195	1962555	189.79	76.6238	5.52462	75.1384
1	1961888	1963082	1195	1962835	173.04	65.6709	5.10615	64.2733
1	1963628	1964983	1356	1964182	122.8	23.8979	2.91191	22.8048
1	1963628	1964983	1356	1964646	168.39	44.6473	3.68236	43.4051
1	1965830	1966972	1143	1966140	232.58	82.7019	4.86627	81.165
1	1968667	1970563	1897	1969320	238.16	92.4649	5.31473	90.8382
1	1968667	1970563	1897	1969958	217.7	84.7109	5.33404	83.1558
1	1973859	1974399	541	1974159	142.34	41.8638	3.98165	40.6411
1	1978317	1979147	831	1978736	173.04	57.3225	4.46257	55.9873
1	1988634	1989112	479	1988851	86.52	12.3339	2.36541	11.337
1	1989444	1990062	619	1989721	139.55	46.8113	4.4931	45.5536
1	1991425	1993007	1583	1991925	224.21	109.593	6.92931	107.793
1	1991425	1993007	1583	1992536	267	110.239	5.70219	108.432
1	2001398	2002672	1275	2001876	311.66	153.291	7.10587	150.836
1	2001398	2002672	1275	2002363	174.9	38.1752	3.1982	36.9788
1	2006360	2007184	825	2006963	157.22	51.251	4.38344	49.9615
1	2007554	2008489	936	2007831	271.65	117.705	6.05899	115.812
1	2012207	2013534	1328	2013142	316.31	152.223	6.89804	149.789
1	2015406	2016140	735	2015846	214.9	88.8932	5.71056	87.2998
1	2023897	2024760	864	2024454	293.05	133.072	6.39243	130.971
1	2025559	2026142	584	2025810	227.93	74.4108	4.48881	72.9436
1	2027710	2028576	867	2028093	243.74	111.973	6.47336	110.147
1	2029934	2030642	709	2030190	180.48	77.0526	5.84568	75.5636
1	2032319	2033425	1107	2032615	163.74	49.4027	4.11842	48.1265
1	2034148	2035458	1311	2034450	193.51	61.2917	4.32238	59.9267
1	2035795	2036959	1165	2036164	235.37	107.375	6.38843	105.599
1	2035795	2036959	1165	2036642	140.48	32.4887	3.29021	31.333
1	2039801	2040207	407	2040029	110.71	24.8617	3.19167	23.7612
1	2040398	2041144	747	2040672	260.49	131.136	7.26363	129.064
1	2047791	2049238	1448	2048049	293.98	133.072	6.41266	130.971
1	2047791	2049238	1448	2048491	247.47	95.2402	5.28651	93.5868
1	2047791	2049238	1448	2048955	137.69	34.0679	3.4672	32.9018
1	2051196	2052163	968	2051915	263.28	144.328	8.13154	142.046
1	2054378	2055350	973	2054578	75.36	11.2506	2.3951	10.2639
1	2054378	2055350	973	2055063	157.22	51.3976	4.39513	50.1069
1	2059445	2060372	928	2060063	244.68	103.132	5.84941	101.401
1	2066509	2068501	1993	2067050	251.19	119.156	6.70818	117.246
1	2066509	2068501	1993	2067826	335.85	186.876	8.42117	183.453
1	2070743	2071799	1057	2071028	171.18	63.1862	4.96736	61.8074
1	2076127	2077755	1629	2076208	55.82	2.2164	1.42049	1.35979
1	2076127	2077755	1629	2076946	264.21	131.967	7.1772	129.883
1	2076127	2077755	1629	2077479	233.51	98.9049	5.86278	97.2163
1	2081182	2081968	787	2081639	239.09	105.89	6.15623	104.129
1	2083389	2084329	941	2083742	217.7	95.1936	6.07488	93.5407
1	2087159	2087909	751	2087427	174.9	64.715	5.02574	63.3244
1	2090152	2091478	1327	2090554	320.03	147.93	6.55166	145.583
1	2095498	2096514	1017	2096008	239.09	107.172	6.24429	105.399
1	2102429	2103506	1078	2102940	182.34	68.6274	5.09287	67.2062
1	2102429	2103506	1078	2103178	210.25	79.5952	5.15251	78.0852
1	2105078	2106324	1247	2105449	320.03	152.997	6.83045	150.548
1	2108543	2109855	1313	2109049	347.01	188.299	8.09327	184.822
1	2113671	2114618	948	2114121	228.86	108.068	6.68507	106.285
1	2119959	2122010	2052	2120496	269.79	125.57	6.60473	123.578
1	2119959	2122010	2052	2121261	285.61	169.821	9.19386	166.966
1	2134610	2136389	1780	2135310	347.94	205.291	9.18266	201.029
1	2134610	2136389	1780	2136044	146.06	45.6942	4.19605	44.4447
1	2143189	2143815	627	2143548	187	67.8765	4.94724	66.461
1	2151276	2152546	1271	2151515	82.8	8.25465	1.99521	7.30017
1	2151276	2152546	1271	2152117	320.03	185.241	8.8414	181.881
1	2152829	2153884	1056	2153219	249.33	102.735	5.68924	101.007
1	2155298	2155994	697	2155663	200.95	81.9601	5.60972	80.4294
1	2156257	2156561	305	2156386	66.98	6.44021	1.9445	5.5082
1	2159489	2160819	1331	2160022	308.87	150.712	7.04244	148.31
1	2159489	2160819	1331	2160359	325.61	159.916	7.10029	157.315
1	2162208	2163250	1043	2162923	268.86	132.551	7.10167	130.457
1	2164599	2165129	531	2164879	122.8	28.1112	3.25797	26.9868
1	2167904	2168352	449	2168105	116.29	29.6518	3.49828	28.5171
1	2168517	2169115	599	2168771	194.44	84.4603	5.98181	82.9078
1	2169946	2171161	1216	2170258	294.91	158.584	7.99764	156.011
1	2173791	2174914	1124	2173884	46.52	3.36456	1.66962	2.48163
1	2173791	2174914	1124	2174552	301.42	158.795	7.75448	156.218
1	2183147	2185024	1878	2183809	267	126.427	6.70007	124.421
1	2183147	2185024	1878	2184534	156.29	57.3922	4.924	56.0565
1	2187835	2188489	655	2188201	280.03	161.162	8.71565	158.531
1	2190077	2190675	599	2190371	272.58	116.266	5.94749	114.391
1	2192778	2193867	1090	2193573	307.94	173.929	8.58158	170.954
1	2194664	2195858	1195	2195163	321.89	163.149	7.40816	160.471
1	2198619	2198898	280	2198756	58.61	4.19828	1.70315	3.30013
1	2199180	2199850	671	2199478	216.77	78.454	4.94921	76.9532
1	2200081	2200751	671	2200338	201.88	87.0203	5.96706	85.4444
1	2204324	2204950	627	2204628	192.58	52.52	3.79563	51.221
1	2210943	2212426	1484	2212024	325.61	205.616	10.1294	201.338
1	2215167	2215962	796	2215514	296.77	148.556	7.26276	146.197
1	2218312	2219486	1175	2218807	179.55	68.3124	5.15864	66.8935
1	2218312	2219486	1175	2219235	179.55	74.1767	5.63698	72.7116
1	2221533	2222989	1457	2222398	313.52	173.541	8.31885	170.579
1	2223837	2225154	1318	2224239	246.54	100.446	5.62581	98.7414
1	2223837	2225154	1318	2224887	124.66	25.3127	2.99198	24.2093
1	2225826	2227401	1576	2226200	289.33	129.819	6.31153	127.765
1	2225826	2227401	1576	2226551	296.77	148.506	7.25957	146.148
1	2227688	2229240	1553	2228039	318.17	180.943	8.62623	177.738
1	2227688	2229240	1553	2229015	123.73	20.7753	2.65389	19.7064
1	2232328	2233093	766	2232840	180.48	51.7492	3.94528	50.4558
1	2238101	2239922	1822	2238674	279.1	121.793	6.08907	119.849
1	2238101	2239922	1822	2239532	228.86	83.3911	4.99695	81.8485
1	2244031	2245010	980	2244643	276.31	149.634	8.01509	147.253
1	2247587	2250210	2624	2248453	348.87	177.162	7.44407	174.089
1	2247587	2250210	2624	2249497	322.82	149.585	6.60862	147.206
1	2259333	2260170	838	2259547	65.12	7.3716	2.04934	6.42751
1	2259333	2260170	838	2259934	154.43	54.8046	4.76364	53.4888
1	2262122	2263856	1735	2262676	226.07	109.709	6.86008	107.908
1	2262122	2263856	1735	2263357	239.09	108.237	6.31824	106.452
1	2268531	2269124	594	2268919	157.22	59.4596	5.07205	58.1088
1	2269767	2270766	1000	2269991	137.69	44.989	4.38858	43.7444
1	2269767	2270766	1000	2270441	84.66	14.8016	2.66013	13.7821
1	2274921	2275726	806	2275309	306.08	138.872	6.39743	136.681
1	2276048	2276665	618	2276322	146.99	39.1557	3.69978	37.9522
1	2277814	2278621	808	2278237	233.51	103.34	6.16778	101.606
1	2281073	2282763	1691	2281460	237.23	116.712	7.00684	114.83
1	2281073	2282763	1691	2281849	220.49	76.1103	4.71248	74.6289
1	2281073	2282763	1691	2282327	227.93	90.1739	5.4507	88.5686
1	2286607	2287813	1207	2286754	64.19	9.09646	2.29073	8.13215
1	2286607	2287813	1207	2287402	97.68	19.3167	2.90247	18.2594
1	2291380	2291756	377	2291569	182.34	79.8175	6.00917	78.3057
1	2299168	2299565	398	2299374	198.16	96.7061	6.86755	95.0381
1	2301463	2302010	548	2301715	147.92	33.1197	3.23742	31.9594
1	2304717	2305052	336	2304889	116.29	19.2224	2.60645	18.1659
1	2305463	2306234	772	2305864	218.63	100.723	6.45959	99.0156
1	2310670	2312192	1523	2311576	199.09	71.7604	4.88022	70.3145
1	2315092	2316450	1359	2315830	241.88	112.969	6.61125	111.132
1	2322079	2322351	273	2322216	98.61	20.9936	3.04892	19.923
1	2332304	2333545	1242	2332839	123.73	35.5495	3.89426	34.3722
1	2332304	2333545	1242	2333126	143.27	41.1476	3.89918	39.9304
1	2337385	2339420	2036	2338232	222.35	92.5284	5.72685	90.901
1	2337385	2339420	2036	2338888	139.55	51.5442	4.93859	50.2523
1	2337385	2339420	2036	2339212	140.48	46.3527	4.42121	45.0982
1	2341661	2341961	301	2341834	54.89	5.30611	1.91648	4.38958
1	2342351	2342959	609	2342624	106.06	13.9122	2.27781	12.9007
1	2343392	2344380	989	2344111	227.93	103.249	6.35915	101.516
1	2345785	2346415	631	2345955	68.84	8.79642	2.21461	7.83558
1	2345785	2346415	631	2346224	63.26	6.85925	2.01034	5.92209
1	2349070	2350630	1561	2349506	322.82	179.128	8.37529	175.989
1	2349070	2350630	1561	2349906	302.36	153.151	7.35727	150.699
1	2354678	2355632	955	2354933	93.96	14.4818	2.49902	13.4652
1	2354678	2355632	955	2355445	95.82	14.9991	2.51816	13.9782
1	2364296	2364619	324	2364419	75.36	10.8843	2.35246	9.9013
1	2365846	2366492	647	2366151	155.36	54.8685	4.7383	53.5521
1	2368866	2369635	770	2369359	257.7	93.2556	4.97499	91.6221
1	2373534	2374620	1087	2374228	191.65	71.432	5.06965	69.9887
1	2379612	2380242	631	2379857	164.67	50.03	4.14168	48.7493
1	2381596	2382316	721	2381951	169.32	53.205	4.25797	51.9009
1	2390985	2392392	1408	2391316	177.69	42.851	3.43638	41.6216
1	2390985	2392392	1408	2391585	168.39	49.7562	4.03306	48.4772
1	2390985	2392392	1408	2392136	133.04	36.0848	3.69144	34.9036
1	2395410	2396977	1568	2395925	319.1	183.535	8.76413	180.239
1	2399617	2400592	976	2400238	284.68	149.658	7.73108	147.276
1	2402184	2402960	777	2402725	195.37	72.4784	5.03508	71.0267
1	2404896	2405965	1070	2405257	109.78	23.5008	3.08729	22.4109
1	2404896	2405965	1070	2405728	188.86	76.9568	5.58399	75.4686
1	2407580	2407951	372	2407766	78.15	9.38209	2.13911	8.41503
1	2408858	2409584	727	2409264	118.15	37.3552	4.18673	36.1652
1	2411368	2412021	654	2411819	149.78	58.7919	5.29818	57.4457
1	2412314	2412668	355	2412420	67.91	10.0524	2.39295	9.07798
1	2412941	2413661	721	2413290	286.54	160.863	8.45705	158.239
1	2414291	2414697	407	2414514	93.96	13.1864	2.37407	12.1816
1	2416183	2417236	1054	2416430	176.76	71.0236	5.47666	69.5836
1	2416183	2417236	1054	2416699	158.15	56.7787	4.80831	55.4476
1	2416183	2417236	1054	2417133	56.75	2.39439	1.44374	1.53314
1	2421128	2421965	838	2421586	330.26	203.629	9.74308	199.464
1	2422223	2422997	775	2422612	251.19	127.877	7.33901	125.852
1	2424049	2424629	581	2424287	188.86	76.0862	5.51476	74.6051
1	2428893	2429373	481	2429077	80.94	11.9022	2.41307	10.9093
1	2430778	2432035	1258	2430960	78.15	11.3858	2.36063	10.3979
1	2430778	2432035	1258	2431443	172.11	70.6567	5.55683	69.22
1	2430778	2432035	1258	2431741	249.33	121.627	6.95352	119.686
1	2436462	2436821	360	2436635	74.43	6.29376	1.83966	5.36371
1	2437421	2439559	2139	2437696	261.42	121.427	6.56052	119.49
1	2437421	2439559	2139	2438187	307.94	161.185	7.72343	158.553
1	2442594	2442823	230	2442700	79.08	13.9907	2.63753	12.9783
1	2443856	2444616	761	2444094	193.51	87.5183	6.27443	85.9381
1	2445524	2445774	251	2445663	55.82	4.30235	1.75055	3.4023
1	2446005	2446944	940	2446288	213.04	104.3	6.91357	102.556
1	2454799	2455760	962	2455215	184.2	80.3001	5.97432	78.7837
1	2458219	2459363	1145	2458535	200.02	94.4281	6.5839	92.7824
1	2464547	2465532	986	2465039	205.6	93.2919	6.3235	91.6577
1	2466412	2467817	1406	2466836	236.3	90.996	5.27338	89.3829
1	2466412	2467817	1406	2467310	174.9	67.0379	5.21311	65.6295
1	2471974	2472651	678	2472376	300.49	152.054	7.35352	149.625
1	2474116	2474987	872	2474642	244.68	117.683	6.84675	115.79
1	2475444	2475890	447	2475663	104.2	21.8276	3.00561	20.7505
1	2477113	2478015	903	2477389	240.95	97.9458	5.62683	96.266
1	2484033	2485118	1086	2484562	152.57	49.6439	4.3878	48.3657
1	2487034	2488052	1019	2487321	160.95	51.8412	4.37692	50.5471
1	2487034	2488052	1019	2487828	189.79	70.0029	5.02068	68.5709
1	2492297	2493303	1007	2492996	244.68	124.099	7.32746	122.125
1	2497855	2498671	817	2497971	54.89	2.97183	1.55247	2.09714
1	2497855	2498671	817	2498467	156.29	55.4991	4.76133	54.1782
1	2500616	2501383	768	2501183	179.55	66.9627	5.05293	65.5548
1	2510346	2511097	752	2510827	276.31	168.349	9.49509	165.534
1	2515636	2516684	1049	2516284	262.35	132.014	7.25286	129.929
1	2524304	2524527	224	2524409	58.61	2.53795	1.45391	1.67296
1	2535272	2536068	797	2535641	256.77	126.805	7.09913	124.793
1	2541745	2542343	599	2542112	138.62	45.0383	4.36307	43.7933
1	2546814	2547908	1095	2547615	275.38	133.183	6.90939	131.08
1	2563151	2563607	457	2563442	93.03	13.82	2.41109	12.8091
1	2564470	2565140	671	2564885	207.46	99.1025	6.72459	97.4112
1	2567459	2568419	961	2567814	325.61	142.476	6.16251	140.225
1	2575564	2576752	1189	2576446	271.65	129.792	6.81636	127.739
1	2579851	2580703	853	2580463	264.21	140.685	7.81046	138.463
1	2582635	2583393	759	2583117	227.93	124.017	8.04411	122.044
1	2586170	2586806	637	2586450	183.27	71.2337	5.26496	69.7918
1	2588948	2590367	1420	2589862	324.68	143.986	6.26313	141.709
1	2590792	2591349	558	2591022	189.79	77.7176	5.61135	76.2229
1	2606937	2607553	617	2607208	177.69	63.3101	4.82951	61.93
1	2607926	2609026	1101	2608553	278.17	144.144	7.54505	141.864
1	2612651	2613190	540	2612799	76.29	10.936	2.34202	9.95246
1	2612651	2613190	540	2613044	82.8	8.25465	1.99521	7.30017
1	2614947	2615868	922	2615282	263.28	136.656	7.5509	134.5
1	2620412	2621604	1193	2620946	307.94	165.27	7.9903	162.536
1	2630993	2631549	557	2631255	123.73	20.7753	2.65389	19.7064
1	2635176	2636838	1663	2635535	241.88	119.113	7.06387	117.203
1	2635176	2636838	1663	2636308	146.06	47.8237	4.37504	46.5585
1	2638198	2639052	855	2638480	267.93	146.791	8.17774	144.464
1	2640904	2641828	925	2641147	172.11	56.6611	4.43871	55.3306
1	2640904	2641828	925	2641593	151.64	52.2469	4.63554	50.95
1	2642118	2642753	636	2642399	253.98	119.796	6.70996	117.878
1	2645079	2646984	1906	2645856	278.17	152.702	8.15971	150.26
1	2645079	2646984	1906	2646452	215.84	91.3954	5.86041	89.779
1	2649678	2650834	1157	2650205	333.06	131.607	5.47633	129.528
1	2671059	2671866	808	2671408	145.13	38.5785	3.65326	37.3796
1	2672382	2673772	1391	2672643	271.65	146.931	8.01925	144.602
1	2672382	2673772	1391	2673052	202.81	85.093	5.7835	83.5348
1	2674038	2674483	446	2674276	120.01	16.8201	2.37278	15.7832
1	2675967	2676303	337	2676103	66.98	9.87334	2.3888	8.90052
1	2683080	2685048	1969	2683752	274.45	137.755	7.24856	135.582
1	2683080	2685048	1969	2684477	249.33	121.627	6.95352	119.686
1	2687753	2688657	905	2688403	243.74	121.429	7.16256	119.491
1	2692537	2694250	1714	2693326	183.27	81.546	6.12124	80.0194
1	2692537	2694250	1714	2693976	140.48	51.7253	4.92001	50.4321
1	2696433	2697397	965	2696762	334.92	182.69	8.19308	179.424
1	2701119	2701911	793	2701452	259.56	133.104	7.44458	131.003
1	2703290	2704267	978	2703577	211.18	101.751	6.78314	100.033
1	2706967	2707938	972	2707235	130.25	41.812	4.27763	40.5898
1	2706967	2707938	972	2707496	161.88	61.2003	5.11932	59.8362
1	2710354	2710907	554	2710588	67.91	6.91192	1.99184	5.9739
1	2710354	2710907	554	2710696	69.77	9.24718	2.25482	8.28144
1	2712910	2714258	1349	2713203	191.65	77.1881	5.50419	75.6981
1	2712910	2714258	1349	2713623	173.97	62.2435	4.86029	60.8715
1	2715733	2716458	726	2716176	240.02	116.605	6.88638	114.725
1	2720651	2722033	1383	2721620	322.82	168.667	7.71005	165.844
1	2723728	2724465	738	2724023	204.67	78.9934	5.27362	77.4879
1	2734987	2735847	861	2735512	146.99	40.3837	3.79464	39.1718
1	2736798	2737414	617	2737000	67.91	7.68957	2.09009	6.74156
1	2750487	2751298	812	2751037	229.79	100.147	6.0699	98.4442
1	2752123	2753466	1344	2752580	325.61	162.665	7.25807	159.998
1	2758970	2759838	869	2759535	224.21	94.0721	5.77456	92.4304
1	2762589	2763442	854	2762875	213.97	107.278	7.19734	105.504
1	2770390	2772497	2108	2771183	338.64	177.046	7.71904	173.978
1	2770390	2772497	2108	2771949	270.72	128.948	6.7931	126.908
1	2773949	2774932	984	2774325	319.1	157.466	7.11335	154.921
1	2801000	2801734	735	2801388	242.81	101.58	5.80511	99.8645
1	2805169	2806212	1044	2805601	261.42	112.047	5.96411	110.219
1	2808824	2809655	832	2809144	297.7	143.979	6.94659	141.702
1	2810641	2811237	597	2810996	199.09	48.3321	3.44981	47.0635
1	2816769	2817796	1028	2816930	66.05	6.89019	1.9747	5.95242
1	2816769	2817796	1028	2817420	92.1	13.4237	2.38723	12.4164
1	2816769	2817796	1028	2817603	88.38	17.0613	2.8245	16.0222
1	2824356	2825362	1007	2824776	228.86	95.031	5.74649	93.3795
1	2827042	2828230	1189	2827365	200.95	96.6261	6.80516	94.9596
1	2838172	2839831	1660	2838289	85.59	12.7879	2.42766	11.7865
1	2838172	2839831	1660	2838711	148.85	35.7223	3.40572	34.5438
1	2838172	2839831	1660	2839291	211.18	101.14	6.73248	99.4284
1	2846710	2847867	1158	2847468	287.47	133.023	6.55614	130.924
1	2848281	2848916	636	2848467	121.87	39.2905	4.31749	38.0859
1	2852406	2853027	622	2852620	122.8	36.3074	3.99364	35.1247
1	2856123	2857143	1021	2856577	130.25	43.6077	4.44827	42.3728
1	2867353	2868175	823	2867650	160.02	67.0962	5.65777	65.687
1	2868440	2868722	283	2868587	64.19	9.09646	2.29073	8.13215
1	2868879	2869307	429	2868942	47.45	2.66231	1.53302	1.79438
1	2868879	2869307	429	2869298	46.52	2.3543	1.48488	1.494
1	2873461	2874341	881	2873778	235.37	94.1682	5.49702	92.5253
1	2874507	2874779	273	2874639	64.19	9.09646	2.29073	8.13215
1	2877598	2878134	537	2877894	171.18	59.1786	4.6535	57.8296
1	2879544	2880720	1177	2880130	334.92	185.94	8.39791	182.556
1	2882481	2883424	944	2882718	157.22	47.0469	4.05704	45.7874
1	2882481	2883424	944	2883225	91.17	10.2241	2.09481	9.24805
1	2884406	2885279	874	2884692	202.81	90.0908	6.17608	88.4864
1	2888885	2889404	520	2889149	101.41	15.7327	2.49769	14.7051
1	2891013	2891633	621	2891290	222.35	84.5633	5.19412	83.0097
1	2898419	2899431	1013	2899205	238.16	109.837	6.46386	108.035
1	2903973	2904878	906	2904525	284.68	138.203	6.96778	136.021
1	2911259	2912030	772	2911540	205.6	104.242	7.25956	102.499
1	2916934	2917746	813	2917236	191.65	71.432	5.06965	69.9887
1	2924904	2925767	864	2925446	187.93	81.6111	6.00266	80.0841
1	2927650	2928929	1280	2928009	287.47	140.771	7.03585	138.548
1	2927650	2928929	1280	2928406	350.73	204.587	9.01877	200.369
1	2938666	2939400	735	2939163	189.79	81.7561	5.9406	80.2277
1	2941370	2942364	995	2941960	303.29	160.972	7.82667	158.344
1	2945035	2945975	941	2945660	229.79	112.538	6.99363	110.704
1	2946193	2946862	670	2946437	230.72	105.703	6.43667	103.945
1	2950583	2950845	263	2950722	71.63	7.07783	1.96311	6.13756
1	2954825	2955751	927	2955485	215.84	103.263	6.7761	101.53
1	2964273	2964563	291	2964403	96.75	9.92136	2.03653	8.94788
1	2965061	2965605	545	2965286	93.96	19.8903	3.04621	18.8285
1	2966973	2967807	835	2967454	276.31	124.019	6.30241	122.045
1	2970776	2972259	1484	2971224	247.47	114.8	6.53858	112.943
1	2970776	2972259	1484	2971919	275.38	130.581	6.74087	128.517
1	2974597	2976800	2204	2974862	69.77	7.84691	2.0816	6.89725
1	2974597	2976800	2204	2975382	100.47	22.0619	3.11198	20.983
1	2974597	2976800	2204	2975790	129.31	25.9624	2.9617	24.8537
1	2974597	2976800	2204	2976545	223.28	104.864	6.5964	103.115
1	2978758	2979356	599	2979069	122.8	28.1112	3.25797	26.9868
1	2981898	2982653	756	2982426	214.9	112.215	7.58646	110.386
1	2985395	2985637	243	2985519	63.26	3.54276	1.56737	2.65675
1	2989291	2990225	935	2989756	322.82	165.72	7.53075	162.973
1	2994323	2995179	857	2994658	309.8	154.306	7.22785	151.831
1	3000632	3001401	770	3001136	255.84	121.97	6.79324	120.025
1	3003114	3004620	1507	3003552	234.44	106.558	6.36328	104.791
1	3003114	3004620	1507	3004014	216.77	80.2397	5.06431	78.7238
1	3009204	3009673	470	3009510	80.01	10.4767	2.23101	9.49779
1	3011305	3012398	1094	3012030	295.84	162.688	8.24564	160.019
1	3014340	3015113	774	3014837	213.04	104.701	6.94718	102.954
1	3015261	3016431	1171	3015538	203.74	93.2767	6.39815	91.6426
1	3019785	3020505	721	3020008	158.15	41.2868	3.61716	40.0683
1	3019785	3020505	721	3020491	51.17	3.50854	1.63967	2.62307
1	3031233	3031554	322	3031393	107.92	20.6461	2.86625	19.5781
1	3035446	3035783	338	3035598	72.57	8.45121	2.11321	7.49434
1	3037924	3038361	438	3038155	103.27	20.4829	2.89888	19.4162
1	3038552	3039030	479	3038728	106.06	17.8404	2.61114	16.7951
1	3041354	3042826	1473	3041634	166.53	41.2064	3.49016	39.9888
1	3041354	3042826	1473	3042217	239.09	93.2021	5.3354	91.5689
1	3046780	3047474	695	3047134	129.31	27.7925	3.10274	26.6706
1	3049035	3049596	562	3049191	89.31	14.9033	2.58032	13.883
1	3053987	3054515	529	3054236	121.87	20.6492	2.67114	19.5812
1	3056092	3057081	990	3056192	58.61	4.19828	1.70315	3.30013
1	3056092	3057081	990	3056568	69.77	7.35032	2.02062	6.40648
1	3056092	3057081	990	3056844	68.84	5.04227	1.7461	4.1302
1	3062741	3063433	693	3063165	210.25	63.4642	4.14222	62.0832
1	3064077	3064890	814	3064293	151.64	57.3365	5.08809	56.001
1	3064077	3064890	814	3064716	74.43	12.6386	2.57884	11.6387
1	3066859	3067950	1092	3066961	66.98	8.93766	2.26611	7.9753
1	3066859	3067950	1092	3067366	56.75	4.373	1.74999	3.47192
1	3066859	3067950	1092	3067717	53.03	3.86207	1.67561	2.97013
1	3071001	3072116	1116	3071745	319.1	163.065	7.44421	160.388
1	3076501	3078453	1953	3076761	163.74	50.822	4.22402	49.5354
1	3076501	3078453	1953	3077316	187.93	78.2793	5.72501	76.7796
1	3076501	3078453	1953	3077524	179.55	73.2905	5.56265	71.8323
1	3086371	3087344	974	3086480	55.82	5.25066	1.89398	4.33566
1	3086371	3087344	974	3086778	52.1	3.28561	1.59387	2.40464
1	3086371	3087344	974	3087162	84.66	11.8543	2.34529	10.862
1	3093778	3094746	969	3094300	293.98	145.948	7.19469	143.636
1	3099566	3100631	1066	3099936	141.41	46.7683	4.42837	45.5109
1	3099566	3100631	1066	3100175	120.94	33.4556	3.77934	32.2938
1	3101787	3103011	1225	3102258	170.25	56.8951	4.50656	55.5631
1	3101787	3103011	1225	3102626	218.63	107.784	7.02587	106.004
1	3104529	3105247	719	3104793	284.68	158.985	8.40232	156.404
1	3106421	3107262	842	3106751	288.4	153.124	7.82163	150.671
1	3108379	3108964	586	3108608	82.8	10.4801	2.22905	9.50112
1	3115587	3116741	1155	3116352	263.28	128.772	6.9901	126.735
1	3118940	3119675	736	3119382	205.6	97.3603	6.65937	95.6868
1	3119852	3120710	859	3120199	190.72	88.4226	6.47432	86.8338
1	3122978	3123686	709	3123213	223.28	89.1733	5.47019	87.5774
1	3125866	3126699	834	3126138	133.04	32.9686	3.43683	31.8098
1	3130255	3131098	844	3130739	260.49	115.795	6.22597	113.925
1	3135059	3136051	993	3135678	256.77	133.357	7.58145	131.252
1	3136815	3137564	750	3137267	290.26	175.212	9.38171	172.201
1	3139462	3140305	844	3140079	235.37	119.356	7.29201	117.444
1	3140845	3141569	725	3141095	216.77	76.7192	4.83923	75.2328
1	3153669	3155221	1553	3154104	193.51	76.6887	5.40298	75.2029
1	3153669	3155221	1553	3154751	251.19	134.801	7.87347	132.673
1	3157488	3158846	1359	3158166	285.61	121.407	5.93468	119.47
1	3160999	3162664	1666	3161481	228.86	85.1941	5.10799	83.635
1	3160999	3162664	1666	3162112	276.31	121.686	6.16236	119.743
1	3166290	3167919	1630	3167071	228.86	101.31	6.18467	99.5966
1	3166290	3167919	1630	3167525	287.47	149.224	7.59131	146.851
1	3172082	3172683	602	3172308	180.48	58.8519	4.42641	57.5053
1	3173483	3174442	960	3173803	312.59	190.816	9.59809	187.234
1	3179812	3180460	649	3180163	245.61	120.886	7.04587	118.954
1	3183565	3184255	691	3184029	173.04	77.3274	6.11542	75.8359
1	3187643	3188076	434	3187862	101.41	21.2594	3.01192	20.1866
1	3189345	3190091	747	3189584	204.67	101.594	7.06817	99.8785
1	3191711	3192516	806	3192190	227.93	94.2618	5.72323	92.6179
1	3194102	3195038	937	3194528	221.42	105.204	6.69789	103.45
1	3194102	3195038	937	3194761	216.77	85.9282	5.44413	84.3623
1	3199415	3200206	792	3199905	160.95	63.8644	5.39105	62.4806
1	3201766	3202611	846	3202089	270.72	137.071	7.34389	134.91
1	3205684	3206497	814	3205937	193.51	69.2977	4.86268	67.8714
1	3217961	3218709	749	3218340	248.4	113.472	6.41484	111.628
1	3223878	3224610	733	3224321	170.25	64.1388	5.07525	62.7524
1	3226276	3227052	777	3226773	228.86	113.85	7.13823	112.004
1	3227587	3228132	546	3227758	94.89	13.5761	2.39733	12.5676
1	3238450	3239513	1064	3239133	283.75	169.446	9.26132	166.601
1	3240722	3241551	830	3241075	301.42	152.933	7.37621	150.485
1	3244141	3245405	1265	3244484	283.75	101.018	4.90946	99.3072
1	3244141	3245405	1265	3245202	78.15	11.0923	2.32786	10.107
1	3252246	3254957	2712	3252600	299.56	156.995	7.70677	154.461
1	3252246	3254957	2712	3252932	296.77	157.247	7.8316	154.707
1	3252246	3254957	2712	3253512	287.47	147.907	7.50247	145.56
1	3252246	3254957	2712	3254563	127.45	25.8803	2.98731	24.7725
1	3260668	3261646	979	3261018	135.83	40.2578	4.02433	39.0466
1	3260668	3261646	979	3261416	157.22	63.4522	5.43361	62.0713
1	3262704	3263607	904	3263039	113.5	34.2022	4.02328	33.0341
1	3262704	3263607	904	3263365	173.04	77.3274	6.11542	75.8359
1	3263855	3264922	1068	3264236	318.17	182.581	8.73865	179.319
1	3265953	3266251	299	3266108	84.66	10.98	2.2542	9.99599
1	3270285	3272058	1774	3270548	144.2	40.1598	3.79747	38.9494
1	3270285	3272058	1774	3271319	309.8	190.314	9.70333	186.753
1	3273795	3274443	649	3274064	178.62	75.356	5.77381	73.8811
1	3278020	3278689	670	3278339	187	76.8078	5.6395	75.3206
1	3279001	3279829	829	3279386	163.74	59.8401	4.93863	58.4862
1	3295105	3296168	1064	3295524	109.78	19.9344	2.76945	18.8723
1	3295105	3296168	1064	3295857	167.46	61.2279	4.93	59.8638
1	3299729	3300582	854	3300253	238.16	120.333	7.24736	118.409
1	3300754	3301172	419	3300953	86.52	12.3339	2.36541	11.337
1	3302687	3303361	675	3302988	128.38	31.3226	3.40486	30.1757
1	3305047	3306248	1202	3305810	273.52	117.05	5.96772	115.166
1	3310890	3311686	797	3311190	267.93	129.017	6.89572	126.975
1	3322881	3323524	644	3323256	266.07	99.6705	5.13601	97.9742
1	3325865	3327227	1363	3326471	260.49	115.795	6.22597	113.925
1	3328946	3330335	1390	3329369	164.67	55.9057	4.58963	54.5813
1	3328946	3330335	1390	3330107	52.1	2.98088	1.54427	2.10603
1	3330509	3331163	655	3330623	59.54	4.11714	1.68169	3.2206
1	3330509	3331163	655	3330990	68.84	6.79026	1.96406	5.8539
1	3332147	3333266	1120	3333005	170.25	42.3058	3.49488	41.0803
1	3336387	3338143	1757	3337122	124.66	28.9243	3.28652	27.7942
1	3336387	3338143	1757	3337640	202.81	75.6722	5.09526	74.1948
1	3340902	3341688	787	3341422	223.28	100.787	6.28792	99.0792
1	3346706	3347837	1132	3347594	174.9	59.5821	4.62897	58.23
1	3349163	3349993	831	3349364	129.31	39.2798	4.07234	38.0755
1	3349163	3349993	831	3349671	134.9	37.052	3.77491	35.8638
1	3352133	3352827	695	3352359	82.8	6.98197	1.8622	6.04294
1	3352133	3352827	695	3352602	94.89	11.7985	2.23007	10.8066
1	3354299	3354809	511	3354545	171.18	56.0021	4.41486	54.6769
1	3355511	3356397	887	3355930	273.52	131.484	6.86288	129.407
1	3359088	3359886	799	3359495	113.5	29.2369	3.53228	28.1043
1	3361292	3361814	523	3361560	105.13	22.518	3.05044	21.4359
1	3363417	3364601	1185	3363786	340.5	159.538	6.69605	156.944
1	3367950	3369138	1189	3368476	307.94	134.979	6.17874	132.849
1	3370448	3371462	1015	3370817	327.47	179.429	8.21185	176.279
1	3383307	3383976	670	3383728	273.52	151.67	8.29351	149.247
1	3387498	3389403	1906	3388140	297.7	143.979	6.94659	141.702
1	3387498	3389403	1906	3388909	242.81	105.994	6.09536	104.232
1	3393904	3395110	1207	3394591	316.31	186.052	9.066	182.663
1	3396327	3396887	561	3396631	138.62	36.9389	3.67416	35.7513
1	3397159	3398412	1254	3397462	211.18	95.0088	6.24069	93.3577
1	3397159	3398412	1254	3398123	197.23	75.7726	5.21654	74.294
1	3400834	3401189	356	3401017	93.96	13.82	2.43494	12.8091
1	3403184	3403472	289	3403338	52.1	3.08753	1.56171	2.21053
1	3412068	3412892	825	3412608	253.98	122.386	6.89131	120.434
1	3418067	3419522	1456	3418671	187	67.8765	4.94724	66.461
1	3418067	3419522	1456	3419135	227	118.381	7.59996	116.481
1	3424551	3425097	547	3424669	43.73	2.65738	1.57155	1.78967
1	3424551	3425097	547	3424985	58.61	6.65197	2.05553	5.7171
1	3426912	3427520	609	3427246	149.78	47.6904	4.30806	46.4259
1	3429592	3430659	1068	3429974	174.9	61.2333	4.75408	59.8689
1	3429592	3430659	1068	3430352	320.03	205.662	10.3559	201.379
1	3431700	3432729	1030	3432006	201.88	94.7225	6.59859	93.0743
1	3439685	3440246	562	3439922	222.35	92.5284	5.72685	90.901
1	3442571	3443892	1322	3442787	176.76	59.3217	4.55799	57.9718
1	3442571	3443892	1322	3443265	194.44	92.6713	6.68208	91.0428
1	3442571	3443892	1322	3443652	188.86	89.6526	6.67115	88.0526
1	3449827	3450164	338	3449972	79.08	11.6434	2.37323	10.6528
1	3453161	3453773	613	3453412	135.83	41.6451	4.14628	40.4243
1	3460675	3462476	1802	3461238	212.11	98.2337	6.45799	96.5513
1	3460675	3462476	1802	3462018	268.86	111.007	5.74178	109.191
1	3465869	3466370	502	3466093	107.92	19.0335	2.72294	17.9784
1	3469894	3470756	863	3470204	232.58	124.649	7.8597	122.669
1	3471800	3472657	858	3472372	201.88	82.7218	5.63556	81.1845
1	3474610	3474984	375	3474680	54.89	3.5441	1.6438	2.65796
1	3474610	3474984	375	3474910	59.54	4.51892	1.73908	3.61541
1	3477556	3477832	277	3477687	63.26	6.38252	1.94733	5.45136
1	3484581	3486654	2074	3484935	208.39	69.6195	4.55201	68.1911
1	3484581	3486654	2074	3485727	165.6	46.1343	3.84113	44.8816
1	3484581	3486654	2074	3486282	268.86	113.142	5.8666	111.304
1	3487550	3488272	723	3487818	266.07	130.829	7.02822	128.76
1	3492075	3493803	1729	3492180	61.4	3.66657	1.60003	2.77783
1	3492075	3493803	1729	3493428	326.54	163.537	7.27875	160.849
1	3494160	3495135	976	3494397	80.01	9.5505	2.13178	8.58125
1	3494160	3495135	976	3495007	53.03	5.30612	1.89845	4.38958
1	3502664	3503442	779	3503094	197.23	81.7488	5.66367	80.2204
1	3503628	3504394	767	3503958	231.65	104.118	6.28785	102.377
1	3514053	3514772	720	3514482	184.2	68.2404	5.00552	66.8222
1	3516306	3516966	661	3516732	80.01	12.5307	2.45478	11.5317
1	3517403	3517828	426	3517596	91.17	17.3365	2.79308	16.2954
1	3525064	3526314	1251	3525302	82.8	16.9396	2.94452	15.9015
1	3525064	3526314	1251	3525614	133.97	46.4398	4.65402	45.1846
1	3525064	3526314	1251	3526208	63.26	8.71765	2.25804	7.7576
1	3530617	3531074	458	3530832	96.75	21.5733	3.15334	20.4982
1	3532423	3533304	882	3532645	131.18	39.8931	4.0722	38.6848
1	3532423	3533304	882	3533003	203.74	76.3913	5.11852	74.9077
1	3535468	3536301	834	3535788	210.25	72.5883	4.69451	71.1354
1	3550049	3550695	647	3550392	268.86	124.74	6.58204	122.76
1	3554048	3555008	961	3554405	280.96	137.457	7.04894	135.287
1	3558371	3558969	599	3558574	165.6	65.6952	5.37412	64.2972
1	3562916	3563934	1019	3563218	293.05	151.632	7.53979	149.21
1	3565205	3565971	767	3565500	271.65	135.146	7.17512	133.013
1	3569526	3570755	1230	3570238	252.12	142.269	8.43725	140.022
1	3577327	3578210	884	3577536	125.59	33.0399	3.61696	31.8802
1	3577327	3578210	884	3578014	84.66	16.6565	2.86582	15.6207
1	3589188	3590631	1444	3589908	203.74	86.3881	5.84974	84.8179
1	3589188	3590631	1444	3590436	106.06	29.3367	3.6982	28.2036
1	3591890	3592380	491	3592110	120.01	18.7862	2.52108	17.7333
1	3594298	3595168	871	3594582	94.89	20.7967	3.11888	19.7277
1	3594298	3595168	871	3594931	156.29	50.7422	4.36929	49.4562
1	3596291	3596690	400	3596478	122.8	22.6585	2.8137	21.5745
1	3604135	3605088	954	3604590	280.03	161.908	8.77388	159.258
1	3606472	3607546	1075	3607270	291.19	165.583	8.59386	162.84
1	3609622	3610480	859	3610138	263.28	142.427	7.98434	140.177
1	3611777	3613578	1802	3612046	165.6	62.2696	5.07913	60.8974
1	3611777	3613578	1802	3612419	218.63	91.9809	5.80898	90.3589
1	3611777	3613578	1802	3612800	250.26	104.378	5.76463	102.633
1	3615556	3616208	653	3615992	149.78	46.2326	4.18839	44.979
1	3623058	3623818	761	3623496	210.25	94.2006	6.21333	92.5573
1	3625814	3626196	383	3626020	120.94	22.553	2.83586	21.4707
1	3627627	3628376	750	3627980	208.39	94.7116	6.32606	93.0635
1	3636496	3637179	684	3636949	148.85	56.8005	5.14608	55.4693
1	3639800	3640644	845	3640063	273.52	151.998	8.31864	149.57
1	3646712	3647521	810	3647251	138.62	44.67	4.33005	43.4275
1	3648015	3648805	791	3648253	162.81	56.3361	4.68019	55.0086
1	3655070	3655628	559	3655441	131.18	41.8875	4.25453	40.6648
1	3657581	3658483	903	3658089	196.3	89.3911	6.31593	87.7937
1	3659184	3659923	740	3659421	268.86	129.868	6.91958	127.813
1	3664318	3665588	1271	3664640	334.92	185.94	8.39791	182.556
1	3664318	3665588	1271	3665366	124.66	34.5064	3.77209	33.3368
1	3666323	3667230	908	3666963	142.34	34.6188	3.41285	33.4486
1	3670511	3670980	470	3670720	118.15	24.1771	2.97878	23.0823
1	3675635	3676090	456	3675867	103.27	24.223	3.25831	23.1275
1	3676693	3677744	1052	3677059	289.33	151.012	7.64028	148.603
1	3681751	3683186	1436	3682294	315.38	171.257	8.09321	168.361
1	3684600	3685660	1061	3684990	316.31	154.884	7.05133	152.395
1	3702565	3703738	1174	3702920	297.7	143.979	6.94659	141.702
1	3708854	3709585	732	3709314	163.74	55.3865	4.57603	54.066
1	3713149	3713654	506	3713374	129.31	36.6099	3.83279	35.425
1	3715093	3715674	582	3715363	253.05	145.118	8.62917	142.822
1	3718767	3719544	778	3719256	181.41	61.0804	4.56033	59.7172
1	3722833	3723474	642	3723126	113.5	30.9116	3.69353	29.7669
1	3728861	3729562	702	3729145	168.39	52.5648	4.23471	51.2655
1	3733164	3733906	743	3733400	85.59	16.3898	2.81433	15.3566
1	3733164	3733906	743	3733769	59.54	3.22883	1.55233	2.34877
1	3740742	3741654	913	3740884	84.66	17.4586	2.95685	16.4162
1	3740742	3741654	913	3741274	66.98	9.50103	2.33978	8.53252
1	3740742	3741654	913	3741629	45.59	2.86848	1.59046	1.9964
1	3744861	3746367	1507	3745259	243.74	133.863	8.15816	131.751
1	3744861	3746367	1507	3745973	191.65	63.0202	4.48015	61.6423
1	3753273	3753979	707	3753552	143.27	51.6567	4.80899	50.3637
1	3755892	3757034	1143	3756059	93.96	18.2724	2.87766	17.2236
1	3755892	3757034	1143	3756671	244.68	101	5.71337	99.2894
1	3760041	3760368	328	3760202	124.66	32.4698	3.59038	31.3142
1	3760562	3761279	718	3760850	203.74	82.1876	5.53354	80.6549
1	3767605	3768349	745	3768073	214.9	101.793	6.69597	100.074
1	3774638	3774897	260	3774764	54.89	5.61491	1.96383	4.69397
1	3777351	3778278	928	3777531	127.45	43.2557	4.51363	42.0232
1	3777351	3778278	928	3778050	202.81	83.4857	5.6614	81.9419
1	3778904	3779585	682	3779213	188.86	85.5875	6.30666	84.0251
1	3786101	3787006	906	3786497	160.95	51.8412	4.37692	50.5471
1	3786101	3787006	906	3786882	66.98	9.87334	2.3888	8.90052
1	3789894	3790814	921	3790426	153.5	53.898	4.71657	52.5885
1	3793087	3794309	1223	3793757	236.3	114.828	6.90153	112.97
1	3797849	3798433	585	3798031	93.96	18.2724	2.87766	17.2236
1	3802717	3804148	1432	3803330	163.74	65.5545	5.43363	64.1576
1	3802717	3804148	1432	3803771	171.18	75.7252	6.05004	74.2471
1	3807062	3807960	899	3807338	196.3	83.1056	5.80289	81.5651
1	3807062	3807960	899	3807617	187.93	70.3886	5.10609	68.9535
1	3810338	3811379	1042	3810693	168.39	54.8733	4.40542	53.557
1	3820125	3820686	562	3820375	87.45	9.38906	2.05699	8.42186
1	3821984	3823013	1030	3822713	327.47	208.669	10.2648	204.214
1	3828069	3829033	965	3828331	117.22	30.8248	3.58245	29.6809
1	3828069	3829033	965	3828878	84.66	14.4495	2.6218	13.4334
1	3832576	3833445	870	3832841	264.21	134.644	7.367	132.52
1	3836635	3837617	983	3837281	266.07	145.183	8.06866	142.886
1	3837833	3838444	612	3838086	158.15	57.784	4.89373	56.4456
1	3841415	3842349	935	3841762	94.89	12.3662	2.28317	11.3687
1	3841415	3842349	935	3842241	73.5	4.35605	1.62158	3.45546
1	3846396	3846965	570	3846660	135.83	38.9247	3.90935	37.7231
1	3847180	3847997	818	3847457	315.38	174.776	8.32578	171.777
1	3849299	3849992	694	3849759	156.29	33.8281	3.14589	32.663
1	3860890	3861279	390	3861090	103.27	22.911	3.12979	21.8253
1	3862397	3863012	616	3862660	166.53	52.7452	4.29559	51.4444
1	3866010	3866996	987	3866716	284.68	130.549	6.4927	128.486
1	3874525	3874942	418	3874770	88.38	11.8843	2.29181	10.8916
1	3876680	3877222	543	3877050	120.01	28.0789	3.27059	26.9548
1	3878722	3879075	354	3878900	109.78	23.39	3.07717	22.3009
1	3879538	3880375	838	3880145	162.81	65.3183	5.4491	63.9234
1	3881799	3882291	493	3882049	126.52	32.4443	3.54233	31.289
1	3888831	3889358	528	3889038	121.87	23.018	2.8575	21.9317
1	3889757	3890444	688	3890178	88.38	9.23527	2.03138	8.26957
1	3895832	3897009	1178	3896593	262.35	108.505	5.72503	106.717
1	3902298	3902519	222	3902508	57.68	2.81771	1.50462	1.94651
1	3903193	3903494	302	3903310	79.08	10.2868	2.22438	9.3094
1	3913523	3914465	943	3914095	313.52	163.581	7.6712	160.891
1	3914741	3915886	1146	3915049	318.17	191.699	9.38737	188.079
1	3914741	3915886	1146	3915510	158.15	52.0557	4.42097	50.7599
1	3920548	3921255	708	3920828	142.34	50.96	4.77798	49.6724
1	3930292	3931488	1197	3930612	134.9	28.4218	3.08857	27.2955
1	3930292	3931488	1197	3931308	109.78	26.3848	3.35691	25.2733
1	3938503	3939430	928	3938916	186.06	86.5442	6.44295	84.9729
1	3945774	3946489	716	3946126	277.24	159.145	8.69489	156.56
1	3948674	3949462	789	3949064	236.3	89.115	5.15874	87.52
1	3951391	3952137	747	3951609	186.06	66.1421	4.79653	64.7405
1	3965802	3966844	1043	3966559	174.9	73.4955	5.7612	72.0357
1	3967444	3968244	801	3967739	194.44	83.9824	5.94288	82.434
1	3971118	3971908	791	3971572	181.41	73.6974	5.52767	72.236
1	3972718	3973309	592	3973103	160.95	62.1205	5.23443	60.7497
1	3978498	3979250	753	3978945	173.04	57.3225	4.46257	55.9873
1	3981252	3982107	856	3981610	277.24	117.984	5.91992	116.09
1	3986558	3987309	752	3987000	233.51	90.7107	5.3298	89.1008
1	3992448	3993585	1138	3992889	195.37	82.3292	5.77553	80.7953
1	3992448	3993585	1138	3993341	223.28	110.082	7.00868	108.276
1	3995352	3996429	1078	3995646	140.48	40.6424	3.92997	39.4284
1	3999285	3999593	309	3999425	92.1	14.7537	2.51627	13.7346
1	4001312	4002597	1286	4001938	242.81	121.03	7.17101	119.097
1	4003767	4004598	832	4004074	314.45	173.845	8.3013	170.875
1	4009631	4010468	838	4010099	299.56	170.397	8.63392	167.526
1	4010747	4011325	579	4011017	161.88	48.1562	4.07191	46.8885
1	4014025	4015682	1658	4014514	170.25	48.3206	3.89203	47.052
1	4014025	4015682	1658	4015096	287.47	135.533	6.7086	133.395
1	4019335	4020995	1661	4019711	96.75	20.7519	3.06834	19.6831
1	4019335	4020995	1661	4020642	191.65	85.4912	6.17972	83.9294
1	4028658	4029436	779	4028900	288.4	183.419	10.1689	180.128
1	4033249	4034138	890	4033819	299.56	160.037	7.90958	157.432
1	4038156	4038808	653	4038619	134.9	43.8698	4.37733	42.6332
1	4042824	4043987	1164	4043008	73.5	10.393	2.32799	9.41491
1	4042824	4043987	1164	4043769	130.25	44.0461	4.49061	42.8079
1	4053123	4053894	772	4053615	273.52	151.998	8.31864	149.57
1	4058192	4058566	375	4058342	101.41	27.028	3.59831	25.9113
1	4062570	4063388	819	4063053	274.45	117.837	5.98794	115.943
1	4064847	4065281	435	4065056	104.2	25.8212	3.39343	24.7142
1	4065830	4066372	543	4066148	156.29	31.961	3.02489	30.8089
1	4072730	4073526	797	4073025	291.19	162.23	8.34832	159.573
1	4076308	4077046	739	4076729	288.4	141.63	7.05854	139.393
1	4079841	4080087	247	4079971	66.98	8.37461	2.19301	7.41848
1	4084488	4084919	432	4084699	106.06	21.0238	2.89343	19.9526
1	4090006	4090649	644	4090375	222.35	114.817	7.44491	112.959
1	4095514	4095876	363	4095691	98.61	13.8833	2.37177	12.872
1	4105264	4106747	1484	4105481	127.45	42.4041	4.42946	41.1778
1	4105264	4106747	1484	4105634	135.83	47.811	4.71818	46.5461
1	4105264	4106747	1484	4106413	246.54	141.839	8.69791	139.599
1	4116642	4117468	827	4117040	96.75	24.2136	3.43487	23.1182
1	4118542	4119111	570	4118839	162.81	47.4167	3.99528	46.1544
1	4121303	4122205	903	4121583	293.05	164.103	8.40148	161.398
1	4126032	4126703	672	4126297	222.35	90.4447	5.58368	88.8371
1	4137537	4138198	662	4137834	187.93	54.6887	4.01969	53.3736
1	4140317	4141196	880	4140500	117.22	34.5813	3.94069	33.4113
1	4140317	4141196	880	4141034	63.26	5.04094	1.76982	4.12897
1	4144919	4145615	697	4145202	153.5	38.4696	3.51144	37.2716
1	4147967	4148644	678	4148222	249.33	119.001	6.76559	117.093
1	4153632	4154559	928	4153868	233.51	124.692	7.81704	122.712
1	4153632	4154559	928	4154389	55.82	5.93117	1.99652	5.00601
1	4157662	4158979	1318	4157945	238.16	134.255	8.4037	132.136
1	4157662	4158979	1318	4158851	66.98	8.63399	2.22662	7.67522
1	4159155	4160022	868	4159605	240.02	111.487	6.51415	109.666
1	4171972	4173122	1151	4172314	306.08	168.426	8.21499	165.607
1	4176542	4177639	1098	4177220	136.76	33.5179	3.44394	32.3557
1	4181911	4182667	757	4182271	164.67	44.7567	3.76516	43.5135
1	4185429	4186228	800	4185884	237.23	99.8527	5.81055	98.1549
1	4187026	4188091	1066	4187751	333.99	188.341	8.58939	184.859
1	4189425	4190172	748	4189801	133.97	36.6105	3.7614	35.4256
1	4194663	4196254	1592	4195383	320.03	163.949	7.46584	161.248
1	4194663	4196254	1592	4195749	222.35	94.1654	5.84128	92.5227
1	4197026	4198021	996	4197380	79.08	15.4196	2.80352	14.3949
1	4197026	4198021	996	4197603	84.66	14.9546	2.67686	13.9339
1	4198354	4199120	767	4198724	180.48	78.1863	5.94402	76.6873
1	4200977	4201764	788	4201293	273.52	148.768	8.07397	146.404
1	4207994	4209019	1026	4208692	185.13	60.6055	4.43177	59.2457
1	4215447	4217172	1726	4215981	240.95	117.104	6.9503	115.22
1	4215447	4217172	1726	4216389	307.94	159.432	7.61116	156.841
1	4220108	4220778	671	4220388	222.35	109.222	6.9796	107.426
1	4221881	4222568	688	4222074	120.94	25.1603	3.04855	24.058
1	4222990	4223749	760	4223285	206.53	82.4303	5.46136	80.8954
1	4227227	4227936	710	4227554	122.8	30.2209	3.43896	29.0817
1	4228827	4229041	215	4228933	61.4	7.97978	2.19266	7.02841
1	4237823	4238770	948	4238426	213.97	111.321	7.55377	109.502
1	4241694	4242495	802	4242072	275.38	141.48	7.46961	139.245
1	4242711	4243018	308	4242868	99.54	22.1385	3.14202	21.0589
1	4244267	4245254	988	4244624	243.74	124.728	7.41651	122.748
1	4247225	4248553	1329	4247880	219.56	96.7891	6.12656	95.1201
1	4250917	4251836	920	4251229	160.95	58.7045	4.93732	57.3595
1	4260731	4261572	842	4260939	75.36	4.49906	1.6246	3.59573
1	4260731	4261572	842	4261167	70.7	6.77124	1.93796	5.83497
1	4263572	4265058	1487	4264642	286.54	151.315	7.77134	148.901
1	4268082	4268959	878	4268688	244.68	127.196	7.56901	125.181
1	4270145	4270862	718	4270625	191.65	66.2256	4.6987	64.8233
1	4274582	4275265	684	4274892	318.17	165.089	7.5993	162.359
1	4282859	4283679	821	4283298	183.27	71.1838	5.26106	69.7425
1	4290296	4290909	614	4290614	191.65	71.432	5.06965	69.9887
1	4296342	4297163	822	4296854	186.06	75.4423	5.5019	73.9665
1	4298830	4299384	555	4299116	165.6	42.9283	3.62169	41.6983
1	4304979	4306586	1608	4305524	305.15	171.719	8.48144	168.809
1	4304979	4306586	1608	4306173	154.43	49.4397	4.3176	48.1628
1	4317298	4317557	260	4317415	55.82	5.93117	1.99652	5.00601
1	4321994	4323067	1074	4322723	231.65	101.79	6.12238	100.071
1	4325631	4326320	690	4326058	186.06	79.6567	5.84577	78.1461
1	4327167	4328505	1339	4328136	243.74	111.505	6.44065	109.683
1	4334550	4335321	772	4334852	271.65	127.234	6.65011	125.218
1	4347546	4349765	2220	4347604	49.31	2.81293	1.54178	1.94201
1	4347546	4349765	2220	4348180	133.97	40.3896	4.0899	39.1773
1	4347546	4349765	2220	4348969	346.08	172.594	7.23084	169.661
1	4351170	4351643	474	4351440	144.2	45.66	4.24669	44.4108
1	4353823	4354563	741	4354098	205.6	79.7279	5.29747	78.2166
1	4357488	4358277	790	4358033	121.87	23.018	2.8575	21.9317
1	4360675	4361340	666	4361085	181.41	79.7506	6.04225	78.239
1	4364214	4365441	1228	4364686	154.43	52.5391	4.57158	51.24
1	4364214	4365441	1228	4365079	253.98	133.65	7.72662	131.54
1	4367290	4368058	769	4367643	302.36	185.819	9.66469	182.438
1	4369697	4371369	1673	4370645	287.47	149.224	7.59131	146.851
1	4373978	4375236	1259	4374829	276.31	155.186	8.43234	152.692
1	4375449	4376368	920	4375736	232.58	125.113	7.89952	123.125
1	4378932	4379400	469	4379164	129.31	29.7569	3.25787	28.6206
1	4380627	4381676	1050	4381234	324.68	135.06	5.81577	132.928
1	4384399	4386139	1741	4385231	239.09	114.568	6.77196	112.713
1	4392875	4394401	1527	4393057	104.2	17.7118	2.62991	16.6674
1	4392875	4394401	1527	4393854	256.77	114.912	6.28706	113.052
1	4395212	4396287	1076	4395914	300.49	152.054	7.35352	149.625
1	4396534	4398195	1662	4396665	74.43	8.03204	2.03854	7.07991
1	4396534	4398195	1662	4397744	222.35	93.2434	5.77662	91.6101
1	4404447	4405611	1165	4405344	267.93	149.687	8.40416	147.305
1	4416305	4417111	807	4416745	222.35	96.9007	6.03641	95.2309
1	4419828	4420216	389	4420048	86.52	17.7083	2.93859	16.6641
1	4420666	4420939	274	4420806	57.68	3.07302	1.54421	2.19636
1	4423578	4424576	999	4423986	304.22	128.154	5.86953	126.125
1	4429811	4430360	550	4429997	144.2	47.449	4.4	46.1864
1	4433665	4434940	1276	4434029	281.89	173.251	9.67913	170.297
1	4433665	4434940	1276	4434596	139.55	34.068	3.42801	32.9018
1	4438643	4439488	846	4439150	140.48	40.6424	3.92997	39.4284
1	4442226	4443768	1543	4443266	326.54	175.341	7.98887	172.324
1	4446550	4448205	1656	4447137	204.67	89.0108	6.01906	87.4166
1	4446550	4448205	1656	4447739	213.04	99.6079	6.52992	97.9122
1	4452225	4453005	781	4452555	159.09	59.5655	5.01473	58.2135
1	4459141	4460657	1517	4459517	253.05	122.386	6.86616	120.434
1	4459141	4460657	1517	4460418	87.45	9.88457	2.10596	8.91157
1	4461795	4462824	1030	4462156	266.07	139.337	7.63064	137.138
1	4464039	4464539	501	4464248	90.24	18.6071	2.94707	17.5553
1	4464852	4465482	631	4465201	80.01	8.54816	2.0252	7.59004
1	4467308	4468788	1481	4467550	144.2	47.2956	4.38671	46.0348
1	4467308	4468788	1481	4467876	139.55	40.7573	3.96425	39.5424
1	4467308	4468788	1481	4468448	87.45	15.5205	2.68032	14.4945
1	4467308	4468788	1481	4468564	88.38	17.6423	2.88697	16.5986
1	4472391	4473302	912	4472939	204.67	96.5849	6.63455	94.9187
1	4478106	4478789	684	4478280	148.85	54.3508	4.91836	53.038
1	4480763	4481436	674	4480969	224.21	96.1974	5.9231	94.5349
1	4484533	4485431	899	4484888	285.61	161.292	8.53202	158.657
1	4491480	4492590	1111	4492175	252.12	122.227	6.88981	120.279
1	4495021	4496033	1013	4495365	243.74	123.222	7.29971	121.259
1	4498844	4499735	892	4499088	196.3	92.4337	6.57661	90.8074
1	4502658	4503568	911	4502977	136.76	49.429	4.84052	48.1524
1	4502658	4503568	911	4503320	132.11	46.5863	4.67055	45.3306
1	4512592	4513918	1327	4512720	55.82	4.86135	1.83525	3.9524
1	4512592	4513918	1327	4513538	260.49	139.997	7.92396	137.787
1	4515532	4516339	808	4515826	240.02	114.003	6.6951	112.154
1	4525522	4526059	538	4525808	227	87.4846	5.3023	85.9046
1	4528988	4530106	1119	4529696	304.22	119.883	5.45028	117.963
1	4542296	4543503	1208	4542655	277.24	140.379	7.32201	138.163
1	4544910	4545694	785	4545149	179.55	78.59	6.01841	77.088
1	4547580	4548636	1057	4547799	107.92	19.8236	2.79276	18.7623
1	4547580	4548636	1057	4548338	240.95	130.088	7.98053	128.031
1	4567159	4568324	1166	4567486	168.39	58.7831	4.70524	57.4373
1	4567159	4568324	1166	4568133	111.64	29.5972	3.6182	28.4627
1	4570664	4570948	285	4570816	70.7	7.8841	2.07251	6.93389
1	4575791	4576708	918	4576399	248.4	143.753	8.76329	141.481
1	4577146	4577874	729	4577493	245.61	106.116	6.01477	104.354
1	4588237	4588598	362	4588418	85.59	16.1984	2.79322	15.1665
1	4589680	4590481	802	4590269	169.32	65.412	5.21299	64.0165
1	4592782	4593634	853	4593028	168.39	51.1376	4.13143	49.8488
1	4592782	4593634	853	4593408	160.02	63.9431	5.36719	62.5588
1	4593943	4594287	345	4594120	91.17	21.5096	3.23873	20.4349
1	4601231	4601894	664	4601523	146.06	53.7647	4.90203	52.4563
1	4608628	4610619	1992	4609494	205.6	97.422	6.66456	95.7476
1	4608628	4610619	1992	4609870	231.65	106.525	6.46251	104.759
1	4608628	4610619	1992	4610211	240.95	115.973	6.86588	114.101
1	4614347	4615213	867	4614912	294.91	112.505	5.28415	110.672
1	4615832	4616842	1011	4616025	113.5	33.5668	3.95822	32.4038
1	4615832	4616842	1011	4616198	111.64	31.9282	3.85116	30.7765
1	4615832	4616842	1011	4616638	65.12	8.9914	2.2591	8.02878
1	4641354	4642121	768	4641850	161.88	59.2221	4.94953	57.8728
1	4642492	4642730	239	4642585	57.68	3.63811	1.63	2.74988
1	4643666	4644380	715	4644166	128.38	40.0633	4.1737	38.8536
1	4646398	4646985	588	4646688	163.74	64.2106	5.3141	62.8237
1	4662841	4663110	270	4662986	63.26	6.84301	2.00819	5.90593
1	4672201	4673121	921	4672799	264.21	116.688	6.16772	114.807
1	4678644	4679876	1233	4679144	138.62	29.4887	3.10263	28.3546
1	4678644	4679876	1233	4679652	232.58	112.438	6.87003	110.606
1	4688425	4688664	240	4688550	80.01	8.54816	2.0252	7.59004
1	4693263	4694024	762	4693546	243.74	129.509	7.7974	127.461
1	4695218	4695733	516	4695370	71.63	7.07783	1.96311	6.13756
1	4704088	4704620	533	4704378	95.82	10.5636	2.10485	9.58394
1	4709939	4710724	786	4710332	128.38	41.5326	4.31282	40.3124
1	4713601	4714887	1287	4714234	256.77	108.137	5.85839	106.354
1	4717305	4718184	880	4717670	77.22	9.03645	2.11397	8.07337
1	4717305	4718184	880	4717973	78.15	13.0856	2.55313	12.0816
1	4721632	4722346	715	4721961	220.49	100.908	6.40172	99.1982
1	4724543	4725170	628	4724797	188.86	81.444	5.95129	79.918
1	4726766	4727395	630	4726980	122.8	32.8649	3.67376	31.7072
1	4733222	4734721	1500	4733606	202.81	86.9555	5.92748	85.3804
1	4733222	4734721	1500	4734397	191.65	81.5351	5.8504	80.0085
1	4735503	4736233	731	4735764	203.74	86.3881	5.84974	84.8179
1	4740034	4740766	733	4740206	120.94	15.0429	2.25819	14.0212
1	4740034	4740766	733	4740465	81.87	8.69341	2.05242	7.73428
1	4746203	4746943	741	4746695	162.81	61.5267	5.11416	60.1604
1	4747543	4748691	1149	4747691	79.08	7.33683	1.90661	6.3933
1	4747543	4748691	1149	4748407	120.01	27.0684	3.18452	25.9513
1	4748924	4750403	1480	4749188	169.32	54.6917	4.36715	53.3764
1	4748924	4750403	1480	4749872	135.83	43.0459	4.27185	41.815
1	4754474	4756793	2320	4755133	307.01	155.361	7.33349	152.862
1	4754474	4756793	2320	4756106	227	102.435	6.3333	100.71
1	4758988	4759882	895	4759192	116.29	25.9886	3.17001	24.8797
1	4758988	4759882	895	4759663	121.87	27.588	3.23348	26.4676
1	4761040	4762363	1324	4761350	288.4	156.227	8.0389	153.709
1	4761040	4762363	1324	4762175	120.01	26.0962	3.10286	24.9866
1	4765572	4766784	1213	4766006	154.43	62.5249	5.46163	61.1508
1	4765572	4766784	1213	4766587	83.73	17.4276	2.97721	16.3856
1	4773530	4773989	460	4773712	152.57	54.4896	4.79916	53.1758
1	4776471	4777466	996	4776855	303.29	143.84	6.7619	141.566
1	4788504	4789157	654	4788829	187	77.5099	5.69682	76.0166
1	4794705	4795563	859	4795048	268.86	124.74	6.58204	122.76
1	4797367	4798462	1096	4797783	287.47	138.115	6.86833	135.935
1	4800997	4801886	890	4801569	283.75	137.35	6.94509	135.182
1	4802735	4803683	949	4803094	296.77	174.831	9.09614	171.83
1	4806603	4807549	947	4807211	293.98	167.482	8.67595	164.689
1	4810463	4811150	688	4810696	153.5	44.5845	3.96162	43.3429
1	4811804	4812404	601	4812100	136.76	39.5309	3.93593	38.325
1	4817033	4818071	1039	4817673	297.7	136.348	6.49355	134.198
1	4819843	4820527	685	4820279	176.76	71.9535	5.55505	70.5058
1	4826749	4827500	752	4827263	213.04	106.566	7.1051	104.799
1	4828160	4828595	436	4828321	64.19	6.69624	1.97552	5.76079
1	4836800	4837597	798	4837386	95.82	23.6638	3.40218	22.5725
1	4838915	4840423	1509	4839420	301.42	171.652	8.64071	168.745
1	4838915	4840423	1509	4840081	196.3	89.9649	6.36446	88.3617
1	4845427	4845782	356	4845615	118.15	36.081	4.05897	34.9001
1	4847179	4847840	662	4847405	128.38	40.0592	4.17332	38.8497
1	4850474	4850797	324	4850608	53.03	3.45328	1.61144	2.56869
1	4854451	4855253	803	4854844	271.65	105.198	5.34617	103.445
1	4855517	4856077	561	4855729	140.48	48.9738	4.65992	47.7004
1	4857292	4857834	543	4857679	78.15	14.1199	2.67283	13.1067
1	4861196	4862220	1025	4861656	301.42	177.593	9.07801	174.505
1	4876499	4877289	791	4876977	228.86	121.217	7.75123	119.282
1	4877677	4878964	1288	4878055	197.23	75.7726	5.21654	74.294
1	4877677	4878964	1288	4878620	147.92	44.9697	4.13671	43.7253
1	4881254	4882018	765	4881729	239.09	113.165	6.66925	111.325
1	4884107	4885705	1599	4884555	163.74	53.811	4.45235	52.5022
1	4884107	4885705	1599	4885189	158.15	56.7787	4.80831	55.4476
1	4887640	4887907	268	4887776	71.63	7.07783	1.96311	6.13756
1	4888160	4889041	882	4888635	236.3	110.661	6.59173	108.85
1	4890550	4892049	1500	4891500	268.86	158.725	9.09366	156.15
1	4897330	4897966	637	4897565	152.57	57.8664	5.10142	56.5274
1	4899090	4899956	867	4899451	299.56	166.412	8.349	163.648
1	4908389	4908658	270	4908518	75.36	13.6706	2.683	12.6611
1	4908815	4909301	487	4909090	60.47	6.77383	2.04196	5.83752
1	4912324	4913212	889	4912914	230.72	109.198	6.6975	107.402
1	4915652	4916630	979	4915907	130.25	37.5454	3.88967	36.3537
1	4915652	4916630	979	4916354	113.5	19.3992	2.66278	18.3413
1	4920884	4921596	713	4921328	122.8	31.3398	3.53722	30.1925
1	4924322	4924680	359	4924524	88.38	13.7839	2.4828	12.7734
1	4927971	4928749	779	4928443	249.33	119.001	6.76559	117.093
1	4930203	4930985	783	4930707	293.05	148.748	7.3513	146.385
1	4934713	4935992	1280	4935207	264.21	143.344	8.01244	141.077
1	4934713	4935992	1280	4935679	258.63	141.904	8.16036	139.663
1	4939284	4940046	763	4939515	117.22	24.5087	3.02417	23.4111
1	4940430	4940680	251	4940573	52.1	5.00495	1.86576	4.09342
1	4946847	4947630	784	4947384	275.38	133.183	6.90939	131.08
1	4951700	4952949	1250	4952557	265.14	127.322	6.82416	125.304
1	4954028	4954902	875	4954305	255.84	109.544	5.973	107.745
1	4958572	4959389	818	4959017	281.89	114.686	5.65776	112.83
1	4963413	4964400	988	4964078	231.65	93.175	5.5393	91.542
1	4969083	4970193	1111	4969548	163.74	49.7756	4.14599	48.4966
1	4969083	4970193	1111	4969940	127.45	28.7116	3.21136	27.583
1	4972985	4973760	776	4973488	192.58	74.0148	5.23181	72.5508
1	4980600	4981576	977	4980961	227.93	92.1869	5.58364	90.5627
1	4983513	4984337	825	4983922	203.74	93.7247	6.43515	92.0861
1	4990013	4990890	878	4990174	98.61	25.3264	3.50025	24.2225
1	4990013	4990890	878	4990662	156.29	47.8148	4.13932	46.5496
1	4991581	4992386	806	4991948	111.64	20.0479	2.74729	18.9847
1	4996813	4997071	259	4996935	70.7	6.77124	1.93796	5.83497
1	5000014	5000726	713	5000452	266.07	130.829	7.02822	128.76
1	5003028	5003443	416	5003288	118.15	33.8731	3.84358	32.7077
1	5013878	5014518	641	5014282	199.09	83.2867	5.71684	81.7446
1	5015934	5016672	739	5016406	244.68	117.374	6.82431	115.485
1	5023384	5024354	971	5023652	175.83	78.9395	6.21349	77.4345
1	5027603	5028572	970	5027841	211.18	96.5433	6.36102	94.8779
1	5027603	5028572	970	5028141	227	83.7623	5.06664	82.216
1	5035709	5036584	876	5036336	216.77	101.297	6.57901	99.5845
1	5037579	5038533	955	5037843	282.82	158.68	8.46511	156.106
1	5040759	5041442	684	5041063	218.63	78.1122	4.88058	76.6142
1	5042496	5043955	1460	5042797	176.76	69.9443	5.38671	68.5129
1	5042496	5043955	1460	5042947	169.32	68.7765	5.50126	67.3541
1	5042496	5043955	1460	5043241	169.32	59.4701	4.73108	58.1192
1	5042496	5043955	1460	5043663	106.99	21.0238	2.91857	19.9526
1	5046392	5046729	338	5046566	105.13	13.5426	2.25801	12.5344
1	5047942	5048548	607	5048215	245.61	118.221	6.85015	116.322
1	5054321	5055235	915	5054940	227.93	105.687	6.54084	103.93
1	5058737	5058994	258	5058861	81.87	16.4567	2.91183	15.4226
1	5059458	5059694	237	5059584	53.03	4.29502	1.74285	3.39513
1	5063845	5065164	1320	5064511	301.42	166.56	8.28017	163.793
1	5066890	5067123	234	5067013	57.68	5.01959	1.83375	4.10787
1	5067349	5068554	1206	5067951	152.57	54.806	4.82691	53.4901
1	5067349	5068554	1206	5068274	185.13	67.1723	4.89827	65.7626
1	5076356	5077832	1477	5077019	325.61	189.293	8.94243	185.772
1	5076356	5077832	1477	5077547	250.26	125.211	7.17877	123.222
1	5081414	5082547	1134	5081888	196.3	63.24	4.38441	61.8609
1	5081414	5082547	1134	5082264	254.91	113.298	6.24167	111.456
1	5088178	5088863	686	5088497	135.83	44.5966	4.41378	43.3548
1	5090961	5091505	545	5091161	157.22	54.5735	4.65367	53.259
1	5097456	5098023	568	5097745	105.13	16.7019	2.52682	15.6659
1	5103725	5104756	1032	5104408	347.01	191.222	8.26864	187.623
1	5106071	5106906	836	5106584	187	78.4795	5.77671	76.9786
1	5110754	5111707	954	5111360	256.77	140.466	8.1347	138.25
1	5114704	5115491	788	5115152	266.07	136.748	7.44308	134.591
1	5122653	5123600	948	5123119	259.56	122.274	6.68103	120.325
1	5124816	5125857	1042	5124999	104.2	20.934	2.92212	19.8641
1	5124816	5125857	1042	5125436	51.17	4.4841	1.79678	3.58092
1	5124816	5125857	1042	5125670	53.96	3.61691	1.66542	2.72948
1	5128856	5129156	301	5128990	69.77	11.0855	2.48687	10.1005
1	5137026	5137770	745	5137423	244.68	107.589	6.14188	105.81
1	5138486	5139455	970	5138887	313.52	147.118	6.69189	144.786
1	5142712	5143742	1031	5143447	238.16	117.572	7.0342	115.68
1	5149282	5151074	1793	5149849	320.03	175.184	8.16749	172.174
1	5164346	5165118	773	5164772	280.03	132.219	6.69113	130.13
1	5165892	5166776	885	5166478	268.86	141.132	7.71039	138.903
1	5167499	5168256	758	5167986	231.65	104.118	6.28785	102.377
1	5168595	5170537	1943	5168912	254.91	131.705	7.53648	129.623
1	5168595	5170537	1943	5169396	275.38	128.053	6.58038	126.026
1	5168595	5170537	1943	5170286	92.1	20.6019	3.11482	19.5343
1	5171235	5171653	419	5171462	118.15	35.1956	3.9717	34.0209
1	5175423	5176280	858	5175987	250.26	130.955	7.61385	128.885
1	5177513	5178660	1148	5177973	255.84	107.361	5.83725	105.586
1	5185974	5187010	1037	5186706	307.01	155.361	7.33349	152.862
1	5187603	5188359	757	5187853	194.44	81.555	5.74817	80.0281
1	5193343	5194262	920	5193929	308.87	142.96	6.59292	140.703
1	5199120	5200653	1534	5199722	274.45	147.138	7.91237	144.805
1	5199120	5200653	1534	5200540	61.4	5.38435	1.83771	4.46674
1	5202805	5203548	744	5203099	171.18	66.7979	5.26305	65.3915
1	5204911	5205247	337	5204996	53.03	2.38058	1.43716	1.51965
1	5208556	5209993	1438	5209415	335.85	190.233	8.6371	186.675
1	5211245	5212264	1020	5211792	289.33	129.819	6.31153	127.765
1	5219264	5220201	938	5219930	285.61	141.769	7.16523	139.53
1	5220560	5221545	986	5220865	224.21	75.5633	4.59608	74.0868
1	5223642	5224116	475	5223969	106.06	20.1789	2.81729	19.1146
1	5224341	5225458	1118	5224631	248.4	113.177	6.39478	111.337
1	5224341	5225458	1118	5224990	216.77	75.0331	4.73403	73.5607
1	5227203	5228014	812	5227622	293.05	111.775	5.25093	109.95
1	5230158	5231109	952	5230809	291.19	136.343	6.64071	134.193
1	5235847	5236677	831	5236300	127.45	23.3328	2.79248	22.2439
1	5237991	5238721	731	5238236	154.43	43.8779	3.88584	42.6412
1	5240639	5241562	924	5241174	241.88	117.959	6.97702	116.065
1	5242287	5244504	2218	5243012	312.59	151.461	6.96864	149.044
1	5242287	5244504	2218	5243779	291.19	149.856	7.49208	147.468
1	5248872	5249503	632	5249231	213.97	87.7257	5.65722	86.1431
1	5249751	5250496	746	5250126	156.29	46.4271	4.03319	45.1721
1	5251372	5253188	1817	5251897	229.79	111.075	6.87911	109.259
1	5251372	5253188	1817	5252653	253.98	107.975	5.92973	106.193
1	5262670	5265009	2340	5263132	97.68	19.3167	2.90247	18.2594
1	5262670	5265009	2340	5263307	84.66	12.9482	2.46063	11.9455
1	5262670	5265009	2340	5264057	260.49	109.088	5.8109	107.293
1	5262670	5265009	2340	5264683	225.14	114.341	7.27404	112.488
1	5267540	5268493	954	5268016	199.09	87.9498	6.08433	86.3654
1	5269182	5269906	725	5269422	125.59	35.498	3.83617	34.3208
1	5271351	5272048	698	5271784	140.48	43.6622	4.185	42.427
1	5273623	5274098	476	5273954	98.61	16.5877	2.62143	15.5525
1	5274368	5274701	334	5274482	71.63	4.17824	1.61411	3.28043
1	5276768	5277639	872	5277140	164.67	57.2707	4.69826	55.9364
1	5276768	5277639	872	5277413	181.41	69.1554	5.16376	67.7303
1	5279152	5279935	784	5279511	189.79	72.7253	5.22358	71.2714
1	5284080	5284478	399	5284278	150.71	37.9254	3.5282	36.7313
1	5286990	5287740	751	5287259	223.28	97.695	6.06156	96.0178
1	5294601	5295507	907	5294860	244.68	107.589	6.14188	105.81
1	5295856	5296953	1098	5296129	129.31	43.4795	4.4686	42.2454
1	5295856	5296953	1098	5296557	299.56	163.174	8.12335	160.494
1	5297979	5300256	2278	5298083	65.12	5.7137	1.83674	4.79148
1	5297979	5300256	2278	5298538	81.87	14.3887	2.67318	13.3729
1	5297979	5300256	2278	5299420	122.8	36.6525	4.02663	35.4674
1	5297979	5300256	2278	5299684	141.41	36.299	3.56023	35.1163
1	5297979	5300256	2278	5300157	53.03	2.68593	1.48798	1.81742
1	5302634	5303449	816	5303168	219.56	103.8	6.66333	102.062
1	5304332	5305289	958	5304549	169.32	61.47	4.88953	60.1041
1	5304332	5305289	958	5304903	101.41	20.9884	2.98572	19.9178
1	5308597	5309572	976	5309214	295.84	129.982	6.18423	127.926
1	5315486	5316295	810	5315898	222.35	112.078	7.21406	110.251
1	5317968	5318897	930	5318212	171.18	68.5152	5.40809	67.0951
1	5317968	5318897	930	5318698	107.92	22.3957	3.02549	21.3144
1	5322805	5323860	1056	5323380	301.42	123.713	5.70613	121.745
1	5326202	5327588	1387	5326646	342.36	204.085	9.27997	199.89
1	5329005	5329797	793	5329381	253.05	99.6692	5.40528	97.973
1	5332247	5333055	809	5332605	213.97	92.0266	5.97151	90.4036
1	5340411	5342090	1680	5341560	319.1	133.331	5.82002	131.226
1	5345567	5346074	508	5345824	160.02	47.5369	4.02539	46.2737
1	5361979	5362565	587	5362324	106.99	26.9248	3.48346	25.8096
1	5381035	5381828	794	5381372	219.56	106.657	6.89239	104.888
1	5389995	5391141	1147	5390413	318.17	143.856	6.38341	141.581
1	5398907	5401805	2899	5399335	286.54	125.088	6.11786	123.1
1	5398907	5401805	2899	5399811	330.26	177.604	7.99269	174.515
1	5398907	5401805	2899	5400886	191.65	69.103	4.9012	67.6781
1	5403101	5403848	748	5403577	242.81	113.211	6.59432	111.371
1	5404315	5405503	1189	5404725	331.2	162.369	7.06798	159.708
1	5405959	5406884	926	5406352	280.03	147.991	7.73967	145.642
1	5409227	5410038	812	5409711	292.12	150.743	7.51594	148.339
1	5410864	5411753	890	5411126	199.09	77.2371	5.26551	75.7468
1	5419726	5420953	1228	5420258	166.53	71.7641	5.88659	70.318
1	5425667	5426358	692	5426006	240.95	104.406	6.04884	102.661
1	5435729	5436589	861	5436349	200.95	86.233	5.9397	84.6641
1	5439610	5440073	464	5439911	71.63	10.9436	2.43007	9.95999
1	5442629	5443709	1081	5443378	319.1	160.228	7.27502	157.62
1	5444392	5445702	1311	5444735	311.66	138.188	6.25317	136.006
1	5446578	5447837	1260	5447131	321.89	177.098	8.27928	174.027
1	5446578	5447837	1260	5447551	307.94	171.741	8.42884	168.831
1	5448126	5450155	2030	5448590	291.19	114.152	5.41095	112.301
1	5448126	5450155	2030	5449112	292.12	140.442	6.85985	138.226
1	5451517	5452205	689	5451863	216.77	68.7347	4.35531	67.3127
1	5454797	5455713	917	5455177	211.18	101.528	6.76463	99.8142
1	5457094	5457726	633	5457309	156.29	57.2408	4.91084	55.9066
1	5459599	5461099	1501	5460157	228.86	97.9204	5.94505	96.2412
1	5459599	5461099	1501	5460750	213.97	91.3409	5.92053	89.725
1	5461373	5461625	253	5461507	66.05	3.92294	1.5965	3.02962
1	5464305	5464909	605	5464594	213.04	92.0266	5.94567	90.4036
1	5465372	5466172	801	5465689	130.25	37.2945	3.86759	36.1051
1	5469413	5470645	1233	5469782	200.95	91.2674	6.34743	89.6521
1	5469413	5470645	1233	5470080	216.77	82.0789	5.18489	80.547
1	5471416	5472182	767	5471633	162.81	61.1716	5.08359	59.808
1	5473508	5474269	762	5473831	189.79	64.8643	4.65332	63.4722
1	5478715	5479349	635	5478922	185.13	81.5725	6.04552	80.0456
1	5487870	5488804	935	5488308	260.49	118.162	6.37782	116.264
1	5489272	5490299	1028	5489547	237.23	121.42	7.37375	119.484
1	5494530	5495112	583	5494722	163.74	57.5857	4.75264	56.2487
1	5496741	5497761	1021	5497002	85.59	11.337	2.27736	10.3496
1	5496741	5497761	1021	5497473	207.46	89.6086	5.96257	88.009
1	5498092	5498925	834	5498460	215.84	94.0655	6.05745	92.4241
1	5503033	5505434	2402	5504135	308.87	178.333	8.85335	175.221
1	5503033	5505434	2402	5504913	233.51	96.7641	5.71979	95.0955
1	5508545	5508962	418	5508728	113.5	33.4689	3.94826	32.307
1	5511084	5511786	703	5511413	248.4	123.476	7.12561	121.51
1	5514274	5515347	1074	5514565	308.87	140.507	6.45557	138.289
1	5518311	5519194	884	5518562	156.29	49.2522	4.2512	47.9771
1	5522722	5523413	692	5523076	103.27	18.8012	2.74384	17.748
1	5524567	5524958	392	5524682	65.12	4.96319	1.74007	4.05257
1	5525543	5526586	1044	5525872	175.83	50.0338	3.92958	48.753
1	5539021	5539812	792	5539578	188.86	64.1869	4.63063	62.8002
1	5540433	5541325	893	5540714	190.72	81.081	5.84875	79.5582
1	5540433	5541325	893	5540935	217.7	102.076	6.60285	100.355
1	5543127	5543695	569	5543371	196.3	75.0437	5.19206	73.571
1	5546701	5547633	933	5547266	323.75	152.944	6.76568	150.496
1	5548382	5549214	833	5548748	153.5	55.0978	4.82049	53.7798
1	5556061	5558033	1973	5556556	209.32	97.9432	6.54893	96.2638
1	5556061	5558033	1973	5557445	257.7	115.722	6.30975	113.853
1	5561303	5562109	807	5561867	181.41	66.1132	4.93008	64.7119
1	5563160	5563986	827	5563388	99.54	21.9231	3.12031	20.8453
1	5569600	5570621	1022	5570193	318.17	162.183	7.42257	159.527
1	5573430	5574051	622	5573800	143.27	47.9618	4.47432	46.6958
1	5574211	5574931	721	5574475	229.79	112.269	6.97251	110.441
1	5578506	5578728	223	5578616	66.98	7.34274	2.0601	6.39894
1	5580829	5581949	1121	5581119	229.79	125.188	8.04982	123.2
1	5580829	5581949	1121	5581605	203.74	90.8957	6.20427	89.2837
1	5587188	5587475	288	5587341	78.15	12.5417	2.491	11.5427
1	5589940	5592080	2141	5590421	145.13	47.9543	4.41482	46.6885
1	5589940	5592080	2141	5591152	319.1	144.671	6.40202	142.383
1	5596767	5597203	437	5596988	111.64	23.4584	3.04429	22.3686
1	5603007	5603404	398	5603207	111.64	17.815	2.55997	16.77
1	5613448	5613837	390	5613658	111.64	24.3999	3.12886	23.303
1	5614550	5615301	752	5614757	161.88	55.6547	4.65361	54.3322
1	5616898	5617570	673	5617349	88.38	15.2048	2.62884	14.1816
1	5617753	5618364	612	5617997	200.02	92.0428	6.38259	90.4198
1	5621785	5623609	1825	5622428	194.44	71.7654	5.01122	70.3191
1	5621785	5623609	1825	5623108	257.7	128.523	7.1861	126.488
1	5628188	5629766	1579	5628759	201.88	73.1658	4.9483	71.709
1	5628188	5629766	1579	5629440	116.29	29.1224	3.44972	27.9914
1	5639026	5640039	1014	5639226	190.72	78.5722	5.64602	77.0703
1	5639026	5640039	1014	5639749	213.97	92.0266	5.97151	90.4036
1	5644704	5645313	610	5645006	252.12	132.75	7.67023	130.654
1	5647613	5647960	348	5647777	89.31	20.4602	3.17335	19.3936
1	5648701	5649491	791	5649015	259.56	114.991	6.20382	113.13
1	5659395	5660015	621	5659632	155.36	63.2799	5.49432	61.9003
1	5665507	5666388	882	5665810	208.39	86.0884	5.66661	84.5213
1	5668341	5669077	737	5668542	191.65	79.7889	5.7094	78.2772
1	5672938	5674335	1398	5673376	201.88	76.8024	5.20206	75.3152
1	5672938	5674335	1398	5674047	121.87	24.745	2.99689	23.6459
1	5677855	5678824	970	5678517	287.47	172.427	9.30548	169.5
1	5683786	5684813	1028	5683963	88.38	13.1526	2.41883	12.1482
1	5683786	5684813	1028	5684558	157.22	55.0009	4.68925	53.6832
1	5685747	5686309	563	5686083	128.38	37.4868	3.9369	36.2955
1	5686664	5687277	614	5686769	73.5	9.64118	2.23904	8.67102
1	5686664	5687277	614	5687040	64.19	6.53382	1.95439	5.60067
1	5687892	5688621	730	5688174	204.67	77.1124	5.14178	75.623
1	5697258	5698185	928	5697517	187	87.9786	6.60577	86.3933
1	5697258	5698185	928	5697772	172.11	73.0879	5.77033	71.6315
1	5702108	5703211	1104	5702490	223.28	110.082	7.00868	108.276
1	5705885	5706511	627	5706245	166.53	67.5535	5.50239	66.1408
1	5709667	5710459	793	5709952	213.97	97.2494	6.37112	95.5769
1	5714008	5715018	1011	5714344	179.55	64.7068	4.8798	63.3165
1	5722943	5724118	1176	5723414	327.47	193.112	9.12427	189.432
1	5726670	5727320	651	5726985	196.3	74.6016	5.16001	73.1329
1	5727622	5728301	680	5727921	240.95	114.003	6.72094	112.154
1	5730449	5731848	1400	5731163	116.29	33.2754	3.84156	32.1142
1	5730449	5731848	1400	5731580	99.54	21.1879	3.04681	20.1156
1	5738046	5738877	832	5738303	121.87	30.7801	3.51064	29.6367
1	5738046	5738877	832	5738643	154.43	50.9201	4.43767	49.6329
1	5743474	5744259	786	5743703	95.82	18.3713	2.84774	17.3217
1	5743474	5744259	786	5744045	139.55	44.7111	4.30462	43.4681
1	5744546	5745173	628	5744838	280.03	160.643	8.67534	158.025
1	5754618	5756178	1561	5755204	201.88	92.4472	6.40684	90.8208
1	5754618	5756178	1561	5755879	121.87	35.2638	3.92265	34.0884
1	5757611	5758232	622	5758054	120.01	34.1877	3.8189	33.0201
1	5758723	5759425	703	5758979	240.95	124.7	7.53886	122.72
1	5760565	5761426	862	5760881	253.98	103.708	5.66618	101.971
1	5763095	5764112	1018	5763772	293.05	164.73	8.44685	162.008
1	5764923	5765612	690	5765158	147.92	50.2336	4.58209	48.9515
1	5767319	5768624	1306	5767610	280.03	122.588	6.10929	120.634
1	5772382	5773308	927	5772936	292.12	139.738	6.81678	137.532
1	5773599	5775134	1536	5773875	253.98	112.493	6.21898	110.66
1	5773599	5775134	1536	5774598	192.58	75.9445	5.37714	74.465
1	5777605	5778474	870	5778208	233.51	118.778	7.32847	116.874
1	5781471	5782432	962	5782120	266.07	130.829	7.02822	128.76
1	5785416	5785766	351	5785606	74.43	7.56335	1.98489	6.61712
1	5786346	5787150	805	5786810	160.95	59.3139	4.9894	57.9641
1	5788420	5789316	897	5788923	283.75	152.022	7.9357	149.594
1	5789722	5790532	811	5790188	112.57	26.9403	3.34027	25.8248
1	5805157	5805841	685	5805617	124.66	41.2576	4.41556	40.0392
1	5823557	5824182	626	5823953	160.95	54.976	4.62703	53.6584
1	5824790	5825659	870	5825197	175.83	69.2009	5.35852	67.7755
1	5829045	5830034	990	5829449	252.12	126.953	7.23193	124.941
1	5834973	5835233	261	5835106	72.57	10.6261	2.37307	9.64568
1	5837502	5838356	855	5837845	283.75	140.04	7.11872	137.829
1	5840974	5841673	700	5841413	233.51	124.964	7.84019	122.979
1	5842213	5842874	662	5842525	160.95	54.976	4.62703	53.6584
1	5843868	5844170	303	5844036	61.4	3.96586	1.64214	3.07162
1	5844667	5845592	926	5844928	233.51	113.289	6.89739	111.447
1	5844667	5845592	926	5845283	176.76	79.7492	6.24618	78.2376
1	5849916	5850854	939	5850371	197.23	93.6021	6.63669	91.9648
1	5851874	5852960	1087	5852214	336.78	181.359	8.04231	178.14
1	5854074	5854937	864	5854369	298.63	168.81	8.56097	165.981
1	5857246	5858444	1199	5857571	110.71	20.3907	2.79271	19.3249
1	5857246	5858444	1199	5857994	73.5	11.4139	2.45022	10.4258
1	5861910	5862710	801	5862373	154.43	62.5249	5.46163	61.1508
1	5863655	5863992	338	5863826	129.31	25.0938	2.89589	23.992
1	5867566	5868492	927	5867977	344.22	188.725	8.21952	185.228
1	5869736	5870679	944	5870032	201.88	74.9553	5.072	73.4834
1	5869736	5870679	944	5870516	86.52	11.143	2.2441	10.1572
1	5875421	5875736	316	5875599	93.03	15.1733	2.54141	14.1504
1	5878504	5878798	295	5878629	71.63	6.23285	1.86243	5.30381
1	5883895	5884768	874	5884497	299.56	140.49	6.6792	138.273
1	5885066	5886324	1259	5885667	273.52	119.292	6.10034	117.381
1	5890910	5892359	1450	5891168	81.87	11.6352	2.36767	10.6447
1	5890910	5892359	1450	5891618	86.52	12.972	2.43111	11.9689
1	5890910	5892359	1450	5891896	107.92	24.9897	3.26942	23.8885
1	5895293	5896360	1068	5895610	124.66	36.6684	3.97106	35.4832
1	5895293	5896360	1068	5896072	100.47	23.0497	3.21103	21.9632
1	5897802	5898758	957	5898446	152.57	30.9047	3.01124	29.7601
1	5899932	5900616	685	5900242	147.92	49.438	4.51277	48.1611
1	5902158	5902616	459	5902304	70.7	5.83101	1.82427	4.90738
1	5903053	5903269	217	5903158	66.05	3.12494	1.49007	2.24684
1	5910886	5911776	891	5911456	283.75	145.668	7.49339	143.362
1	5919456	5920102	647	5919826	170.25	67.4478	5.35154	66.0359
1	5920870	5921099	230	5921000	61.4	3.38543	1.56003	2.50199
1	5922653	5923798	1146	5922954	209.32	98.1575	6.56643	96.4762
1	5929796	5930478	683	5930065	261.42	132.011	7.28947	129.926
1	5933849	5934593	745	5934138	236.3	105.806	6.24479	104.046
1	5941715	5942411	697	5942011	151.64	52.1305	4.62554	50.8341
1	5946596	5947975	1380	5947019	207.46	95.9695	6.46515	94.3089
1	5946596	5947975	1380	5947485	113.5	25.1214	3.15339	24.0194
1	5954069	5954970	902	5954719	255.84	139.611	8.11082	137.41
1	5955675	5957165	1491	5955837	93.03	12.5794	2.29347	11.58
1	5955675	5957165	1491	5956184	97.68	15.4501	2.53036	14.4251
1	5955675	5957165	1491	5956952	150.71	55.8839	4.98995	54.5597
1	5969154	5969974	821	5969719	238.16	117.572	7.0342	115.68
1	5977415	5978384	970	5977720	257.7	123.161	6.80788	121.199
1	5977415	5978384	970	5978097	175.83	63.6452	4.91198	62.263
1	5980727	5981209	483	5980931	126.52	26.2945	3.03629	25.1838
1	5982247	5983200	954	5982695	256.77	122.317	6.7834	120.367
1	5986469	5987769	1301	5987155	344.22	176.509	7.50478	173.455
1	5995890	5996925	1036	5996523	319.1	178.517	8.42371	175.398
1	5997142	5997850	709	5997474	187	79.6567	5.87484	78.1461
1	5998816	5999169	354	5998983	118.15	34.3437	3.88887	33.1748
1	6002885	6003633	749	6003093	145.13	52.5045	4.81992	51.2056
1	6002885	6003633	749	6003446	72.57	11.2781	2.45242	10.291
1	6007564	6008321	758	6007946	147.92	49.438	4.51277	48.1611
1	6008585	6009219	635	6008954	123.73	34.6954	3.81524	33.5241
1	6017972	6018919	948	6018285	196.3	83.1056	5.80289	81.5651
1	6023672	6024306	635	6024096	203.74	86.3881	5.84974	84.8179
1	6026757	6028449	1693	6027165	228.86	112.68	7.0446	110.845
1	6026757	6028449	1693	6028047	332.13	174.654	7.7471	171.658
1	6034320	6035674	1355	6034874	295.84	168.799	8.68724	165.971
1	6038102	6038689	588	6038330	73.5	7.70829	2.01339	6.76004
1	6039197	6039892	696	6039448	190.72	82.6403	5.97754	81.1041
1	6051797	6052587	791	6051958	66.05	7.17091	2.01017	6.22966
1	6051797	6052587	791	6052354	118.15	31.1522	3.58813	30.0061
1	6056093	6056681	589	6056434	95.82	13.3416	2.36154	12.3351
1	6056964	6057591	628	6057360	107.92	19.8236	2.79276	18.7623
1	6062201	6063158	958	6062594	321.89	141.577	6.20946	139.34
1	6064467	6065269	803	6064811	257.7	122.55	6.76586	120.597
1	6068566	6069338	773	6069005	210.25	89.6724	5.86814	88.0721
1	6071334	6072099	766	6071814	168.39	57.1465	4.57807	55.8129
1	6073566	6074564	999	6074215	277.24	149.878	7.99254	147.491
1	6076042	6076837	796	6076281	201.88	80.6822	5.48325	79.1625
1	6087554	6088372	819	6088102	237.23	119.46	7.21917	117.546
1	6097447	6098354	908	6097960	234.44	114.142	6.92475	112.29
1	6099056	6099961	906	6099408	307.94	132.71	6.05759	130.614
1	6101081	6101868	788	6101512	261.42	97.9112	5.14551	96.2321
1	6103615	6103974	360	6103799	88.38	16.9722	2.81498	15.9339
1	6106327	6107370	1044	6106867	167.46	49.1403	4.01091	47.8658
1	6115746	6116627	882	6116248	198.16	89.2048	6.22372	87.6088
1	6123655	6124727	1073	6124230	146.99	42.9746	3.99976	41.7441
1	6126461	6127504	1044	6127090	290.26	161.211	8.31556	158.578
1	6134457	6135333	877	6135045	246.54	130.36	7.73549	128.3
1	6136710	6137496	787	6137247	93.03	8.1282	1.88065	7.17515
1	6137969	6138314	346	6138164	71.63	11.9239	2.55224	10.9306
1	6142739	6144762	2024	6143071	168.39	72.1427	5.84098	70.6938
1	6142739	6144762	2024	6143646	106.99	29.2313	3.71934	28.0989
1	6142739	6144762	2024	6143891	87.45	16.8077	2.81797	15.7709
1	6142739	6144762	2024	6144508	65.12	4.96319	1.74007	4.05257
1	6147960	6148857	898	6148613	229.79	110.233	6.81391	108.426
1	6149363	6149861	499	6149606	114.43	17.0087	2.45595	15.97
1	6151561	6152284	724	6151945	105.13	24.2572	3.21596	23.1614
1	6153098	6153981	884	6153657	194.44	88.0696	6.28219	86.4839
1	6154872	6155778	907	6155406	237.23	106.615	6.26928	104.847
1	6164511	6165836	1326	6164946	106.06	26.7782	3.43889	25.664
1	6164511	6165836	1326	6165491	187.93	78.2793	5.72501	76.7796
1	6168114	6168867	754	6168455	193.51	82.944	5.89416	81.4051
1	6171678	6173176	1499	6171923	65.12	9.13139	2.27742	8.16674
1	6171678	6173176	1499	6172843	129.31	44.6046	4.57901	43.3626
1	6184881	6185755	875	6185187	285.61	170.771	9.27022	167.889
1	6190974	6191708	735	6191426	195.37	80.2197	5.61051	78.7041
1	6204301	6205048	748	6204567	253.98	97.7291	5.31205	96.0516
1	6208777	6209522	746	6209244	187.93	76.1984	5.55663	74.7165
1	6212614	6213436	823	6213189	183.27	71.2337	5.26496	69.7918
1	6217602	6218358	757	6217983	221.42	91.7595	5.703	90.1395
1	6220303	6221050	748	6220714	146.99	50.3683	4.62472	49.0847
1	6222208	6223558	1351	6222865	366.55	204.739	8.4743	200.509
1	6224482	6225171	690	6224695	124.66	40.2514	4.31542	39.0404
1	6238981	6240180	1200	6239767	285.61	126.59	6.23064	124.582
1	6246743	6247760	1018	6247250	184.2	80.8737	6.02368	79.3528
1	6246743	6247760	1018	6247545	143.27	52.8237	4.91824	51.5224
1	6248724	6249967	1244	6249197	234.44	109.001	6.54004	107.209
1	6254183	6254882	700	6254467	269.79	133.414	7.12615	131.307
1	6255774	6256387	614	6255980	106.99	19.3678	2.7689	18.3101
1	6260724	6261534	811	6261164	250.26	117.29	6.61203	115.403
1	6264279	6264805	527	6264606	97.68	24.7678	3.46756	23.6683
1	6267877	6268874	998	6268509	325.61	177.58	8.16533	174.492
1	6271743	6272339	597	6272121	117.22	25.5308	3.11107	24.4254
1	6277069	6277963	895	6277587	244.68	109.921	6.29936	108.117
1	6280998	6283025	2028	6281718	340.5	188.256	8.32923	184.783
1	6280998	6283025	2028	6282594	170.25	52.3985	4.17681	51.1001
1	6293151	6293873	723	6293582	117.22	32.0225	3.6944	30.8699
1	6294409	6294760	352	6294551	103.27	17.2793	2.60665	16.2386
1	6297431	6297957	527	6297683	163.74	62.3063	5.14803	60.9339
1	6299687	6300800	1114	6299962	181.41	82.0882	6.25049	80.5563
1	6299687	6300800	1114	6300563	123.73	16.1475	2.30987	15.116
1	6303180	6303854	675	6303418	133.97	33.8221	3.52983	32.657
1	6304190	6305068	879	6304478	281.89	156.18	8.32024	153.664
1	6307016	6307989	974	6307223	87.45	19.4298	3.10797	18.3713
1	6307016	6307989	974	6307723	126.52	42.5863	4.48094	41.3586
1	6310728	6311370	643	6311129	168.39	58.7831	4.70524	57.4373
1	6313171	6313988	818	6313673	185.13	84.321	6.28582	82.7695
1	6315680	6316634	955	6315940	194.44	61.939	4.34306	60.5692
1	6315680	6316634	955	6316364	170.25	66.5561	5.27602	65.151
1	6318572	6319378	807	6318973	269.79	101.838	5.20757	100.119
1	6323481	6323829	349	6323707	48.38	2.76887	1.54303	1.89859
1	6325861	6326711	851	6326168	202.81	72.1265	4.85263	70.6777
1	6327365	6328255	891	6327801	129.31	35.853	3.76655	34.6734
1	6329553	6329767	215	6329666	61.4	5.82271	1.8975	4.89922
1	6331468	6332014	547	6331682	146.99	56.5865	5.20011	55.257
1	6341353	6341876	524	6341655	128.38	37.0072	3.8938	35.8192
1	6342207	6342570	364	6342429	75.36	6.18634	1.818	5.25786
1	6344761	6345747	987	6345448	281.89	138.316	7.0722	136.133
1	6345900	6346760	861	6346293	299.56	160.037	7.90958	157.432
1	6348023	6348814	792	6348315	269.79	149.202	8.27741	146.83
1	6352415	6353676	1262	6352768	151.64	54.5141	4.83343	53.2
1	6352415	6353676	1262	6353381	72.57	8.56179	2.12629	7.60359
1	6359175	6360212	1038	6359417	120.01	31.3632	3.55917	30.2154
1	6359175	6360212	1038	6359929	226.07	109.765	6.86452	107.964
1	6361569	6362507	939	6361832	301.42	144.745	6.87329	142.455
1	6363050	6363959	910	6363519	176.76	55.8967	4.31125	54.5723
1	6367040	6367677	638	6367281	233.51	98.9049	5.86278	97.2163
1	6369211	6370531	1321	6369614	335.85	193.692	8.86439	189.987
1	6376789	6377053	265	6376918	69.77	10.7222	2.44049	9.74077
1	6377756	6378659	904	6378365	258.63	126.656	7.01702	124.647
1	6381700	6382574	875	6381980	91.17	10.7383	2.14353	9.75649
1	6383568	6384505	938	6384061	178.62	60.6667	4.60569	59.3064
1	6385255	6386417	1163	6385479	173.97	65.8275	5.14619	64.4283
1	6385255	6386417	1163	6385755	162.81	61.9243	5.14856	60.5548
1	6389504	6390873	1370	6389701	69.77	7.36256	2.02212	6.41854
1	6389504	6390873	1370	6390634	75.36	10.1095	2.26294	9.13424
1	6395837	6396840	1004	6396137	243.74	113.976	6.61472	112.128
1	6398643	6399643	1001	6398922	188.86	64.1869	4.63063	62.8002
1	6400357	6401315	959	6400836	284.68	143.686	7.3251	141.415
1	6405622	6406518	897	6405895	249.33	124.343	7.15219	122.365
1	6405622	6406518	897	6406234	169.32	57.8214	4.60321	56.4826
1	6409855	6410905	1051	6410200	104.2	25.4474	3.35606	24.3427
1	6409855	6410905	1051	6410679	109.78	27.2498	3.44019	26.1318
1	6414672	6415370	699	6414935	191.65	66.2256	4.6987	64.8233
1	6418002	6418715	714	6418468	170.25	64.1388	5.07525	62.7524
1	6419689	6420589	901	6419992	225.14	106.534	6.65113	104.767
1	6421099	6421969	871	6421489	213.04	81.7755	5.22059	80.2467
1	6429902	6430927	1026	6430542	302.36	128.775	5.94814	126.738
1	6432772	6434127	1356	6433239	253.98	99.6692	5.42507	97.973
1	6432772	6434127	1356	6433750	160.95	51.9138	4.3826	50.6192
1	6437488	6438278	791	6437732	250.26	125.211	7.17877	123.222
1	6450749	6450994	246	6450866	65.12	9.48172	2.32342	8.51342
1	6452446	6452896	451	6452635	124.66	26.2239	3.06496	25.1136
1	6458804	6459793	990	6459497	230.72	98.7488	5.94154	97.0611
1	6460663	6461247	585	6460978	116.29	35.3242	4.0445	34.1483
1	6463990	6465343	1354	6464586	298.63	142.209	6.80986	139.963
1	6465586	6466439	854	6466122	152.57	31.817	3.07146	30.6665
1	6466634	6467617	984	6466922	167.46	67.19	5.43414	65.7802
1	6473684	6474008	325	6473856	77.22	12.1001	2.45841	11.1053
1	6474750	6475450	701	6474990	227.93	103.249	6.35915	101.516
1	6482915	6483683	769	6483422	201.88	96.6286	6.76267	94.962
1	6485942	6486158	217	6486039	68.84	3.03432	1.48604	2.15833
1	6489309	6489623	315	6489450	71.63	11.5439	2.50465	10.5543
1	6503700	6504182	483	6503995	129.31	40.4494	4.18024	39.2369
1	6505762	6506480	719	6506074	200.02	86.233	5.91234	84.6641
1	6515455	6515933	479	6515556	57.68	5.42553	1.89291	4.5075
1	6515455	6515933	479	6515827	58.61	6.65197	2.05553	5.7171
1	6521454	6521854	401	6521566	57.68	3.63811	1.63	2.74988
1	6524885	6525951	1067	6525454	293.05	159.843	8.09837	157.243
1	6528958	6529629	672	6529243	173.97	72.1788	5.68293	70.7295
1	6537452	6538189	738	6537896	279.1	128.885	6.51389	126.846
1	6543734	6544514	781	6544028	228.86	97.1823	5.89384	95.5104
1	6546208	6547447	1240	6546732	323.75	183.656	8.63841	180.353
1	6557496	6557923	428	6557721	149.78	39.6863	3.67761	38.4792
1	6561374	6562809	1436	6561644	78.15	7.46463	1.93042	6.5196
1	6561374	6562809	1436	6562483	247.47	117.319	6.7153	115.431
1	6565545	6566320	776	6565903	185.13	85.5103	6.39206	83.9483
1	6568041	6568427	387	6568231	129.31	44.6046	4.57901	43.3626
1	6568707	6569458	752	6568973	209.32	107.342	7.3524	105.568
1	6578184	6579214	1031	6578373	60.47	6.8248	2.04903	5.88793
1	6578184	6579214	1031	6578990	146.99	44.3426	4.11086	43.1025
1	6584178	6584886	709	6584559	209.32	95.769	6.37342	94.1107
1	6594856	6595826	971	6595134	247.47	117.319	6.7153	115.431
1	6602065	6603109	1045	6602463	350.73	208.219	9.2561	203.792
1	6608064	6608843	780	6608304	208.39	101.568	6.89194	99.8528
1	6609817	6610679	863	6610383	201.88	89.2881	6.14788	87.6911
1	6611639	6612539	901	6612198	299.56	140.49	6.6792	138.273
1	6612690	6613654	965	6612979	253.05	125.061	7.05689	123.074
1	6616565	6617630	1066	6617059	332.13	193.757	8.96318	190.049
1	6622122	6623464	1343	6622395	202.81	100.136	7.02795	98.4337
1	6622122	6623464	1343	6623047	242.81	113.144	6.58958	111.306
1	6623826	6624808	983	6624195	249.33	136.203	8.07505	134.054
1	6625311	6626005	695	6625657	204.67	97.4518	6.70804	95.777
1	6626963	6627630	668	6627285	202.81	81.4338	5.50839	79.9078
1	6631987	6632980	994	6632421	87.45	16.307	2.76408	15.2743
1	6631987	6632980	994	6632831	71.63	11.9239	2.55224	10.9306
1	6644048	6644875	828	6644392	190.72	85.0917	6.1844	83.5336
1	6649789	6650485	697	6650226	193.51	93.8775	6.83459	92.2377
1	6662494	6663532	1039	6663041	150.71	56.6164	5.05708	55.2866
1	6666074	6666931	858	6666381	300.49	154.931	7.53736	152.442
1	6671384	6672575	1192	6671947	330.26	162.642	7.11143	159.976
1	6676862	6677700	839	6677497	145.13	53.0591	4.87102	51.7558
1	6679457	6680059	603	6679725	135.83	38.9247	3.90935	37.7231
1	6682666	6683509	844	6683198	243.74	100.234	5.69174	98.5307
1	6684687	6685661	975	6685006	210.25	97.391	6.46588	95.7174
1	6688687	6690209	1523	6688948	277.24	117.984	5.91992	116.09
1	6688687	6690209	1523	6689417	203.74	76.487	5.12518	75.0028
1	6688687	6690209	1523	6689685	197.23	69.2411	4.75825	67.8153
1	6691613	6692505	893	6692144	256.77	130.995	7.40461	128.925
1	6693943	6694979	1037	6694522	244.68	103.132	5.84941	101.401
1	6697044	6697642	599	6697184	85.59	13.9185	2.54676	12.9069
1	6697044	6697642	599	6697478	61.4	7.30414	2.09973	6.36101
1	6698003	6698663	661	6698230	151.64	56.9097	5.04898	55.5777
1	6709796	6710564	769	6710068	146.99	41.6559	3.8945	40.4348
1	6709796	6710564	769	6710549	49.31	2.98827	1.5721	2.11324
1	6712923	6714367	1445	6713690	132.11	45.3563	4.55094	44.1088
1	6712923	6714367	1445	6713932	146.06	56.5865	5.16742	55.257
1	6726712	6727929	1218	6727381	218.63	100.723	6.45959	99.0156
1	6728857	6730093	1237	6729396	278.17	123.289	6.2037	121.325
1	6733172	6734912	1741	6733251	45.59	3.12015	1.63693	2.24234
1	6733172	6734912	1741	6734078	120.94	38.6418	4.2848	37.442
1	6733172	6734912	1741	6734552	155.36	62.1917	5.39186	60.8203
1	6738481	6739134	654	6738749	158.15	55.2571	4.68103	53.9374
1	6740608	6740839	232	6740729	57.68	4.92452	1.81988	4.01449
1	6744346	6745630	1285	6744797	336.78	193.823	8.83401	190.114
1	6746783	6747364	582	6747084	201.88	78.7102	5.33895	77.2073
1	6753304	6754041	738	6753780	258.63	151.343	8.94227	148.928
1	6759892	6761199	1308	6760297	283.75	132.197	6.62206	130.11
1	6765662	6765989	328	6765819	127.45	41.6279	4.35367	40.4073
1	6773304	6774550	1247	6773840	200.95	88.4874	6.11969	86.8978
1	6773304	6774550	1247	6774162	202.81	85.6095	5.82316	84.0465
1	6774738	6775531	794	6775063	260.49	125.083	6.83886	123.095
1	6778901	6779767	867	6779195	278.17	143.658	7.51135	141.388
1	6784280	6785090	811	6784596	180.48	58.8519	4.42641	57.5053
1	6787443	6788010	568	6787789	83.73	16.7311	2.89692	15.6949
1	6791213	6791479	267	6791314	76.29	7.73636	1.98171	6.78777
1	6798822	6799743	922	6799236	162.81	58.0184	4.81784	56.6783
1	6798822	6799743	922	6799485	124.66	38.6534	4.15952	37.4535
1	6801751	6802655	905	6802164	128.38	33.5765	3.59402	32.4134
1	6803775	6804995	1221	6804142	144.2	34.628	3.37675	33.4575
1	6803775	6804995	1221	6804802	120.01	33.1891	3.7258	32.0285
1	6805448	6806336	889	6805688	225.14	101.622	6.28162	99.9059
1	6808773	6809651	879	6809383	186.06	79.5911	5.8403	78.0813
1	6811089	6812653	1565	6811689	214.9	70.4707	4.49801	69.0351
1	6811089	6812653	1565	6812225	122.8	36.5357	4.01545	35.3513
1	6814740	6815708	969	6815015	234.44	95.4455	5.60575	93.7904
1	6821805	6822771	967	6822327	264.21	112.198	5.8936	110.37
1	6823633	6824100	468	6823899	162.81	57.8374	4.8029	56.4986
1	6824303	6825564	1262	6824637	351.66	149.568	5.97733	147.19
1	6826868	6827456	589	6827102	133.04	39.5771	3.9901	38.3709
1	6832328	6833725	1398	6832825	302.36	128.775	5.94814	126.738
1	6839293	6839553	261	6839401	54.89	3.86163	1.69361	2.96976
1	6846317	6846928	612	6846622	171.18	68.1332	5.37557	66.7158
1	6858681	6860331	1651	6858879	93.96	9.90236	2.06441	8.92896
1	6858681	6860331	1651	6859179	96.75	15.7321	2.57246	14.7047
1	6858681	6860331	1651	6859797	147.92	43.5895	4.0249	42.3546
1	6858681	6860331	1651	6860108	135.83	48.7302	4.80783	47.4586
1	6872582	6873370	789	6873081	237.23	104.29	6.10853	102.546
1	6886906	6887176	271	6887030	63.26	8.40437	2.21593	7.44781
1	6893964	6894744	781	6894407	155.36	51.1503	4.42905	49.8614
1	6897732	6898735	1004	6898455	207.46	91.4958	6.10839	89.8785
1	6903106	6904097	992	6903716	262.35	122.256	6.58378	120.308
1	6907318	6907586	269	6907471	52.1	2.98088	1.54427	2.10603
1	6913176	6914079	904	6913570	287.47	125.885	6.13766	123.887
1	6915617	6916839	1223	6916455	285.61	147.443	7.54235	145.104
1	6924136	6924843	708	6924402	184.2	78.4961	5.8211	76.9947
1	6926271	6926490	220	6926374	69.77	9.47332	2.28304	8.50543
1	6931724	6932823	1100	6931883	50.24	2.95954	1.55803	2.08524
1	6931724	6932823	1100	6932516	267	112.365	5.82615	110.534
1	6933047	6933879	833	6933341	189.79	75.6858	5.45103	74.2081
1	6935229	6936114	886	6935475	173.97	58.9066	4.60449	57.5594
1	6939947	6940597	651	6940335	252.12	132.75	7.67023	130.654
1	6941172	6941886	715	6941378	95.82	21.538	3.17343	20.463
1	6941172	6941886	715	6941760	50.24	3.63646	1.67113	2.74838
1	6942705	6943796	1092	6943101	187.93	71.671	5.20312	70.226
1	6942705	6943796	1092	6943351	202.81	77.5306	5.22591	76.0371
1	6945596	6946509	914	6946153	300.49	157.894	7.73063	155.339
1	6946758	6947040	283	6946901	106.99	29.1002	3.70568	27.9695
1	6948999	6949938	940	6949291	265.14	132.703	7.19303	130.608
1	6955532	6957133	1602	6956099	185.13	65.4495	4.77268	64.0533
1	6955532	6957133	1602	6956632	92.1	19.3947	2.98653	18.3368
[truncated: 22,143 more rows]
