# Supplementary material for: Involvement of JMJ15 in the dynamic change of genome-wide H3K4me3 in response to salt stress
Source: Front Plant Sci. 2022 Sep 26;13:1009723. doi: 10.3389/fpls.2022.1009723 (PMC9549339; doi:10.3389/fpls.2022.1009723)
Supplement: Supplementary file 5 [file Table_5.XLSX]

## Sheet: Table S5
Table S5. The H3K4me3 and transcription changes of dysregulated genes in salt vs. normal (fold change>4, p<0.001).
Tair ID	RNA log2 Fold change	H3K4me3 log2 Fold change
AT3G07255	10.9554	0.340707
AT2G42540	8.94708	2.05118
AT3G03341	8.68062	2.75088
AT3G50930	8.25179	0.764513
AT1G07430	7.47962	1.47918
AT5G52300	7.44519	0.649557
AT2G26380	7.21559	0.180776
AT2G47770	7.11364	0.662528
AT3G49530	7.11302	0.0749719
AT5G06760	7.09696	1.48525
AT2G29380	7.09452	2.30191
AT5G40790	6.95579	0.620844
AT1G12610	6.95373	0.450807
AT5G50360	6.70487	1.20478
AT5G21960	6.67652	0.414185
AT3G63060	6.66376	0.578217
AT4G34410	6.60269	0.593939
AT3G55970	6.32976	1.18073
AT4G37990	6.32092	1.12182
AT5G07330	6.2761	0.332789
AT1G61800	6.17285	1.58057
AT3G22830	6.14932	0.873383
AT5G65100	6.12091	0.646351
AT3G07250	6.1035	-0.18896
AT3G54940	6.07314	0.437934
AT5G14730	5.98956	-0.349486
AT1G52890	5.97657	2.54157
AT3G27250	5.9211	1.25071
AT5G04010	5.87346	0.107249
AT5G44120	5.86851	-0.207455
AT5G13210	5.8477	-0.470562
AT3G60020	5.84	-0.110829
AT5G15250	5.83401	0.251526
AT5G12030	5.7476	0.155317
AT2G31420	5.74295	1.73133
AT4G21440	5.69585	0.682146
AT4G12000	5.6913	0.0237473
AT3G46680	5.66034	2.12298
AT2G36640	5.63492	0.0403392
AT5G03210	5.61724	2.15744
AT4G33467	5.60667	1.28141
AT2G18340	5.52724	-0.0253098
AT5G43840	5.52189	-0.395298
AT3G49540	5.51531	0.675389
AT1G67856	5.44329	0.605567
AT5G59220	5.37688	1.28666
AT5G12020	5.3673	0.689613
AT5G08780	5.33872	0.152088
AT3G62990	5.3367	-0.0203358
AT1G24520	5.3322	0.221825
AT1G09930	5.31341	-0.113082
AT1G20310	5.3007	0.617081
AT4G37770	5.24456	0.0857593
AT5G37490	5.24023	0.630524
AT5G37760	5.21715	0.239388
AT2G47190	5.18822	0.74813
AT5G24080	5.13085	1.93214
AT4G25433	5.08138	1.31908
AT1G73050	5.07216	-0.0587216
AT3G48510	5.07102	0.787793
AT1G56600	4.99629	0.646131
AT4G36950	4.99465	0.304249
AT4G37370	4.99276	0.879849
AT4G17690	4.97152	0.7703
AT4G37295	4.96106	0.335855
AT1G71000	4.94689	0.124784
AT2G42530	4.92283	0.558187
AT4G25200	4.92263	0.541375
AT5G01380	4.90567	0.895615
AT5G12000	4.80788	0.126119
AT1G56650	4.79839	1.5411
AT2G33380	4.77371	2.10351
AT1G16850	4.77175	1.64158
AT1G62570	4.76029	1.33927
AT4G25330	4.75856	-0.0285368
AT5G59210	4.75373	0.125021
AT3G22910	4.73289	0.828376
AT2G35070	4.70391	0.924918
AT2G41810	4.65933	-0.049385
AT1G09500	4.6554	0.468779
AT4G16144	4.65204	-0.219589
AT4G37840	4.63494	0.373435
AT4G37910	4.62255	0.590999
AT2G34600	4.61258	0.765848
AT4G30430	4.6098	0.428421
AT1G73325	4.60344	0.188914
AT5G05340	4.59748	0.582999
AT5G46830	4.59241	0.0293945
AT1G31290	4.5894	-0.701682
AT2G20150	4.5384	0.0701007
AT5G06535	4.51564	-0.0726978
AT1G28480	4.48602	0.992721
AT1G74930	4.46096	-0.189578
AT5G59320	4.45319	0.731314
AT1G69260	4.4294	0.837007
AT5G52310	4.41324	1.33962
AT3G28335	4.40906	1.24181
AT3G03750	4.40105	-0.0210411
AT5G62480	4.39489	0.0660243
AT2G14290	4.38967	0.507179
AT5G59310	4.38778	1.32519
AT1G03790	4.38192	0.480453
AT1G30455	4.37617	0.98119
AT3G03125	4.37617	1.37395
AT5G66780	4.35841	1.04053
AT3G50980	4.33503	1.64119
AT4G25490	4.31769	0.86998
AT1G45616	4.28016	0.749006
AT2G02990	4.27095	2.10448
AT2G32140	4.26963	0.690852
AT2G44810	4.25282	0.403662
AT5G42920	4.23732	0.294271
AT3G15500	4.23422	0.714315
AT1G77450	4.2322	0.915998
AT5G56960	4.22336	0.116702
AT1G60190	4.20119	1.02698
AT4G39210	4.19549	1.46467
AT2G32020	4.19349	-0.0508263
AT5G05410	4.18524	0.731319
AT4G16545	4.11214	0.371769
AT1G32230	4.10788	-0.0387949
AT4G28140	4.06741	0.672701
AT5G40800	4.03128	1.06025
AT1G15330	4.0075	0.20953
AT3G04975	3.99444	0.351466
AT5G54060	3.99127	0.426084
AT2G44840	3.97535	0.574233
AT5G64750	3.96723	1.54924
AT3G13784	3.96644	0.239493
AT2G38250	3.93553	1.46024
AT3G09640	3.92283	0.17036
AT4G34470	3.91711	0.27782
AT4G21680	3.90889	1.37493
AT1G68568	3.89856	0.606653
AT1G19210	3.89201	0.466225
AT4G22880	3.8746	0.401109
AT1G80840	3.86418	1.15794
AT1G80130	3.84744	1.30043
AT5G64210	3.8408	0.592463
AT5G66400	3.83357	0.897464
AT3G06490	3.82743	0.407179
AT3G06340	3.79564	0.133666
AT3G56800	3.79558	0.277864
AT5G19110	3.78755	0.929455
AT2G36750	3.78746	0.961868
AT4G33930	3.7771	0.332387
AT4G11170	3.74053	0.358397
AT3G10510	3.72382	0.0801211
AT5G59820	3.72144	0.597247
AT1G80160	3.6963	0.622243
AT3G23240	3.67116	0.298512
AT2G37770	3.63999	1.69756
AT3G05660	3.62647	0.951165
AT2G20630	3.62313	0.239157
AT1G53540	3.62238	0.277792
AT5G11140	3.61642	0.118345
AT5G56510	3.61276	0.00625252
AT4G22710	3.60186	0.263479
AT1G07850	3.5868	0.0786083
AT2G43620	3.57979	1.33419
AT2G35300	3.57899	0.337852
AT5G64870	3.57794	0.0628102
AT2G25460	3.51418	0.479608
AT3G21660	3.50079	-0.0823405
AT5G13170	3.49476	0.721893
AT5G57560	3.47267	0.275874
AT3G63350	3.45766	-0.208034
AT1G58270	3.45101	0.0866067
AT2G26150	3.43412	1.07049
AT1G70790	3.43314	1.50902
AT5G47330	3.40418	0.1292
AT4G23600	3.38277	1.19101
AT1G76600	3.38086	0.138575
AT1G05100	3.37449	0.90457
AT4G34440	3.34845	-0.184393
AT5G20230	3.34154	0.724447
AT3G28270	3.31959	-0.0819152
AT4G14090	3.31857	0.0873242
AT1G05680	3.3068	1.3053
AT4G34950	3.27222	0.575168
AT2G28900	3.26522	0.521764
AT1G06750	3.26473	-0.586101
AT4G01080	3.25598	0.400298
AT2G02010	3.24491	0.672504
AT4G01360	3.23131	0.703409
AT3G28220	3.22937	-0.305654
AT1G43160	3.22911	2.87421
AT3G29590	3.2242	0.190082
AT4G11070	3.20887	0.341439
AT5G49690	3.19122	0.523498
AT5G09610	3.14418	0.856836
AT1G07400	3.13006	0.599411
AT1G14520	3.12214	0.787539
AT3G52180	3.11443	0.0843983
AT3G04220	3.09942	0.172915
AT4G26200	3.0715	0.651104
AT5G45630	3.0706	0.842296
AT4G16820	3.0608	0.187075
AT1G47130	3.05883	0.384187
AT1G56250	3.05688	0.221289
AT1G69480	3.0568	1.65382
AT3G48520	3.0565	1.21617
AT2G16660	3.04177	1.05377
AT5G35110	3.03933	0.664503
AT5G41550	3.02434	-0.120047
AT1G77640	2.99544	0.537056
AT2G18193	2.99493	0.689668
AT4G26890	2.99236	0.301491
AT4G27654	2.99156	0.554327
AT5G12340	2.98753	0.616289
AT2G21590	2.97558	0.404046
AT4G11280	2.96997	0.225701
AT3G52310	2.96679	-0.0159888
AT4G24972	2.95827	0.0782578
AT1G35140	2.95823	0.3867
AT1G30190	2.95396	-0.209309
AT1G49900	2.94962	0.547567
AT3G15534	2.93138	0.945296
AT1G33760	2.9215	-0.160564
AT1G26770	2.92108	0.300173
AT3G58150	2.91251	0.136424
AT1G65890	2.88962	0.0269777
AT1G72100	2.88348	0.421927
AT5G49520	2.87842	0.88198
AT5G41750	2.8717	0.196849
AT4G24000	2.86363	1.33062
AT4G14370	2.85386	0.388823
AT3G03280	2.83909	0.503768
AT1G74870	2.83417	0.077265
AT1G72070	2.82993	0.35773
AT4G00170	2.81547	-0.0281549
AT2G47950	2.80503	0.599122
AT1G07985	2.79006	0.52463
AT4G29780	2.78831	0.647021
AT1G61340	2.78302	0.395324
AT1G48000	2.77732	2.06647
AT4G25470	2.76855	0.611851
AT5G13220	2.7142	0.793334
AT1G52430	2.71271	-0.397933
AT2G35950	2.70831	0.398845
AT1G68020	2.69838	-0.238313
AT1G19180	2.67029	1.1727
AT5G40770	2.65861	0.346868
AT5G57123	2.65781	0.0584809
AT4G03380	2.65728	-0.14009
AT4G30830	2.63045	1.33543
AT5G05600	2.62684	1.23525
AT1G80110	2.62596	0.452598
AT2G41640	2.62411	0.272515
AT5G53710	2.62098	0.735446
AT1G05330	2.61719	0.129209
AT2G29460	2.61698	1.33888
AT2G46400	2.60964	0.538109
AT1G54760	2.60391	1.91492
AT4G04020	2.59964	0.482934
AT4G02170	2.5983	0.134985
AT5G67480	2.59636	0.792821
AT4G27410	2.59618	0.261727
AT1G19250	2.58968	0.0186733
AT4G18170	2.58661	0.457941
AT1G49450	2.5863	0.74574
AT4G24390	2.58095	0.214681
AT1G15010	2.57304	0.651259
AT2G38470	2.56983	0.0560856
AT4G36700	2.56332	-0.10671
AT5G05365	2.55626	0.520353
AT1G07143	2.54445	0.39266
AT1G16635	2.5363	0.1437
AT1G04570	2.53524	1.25701
AT5G55090	2.53351	0.384541
AT3G44830	2.5121	0.208481
AT4G40020	2.50782	0.531111
AT2G44578	2.49199	0.215106
AT1G19780	2.49195	-0.178723
AT5G57810	2.48794	0.34669
AT5G52050	2.48435	0.49513
AT2G39030	2.48092	0.91597
AT1G03940	2.4777	0.556707
AT4G07815	2.47617	1.24445
AT1G64660	2.47448	0.864034
AT3G11020	2.46906	-0.291867
AT5G66640	2.45343	-0.457725
AT2G45570	2.44981	1.85419
AT1G47510	2.44734	1.49244
AT4G12610	2.43914	-0.0215438
AT4G31010	2.43019	0.0967513
AT2G41190	2.42735	0.970618
AT5G22540	2.42634	1.2585
AT3G62260	2.42397	0.323561
AT1G44830	2.41957	0.544644
AT5G25340	2.41688	0.75286
AT4G23280	2.40914	-0.0721993
AT5G47850	2.40888	0.603249
AT4G19230	2.40869	0.254592
AT3G25250	2.39571	0.384559
AT1G18830	2.39275	0.692588
AT1G72520	2.39023	0.193899
AT1G75600	2.38984	0.0285944
AT1G07160	2.38416	0.241743
AT5G03190	2.38343	0.376512
AT5G42820	2.37945	-0.19244
AT1G26420	2.37658	1.01868
AT3G22090	2.37341	0.23607
AT4G02330	2.36533	0.373702
AT3G22100	2.36432	0.23607
AT5G13330	2.36212	2.33622
AT1G35910	2.35811	0.163956
AT5G11740	2.35183	0.542817
AT1G01650	2.34748	0.330482
AT4G25380	2.33258	0.624723
AT1G12030	2.32951	-0.0914146
AT2G25770	2.32682	0.2061
AT5G14470	2.32479	-0.0784262
AT5G43620	2.31769	0.0710589
AT1G72240	2.30535	0.271556
AT1G66500	2.29467	0.224119
AT1G55775	2.29073	0.165254
AT4G18350	2.28816	0.299871
AT3G45140	2.28149	0.613565
AT3G62090	2.28125	1.66096
AT1G62710	2.27713	1.25061
AT1G62420	2.27676	0.711082
AT5G38430	2.27087	-0.783512
AT1G70720	2.26921	0.448883
AT1G55250	2.26893	0.0613309
AT5G50915	2.26535	0.0888923
AT5G53870	2.26275	0.487505
AT5G07010	2.25728	1.27816
AT5G10572	2.24056	0.0707275
AT3G10930	2.22252	0.0479622
AT4G39830	2.22227	0.379158
AT2G30250	2.21504	0.286656
AT3G03660	2.20616	0.101584
AT5G06820	2.2052	0.0793751
AT1G74010	2.20413	0.570372
AT4G23220	2.19738	0.547333
AT1G72900	2.19293	0.402204
AT3G05640	2.18852	1.15647
AT5G48400	2.18278	0.820547
AT5G66700	2.1748	0.474232
AT5G26220	2.17107	0.9041
AT4G28420	2.16868	-0.837742
AT5G25190	2.1625	-0.0235225
AT1G71520	2.15821	0.935523
AT3G23230	2.15622	0.218676
AT4G34210	2.15129	1.19006
AT4G21120	2.15028	0.336575
AT3G20300	2.15014	0.64022
AT1G73260	2.14814	0.174314
AT4G12410	2.14446	0.264239
AT4G11000	2.14423	0.283116
AT5G01760	2.13397	0.422503
AT2G40340	2.1257	0.238912
AT4G02360	2.12388	0.684069
AT2G18550	2.12227	0.575917
AT1G02520	2.11705	0.293759
AT3G50330	2.11333	-0.258687
AT1G75490	2.11085	0.228872
AT3G08220	2.10613	0.176337
AT2G28500	2.09813	0.44805
AT4G23810	2.08841	0.152374
AT3G29575	2.08681	0.967712
AT4G08870	2.08566	0.0621035
AT5G09876	2.07944	-0.0850712
AT1G77380	2.06876	-0.132103
AT4G31760	2.0641	1.06816
AT5G13490	2.05683	0.470889
AT5G49990	2.04979	-0.0784473
AT3G28210	2.04392	0.96152
AT1G80820	2.03921	0.491022
AT5G64120	2.03211	0.513402
AT1G04247	2.0255	1.02651
AT4G35650	2.0248	0.213755
AT3G51860	2.02121	1.25622
AT3G57460	2.02002	0.538266
AT4G01870	2.01785	0.464925
AT5G25230	2.01669	-0.0156285
AT2G29670	2.01222	0.47715
AT5G45810	2.0103	0.26888
AT4G21930	2.00705	0.472986
AT4G20970	2.00141	0.068316
AT1G61950	-7.41232	-0.0589606
AT2G19410	-7.28091	-0.266201
AT1G34540	-7.21384	0.0277713
AT3G26200	-6.89603	-0.146017
AT2G22810	-6.00356	0.398445
AT3G29430	-5.90061	-0.323096
AT1G33670	-5.82796	0.146927
AT4G25220	-5.43462	0.0495898
AT1G43800	-5.43169	-0.0302767
AT1G22760	-5.29312	0.141675
AT5G10040	-5.22731	0.0405603
AT1G19900	-5.20747	0.0646242
AT3G32040	-4.94046	-0.0622553
AT2G40330	-4.85127	-0.210792
AT1G23965	-4.75206	-0.330025
AT5G40316	-4.73486	0.112006
AT5G66985	-4.73383	0.319192
AT3G06460	-4.7255	0.108823
AT3G12900	-4.55937	-0.0019008
AT5G14330	-4.53034	-0.066289
AT5G58360	-4.52325	-0.608274
AT1G01453	-4.4525	0.162448
AT2G15590	-4.45131	0.453316
AT2G14247	-4.44617	-1.26489
AT5G47450	-4.44133	0.0948211
AT3G29300	-4.38045	-0.129832
AT5G04960	-4.37728	-0.285529
AT4G17920	-4.32284	-0.173342
AT1G07795	-4.32129	0.310971
AT1G30840	-4.28431	-0.0664219
AT2G43140	-4.24848	-0.105425
AT5G59680	-4.21683	-0.118342
AT4G01340	-4.19396	-0.166775
AT2G18470	-4.175	-0.0241339
AT1G19960	-4.10927	-0.341815
AT3G02430	-4.10306	-0.142707
AT5G09750	-4.0817	-0.218343
AT2G17890	-4.07131	-0.0412212
AT3G14320	-4.06759	0.295391
AT3G16530	-4.06612	-0.489991
AT2G43050	-4.05506	0.303784
AT2G40610	-4.04572	-1.4254
AT4G15390	-4.0163	-0.0383982
AT1G67110	-3.95146	0.177217
AT4G40090	-3.92137	-0.00370783
AT2G22290	-3.88141	0.291503
AT5G57530	-3.83719	-0.159959
AT4G15160	-3.81576	-0.284657
AT2G19970	-3.78995	-0.391336
AT5G38820	-3.75885	-0.0816608
AT3G62960	-3.75172	-0.320345
AT3G13760	-3.68196	-0.276255
AT1G34315	-3.61702	0.201726
AT1G02813	-3.61363	0.323494
AT5G14070	-3.61274	-0.434776
AT5G19890	-3.57251	0.163084
AT5G22390	-3.50862	-0.526106
AT5G42530	-3.48024	-0.615546
AT3G45860	-3.47553	-0.976802
AT3G24300	-3.47276	-0.364563
AT2G03520	-3.46247	0.221623
AT5G49730	-3.44742	-1.21202
AT3G51350	-3.43841	-0.00400973
AT1G78460	-3.42516	-0.426015
AT5G15830	-3.424	-0.426343
AT1G12040	-3.39116	-0.0412237
AT4G20160	-3.39058	-0.334106
AT3G15356	-3.38236	-0.27457
AT3G52720	-3.34861	-0.771578
AT5G20640	-3.3458	0.088272
AT5G39860	-3.33637	-0.995315
AT4G08868	-3.31725	-0.0846766
AT4G31250	-3.31334	0.125927
AT5G47980	-3.31299	-0.114406
AT5G19810	-3.29196	0.110855
AT1G13300	-3.2828	0.0191019
AT3G22540	-3.27599	-1.18523
AT1G08430	-3.26986	-0.670153
AT4G30120	-3.26961	0.203386
AT3G09590	-3.26431	0.319546
AT1G31580	-3.25555	-1.29979
AT1G73580	-3.25509	0.268782
AT1G12940	-3.24771	0.548431
AT5G19970	-3.22726	-0.357994
AT1G09176	-3.21289	0.137868
AT3G11550	-3.20556	0.193526
AT2G35150	-3.20036	0.410162
AT3G09450	-3.19263	0.308969
AT2G47560	-3.16312	0.125091
AT3G59060	-3.15877	-0.456826
AT3G10185	-3.15592	-0.837496
AT3G10710	-3.14416	-0.557195
AT3G01870	-3.13828	-0.39791
AT5G19700	-3.12489	-0.290028
AT1G15890	-3.12475	-0.421568
AT2G37370	-3.1088	-0.285949
AT1G02490	-3.10079	-0.0412631
AT1G64930	-3.09575	-0.368296
AT1G01390	-3.09334	-0.850471
AT1G08590	-3.08737	0.204851
AT5G48550	-3.06671	-0.374734
AT1G14185	-3.06589	-0.326633
AT4G04955	-3.06547	-0.580802
AT5G56840	-3.06478	-1.07608
AT4G11320	-3.04987	0.016384
AT3G44460	-3.04863	-0.0970698
AT2G32270	-3.03442	-0.128658
AT1G14190	-3.03355	-0.324743
AT5G40730	-3.03143	0.577954
AT1G10385	-3.01433	0.11577
AT1G52800	-3.0087	-0.169955
AT5G07190	-3.00432	-0.12594
AT5G17820	-3.00039	-0.241369
AT5G45820	-2.99315	-1.32435
AT2G42900	-2.97216	-1.10789
AT1G28300	-2.95932	0.0658132
AT1G29430	-2.95222	-1.4369
AT3G55734	-2.94695	-0.0804841
AT5G21130	-2.94449	0.0457765
AT2G14560	-2.93592	0.353654
AT1G74770	-2.93196	0.133118
AT2G37820	-2.9307	-0.674174
AT5G62360	-2.91527	-0.115143
AT4G10265	-2.91379	-0.339492
AT1G76900	-2.91349	-0.394334
AT4G29110	-2.9029	-0.0650123
AT5G59090	-2.89633	-0.183804
AT2G47360	-2.89486	-0.124165
AT3G16390	-2.89333	0.550775
AT2G19590	-2.88748	-0.13338
AT5G54585	-2.87341	-0.933974
AT1G44050	-2.86372	-0.057902
AT1G79760	-2.86108	-0.0734349
AT5G45240	-2.85304	0.072165
AT1G76240	-2.84237	0.322688
AT1G78815	-2.83497	0.0435749
AT5G26310	-2.83162	-0.00518651
AT5G51500	-2.83068	0.112064
AT5G16570	-2.82554	-0.537263
AT4G19820	-2.82361	-0.819512
AT1G79250	-2.81234	-0.022044
AT1G11540	-2.81097	0.256135
AT5G25810	-2.80767	-0.122428
AT1G71690	-2.80693	0.407619
AT2G32160	-2.80409	-0.109918
AT2G26820	-2.80202	0.355034
AT2G41990	-2.79501	0.229086
AT1G72860	-2.79075	-0.0972204
AT2G25160	-2.77723	0.125587
AT5G01330	-2.76735	0.0941391
AT1G47610	-2.75704	0.163436
AT1G01190	-2.75479	0.19
AT4G03610	-2.75293	-0.193166
AT4G15270	-2.75104	0.154309
AT2G18450	-2.74585	0.255417
AT5G07760	-2.73854	0.0419553
AT5G18930	-2.73596	-0.161657
AT1G77760	-2.73515	0.0118979
AT2G45130	-2.73368	0.0191956
AT5G55680	-2.72785	-0.170341
AT4G25190	-2.72026	0.0910107
AT4G38830	-2.71969	-0.708101
AT4G27290	-2.70456	-0.0665235
AT1G66440	-2.70257	0.239308
AT5G16410	-2.70001	-0.622193
AT1G55380	-2.694	-0.196151
AT1G23210	-2.68865	0.502247
AT3G29410	-2.68596	0.169617
AT3G27027	-2.68399	-0.0633268
AT1G18970	-2.67743	0.495111
AT1G10770	-2.66736	0.247058
AT1G18140	-2.6621	0.151437
AT5G05840	-2.65854	-0.178151
AT1G29450	-2.64159	-0.960415
AT4G01970	-2.63866	0.0720169
AT1G04150	-2.63738	0.155033
AT4G31470	-2.62491	-0.641986
AT2G18640	-2.62415	0.0482794
AT4G17340	-2.6234	-0.354259
AT5G22920	-2.61912	-1.45924
AT4G18940	-2.61899	0.464186
AT2G28160	-2.60584	0.101598
AT3G22800	-2.60511	0.155251
AT5G56320	-2.60486	0.148227
AT1G72200	-2.60446	0.11559
AT5G07200	-2.59836	0.0322707
AT5G17030	-2.59682	0.188318
AT1G70450	-2.59222	0.112336
AT3G59884	-2.58807	0.537007
AT4G33070	-2.58616	0.0288844
AT1G12010	-2.58463	0.0929123
AT2G45040	-2.57221	-0.0674905
AT3G24518	-2.56949	0.571901
AT4G00080	-2.56694	0.0167395
AT2G33460	-2.5668	0.0209211
AT5G59520	-2.55144	0.431499
AT1G70990	-2.5503	0.255167
AT5G39890	-2.54772	-0.48373
AT1G24620	-2.53967	-0.189024
AT5G24206	-2.53871	-0.587877
AT1G66730	-2.53692	0.00879119
AT4G34930	-2.53501	-0.207872
AT1G14430	-2.53315	0.263743
AT1G05700	-2.53271	0.35117
AT1G22500	-2.53098	0.108849
AT5G01280	-2.51233	0.104467
AT5G27950	-2.50573	-0.847962
AT3G04510	-2.50541	-0.248408
AT3G06070	-2.50329	-1.47598
AT1G02900	-2.50318	-0.0155957
AT5G40450	-2.50002	-1.03269
AT3G07900	-2.49918	0.0270847
AT5G15120	-2.49027	-0.415225
AT2G34430	-2.48346	-0.970292
AT4G24180	-2.47707	-0.261427
AT3G09020	-2.4628	-0.108367
AT4G19170	-2.45961	-0.702243
AT2G02000	-2.4575	-0.356743
AT1G29460	-2.45475	-1.53685
AT3G25717	-2.44964	-0.515456
AT1G21320	-2.44638	0.276977
AT1G70460	-2.44432	0.114545
AT5G62340	-2.43675	-0.198798
AT2G43150	-2.43419	0.148335
AT2G20080	-2.43378	-0.137121
AT3G06435	-2.43195	0.280038
AT3G16150	-2.42641	0.466553
AT1G60110	-2.42256	-0.257762
AT4G36410	-2.42232	-0.658526
AT3G55230	-2.40786	0.206334
AT1G72870	-2.4001	0.17281
AT1G12080	-2.39661	0.0349794
AT1G72220	-2.39477	0.0885425
AT3G50470	-2.39253	0.268973
AT3G50740	-2.38408	-0.0967127
AT4G14130	-2.38265	-0.101935
AT5G66590	-2.37096	-0.339075
AT3G51330	-2.36367	-0.237741
AT1G21310	-2.36036	0.732933
AT4G19920	-2.35558	-0.115979
AT4G27450	-2.35124	-0.78889
AT3G01070	-2.35048	-0.0290448
AT4G02290	-2.3471	-0.283768
AT1G07610	-2.34436	0.23344
AT1G21050	-2.34377	0.158007
AT4G03330	-2.34329	-0.0767344
AT3G01513	-2.33856	0.067649
AT4G22690	-2.32986	-0.659571
AT1G10990	-2.31249	-0.310228
AT5G10130	-2.30891	0.0732152
AT5G40860	-2.30828	-0.222263
AT5G45080	-2.30596	-0.0623384
AT4G31910	-2.30425	0.0531531
AT3G20110	-2.3021	-0.239858
AT4G36230	-2.29545	-0.0745555
AT1G68238	-2.28774	-0.563777
AT3G60490	-2.28432	0.161986
AT5G38200	-2.27246	-0.177975
AT1G55960	-2.2711	-0.703357
AT5G61440	-2.27002	-0.522318
AT1G78090	-2.26701	0.327231
AT3G54870	-2.26358	0.49471
AT2G25510	-2.25223	-0.851758
AT3G20160	-2.25171	0.0940611
AT4G12270	-2.24562	0.135384
AT3G15353	-2.24421	-0.746468
AT3G57160	-2.24147	-0.335363
AT5G11570	-2.24003	0.217698
AT2G47540	-2.23658	0.351373
AT3G14530	-2.23585	0.0744861
AT1G29600	-2.23299	-0.715619
AT3G60870	-2.22694	-0.0636033
AT1G27140	-2.22389	-0.299848
AT4G28250	-2.22078	-0.779707
AT1G67100	-2.22072	0.265831
AT2G47750	-2.22002	-0.76212
AT3G23550	-2.21861	0.120477
AT1G23390	-2.21857	-0.216223
AT5G24240	-2.21845	-0.169449
AT5G60490	-2.21367	0.196377
AT2G30210	-2.20832	0.178854
AT5G49360	-2.20644	-1.37554
AT3G47980	-2.20014	0.522402
AT4G14980	-2.19902	0.190845
AT3G10040	-2.19858	-0.133295
AT3G28345	-2.19527	0.0566088
AT4G18205	-2.1951	-0.27189
AT5G44610	-2.18328	-0.248491
AT5G36260	-2.17236	-0.244519
AT1G49200	-2.17225	-0.688001
AT2G37950	-2.17048	-0.226563
AT5G39240	-2.16801	-0.308221
AT1G28290	-2.16315	-0.312826
AT1G75960	-2.15975	-0.101775
AT4G18610	-2.15768	0.115778
AT5G10340	-2.15311	-0.395159
AT1G80240	-2.15057	0.27373
AT2G37130	-2.14609	-0.166808
AT4G00910	-2.14412	0.414439
AT5G04190	-2.14331	-0.459859
AT3G09240	-2.1413	-0.114472
AT5G12940	-2.14086	0.232247
AT1G24270	-2.13931	0.246896
AT2G29750	-2.13807	-0.0752195
AT1G13670	-2.13612	-0.55593
AT3G50190	-2.1313	0.233784
AT2G27402	-2.1178	-0.0162716
AT1G02810	-2.11502	0.153595
AT5G59662	-2.11393	0.0835274
AT5G51930	-2.11068	-0.138451
AT5G44550	-2.11011	-0.0701504
AT4G37340	-2.10856	-0.285246
AT1G09350	-2.10836	0.39289
AT1G54930	-2.10714	0.0403478
AT1G29510	-2.10663	-1.63213
AT5G57940	-2.1062	-0.088326
AT5G18030	-2.10071	-1.24451
AT1G30515	-2.09839	-0.140467
AT1G11580	-2.09338	0.131756
AT1G33055	-2.09073	-0.390089
AT3G26130	-2.08954	0.0388221
AT1G02640	-2.08821	-0.538073
AT1G79860	-2.08229	0.0796582
AT1G58370	-2.08203	-0.112138
AT5G07780	-2.0816	-0.156877
AT4G15210	-2.08149	1.04436
AT1G75500	-2.07802	-0.0944693
AT1G67910	-2.0776	-0.713686
AT2G22905	-2.07266	-0.109571
AT5G03435	-2.07089	0.32698
AT4G02810	-2.07071	-0.0909767
AT5G02350	-2.06792	0.143846
AT5G61070	-2.06719	-0.281423
AT1G75620	-2.06562	0.0338125
AT1G31770	-2.06227	-0.356779
AT1G23760	-2.06114	0.0221448
AT5G03640	-2.06003	-0.0809644
AT1G31320	-2.05461	-0.359306
AT4G11547	-2.0541	-0.0281821
AT1G30510	-2.05038	-0.140467
AT1G80440	-2.04652	-0.601897
AT5G64770	-2.04595	-1.47463
AT4G24026	-2.04455	0.110244
AT1G77210	-2.04391	-0.491563
AT1G78440	-2.03846	-0.229294
AT3G32047	-2.03827	0.437279
AT4G28890	-2.03317	-0.334239
AT3G23880	-2.03282	-0.681975
AT3G50350	-2.03211	0.384258
AT1G33770	-2.03084	-0.213482
AT1G10460	-2.03059	0.355731
AT3G18170	-2.02722	0.110661
AT1G62480	-2.02509	0.162396
AT5G22930	-2.0226	-0.160843
AT5G65970	-2.02218	-0.0726413
AT5G28020	-2.02198	-0.454609
AT1G47840	-2.01959	0.361325
AT3G23010	-2.0123	-0.689438
AT3G17580	-2.01088	-0.214872
AT2G34325	-2.00627	-0.356577
AT1G72360	-2.00594	0.0962968
AT5G57640	-2.00324	0.0945659
AT4G20360	-2.00292	-0.227238
AT5G13150	-2.00127	0.291669
