# Supplementary material for: Involvement of JMJ15 in the dynamic change of genome-wide H3K4me3 in response to salt stress
Source: Front Plant Sci. 2022 Sep 26;13:1009723. doi: 10.3389/fpls.2022.1009723 (PMC9549339; doi:10.3389/fpls.2022.1009723)
Supplement: Supplementary file 6 [file Table_6.XLSX]

## Sheet: Table S6
Table S6. The H3K4me3 changes in wild-type between salt and normal conditions (p<0.05).
Chromosome	PeakStart	PeakEnd	oriSummitPos	Count_WT_MS1IP	Count_WT_MS2IP	Count_WT_MS_In	Count_WT_Na1IP	Count_WT_Na2IP	Count_WT_Na_In	RPM_WT_MS1IP	RPM_WT_MS2IP	RPM_WT_MS_In	RPM_WT_Na1IP	RPM_WT_Na2IP	RPM_WT_Na_In	FoldEnrich_WT_NaCl1	FoldEnrich_WT_NaCl2	FoldEnrich_WT_MS_1	FoldEnrich_WT_MS_2	log2foldchange	pvalue	qvalue	In_WT_NaCl1	In_WT_NaCl2	In_WT_MS_1	In_WT_MS_2	Overlap_Gene	Overlap_Symbol	Overlap_Begin	Overlap_Center	Overlap_End	Overlap_GO	Distance	GeneStart	GeneEnd	ClosestTSS_ID	Symbol	Strand	ClosestTSS_GO
1	16263814	16264749	16263992;16264388;16264000;16264408	128	134	434	1059	1132	350	3.32304	3.0834	9.06105	23.5744	24.2802	9.2313	2.55375	2.6302	0.366739	0.340292	2.87421	0.00475271	1	+	+	-	-	AT1G43160	RAP2-6	UTR5	UTR5	UTR3	GO:0003677::DNA binding;GO:0003700::sequence-specific DNA binding transcription factor activity;GO:0005634::nucleus;GO:0006351::transcription, DNA-templated;GO:0006355::regulation of transcription, DNA-templated;GO:0006952::defense response;GO:0006970::response to osmotic stress;GO:0009409::response to cold;GO:0009414::response to water deprivation;GO:0009611::response to wounding;GO:0009651::res…	476	16263805	16264945	AT1G43160	RAP2-6	+	GO:0003677::DNA binding;GO:0003700::sequence-specific DNA binding transcription factor activity;GO:0005634::nucleus;GO:0006351::transcription, DNA-templated;GO:0006355::regulation of transcription, DNA-templated;GO:0006952::defense response;GO:0006970::response to osmotic stress;GO:0009409::response to cold;GO:0009414::response to water deprivation;GO:0009611::response to wounding;GO:0009651::res…
1	19697211	19698435	19697510;19698039;19698283;19697501;19698049;19698293;19697554	326	315	510	1690	1667	325	8.42352	7.21744	10.6441	37.6078	35.7452	8.5738	4.38636	4.16912	0.791379	0.67807	2.54157	0.00475265	1	+	+	+	-	AT1G52890	NAC019	Exon1	LastIntron	UTR3	GO:0003677::DNA binding;GO:0003700::sequence-specific DNA binding transcription factor activity;GO:0005515::protein binding;GO:0005634::nucleus;GO:0006351::transcription, DNA-templated;GO:0006355::regulation of transcription, DNA-templated;GO:0009414::response to water deprivation	659	19696923	19698482	AT1G52890	NAC019	-	GO:0003677::DNA binding;GO:0003700::sequence-specific DNA binding transcription factor activity;GO:0005515::protein binding;GO:0005634::nucleus;GO:0006351::transcription, DNA-templated;GO:0006355::regulation of transcription, DNA-templated;GO:0009414::response to water deprivation
1	9726849	9727373	9727107;9727109;9727350	44	96	281	361	330	192	1.1592	2.21548	5.87406	8.05088	7.09333	5.0759	1.5861	1.39745	0.197342	0.377163	2.37664	0.0115862	1	+	+	-	-	AT1G27920	MAP65-8	UTR5	UTR5	Exon2	GO:0000226::microtubule cytoskeleton organization;GO:0000910::cytokinesis;GO:0000922::spindle pole;GO:0005634::nucleus;GO:0005737::cytoplasm;GO:0005819::spindle;GO:0005856::cytoskeleton;GO:0005874::microtubule;GO:0007049::cell cycle;GO:0008017::microtubule binding;GO:0009524::phragmoplast;GO:0051301::cell division	456	9726655	9729848	AT1G27920	MAP65-8	+	GO:0000226::microtubule cytoskeleton organization;GO:0000910::cytokinesis;GO:0000922::spindle pole;GO:0005634::nucleus;GO:0005737::cytoplasm;GO:0005819::spindle;GO:0005856::cytoskeleton;GO:0005874::microtubule;GO:0007049::cell cycle;GO:0008017::microtubule binding;GO:0009524::phragmoplast;GO:0051301::cell division
1	9726849	9727373	9727107;9727109;9727350	44	96	281	361	330	192	1.1592	2.21548	5.87406	8.05088	7.09333	5.0759	1.5861	1.39745	0.197342	0.377163	2.37664	0.0115862	1	+	+	-	-	AT1G27921	-	LastIntron	LastExon	LastExon	.	456	9726655	9729848	AT1G27920	MAP65-8	+	GO:0000226::microtubule cytoskeleton organization;GO:0000910::cytokinesis;GO:0000922::spindle pole;GO:0005634::nucleus;GO:0005737::cytoplasm;GO:0005819::spindle;GO:0005856::cytoskeleton;GO:0005874::microtubule;GO:0007049::cell cycle;GO:0008017::microtubule binding;GO:0009524::phragmoplast;GO:0051301::cell division
5	4272079	4272617	4272337;4272341	161	145	244	699	786	165	4.17312	3.33464	5.10335	15.568	16.8654	4.3658	3.5659	3.86307	0.817722	0.653422	2.33622	0.00888664	1	+	+	-	-	AT5G13330	ERF113	UTR5	UTR5	LastIntron	GO:0003677::DNA binding;GO:0003700::sequence-specific DNA binding transcription factor activity;GO:0005634::nucleus;GO:0006351::transcription, DNA-templated;GO:0006355::regulation of transcription, DNA-templated;GO:0009414::response to water deprivation;GO:0009651::response to salt stress;GO:0009723::response to ethylene;GO:0009737::response to abscisic acid;GO:0009751::response to salicylic acid…	618	4271730	4274674	AT5G13330	ERF113	+	GO:0003677::DNA binding;GO:0003700::sequence-specific DNA binding transcription factor activity;GO:0005634::nucleus;GO:0006351::transcription, DNA-templated;GO:0006355::regulation of transcription, DNA-templated;GO:0009414::response to water deprivation;GO:0009651::response to salt stress;GO:0009723::response to ethylene;GO:0009737::response to abscisic acid;GO:0009751::response to salicylic acid…
2	12608824	12610103	12609030;12609571;12609034;12609558;12609782	278	332	662	1358	1551	456	7.18704	7.60572	13.8103	30.2242	33.2594	12.0191	2.51468	2.76721	0.520412	0.550728	2.30191	0.0356281	1	+	+	-	-	AT2G29380	HAI3	UTR5	UTR5	LastExon	GO:0003824::catalytic activity;GO:0004721::phosphoprotein phosphatase activity;GO:0004722::protein serine/threonine phosphatase activity;GO:0006470::protein dephosphorylation;GO:0016787::hydrolase activity;GO:0043169::cation binding;GO:0046872::metal ion binding	788	12608675	12610350	AT2G29380	HAI3	+	GO:0003824::catalytic activity;GO:0004721::phosphoprotein phosphatase activity;GO:0004722::protein serine/threonine phosphatase activity;GO:0006470::protein dephosphorylation;GO:0016787::hydrolase activity;GO:0043169::cation binding;GO:0046872::metal ion binding
1	17767543	17768368	17767654;17767679;17767875;17768186;17768175	110	102	306	484	530	219	2.85936	2.35252	6.39481	10.7864	11.3793	5.786	1.86422	1.9667	0.447138	0.36788	2.23279	0.0024816	1	+	+	-	-	AT1G48100	-	Exon2	Intron3	Exon5	GO:0004650::polygalacturonase activity;GO:0005576::extracellular region;GO:0005618::cell wall;GO:0005975::carbohydrate metabolic process;GO:0008152::metabolic process;GO:0016787::hydrolase activity;GO:0016798::hydrolase activity, acting on glycosyl bonds;GO:0071555::cell wall organization	1217	17766738	17769951	AT1G48100	-	+	GO:0004650::polygalacturonase activity;GO:0005576::extracellular region;GO:0005618::cell wall;GO:0005975::carbohydrate metabolic process;GO:0008152::metabolic process;GO:0016787::hydrolase activity;GO:0016798::hydrolase activity, acting on glycosyl bonds;GO:0071555::cell wall organization
5	762935	763330	763166;763169	80	66	174	337	349	128	2.08656	1.53028	3.64525	7.51712	7.5005	3.3927	2.21567	2.21078	0.572405	0.419801	2.15744	0.028115	1	+	+	-	-	AT5G03210	-	LastExon	UTR3	UTR3	GO:0005634::nucleus;GO:0005829::cytosol;GO:0016874::ligase activity;GO:0051607::defense response to virus	347	762604	763480	AT5G03210	-	-	GO:0005634::nucleus;GO:0005829::cytosol;GO:0016874::ligase activity;GO:0051607::defense response to virus
5	5209985	5210504	5210276;5210301	98	103	235	494	464	178	2.55024	2.37536	4.91588	11.0088	9.96495	4.7077	2.33847	2.11673	0.518776	0.483201	2.15264	0.0363044	1	+	+	-	-	AT5G15960	KIN1	UTR5	UTR5	UTR3	GO:0003674::molecular_function;GO:0005575::cellular_component;GO:0006970::response to osmotic stress;GO:0009409::response to cold;GO:0009414::response to water deprivation;GO:0009631::cold acclimation;GO:0009737::response to abscisic acid;GO:0010017::red or far-red light signaling pathway	527	5209717	5210826	AT5G15960	KIN1	+	GO:0003674::molecular_function;GO:0005575::cellular_component;GO:0006970::response to osmotic stress;GO:0009409::response to cold;GO:0009414::response to water deprivation;GO:0009631::cold acclimation;GO:0009737::response to abscisic acid;GO:0010017::red or far-red light signaling pathway
3	17195372	17195825	17195531;17195532	72	88	277	336	379	201	1.88048	2.03276	5.79074	7.49488	8.1434	5.3126	1.41077	1.53285	0.324739	0.351036	2.12298	0.0273262	1	+	+	-	-	AT3G46680	UGT76E6	LastExon	LastExon	LastExon	GO:0008152::metabolic process;GO:0016740::transferase activity;GO:0016757::transferase activity, transferring glycosyl groups;GO:0016758::transferase activity, transferring hexosyl groups;GO:0043231::intracellular membrane-bounded organelle;GO:0080043::quercetin 3-O-glucosyltransferase activity;GO:0080044::quercetin 7-O-glucosyltransferase activity	1144	17195318	17196743	AT3G46680	UGT76E6	-	GO:0008152::metabolic process;GO:0016740::transferase activity;GO:0016757::transferase activity, transferring glycosyl groups;GO:0016758::transferase activity, transferring hexosyl groups;GO:0043231::intracellular membrane-bounded organelle;GO:0080043::quercetin 3-O-glucosyltransferase activity;GO:0080044::quercetin 7-O-glucosyltransferase activity
1	3494159	3495148	3494396;3495006;3494399;3495033	131	154	364	677	626	272	3.40032	3.5402	7.60295	15.0787	13.4366	7.1799	2.10013	1.87142	0.447237	0.465635	2.12122	0.046211	1	+	+	-	-	AT1G10585	BHLH167	UTR5	Intron1	LastExon	GO:0000977::RNA polymerase II regulatory region sequence-specific DNA binding;GO:0003677::DNA binding;GO:0003700::sequence-specific DNA binding transcription factor activity;GO:0005634::nucleus;GO:0005737::cytoplasm;GO:0006351::transcription, DNA-templated;GO:0006355::regulation of transcription, DNA-templated;GO:0006357::regulation of transcription from RNA polymerase II promoter;GO:0046983::pro…	590	3493770	3495244	AT1G10585	BHLH167	-	GO:0000977::RNA polymerase II regulatory region sequence-specific DNA binding;GO:0003677::DNA binding;GO:0003700::sequence-specific DNA binding transcription factor activity;GO:0005634::nucleus;GO:0005737::cytoplasm;GO:0006351::transcription, DNA-templated;GO:0006355::regulation of transcription, DNA-templated;GO:0006357::regulation of transcription from RNA polymerase II promoter;GO:0046983::pro…
2	873765	874343	874008;874176	94	97	302	393	456	220	2.4472	2.23832	6.31149	8.76256	9.79351	5.8123	1.50759	1.68496	0.387737	0.354642	2.10448	0.0396135	1	+	+	-	-	AT2G02990	RNS1	Exon1	Exon2	Exon3	GO:0003723::RNA binding;GO:0004518::nuclease activity;GO:0004519::endonuclease activity;GO:0004540::ribonuclease activity;GO:0005576::extracellular region;GO:0005618::cell wall;GO:0005886::plasma membrane;GO:0009611::response to wounding;GO:0009718::anthocyanin-containing compound biosynthetic process;GO:0016036::cellular response to phosphate starvation;GO:0016787::hydrolase activity;GO:0033897:…	548	873506	874886	AT2G02990	RNS1	+	GO:0003723::RNA binding;GO:0004518::nuclease activity;GO:0004519::endonuclease activity;GO:0004540::ribonuclease activity;GO:0005576::extracellular region;GO:0005618::cell wall;GO:0005886::plasma membrane;GO:0009611::response to wounding;GO:0009718::anthocyanin-containing compound biosynthetic process;GO:0016036::cellular response to phosphate starvation;GO:0016787::hydrolase activity;GO:0033897:…
2	14144926	14146510	14145121;14145948;14146303;14145137;14145957;14146307	343	347	598	1545	1521	439	8.86144	7.94832	12.4772	34.383	32.6165	11.572	2.97122	2.81857	0.710211	0.637028	2.10351	0.00669953	1	+	+	-	-	AT2G33380	PXG3	UTR5	UTR3	UTR3	GO:0005509::calcium ion binding;GO:0005773::vacuole;GO:0005783::endoplasmic reticulum;GO:0005811::lipid particle;GO:0009269::response to desiccation;GO:0009409::response to cold;GO:0009507::chloroplast;GO:0009536::plastid;GO:0009620::response to fungus;GO:0009651::response to salt stress;GO:0009737::response to abscisic acid;GO:0009751::response to salicylic acid;GO:0010118::stomatal movement;GO:…	837	14144831	14146555	AT2G33380	PXG3	-	GO:0005509::calcium ion binding;GO:0005773::vacuole;GO:0005783::endoplasmic reticulum;GO:0005811::lipid particle;GO:0009269::response to desiccation;GO:0009409::response to cold;GO:0009507::chloroplast;GO:0009536::plastid;GO:0009620::response to fungus;GO:0009651::response to salt stress;GO:0009737::response to abscisic acid;GO:0009751::response to salicylic acid;GO:0010118::stomatal movement;GO:…
2	17710948	17712070	17711312;17711843;17711280;17711855;17711828	299	321	408	1222	1170	270	7.728	7.35448	8.51947	27.1995	25.0945	7.1273	3.81624	3.5209	0.907099	0.863256	2.05118	0.0302612	1	+	+	+	-	AT2G42540	COR15A	UTR5	LastIntron	UTR3	GO:0005534::galactose binding;GO:0006970::response to osmotic stress;GO:0007623::circadian rhythm;GO:0008289::lipid binding;GO:0009409::response to cold;GO:0009414::response to water deprivation;GO:0009416::response to light stimulus;GO:0009507::chloroplast;GO:0009536::plastid;GO:0009570::chloroplast stroma;GO:0009631::cold acclimation;GO:0009644::response to high light intensity;GO:0009651::resp…	781	17710441	17712290	AT2G42540	COR15A	-	GO:0005534::galactose binding;GO:0006970::response to osmotic stress;GO:0007623::circadian rhythm;GO:0008289::lipid binding;GO:0009409::response to cold;GO:0009414::response to water deprivation;GO:0009416::response to light stimulus;GO:0009507::chloroplast;GO:0009536::plastid;GO:0009570::chloroplast stroma;GO:0009631::cold acclimation;GO:0009644::response to high light intensity;GO:0009651::resp…
3	15224788	15225218	15224983;15224989	135	151	260	390	449	134	3.50336	3.47168	5.43663	8.69584	9.6435	3.5505	2.44919	2.7161	0.644399	0.638572	2.00936	0.0436057	1	+	+	-	-	AT3G43270	PME32	UTR5	Exon1	Intron1	GO:0004857::enzyme inhibitor activity;GO:0005576::extracellular region;GO:0005618::cell wall;GO:0009505::plant-type cell wall;GO:0016787::hydrolase activity;GO:0030599::pectinesterase activity;GO:0042545::cell wall modification;GO:0043086::negative regulation of catalytic activity;GO:0045330::aspartyl esterase activity;GO:0045490::pectin catabolic process;GO:0046910::pectinesterase inhibitor acti…	492	15222125	15225495	AT3G43270	PME32	-	GO:0004857::enzyme inhibitor activity;GO:0005576::extracellular region;GO:0005618::cell wall;GO:0009505::plant-type cell wall;GO:0016787::hydrolase activity;GO:0030599::pectinesterase activity;GO:0042545::cell wall modification;GO:0043086::negative regulation of catalytic activity;GO:0045330::aspartyl esterase activity;GO:0045490::pectin catabolic process;GO:0046910::pectinesterase inhibitor acti…
5	5727582	5728091	5727785;5727756	135	104	277	476	450	187	3.50336	2.3982	5.79074	10.6085	9.66493	4.9444	2.14556	1.95472	0.604993	0.414144	2.00837	0.00758567	1	+	+	-	-	AT5G17390	-	UTR5	UTR5	Exon1	GO:0006950::response to stress;GO:0016787::hydrolase activity	363	5727473	5728688	AT5G17390	-	+	GO:0006950::response to stress;GO:0016787::hydrolase activity
5	8141002	8141957	8141114;8141684;8141320;8141696	218	247	527	878	897	375	5.64144	5.66432	10.9982	19.549	19.2441	9.8888	1.97688	1.94605	0.512942	0.515022	1.93214	0.00653197	1	+	+	-	-	AT5G24080	-	UTR5	Exon1	Exon1	GO:0000166::nucleotide binding;GO:0004672::protein kinase activity;GO:0004674::protein serine/threonine kinase activity;GO:0005516::calmodulin binding;GO:0005524::ATP binding;GO:0005886::plasma membrane;GO:0006468::protein phosphorylation;GO:0016020::membrane;GO:0016021::integral component of membrane;GO:0016301::kinase activity;GO:0016310::phosphorylation;GO:0016740::transferase activity;GO:0030…	-187	8141667	8141975	AT5G03685		+	.
5	8141002	8141957	8141114;8141684;8141320;8141696	218	247	527	878	897	375	5.64144	5.66432	10.9982	19.549	19.2441	9.8888	1.97688	1.94605	0.512942	0.515022	1.93214	0.00653197	1	+	+	-	-	AT5G03685		Intergenic	Intergenic	LastExon	.	-187	8141667	8141975	AT5G03685		+	.
1	20433875	20434369	20434153;20434134	199	198	276	590	599	155	5.152	4.54516	5.76991	13.1438	12.858	4.1028	3.20362	3.13396	0.892908	0.787735	1.91492	0.00161988	1	+	+	-	-	AT1G54760	AGL85	Intergenic	UTR5	LastExon	GO:0003677::DNA binding;GO:0003700::sequence-specific DNA binding transcription factor activity;GO:0005634::nucleus;GO:0006351::transcription, DNA-templated;GO:0006355::regulation of transcription, DNA-templated;GO:0046983::protein dimerization activity	210	20433912	20434397	AT1G54760	AGL85	+	GO:0003677::DNA binding;GO:0003700::sequence-specific DNA binding transcription factor activity;GO:0005634::nucleus;GO:0006351::transcription, DNA-templated;GO:0006355::regulation of transcription, DNA-templated;GO:0046983::protein dimerization activity
5	13932931	13934421	13933263;13933921;13933300;13933928;13933269;13933317	853	915	734	3132	3350	517	21.999	20.9214	15.3101	69.6779	71.8119	13.6234	5.11457	5.27122	1.43689	1.36651	1.88936	0.0037388	1	+	+	+	+	AT5G35760	-	Intergenic	Intergenic	Exon1	.	-432	13934108	13935088	AT5G35760	-	+	.
2	2082312	2082548	2082431;2082427	50	62	137	213	199	97	1.31376	1.43892	2.87454	4.75936	4.286	2.5774	1.84657	1.66292	0.457033	0.500574	1.87376	0.0360044	1	+	+	-	-	.	.	.	.	.	.	-571	2080647	2081859	AT2G05620	PGR5	-	GO:0005515::protein binding;GO:0009055::electron carrier activity;GO:0009414::response to water deprivation;GO:0009507::chloroplast;GO:0009534::chloroplast thylakoid;GO:0009535::chloroplast thylakoid membrane;GO:0009536::plastid;GO:0009579::thylakoid;GO:0009644::response to high light intensity;GO:0009773::photosynthetic electron transport in photosystem I;GO:0010117::photoprotection;GO:0016020::…
2	18781508	18781875	18781697;18781706	93	117	217	315	311	127	2.42144	2.69512	4.54094	7.02784	6.68616	3.3664	2.08764	1.98615	0.533246	0.593516	1.85419	0.00426798	1	+	+	-	-	AT2G45570	CYP76C2	Exon1	Exon1	Intron1	GO:0004497::monooxygenase activity;GO:0005506::iron ion binding;GO:0016020::membrane;GO:0016021::integral component of membrane;GO:0016491::oxidoreductase activity;GO:0016705::oxidoreductase activity, acting on paired donors, with incorporation or reduction of molecular oxygen;GO:0016709::oxidoreductase activity, acting on paired donors, with incorporation or reduction of molecular oxygen, NAD(P)…	281	18779321	18781973	AT2G45570	CYP76C2	-	GO:0004497::monooxygenase activity;GO:0005506::iron ion binding;GO:0016020::membrane;GO:0016021::integral component of membrane;GO:0016491::oxidoreductase activity;GO:0016705::oxidoreductase activity, acting on paired donors, with incorporation or reduction of molecular oxygen;GO:0016709::oxidoreductase activity, acting on paired donors, with incorporation or reduction of molecular oxygen, NAD(P)…
1	630464	632389	630901;631425;631812;630803;631428;631821;630878;630717;631457	803	1008	828	3571	3604	659	20.711	23.0456	17.2681	79.4413	77.2552	17.358	4.57664	4.4507	1.19938	1.33458	1.83291	0.000832513	1	+	+	+	+	AT1G02850	BGLU11	UTR5	Intron5	Intron8	GO:0004553::hydrolase activity, hydrolyzing O-glycosyl compounds;GO:0005975::carbohydrate metabolic process;GO:0008152::metabolic process;GO:0008422::beta-glucosidase activity;GO:0016787::hydrolase activity;GO:0016798::hydrolase activity, acting on glycosyl bonds;GO:0102483::NA;GO:1901657::glycosyl compound metabolic process	1052	630374	633420	AT1G02850	BGLU11	+	GO:0004553::hydrolase activity, hydrolyzing O-glycosyl compounds;GO:0005975::carbohydrate metabolic process;GO:0008152::metabolic process;GO:0008422::beta-glucosidase activity;GO:0016787::hydrolase activity;GO:0016798::hydrolase activity, acting on glycosyl bonds;GO:0102483::NA;GO:1901657::glycosyl compound metabolic process
2	8595069	8595307	8595132	45	51	150	171	186	114	1.18496	1.18768	3.14533	3.82528	4.00741	3.0245	1.26476	1.32498	0.376736	0.377601	1.77953	0.0208539	1	-	+	-	-	AT2G19900	NADP-ME1	Exon1	Exon2	Intron2	GO:0004470::malic enzyme activity;GO:0004471::malate dehydrogenase (decarboxylating) (NAD+) activity;GO:0004473::malate dehydrogenase (decarboxylating) (NADP+) activity;GO:0005737::cytoplasm;GO:0005829::cytosol;GO:0006090::pyruvate metabolic process;GO:0006108::malate metabolic process;GO:0008948::oxaloacetate decarboxylase activity;GO:0009507::chloroplast;GO:0016491::oxidoreductase activity;GO:0…	371	8591808	8595559	AT2G19900	NADP-ME1	-	GO:0004470::malic enzyme activity;GO:0004471::malate dehydrogenase (decarboxylating) (NAD+) activity;GO:0004473::malate dehydrogenase (decarboxylating) (NADP+) activity;GO:0005737::cytoplasm;GO:0005829::cytosol;GO:0006090::pyruvate metabolic process;GO:0006108::malate metabolic process;GO:0008948::oxaloacetate decarboxylase activity;GO:0009507::chloroplast;GO:0016491::oxidoreductase activity;GO:0…
1	6137968	6138322	6138163;6138161	126	127	162	310	293	80	3.27152	2.92352	3.39529	6.91664	6.30042	2.1303	3.24679	2.95753	0.963547	0.861052	1.76569	0.024656	1	+	+	-	-	AT1G17830	-	UTR5	Exon1	Intron1	GO:0008150::biological_process	355	6135751	6138500	AT1G17830	-	-	GO:0008150::biological_process
2	13393639	13393893	13393761	70	63	189	179	212	117	1.82896	1.46176	3.9577	4.0032	4.56459	3.1034	1.28994	1.47084	0.462127	0.369346	1.73133	0.0259372	1	-	+	-	-	AT2G31420	-	LastExon	LastExon	LastExon	GO:0003677::DNA binding;GO:0005634::nucleus;GO:0006351::transcription, DNA-templated;GO:0006355::regulation of transcription, DNA-templated	370	13393364	13394136	AT2G31420	-	-	GO:0003677::DNA binding;GO:0005634::nucleus;GO:0006351::transcription, DNA-templated;GO:0006355::regulation of transcription, DNA-templated
5	5211910	5212628	5212275;5212292;5212239;5212308	340	437	360	1146	1187	233	8.78416	10.0039	7.51963	25.5093	25.4588	6.1542	4.14502	4.13682	1.16816	1.33037	1.72887	0.0175674	1	+	+	+	+	AT5G15970	KIN2	UTR5	LastIntron	UTR3	GO:0003674::molecular_function;GO:0005634::nucleus;GO:0005737::cytoplasm;GO:0005886::plasma membrane;GO:0006970::response to osmotic stress;GO:0009414::response to water deprivation;GO:0009507::chloroplast;GO:0009737::response to abscisic acid	550	5211719	5212743	AT5G15970	KIN2	+	GO:0003674::molecular_function;GO:0005634::nucleus;GO:0005737::cytoplasm;GO:0005886::plasma membrane;GO:0006970::response to osmotic stress;GO:0009414::response to water deprivation;GO:0009507::chloroplast;GO:0009737::response to abscisic acid
4	2618552	2619716	2618740;2619425;2618730;2619363	229	299	529	952	1054	439	5.9248	6.852	11.0399	21.1947	22.6087	11.572	1.83155	1.95374	0.536672	0.620658	1.70961	0.00530403	1	+	+	-	-	AT4G05100	AtMYB74	UTR5	UTR5	LastExon	GO:0000981::sequence-specific DNA binding RNA polymerase II transcription factor activity;GO:0001135::RNA polymerase II transcription factor recruiting transcription factor activity;GO:0003677::DNA binding;GO:0003700::sequence-specific DNA binding transcription factor activity;GO:0005634::nucleus;GO:0006351::transcription, DNA-templated;GO:0006355::regulation of transcription, DNA-templated;GO:00…	762	2618372	2619947	AT4G05100	AtMYB74	+	GO:0000981::sequence-specific DNA binding RNA polymerase II transcription factor activity;GO:0001135::RNA polymerase II transcription factor recruiting transcription factor activity;GO:0003677::DNA binding;GO:0003700::sequence-specific DNA binding transcription factor activity;GO:0005634::nucleus;GO:0006351::transcription, DNA-templated;GO:0006355::regulation of transcription, DNA-templated;GO:00…
2	15834739	15836551	15834968;15836011;15836270;15834974;15835993;15836310;15834942;15834971	623	641	776	2076	2145	568	16.0742	14.6633	16.1849	46.1925	45.9888	14.9647	3.08676	3.07315	0.99316	0.905986	1.69756	0.0110232	1	+	+	+	+	AT2G37770	AKR4C9	Intergenic	UTR5	LastIntron	GO:0004033::aldo-keto reductase (NADP) activity;GO:0008106::alcohol dehydrogenase (NADP+) activity;GO:0009409::response to cold;GO:0009414::response to water deprivation;GO:0009507::chloroplast;GO:0009536::plastid;GO:0009636::response to toxic substance;GO:0009651::response to salt stress;GO:0016229::steroid dehydrogenase activity;GO:0016491::oxidoreductase activity;GO:0055114::oxidation-reductio…	879	15834766	15836981	AT2G37770	AKR4C9	+	GO:0004033::aldo-keto reductase (NADP) activity;GO:0008106::alcohol dehydrogenase (NADP+) activity;GO:0009409::response to cold;GO:0009414::response to water deprivation;GO:0009507::chloroplast;GO:0009536::plastid;GO:0009636::response to toxic substance;GO:0009651::response to salt stress;GO:0016229::steroid dehydrogenase activity;GO:0016491::oxidoreductase activity;GO:0055114::oxidation-reductio…
1	28975510	28976745	28975677;28976294;28975693;28976231	285	305	628	944	1010	464	7.36736	6.98904	13.1021	21.0168	21.6657	12.2295	1.71853	1.77159	0.562304	0.533429	1.67138	0.00261884	1	+	+	-	-	AT1G77120	ADH1	Exon1	Exon4	Exon5	GO:0000166::nucleotide binding;GO:0001666::response to hypoxia;GO:0004022::alcohol dehydrogenase (NAD) activity;GO:0005737::cytoplasm;GO:0005829::cytosol;GO:0005886::plasma membrane;GO:0006970::response to osmotic stress;GO:0008270::zinc ion binding;GO:0009409::response to cold;GO:0009413::response to flooding;GO:0009414::response to water deprivation;GO:0009651::response to salt stress;GO:000973…	872	28975255	28977417	AT1G77120	ADH1	+	GO:0000166::nucleotide binding;GO:0001666::response to hypoxia;GO:0004022::alcohol dehydrogenase (NAD) activity;GO:0005737::cytoplasm;GO:0005829::cytosol;GO:0005886::plasma membrane;GO:0006970::response to osmotic stress;GO:0008270::zinc ion binding;GO:0009409::response to cold;GO:0009413::response to flooding;GO:0009414::response to water deprivation;GO:0009651::response to salt stress;GO:000973…
1	25748040	25748423	25748199;25748225	114	104	184	338	360	131	2.9624	2.3982	3.85355	7.53936	7.73623	3.4716	2.17172	2.22843	0.768746	0.622335	1.66135	0.0151532	1	+	+	-	-	AT1G68570	NPF3.1	Intron3	Exon4	Intron4	GO:0005215::transporter activity;GO:0005886::plasma membrane;GO:0006810::transport;GO:0010336::gibberellic acid homeostasis;GO:0016020::membrane;GO:0016021::integral component of membrane;GO:0042128::nitrate assimilation;GO:0097708::NA	-577	25746977	25747654	AT1G68568	-	-	.
3	22989947	22990473	22990274;22990142	141	142	286	421	487	205	3.65792	3.26612	5.97821	9.38528	10.4578	5.4178	1.7323	1.93027	0.611875	0.546337	1.66096	0.0326284	1	+	+	-	-	AT3G09745		LastExon	LastExon	LastExon	.	499	22988547	22990709	AT3G62090	PIF6	-	GO:0003677::DNA binding;GO:0003700::sequence-specific DNA binding transcription factor activity;GO:0005515::protein binding;GO:0005634::nucleus;GO:0006351::transcription, DNA-templated;GO:0006355::regulation of transcription, DNA-templated;GO:0010017::red or far-red light signaling pathway;GO:0046983::protein dimerization activity
3	22989947	22990473	22990274;22990142	141	142	286	421	487	205	3.65792	3.26612	5.97821	9.38528	10.4578	5.4178	1.7323	1.93027	0.611875	0.546337	1.66096	0.0326284	1	+	+	-	-	AT3G62090	PIF6	Exon1	Exon1	Exon2	GO:0003677::DNA binding;GO:0003700::sequence-specific DNA binding transcription factor activity;GO:0005515::protein binding;GO:0005634::nucleus;GO:0006351::transcription, DNA-templated;GO:0006355::regulation of transcription, DNA-templated;GO:0010017::red or far-red light signaling pathway;GO:0046983::protein dimerization activity	499	22988547	22990709	AT3G62090	PIF6	-	GO:0003677::DNA binding;GO:0003700::sequence-specific DNA binding transcription factor activity;GO:0005515::protein binding;GO:0005634::nucleus;GO:0006351::transcription, DNA-templated;GO:0006355::regulation of transcription, DNA-templated;GO:0010017::red or far-red light signaling pathway;GO:0046983::protein dimerization activity
1	26117080	26117864	26117345;26117340;26117735	216	212	398	783	769	325	5.58992	4.86492	8.31117	17.4362	16.5011	8.5738	2.03366	1.9246	0.672579	0.585347	1.65382	0.00330132	1	+	+	-	-	AT1G69480	PHO1-H10	Intergenic	Exon1	Exon1	GO:0005802::trans-Golgi network;GO:0005886::plasma membrane;GO:0006810::transport;GO:0006817::phosphate ion transport;GO:0016020::membrane;GO:0016021::integral component of membrane	293	26113990	26117765	AT1G69480	PHO1-H10	-	GO:0005802::trans-Golgi network;GO:0005886::plasma membrane;GO:0006810::transport;GO:0006817::phosphate ion transport;GO:0016020::membrane;GO:0016021::integral component of membrane
4	12243884	12244616	12244019;12244069	116	145	329	439	515	272	3.01392	3.33464	6.8739	9.7856	11.0579	7.1799	1.36292	1.54012	0.438459	0.485116	1.65226	0.0436878	1	+	+	-	-	AT4G23460	BETAC-AD	Exon14	LastIntron	UTR3	GO:0005737::cytoplasm;GO:0005794::Golgi apparatus;GO:0005886::plasma membrane;GO:0006810::transport;GO:0006886::intracellular protein transport;GO:0008565::protein transporter activity;GO:0009506::plasmodesma;GO:0015031::protein transport;GO:0016020::membrane;GO:0016192::vesicle-mediated transport;GO:0030117::membrane coat;GO:0030131::clathrin adaptor complex;GO:0030665::clathrin-coated vesicle m…	-1544	12240804	12242706	AT4G23450	AIRP1	-	GO:0004842::ubiquitin-protein transferase activity;GO:0005515::protein binding;GO:0005737::cytoplasm;GO:0009414::response to water deprivation;GO:0009737::response to abscisic acid;GO:0009789::positive regulation of abscisic acid-activated signaling pathway;GO:0010729::positive regulation of hydrogen peroxide biosynthetic process;GO:0016020::membrane;GO:0016021::integral component of membrane;GO:…
1	5764900	5765652	5765169;5765157;5765208;5765247	329	376	347	985	1127	237	8.5008	8.61068	7.24884	21.9286	24.173	6.2594	3.50331	3.86187	1.17271	1.18787	1.64158	0.0451782	1	+	+	+	+	AT1G16850	-	UTR5	LastIntron	UTR3	GO:0005783::endoplasmic reticulum;GO:0009651::response to salt stress;GO:0016021::integral component of membrane	522	5764807	5765798	AT1G16850	-	-	GO:0005783::endoplasmic reticulum;GO:0009651::response to salt stress;GO:0016021::integral component of membrane
3	18941994	18942244	18942117;18942127	60	82	147	250	225	112	1.57136	1.89572	3.08284	5.58224	4.84318	2.9719	1.87834	1.62966	0.509712	0.614926	1.64119	0.03728	1	+	+	-	-	AT3G50980	XERO1	UTR5	UTR5	LastIntron	GO:0003674::molecular_function;GO:0005829::cytosol;GO:0006950::response to stress;GO:0009414::response to water deprivation;GO:0009415::response to water;GO:0009631::cold acclimation;GO:0009737::response to abscisic acid	194	18941925	18942940	AT3G50980	XERO1	+	GO:0003674::molecular_function;GO:0005829::cytosol;GO:0006950::response to stress;GO:0009414::response to water deprivation;GO:0009415::response to water;GO:0009631::cold acclimation;GO:0009737::response to abscisic acid
3	18940778	18941330	18940992;18941021	175	231	293	681	620	221	4.53376	5.29888	6.12402	15.1677	13.308	5.8386	2.59783	2.27931	0.740324	0.865262	1.60294	0.0365686	1	+	+	-	-	AT3G50970	XERO2	UTR5	UTR5	LastExon	GO:0003674::molecular_function;GO:0005507::copper ion binding;GO:0005829::cytosol;GO:0006950::response to stress;GO:0008270::zinc ion binding;GO:0009409::response to cold;GO:0009414::response to water deprivation;GO:0009415::response to water;GO:0009631::cold acclimation;GO:0009737::response to abscisic acid;GO:0016020::membrane;GO:0016151::nickel cation binding;GO:0050832::defense response to fu…	411	18940643	18941611	AT3G50970	XERO2	+	GO:0003674::molecular_function;GO:0005507::copper ion binding;GO:0005829::cytosol;GO:0006950::response to stress;GO:0008270::zinc ion binding;GO:0009409::response to cold;GO:0009414::response to water deprivation;GO:0009415::response to water;GO:0009631::cold acclimation;GO:0009737::response to abscisic acid;GO:0016020::membrane;GO:0016151::nickel cation binding;GO:0050832::defense response to fu…
3	19240677	19241620	19240848;19241305;19240864;19241307	207	233	403	629	608	266	5.35808	5.34456	8.41532	14.0112	13.0509	7.0221	1.9953	1.85855	0.636705	0.635099	1.59942	0.0336629	1	+	+	-	-	AT3G51860	CAX3	Exon3	Intron4	Intron6	GO:0005515::protein binding;GO:0005773::vacuole;GO:0005774::vacuolar membrane;GO:0006793::phosphorus metabolic process;GO:0006810::transport;GO:0006811::ion transport;GO:0006812::cation transport;GO:0006816::calcium ion transport;GO:0006874::cellular calcium ion homeostasis;GO:0006882::cellular zinc ion homeostasis;GO:0008324::cation transmembrane transporter activity;GO:0009624::response to nema…	1843	19239305	19242913	AT3G51860	CAX3	+	GO:0005515::protein binding;GO:0005773::vacuole;GO:0005774::vacuolar membrane;GO:0006793::phosphorus metabolic process;GO:0006810::transport;GO:0006811::ion transport;GO:0006812::cation transport;GO:0006816::calcium ion transport;GO:0006874::cellular calcium ion homeostasis;GO:0006882::cellular zinc ion homeostasis;GO:0008324::cation transmembrane transporter activity;GO:0009624::response to nema…
1	22824408	22826652	22824797;22825578;22826257;22824835;22824779;22824841;22825606;22826233	1324	1608	1015	4408	4533	740	34.132	36.7496	21.1633	98.0562	97.1636	19.4883	5.03154	4.98574	1.61279	1.73648	1.58057	0.00471776	1	+	+	+	+	AT1G61800	GPT2	Intergenic	UTR5	UTR3	GO:0005215::transporter activity;GO:0005315::inorganic phosphate transmembrane transporter activity;GO:0005774::vacuolar membrane;GO:0006810::transport;GO:0008643::carbohydrate transport;GO:0009507::chloroplast;GO:0009536::plastid;GO:0009624::response to nematode;GO:0009643::photosynthetic acclimation;GO:0009744::response to sucrose;GO:0009749::response to glucose;GO:0010109::regulation of photos…	1116	22824414	22826783	AT1G61800	GPT2	+	GO:0005215::transporter activity;GO:0005315::inorganic phosphate transmembrane transporter activity;GO:0005774::vacuolar membrane;GO:0006810::transport;GO:0008643::carbohydrate transport;GO:0009507::chloroplast;GO:0009536::plastid;GO:0009624::response to nematode;GO:0009643::photosynthetic acclimation;GO:0009744::response to sucrose;GO:0009749::response to glucose;GO:0010109::regulation of photos…
4	7140371	7140750	7140557;7140567;7140541	178	232	179	469	503	103	4.61104	5.32172	3.7494	10.4528	10.8007	2.7352	3.82159	3.94878	1.22981	1.41935	1.55245	0.00371454	1	+	+	-	+	AT4G11870	-	Intergenic	UTR3	UTR3	GO:0005575::cellular_component;GO:0008150::biological_process	158	7140359	7140719	AT4G11870	-	-	GO:0005575::cellular_component;GO:0008150::biological_process
4	995029	996356	995245;995643;996137;995256;995685;996134	382	442	630	1010	1055	384	9.86608	10.1181	13.1437	22.4846	22.6301	10.1255	2.22059	2.23496	0.750632	0.769806	1.55112	0.000122699	1	+	+	-	-	AT4G02280	SUS3	UTR5	UTR5	Intron4	GO:0005982::starch metabolic process;GO:0005985::sucrose metabolic process;GO:0009414::response to water deprivation;GO:0010431::seed maturation;GO:0010555::response to mannitol;GO:0016157::sucrose synthase activity;GO:0016740::transferase activity;GO:0016757::transferase activity, transferring glycosyl groups	966	994726	998991	AT4G02280	SUS3	+	GO:0005982::starch metabolic process;GO:0005985::sucrose metabolic process;GO:0009414::response to water deprivation;GO:0010431::seed maturation;GO:0010555::response to mannitol;GO:0016157::sucrose synthase activity;GO:0016740::transferase activity;GO:0016757::transferase activity, transferring glycosyl groups
5	25892919	25893509	25893265;25893200	256	308	358	818	798	250	6.62032	7.05756	7.47797	18.2146	17.1226	6.6013	2.75924	2.59382	0.88531	0.94378	1.54924	0.0161714	1	+	+	-	-	AT5G64750	ABR1	LastIntron	LastExon	LastExon	GO:0003677::DNA binding;GO:0003700::sequence-specific DNA binding transcription factor activity;GO:0005634::nucleus;GO:0006351::transcription, DNA-templated;GO:0006355::regulation of transcription, DNA-templated;GO:0006970::response to osmotic stress;GO:0009737::response to abscisic acid;GO:0009738::abscisic acid-activated signaling pathway;GO:0009749::response to glucose;GO:0009788::negative reg…	1765	25891449	25893888	AT5G64750	ABR1	+	GO:0003677::DNA binding;GO:0003700::sequence-specific DNA binding transcription factor activity;GO:0005634::nucleus;GO:0006351::transcription, DNA-templated;GO:0006355::regulation of transcription, DNA-templated;GO:0006970::response to osmotic stress;GO:0009737::response to abscisic acid;GO:0009738::abscisic acid-activated signaling pathway;GO:0009749::response to glucose;GO:0009788::negative reg…
1	18932973	18933722	18933478;18933490;18933492;18933471	293	352	326	925	938	231	7.57344	8.06252	6.81141	20.5942	20.1228	6.1016	3.37521	3.29795	1.11188	1.18368	1.53953	0.000599274	1	+	+	+	+	AT1G51090	-	UTR5	UTR5	LastExon	GO:0005737::cytoplasm;GO:0030001::metal ion transport;GO:0046872::metal ion binding;GO:0046914::transition metal ion binding;GO:0046916::cellular transition metal ion homeostasis;GO:0050832::defense response to fungus;GO:1900425::negative regulation of defense response to bacterium	581	18932766	18934049	AT1G51090	-	+	GO:0005737::cytoplasm;GO:0030001::metal ion transport;GO:0046872::metal ion binding;GO:0046914::transition metal ion binding;GO:0046916::cellular transition metal ion homeostasis;GO:0050832::defense response to fungus;GO:1900425::negative regulation of defense response to bacterium
1	26701626	26702090	26701885;26701936	92	154	274	433	363	224	2.39568	3.5402	5.72825	9.65216	7.80052	5.9175	1.63112	1.31821	0.418222	0.618025	1.50902	0.0495076	1	+	+	-	-	AT1G70790	CAR9	Intron2	Exon3	LastExon	GO:0005096::GTPase activator activity;GO:0005543::phospholipid binding;GO:0005634::nucleus;GO:0005886::plasma membrane;GO:0008289::lipid binding;GO:0009738::abscisic acid-activated signaling pathway;GO:0009789::positive regulation of abscisic acid-activated signaling pathway;GO:0016020::membrane;GO:0043547::positive regulation of GTPase activity;GO:0046872::metal ion binding	-635	26702493	26703926	AT1G70800	CAR6	+	GO:0005096::GTPase activator activity;GO:0005515::protein binding;GO:0005543::phospholipid binding;GO:0005575::cellular_component;GO:0005634::nucleus;GO:0005886::plasma membrane;GO:0007275::multicellular organismal development;GO:0008289::lipid binding;GO:0009630::gravitropism;GO:0009637::response to blue light;GO:0009638::phototropism;GO:0009738::abscisic acid-activated signaling pathway;GO:0009…
5	3336363	3336875	3336552;3336542	153	193	286	477	548	212	3.96704	4.43096	5.97821	10.6307	11.7651	5.6019	1.8977	2.1002	0.663583	0.741185	1.50891	0.0281767	1	+	+	-	-	AT5G10560	BXL6	LastExon	LastExon	LastExon	GO:0004553::hydrolase activity, hydrolyzing O-glycosyl compounds;GO:0005576::extracellular region;GO:0005578::proteinaceous extracellular matrix;GO:0005773::vacuole;GO:0005774::vacuolar membrane;GO:0005975::carbohydrate metabolic process;GO:0008152::metabolic process;GO:0009044::xylan 1,4-beta-xylosidase activity;GO:0016787::hydrolase activity;GO:0016798::hydrolase activity, acting on glycosyl bo…	-1706	3332995	3334913	AT5G10550	GTE2	-	GO:0005634::nucleus;GO:0006351::transcription, DNA-templated;GO:0006355::regulation of transcription, DNA-templated
5	2089611	2090214	2089909;2089907;2089926;2089899	359	368	283	1313	1329	261	9.2736	8.42796	5.91572	29.2234	28.5019	6.8906	4.24105	4.13635	1.56762	1.42467	1.48525	0.00172149	1	+	+	+	+	AT5G06760	LEA46	LastIntron	UTR3	UTR3	GO:0005829::cytosol;GO:0006970::response to osmotic stress;GO:0009409::response to cold;GO:0009414::response to water deprivation;GO:0009793::embryo development ending in seed dormancy;GO:0048316::seed development	517	2089445	2090430	AT5G06760	LEA46	-	GO:0005829::cytosol;GO:0006970::response to osmotic stress;GO:0009409::response to cold;GO:0009414::response to water deprivation;GO:0009793::embryo development ending in seed dormancy;GO:0048316::seed development
1	2281072	2282765	2281459;2281848;2282326;2281496;2281856;2282357;2281460;2281881;2282430;2281478;2281805;2282464	1825	2207	922	4701	5197	580	47.0378	50.4307	19.2261	104.572	111.393	15.2803	6.84358	7.28997	2.44656	2.62303	1.47918	0.0149888	1	+	+	+	+	AT1G07430	AIP1	UTR5	UTR3	UTR3	GO:0003824::catalytic activity;GO:0004721::phosphoprotein phosphatase activity;GO:0004722::protein serine/threonine phosphatase activity;GO:0005267::potassium channel activity;GO:0005886::plasma membrane;GO:0006470::protein dephosphorylation;GO:0006810::transport;GO:0006811::ion transport;GO:0006813::potassium ion transport;GO:0009788::negative regulation of abscisic acid-activated signaling path…	909	2280746	2282828	AT1G07430	AIP1	-	GO:0003824::catalytic activity;GO:0004721::phosphoprotein phosphatase activity;GO:0004722::protein serine/threonine phosphatase activity;GO:0005267::potassium channel activity;GO:0005886::plasma membrane;GO:0006470::protein dephosphorylation;GO:0006810::transport;GO:0006811::ion transport;GO:0006813::potassium ion transport;GO:0009788::negative regulation of abscisic acid-activated signaling path…
4	18259567	18261900	18259853;18259834;18260468;18261630;18259861;18259860;18260198;18260561;18261563	1019	1119	868	3112	3163	658	26.2752	25.5808	18.1013	69.2331	67.8045	17.3317	3.99459	3.91217	1.45156	1.4132	1.46467	0.00248364	1	+	+	+	+	AT4G39210	APL3	UTR5	UTR5	Exon9	GO:0000166::nucleotide binding;GO:0003824::catalytic activity;GO:0005524::ATP binding;GO:0005978::glycogen biosynthetic process;GO:0008152::metabolic process;GO:0008878::glucose-1-phosphate adenylyltransferase activity;GO:0009058::biosynthetic process;GO:0009507::chloroplast;GO:0009536::plastid;GO:0016740::transferase activity;GO:0016779::nucleotidyltransferase activity;GO:0019252::starch biosynt…	1186	18259547	18263468	AT4G39210	APL3	+	GO:0000166::nucleotide binding;GO:0003824::catalytic activity;GO:0005524::ATP binding;GO:0005978::glycogen biosynthetic process;GO:0008152::metabolic process;GO:0008878::glucose-1-phosphate adenylyltransferase activity;GO:0009058::biosynthetic process;GO:0009507::chloroplast;GO:0009536::plastid;GO:0016740::transferase activity;GO:0016779::nucleotidyltransferase activity;GO:0019252::starch biosynt…
2	16018336	16019381	16018564;16019017;16018558;16018949;16018520	318	324	506	962	900	379	8.21744	7.423	10.5608	21.4171	19.3084	9.994	2.143	1.932	0.778108	0.702882	1.46024	0.0317536	1	+	+	+	-	AT2G38250	GT-3B	UTR5	LastIntron	LastExon	GO:0000981::sequence-specific DNA binding RNA polymerase II transcription factor activity;GO:0003677::DNA binding;GO:0003700::sequence-specific DNA binding transcription factor activity;GO:0005515::protein binding;GO:0005634::nucleus;GO:0005730::nucleolus;GO:0006351::transcription, DNA-templated;GO:0006355::regulation of transcription, DNA-templated;GO:0006357::regulation of transcription from RN…	648	16018210	16020156	AT2G38250	GT-3B	+	GO:0000981::sequence-specific DNA binding RNA polymerase II transcription factor activity;GO:0003677::DNA binding;GO:0003700::sequence-specific DNA binding transcription factor activity;GO:0005515::protein binding;GO:0005634::nucleus;GO:0005730::nucleolus;GO:0006351::transcription, DNA-templated;GO:0006355::regulation of transcription, DNA-templated;GO:0006357::regulation of transcription from RN…
3	8080063	8080638	8080282;8080488;8080462	149	171	310	477	448	235	3.864	3.92848	6.47813	10.6307	9.62207	6.2068	1.71275	1.55025	0.596468	0.606422	1.43969	0.0493309	1	+	+	-	-	AT3G22830	HSFA6B	LastExon	LastExon	LastExon	GO:0003677::DNA binding;GO:0003700::sequence-specific DNA binding transcription factor activity;GO:0005634::nucleus;GO:0005737::cytoplasm;GO:0006351::transcription, DNA-templated;GO:0006355::regulation of transcription, DNA-templated;GO:0043565::sequence-specific DNA binding	1561	8078789	8081059	AT3G22830	HSFA6B	+	GO:0003677::DNA binding;GO:0003700::sequence-specific DNA binding transcription factor activity;GO:0005634::nucleus;GO:0005737::cytoplasm;GO:0006351::transcription, DNA-templated;GO:0006355::regulation of transcription, DNA-templated;GO:0043565::sequence-specific DNA binding
1	172109	172902	172544;172630;172559;172569	414	441	374	1257	1374	306	10.6904	10.0953	7.81125	27.9779	29.4663	8.0741	3.46514	3.64948	1.36859	1.29241	1.41882	0.0112005	1	+	+	+	+	AT1G01470	LEA14	UTR5	UTR3	UTR3	GO:0003674::molecular_function;GO:0005829::cytosol;GO:0009269::response to desiccation;GO:0009611::response to wounding;GO:0009644::response to high light intensity;GO:0050832::defense response to fungus	442	171525	172948	AT1G01470	LEA14	-	GO:0003674::molecular_function;GO:0005829::cytosol;GO:0009269::response to desiccation;GO:0009611::response to wounding;GO:0009644::response to high light intensity;GO:0050832::defense response to fungus
4	18410152	18410801	18410332;18410404	281	277	361	708	680	240	7.26432	6.34952	7.54046	15.7682	14.5938	6.3383	2.48776	2.30248	0.963379	0.84206	1.40775	0.00948444	1	+	+	-	-	AT4G39670	-	UTR5	UTR5	LastExon	GO:0005634::nucleus;GO:0005737::cytoplasm;GO:0006810::transport;GO:0006869::lipid transport;GO:0017089::glycolipid transporter activity;GO:0046836::glycolipid transport;GO:0051861::glycolipid binding	630	18409846	18411069	AT4G39670	-	+	GO:0005634::nucleus;GO:0005737::cytoplasm;GO:0006810::transport;GO:0006869::lipid transport;GO:0017089::glycolipid transporter activity;GO:0046836::glycolipid transport;GO:0051861::glycolipid binding
5	21984604	21984850	21984722;21984733	71	81	125	212	206	92	1.85472	1.87288	2.62458	4.73712	4.43601	2.4459	1.93676	1.81365	0.706673	0.713592	1.40089	0.0330773	1	+	+	-	-	AT5G54165	-	UTR5	UTR5	LastExon	GO:0003674::molecular_function;GO:0008150::biological_process	158	21984569	21984964	AT5G54165	-	+	GO:0003674::molecular_function;GO:0008150::biological_process
4	11518594	11519716	11518784;11519461;11518810;11519477	329	393	525	1120	1225	469	8.5008	8.99896	10.9566	24.931	26.2732	12.361	2.01691	2.12549	0.775861	0.821328	1.37493	0.0114323	1	+	+	-	-	AT4G21680	NPF7.2	UTR5	Exon2	Exon3	GO:0005215::transporter activity;GO:0005886::plasma membrane;GO:0006810::transport;GO:0010167::response to nitrate;GO:0015112::nitrate transmembrane transporter activity;GO:0015293::symporter activity;GO:0015706::nitrate transport;GO:0016020::membrane;GO:0016021::integral component of membrane;GO:0042128::nitrate assimilation;GO:0046686::response to cadmium ion;GO:0055085::transmembrane transport	650	11517353	11519805	AT4G21680	NPF7.2	-	GO:0005215::transporter activity;GO:0005886::plasma membrane;GO:0006810::transport;GO:0010167::response to nitrate;GO:0015112::nitrate transmembrane transporter activity;GO:0015293::symporter activity;GO:0015706::nitrate transport;GO:0016020::membrane;GO:0016021::integral component of membrane;GO:0042128::nitrate assimilation;GO:0046686::response to cadmium ion;GO:0055085::transmembrane transport
1	17872305	17872845	17872656;17872702	142	201	321	441	500	244	3.68368	4.61368	6.70726	9.83008	10.7364	6.4435	1.52558	1.66624	0.549208	0.687864	1.36745	0.0100623	1	+	+	-	-	AT1G48360	FAN1	LastExon	LastExon	UTR3	GO:0003676::nucleic acid binding;GO:0004518::nuclease activity;GO:0004528::phosphodiesterase I activity;GO:0005634::nucleus;GO:0006281::DNA repair;GO:0006974::cellular response to DNA damage stimulus;GO:0008270::zinc ion binding;GO:0008409::5'-3' exonuclease activity;GO:0016787::hydrolase activity;GO:0016788::hydrolase activity, acting on ester bonds;GO:0016818::hydrolase activity, acting on acid…	-1861	17874436	17877462	AT1G48370	YSL8	+	GO:0005886::plasma membrane;GO:0006810::transport;GO:0016020::membrane;GO:0016021::integral component of membrane;GO:0022857::transmembrane transporter activity;GO:0055085::transmembrane transport
1	9925330	9925846	9925613;9925603;9925636	212	248	227	707	682	190	5.48688	5.68716	4.74924	15.7459	14.6367	5.0233	3.13457	2.91376	1.15532	1.19749	1.36216	0.0320387	1	+	+	-	+	.	.	.	.	.	.	-1100	9920219	9924488	AT1G28320	DEG15	-	GO:0004175::endopeptidase activity;GO:0004252::serine-type endopeptidase activity;GO:0005777::peroxisome;GO:0006508::proteolysis;GO:0008233::peptidase activity;GO:0008236::serine-type peptidase activity;GO:0016485::protein processing;GO:0016787::hydrolase activity
5	21240807	21243368	21241557;21242137;21242401;21243105;21241542;21242116;21242397;21242772;21241596;21242388;21241525;21242396	2520	2745	1250	6750	7007	920	64.941	62.7186	26.0583	150.142	150.181	24.2223	6.1985	6.20011	2.49214	2.40686	1.33962	0.00721855	1	+	+	+	+	AT5G52310	RD29A	UTR5	UTR5	UTR3	GO:0000302::response to reactive oxygen species;GO:0003674::molecular_function;GO:0005737::cytoplasm;GO:0006970::response to osmotic stress;GO:0007623::circadian rhythm;GO:0009409::response to cold;GO:0009414::response to water deprivation;GO:0009609::response to symbiotic bacterium;GO:0009611::response to wounding;GO:0009651::response to salt stress;GO:0009737::response to abscisic acid;GO:00101…	1370	21240717	21243644	AT5G52310	RD29A	+	GO:0000302::response to reactive oxygen species;GO:0003674::molecular_function;GO:0005737::cytoplasm;GO:0006970::response to osmotic stress;GO:0007623::circadian rhythm;GO:0009409::response to cold;GO:0009414::response to water deprivation;GO:0009609::response to symbiotic bacterium;GO:0009611::response to wounding;GO:0009651::response to salt stress;GO:0009737::response to abscisic acid;GO:00101…
1	23169075	23169882	23169399;23169421;23169421;23169410	544	618	358	1591	1740	289	14.0392	14.138	7.47797	35.4061	37.3096	7.627	4.64221	4.89178	1.87741	1.89062	1.33927	0.0271253	1	+	+	+	+	AT1G62570	FMOGS-OX4	UTR5	UTR5	Exon2	GO:0004497::monooxygenase activity;GO:0004499::N,N-dimethylaniline monooxygenase activity;GO:0016491::oxidoreductase activity;GO:0019761::glucosinolate biosynthetic process;GO:0050660::flavin adenine dinucleotide binding;GO:0050661::NADP binding;GO:0055114::oxidation-reduction process;GO:0080103::4-methylthiopropyl glucosinolate S-oxygenase activity;GO:0080107::8-methylthiopropyl glucosinolate S-…	711	23168767	23172175	AT1G62570	FMOGS-OX4	+	GO:0004497::monooxygenase activity;GO:0004499::N,N-dimethylaniline monooxygenase activity;GO:0016491::oxidoreductase activity;GO:0019761::glucosinolate biosynthetic process;GO:0050660::flavin adenine dinucleotide binding;GO:0050661::NADP binding;GO:0055114::oxidation-reduction process;GO:0080103::4-methylthiopropyl glucosinolate S-oxygenase activity;GO:0080107::8-methylthiopropyl glucosinolate S-…
2	12626864	12627642	12627043;12627065;12627421;12627448	210	208	354	586	577	276	5.43536	4.77356	7.39465	13.0549	12.3865	7.2851	1.792	1.70025	0.73504	0.645542	1.33888	0.00367354	1	+	+	-	-	AT2G29460	GSTU4	UTR5	LastIntron	LastExon	GO:0004364::glutathione transferase activity;GO:0005737::cytoplasm;GO:0005829::cytosol;GO:0006749::glutathione metabolic process;GO:0009407::toxin catabolic process;GO:0009636::response to toxic substance;GO:0016740::transferase activity	638	12626478	12627891	AT2G29460	GSTU4	-	GO:0004364::glutathione transferase activity;GO:0005737::cytoplasm;GO:0005829::cytosol;GO:0006749::glutathione metabolic process;GO:0009407::toxin catabolic process;GO:0009636::response to toxic substance;GO:0016740::transferase activity
4	15016267	15017051	15016492;15016885;15016491;15016910	182	229	342	593	575	275	4.71408	5.2532	7.14469	13.2106	12.3437	7.2588	1.81994	1.70052	0.659802	0.735259	1.33543	0.00848496	1	+	+	-	-	AT4G30830	-	Intron1	Exon3	Exon3	.	706	15015236	15017365	AT4G30830	-	-	.
2	18094623	18094996	18094788;18094824	124	158	241	303	327	152	3.22	3.63156	5.04086	6.76096	7.02904	4.0239	1.6802	1.74682	0.63878	0.720425	1.33419	0.00310025	1	+	+	-	-	AT2G43620	-	Exon1	Exon1	Exon1	GO:0000272::polysaccharide catabolic process;GO:0004568::chitinase activity;GO:0005975::carbohydrate metabolic process;GO:0006032::chitin catabolic process;GO:0006952::defense response;GO:0008061::chitin binding;GO:0008152::metabolic process;GO:0016787::hydrolase activity;GO:0016798::hydrolase activity, acting on glycosyl bonds;GO:0016998::cell wall macromolecule catabolic process;GO:0048046::apo…	283	18093694	18095093	AT2G43620	-	-	GO:0000272::polysaccharide catabolic process;GO:0004568::chitinase activity;GO:0005975::carbohydrate metabolic process;GO:0006032::chitin catabolic process;GO:0006952::defense response;GO:0008061::chitin binding;GO:0008152::metabolic process;GO:0016787::hydrolase activity;GO:0016798::hydrolase activity, acting on glycosyl bonds;GO:0016998::cell wall macromolecule catabolic process;GO:0048046::apo…
4	12462124	12462667	12462346;12462405;12462393	223	302	285	739	842	244	5.77024	6.92052	5.95738	16.4576	18.0655	6.4435	2.55414	2.80368	0.968587	1.16167	1.33062	0.0115335	1	+	+	-	+	AT4G24000	CSLG2	UTR5	UTR5	Exon1	GO:0000139::Golgi membrane;GO:0005794::Golgi apparatus;GO:0005886::plasma membrane;GO:0009833::primary cell wall biogenesis;GO:0016020::membrane;GO:0016021::integral component of membrane;GO:0016740::transferase activity;GO:0016757::transferase activity, transferring glycosyl groups;GO:0016759::cellulose synthase activity;GO:0016760::cellulose synthase (UDP-forming) activity;GO:0030244::cellulose…	488	12461907	12465675	AT4G24000	CSLG2	+	GO:0000139::Golgi membrane;GO:0005794::Golgi apparatus;GO:0005886::plasma membrane;GO:0009833::primary cell wall biogenesis;GO:0016020::membrane;GO:0016021::integral component of membrane;GO:0016740::transferase activity;GO:0016757::transferase activity, transferring glycosyl groups;GO:0016759::cellulose synthase activity;GO:0016760::cellulose synthase (UDP-forming) activity;GO:0030244::cellulose…
4	1843322	1844087	1843615;1843956;1843598;1843990	342	318	368	862	903	277	8.83568	7.28596	7.68627	19.1931	19.3727	7.3114	2.62509	2.64966	1.14954	0.947919	1.33046	0.0376792	1	+	+	-	-	.	.	.	.	.	.	26010	1868783	1869715	AT4G03935	-	-	.
5	23925413	23925728	23925555	81	138	206	205	249	122	2.11232	3.17476	4.31181	4.58144	5.3575	3.2349	1.41625	1.65616	0.489892	0.736294	1.32519	0.0330408	1	-	+	-	-	AT5G59310	LTP4	Exon1	Exon1	LastIntron	GO:0006810::transport;GO:0006869::lipid transport;GO:0008289::lipid binding;GO:0009414::response to water deprivation;GO:0009651::response to salt stress;GO:0009737::response to abscisic acid;GO:0016020::membrane	386	23924990	23925957	AT5G59310	LTP4	-	GO:0006810::transport;GO:0006869::lipid transport;GO:0008289::lipid binding;GO:0009414::response to water deprivation;GO:0009651::response to salt stress;GO:0009737::response to abscisic acid;GO:0016020::membrane
1	5644703	5645313	5645005;5645021;5645009;5645044	787	905	326	1687	1806	192	20.2989	20.693	6.81141	37.5411	38.724	5.0759	7.39595	7.62899	2.98013	3.03799	1.31997	0.0111868	1	+	+	+	+	AT1G16510	SAUR41	UTR5	UTR3	UTR3	GO:0003674::molecular_function;GO:0005737::cytoplasm;GO:0007275::multicellular organismal development;GO:0009733::response to auxin;GO:0009734::auxin-activated signaling pathway;GO:0009958::positive gravitropism;GO:0016049::cell growth;GO:0040008::regulation of growth;GO:0060918::auxin transport;GO:0090057::root radial pattern formation	435	5644572	5645443	AT1G16510	SAUR41	-	GO:0003674::molecular_function;GO:0005737::cytoplasm;GO:0007275::multicellular organismal development;GO:0009733::response to auxin;GO:0009734::auxin-activated signaling pathway;GO:0009958::positive gravitropism;GO:0016049::cell growth;GO:0040008::regulation of growth;GO:0060918::auxin transport;GO:0090057::root radial pattern formation
5	19620425	19620934	19620821;19620673	156	184	286	396	392	189	4.04432	4.2254	5.97821	8.82928	8.42199	4.997	1.76692	1.68541	0.67651	0.7068	1.31944	0.0122051	1	+	+	-	-	AT5G48410	GLR1.3	Exon1	Intron1	Exon2	GO:0004970::ionotropic glutamate receptor activity;GO:0005262::calcium channel activity;GO:0005622::intracellular;GO:0005886::plasma membrane;GO:0006810::transport;GO:0006811::ion transport;GO:0006816::calcium ion transport;GO:0008066::glutamate receptor activity;GO:0016020::membrane;GO:0016021::integral component of membrane;GO:0019722::calcium-mediated signaling;GO:0035235::ionotropic glutamate…	412	19620267	19623425	AT5G48410	GLR1.3	+	GO:0004970::ionotropic glutamate receptor activity;GO:0005262::calcium channel activity;GO:0005622::intracellular;GO:0005886::plasma membrane;GO:0006810::transport;GO:0006811::ion transport;GO:0006816::calcium ion transport;GO:0008066::glutamate receptor activity;GO:0016020::membrane;GO:0016021::integral component of membrane;GO:0019722::calcium-mediated signaling;GO:0035235::ionotropic glutamate…
4	13001016	13001878	13001120;13001608;13001229;13001613;13001580;13001569	406	454	387	1133	1108	288	10.4843	10.3922	8.08204	25.2202	23.7659	7.6007	3.31814	3.1268	1.29723	1.28584	1.31908	0.0309485	1	+	+	+	+	AT4G25433	-	UTR5	UTR3	Intergenic	.	501	13001198	13001948	AT4G25433	-	-	.
1	1703389	1704662	1703592;1703723;1704385;1703668;1704269;1704391	434	547	682	1260	1315	518	11.2056	12.5163	14.2269	28.0446	28.2019	13.6497	2.05459	2.06612	0.787635	0.879763	1.3053	0.021875	1	+	+	-	+	AT1G05680	UGT74E2	UTR5	Exon1	LastExon	GO:0008152::metabolic process;GO:0010016::shoot system morphogenesis;GO:0016740::transferase activity;GO:0016757::transferase activity, transferring glycosyl groups;GO:0016758::transferase activity, transferring hexosyl groups;GO:0035251::UDP-glucosyltransferase activity;GO:0042631::cellular response to water deprivation;GO:0043231::intracellular membrane-bounded organelle;GO:0052638::indole-3-bu…	812	1703002	1704838	AT1G05680	UGT74E2	-	GO:0008152::metabolic process;GO:0010016::shoot system morphogenesis;GO:0016740::transferase activity;GO:0016757::transferase activity, transferring glycosyl groups;GO:0016758::transferase activity, transferring hexosyl groups;GO:0035251::UDP-glucosyltransferase activity;GO:0042631::cellular response to water deprivation;GO:0043231::intracellular membrane-bounded organelle;GO:0052638::indole-3-bu…
1	30141180	30142561	30141524;30142123;30141592;30142119;30142131;30142153	876	1054	606	2260	2519	435	22.5915	24.0962	12.6438	50.2846	54.0036	11.4668	4.38523	4.70956	1.78677	1.90577	1.30043	0.0211126	1	+	+	+	+	AT1G80130	-	UTR5	Intron1	UTR3	GO:0006979::response to oxidative stress;GO:0016020::membrane	826	30140912	30142697	AT1G80130	-	-	GO:0006979::response to oxidative stress;GO:0016020::membrane
2	17640889	17641597	17641232;17641233;17641234;17641257	352	398	402	969	1046	314	9.09328	9.11316	8.39449	21.5728	22.4372	8.2845	2.604	2.70833	1.08324	1.08561	1.29241	0.0210588	1	+	+	+	+	AT2G42365	-	LastExon	LastExon	LastExon	.	697	17640546	17641790	AT2G42360	ATL41	+	GO:0004842::ubiquitin-protein transferase activity;GO:0016020::membrane;GO:0016021::integral component of membrane;GO:0016567::protein ubiquitination;GO:0016740::transferase activity;GO:0043161::proteasome-mediated ubiquitin-dependent protein catabolic process;GO:0046872::metal ion binding;GO:0061630::ubiquitin protein ligase activity
2	17640889	17641597	17641232;17641233;17641234;17641257	352	398	402	969	1046	314	9.09328	9.11316	8.39449	21.5728	22.4372	8.2845	2.604	2.70833	1.08324	1.08561	1.29241	0.0210588	1	+	+	+	+	AT2G42360	ATL41	UTR5	UTR5	LastExon	GO:0004842::ubiquitin-protein transferase activity;GO:0016020::membrane;GO:0016021::integral component of membrane;GO:0016567::protein ubiquitination;GO:0016740::transferase activity;GO:0043161::proteasome-mediated ubiquitin-dependent protein catabolic process;GO:0046872::metal ion binding;GO:0061630::ubiquitin protein ligase activity	697	17640546	17641790	AT2G42360	ATL41	+	GO:0004842::ubiquitin-protein transferase activity;GO:0016020::membrane;GO:0016021::integral component of membrane;GO:0016567::protein ubiquitination;GO:0016740::transferase activity;GO:0043161::proteasome-mediated ubiquitin-dependent protein catabolic process;GO:0046872::metal ion binding;GO:0061630::ubiquitin protein ligase activity
5	23894645	23896722	23894858;23895238;23895769;23896270;23894853;23895149;23895772;23896259;23895756;23896307;23895805;23896286	1999	2024	944	4626	4908	652	51.52	46.251	19.6844	102.904	105.2	17.1739	5.99188	6.12557	2.6173	2.34963	1.28666	0.00699967	1	+	+	+	+	AT5G59220	SAG113	UTR5	UTR3	UTR3	GO:0003824::catalytic activity;GO:0004721::phosphoprotein phosphatase activity;GO:0004722::protein serine/threonine phosphatase activity;GO:0005634::nucleus;GO:0005794::Golgi apparatus;GO:0005829::cytosol;GO:0006470::protein dephosphorylation;GO:0009414::response to water deprivation;GO:0009658::chloroplast organization;GO:0009737::response to abscisic acid;GO:0009788::negative regulation of absc…	1255	23894404	23896939	AT5G59220	SAG113	-	GO:0003824::catalytic activity;GO:0004721::phosphoprotein phosphatase activity;GO:0004722::protein serine/threonine phosphatase activity;GO:0005634::nucleus;GO:0005794::Golgi apparatus;GO:0005829::cytosol;GO:0006470::protein dephosphorylation;GO:0009414::response to water deprivation;GO:0009658::chloroplast organization;GO:0009737::response to abscisic acid;GO:0009788::negative regulation of absc…
5	2175069	2175904	2175423;2175427;2175554	370	432	502	1013	1057	381	9.55696	9.88972	10.4775	22.5514	22.6729	10.0466	2.24468	2.25677	0.912141	0.943901	1.27816	0.0025712	1	+	+	-	+	AT5G07010	SOT15	LastExon	LastExon	LastExon	GO:0005737::cytoplasm;GO:0008146::sulfotransferase activity;GO:0009694::jasmonic acid metabolic process;GO:0009753::response to jasmonic acid;GO:0016740::transferase activity;GO:0080131::hydroxyjasmonate sulfotransferase activity	959	2174668	2176446	AT5G07010	SOT15	-	GO:0005737::cytoplasm;GO:0008146::sulfotransferase activity;GO:0009694::jasmonic acid metabolic process;GO:0009753::response to jasmonic acid;GO:0016740::transferase activity;GO:0080131::hydroxyjasmonate sulfotransferase activity
5	21771867	21772584	21772276;21772302;21772375;21772235	308	373	366	886	865	278	7.95984	8.54216	7.64461	19.7269	18.5584	7.3377	2.68843	2.52918	1.04124	1.11741	1.27326	0.0121961	1	+	+	+	+	AT5G53590	-	UTR5	UTR5	UTR3	GO:0003674::molecular_function;GO:0009733::response to auxin	414	21771811	21772794	AT5G53590	-	+	GO:0003674::molecular_function;GO:0009733::response to auxin
3	23409736	23410010	23409881	90	129	188	279	304	148	2.34416	2.9692	3.93687	6.2272	6.53615	3.9187	1.5891	1.66794	0.595437	0.754203	1.27098	0.022705	1	-	+	-	-	AT3G63380	ACA12	LastExon	LastExon	LastExon	GO:0000166::nucleotide binding;GO:0005388::calcium-transporting ATPase activity;GO:0005516::calmodulin binding;GO:0005524::ATP binding;GO:0005887::integral component of plasma membrane;GO:0006810::transport;GO:0006811::ion transport;GO:0006816::calcium ion transport;GO:0016020::membrane;GO:0016021::integral component of membrane;GO:0016787::hydrolase activity;GO:0043231::intracellular membrane-bo…	487	23406484	23410360	AT3G63380	ACA12	-	GO:0000166::nucleotide binding;GO:0005388::calcium-transporting ATPase activity;GO:0005516::calmodulin binding;GO:0005524::ATP binding;GO:0005887::integral component of plasma membrane;GO:0006810::transport;GO:0006811::ion transport;GO:0006816::calcium ion transport;GO:0016020::membrane;GO:0016021::integral component of membrane;GO:0016787::hydrolase activity;GO:0043231::intracellular membrane-bo…
1	1247069	1248763	1248309;1247272;1248323;1248371;1248348	1196	1350	811	3152	3456	628	30.8347	30.8568	16.914	70.1227	74.0835	16.5427	4.23889	4.47832	1.82303	1.82433	1.25701	0.030038	1	+	+	+	+	AT1G04570	-	UTR5	LastExon	LastExon	GO:0006810::transport;GO:0009507::chloroplast;GO:0009536::plastid;GO:0016020::membrane;GO:0016021::integral component of membrane;GO:0031969::chloroplast membrane	960	1246601	1248876	AT1G04570	-	-	GO:0006810::transport;GO:0009507::chloroplast;GO:0009536::plastid;GO:0016020::membrane;GO:0016021::integral component of membrane;GO:0031969::chloroplast membrane
3	19239393	19240284	19239655;19239653;19239637;19239640	432	502	403	1136	1138	293	11.1541	11.4885	8.41532	25.2869	24.4088	7.7322	3.27034	3.15677	1.32545	1.36519	1.25622	0.00954283	1	+	+	+	+	AT3G51860	CAX3	UTR5	Intron1	Exon2	GO:0005515::protein binding;GO:0005773::vacuole;GO:0005774::vacuolar membrane;GO:0006793::phosphorus metabolic process;GO:0006810::transport;GO:0006811::ion transport;GO:0006812::cation transport;GO:0006816::calcium ion transport;GO:0006874::cellular calcium ion homeostasis;GO:0006882::cellular zinc ion homeostasis;GO:0008324::cation transmembrane transporter activity;GO:0009624::response to nema…	533	19239305	19242913	AT3G51860	CAX3	+	GO:0005515::protein binding;GO:0005773::vacuole;GO:0005774::vacuolar membrane;GO:0006793::phosphorus metabolic process;GO:0006810::transport;GO:0006811::ion transport;GO:0006812::cation transport;GO:0006816::calcium ion transport;GO:0006874::cellular calcium ion homeostasis;GO:0006882::cellular zinc ion homeostasis;GO:0008324::cation transmembrane transporter activity;GO:0009624::response to nema…
2	1338501	1339237	1338663;1339077;1338686;1339107	252	233	402	560	598	285	6.51728	5.34456	8.39449	12.4766	12.8366	7.5218	1.65873	1.70659	0.776376	0.636675	1.25193	0.0280843	1	+	+	-	-	AT2G04050	DTX3	Exon1	Exon2	Exon2	GO:0006810::transport;GO:0006855::drug transmembrane transport;GO:0015238::drug transmembrane transporter activity;GO:0015297::antiporter activity;GO:0016020::membrane;GO:0016021::integral component of membrane;GO:0055085::transmembrane transport	599	1337180	1339468	AT2G04050	DTX3	-	GO:0006810::transport;GO:0006855::drug transmembrane transport;GO:0015238::drug transmembrane transporter activity;GO:0015297::antiporter activity;GO:0016020::membrane;GO:0016021::integral component of membrane;GO:0055085::transmembrane transport
1	23226489	23226932	23226734;23226736;23226738;23226754	335	336	178	501	541	82	8.65536	7.69708	3.72857	11.1645	11.6151	2.1829	5.11453	5.32095	2.32136	2.06435	1.25061	0.00361902	1	+	+	+	+	AT1G62710	bVPE	UTR5	Exon1	Intron1	GO:0000326::protein storage vacuole;GO:0004197::cysteine-type endopeptidase activity;GO:0005773::vacuole;GO:0006508::proteolysis;GO:0006624::vacuolar protein processing;GO:0008233::peptidase activity;GO:0008234::cysteine-type peptidase activity;GO:0016787::hydrolase activity;GO:0051603::proteolysis involved in cellular protein catabolic process	272	23223874	23226983	AT1G62710	bVPE	-	GO:0000326::protein storage vacuole;GO:0004197::cysteine-type endopeptidase activity;GO:0005773::vacuole;GO:0006508::proteolysis;GO:0006624::vacuolar protein processing;GO:0008233::peptidase activity;GO:0008234::cysteine-type peptidase activity;GO:0016787::hydrolase activity;GO:0051603::proteolysis involved in cellular protein catabolic process
4	13716474	13716692	13716570	87	97	189	202	212	127	2.26688	2.23832	3.9577	4.51472	4.56459	3.3664	1.34111	1.35593	0.572777	0.565561	1.24445	0.00100893	1	+	-	-	-	AT4G07815		LastExon	LastExon	LastExon	.	150	13716419	13716733	AT4G07815		-	.
3	10588380	10588765	10588565;10588583	182	172	194	457	502	157	4.71408	3.95132	4.06185	10.1859	10.7793	4.1554	2.45124	2.59405	1.16057	0.972788	1.24181	0.00836382	1	+	+	-	-	AT3G28335	-	Intron1	Exon2	Exon2	GO:0016020::membrane;GO:0016021::integral component of membrane	420	10588152	10589015	AT3G28335	-	+	GO:0016020::membrane;GO:0016021::integral component of membrane
5	1672155	1673462	1672467;1672491;1673276;1672501;1673281;1672487	1281	1344	510	3053	3145	364	33.0243	30.7198	10.6441	67.921	67.4188	9.5995	7.07547	7.02316	3.10259	2.88609	1.23525	0.0118168	1	+	+	+	+	AT5G05600	-	UTR5	LastIntron	UTR3	GO:0009813::flavonoid biosynthetic process;GO:0016491::oxidoreductase activity;GO:0046872::metal ion binding;GO:0051213::dioxygenase activity;GO:0055114::oxidation-reduction process;GO:0080167::response to karrikin;GO:0097237::cellular response to toxic substance	712	1672096	1674758	AT5G05600	-	+	GO:0009813::flavonoid biosynthetic process;GO:0016491::oxidoreductase activity;GO:0046872::metal ion binding;GO:0051213::dioxygenase activity;GO:0055114::oxidation-reduction process;GO:0080167::response to karrikin;GO:0097237::cellular response to toxic substance
1	17683311	17683553	17683428;17683427	78	98	135	184	202	90	2.03504	2.26116	2.83288	4.1144	4.35029	2.3933	1.71913	1.8177	0.718364	0.798184	1.22166	0.00467562	1	+	+	-	-	AT1G47960	C/VIF1	UTR5	Exon1	Intron1	GO:0004857::enzyme inhibitor activity;GO:0005618::cell wall;GO:0005773::vacuole;GO:0043086::negative regulation of catalytic activity	197	17681157	17683629	AT1G47960	C/VIF1	-	GO:0004857::enzyme inhibitor activity;GO:0005618::cell wall;GO:0005773::vacuole;GO:0043086::negative regulation of catalytic activity
4	14828997	14829925	14829179;14829631;14829235;14829721	281	303	446	761	776	358	7.26432	6.94336	9.31101	16.9469	16.6511	9.4417	1.7949	1.76357	0.780186	0.745715	1.2216	0.00055515	1	+	+	-	-	AT4G30290	XTH19	Exon1	Exon2	LastExon	GO:0004553::hydrolase activity, hydrolyzing O-glycosyl compounds;GO:0005576::extracellular region;GO:0005618::cell wall;GO:0005975::carbohydrate metabolic process;GO:0006073::cellular glucan metabolic process;GO:0008152::metabolic process;GO:0008283::cell proliferation;GO:0010411::xyloglucan metabolic process;GO:0016740::transferase activity;GO:0016762::xyloglucan:xyloglucosyl transferase activit…	763	14828712	14830224	AT4G30290	XTH19	-	GO:0004553::hydrolase activity, hydrolyzing O-glycosyl compounds;GO:0005576::extracellular region;GO:0005618::cell wall;GO:0005975::carbohydrate metabolic process;GO:0006073::cellular glucan metabolic process;GO:0008152::metabolic process;GO:0008283::cell proliferation;GO:0010411::xyloglucan metabolic process;GO:0016740::transferase activity;GO:0016762::xyloglucan:xyloglucosyl transferase activit…
4	11840858	11841231	11841149;11841072	126	165	264	371	378	208	3.27152	3.79144	5.51995	8.27328	8.12197	5.4967	1.50514	1.47761	0.592672	0.686861	1.22102	0.0235377	1	+	+	-	-	AT4G22467		Exon1	LastIntron	LastExon	.	405	11840134	11841450	AT4G22470	-	-	GO:0006508::proteolysis;GO:0008233::peptidase activity
4	11840858	11841231	11841149;11841072	126	165	264	371	378	208	3.27152	3.79144	5.51995	8.27328	8.12197	5.4967	1.50514	1.47761	0.592672	0.686861	1.22102	0.0235377	1	+	+	-	-	AT4G22470	-	LastExon	LastExon	LastExon	GO:0006508::proteolysis;GO:0008233::peptidase activity	405	11840134	11841450	AT4G22470	-	-	GO:0006508::proteolysis;GO:0008233::peptidase activity
3	17975342	17976578	17976163;17976021;17976153;17976098;17976169	1027	1156	692	2550	2629	504	26.4813	26.4259	14.4352	56.7342	56.3609	13.2815	4.27167	4.24356	1.83449	1.83066	1.21617	0.00309772	1	+	+	+	+	AT3G48520	CYP94B3	LastExon	LastExon	LastExon	GO:0002213::defense response to insect;GO:0004497::monooxygenase activity;GO:0005506::iron ion binding;GO:0009555::pollen development;GO:0009611::response to wounding;GO:0009694::jasmonic acid metabolic process;GO:0010154::fruit development;GO:0016020::membrane;GO:0016021::integral component of membrane;GO:0016491::oxidoreductase activity;GO:0016705::oxidoreductase activity, acting on paired dono…	814	17974853	17976774	AT3G48520	CYP94B3	-	GO:0002213::defense response to insect;GO:0004497::monooxygenase activity;GO:0005506::iron ion binding;GO:0009555::pollen development;GO:0009611::response to wounding;GO:0009694::jasmonic acid metabolic process;GO:0010154::fruit development;GO:0016020::membrane;GO:0016021::integral component of membrane;GO:0016491::oxidoreductase activity;GO:0016705::oxidoreductase activity, acting on paired dono…
1	26636204	26636926	26636659;26636646;26636645;26636565	305	395	320	874	1046	271	7.88256	9.04464	6.68643	19.46	22.4372	7.1536	2.72031	3.13649	1.17889	1.35269	1.21008	0.0479919	1	+	+	+	+	AT1G70640	-	UTR5	UTR5	UTR3	.	455	26636110	26637876	AT1G70640	-	+	.
5	20505393	20506453	20505955;20505965;20505923;20505962	651	665	574	1628	1748	454	16.7955	15.2114	11.9773	36.229	37.4811	11.9665	3.02754	3.13217	1.40228	1.27002	1.20478	0.00296519	1	+	+	+	+	AT5G50360	-	Intergenic	UTR3	UTR3	GO:0008150::biological_process	431	20505089	20506354	AT5G50360	-	-	GO:0008150::biological_process
5	20505393	20506453	20505955;20505965;20505923;20505962	651	665	574	1628	1748	454	16.7955	15.2114	11.9773	36.229	37.4811	11.9665	3.02754	3.13217	1.40228	1.27002	1.20478	0.00296519	1	+	+	+	+	AT5G50361	-	LastExon	Intergenic	Intergenic	.	431	20505089	20506354	AT5G50360	-	-	GO:0008150::biological_process
3	21395563	21396355	21395839;21396005	289	321	405	807	806	331	7.4704	7.35448	8.45698	17.9699	17.294	8.7316	2.05803	1.98062	0.883341	0.869634	1.20407	0.0179596	1	+	+	-	-	AT3G57760	-	UTR5	UTR5	LastExon	GO:0004672::protein kinase activity;GO:0004674::protein serine/threonine kinase activity;GO:0005524::ATP binding;GO:0005886::plasma membrane;GO:0006468::protein phosphorylation;GO:0007166::cell surface receptor signaling pathway;GO:0016301::kinase activity;GO:0016310::phosphorylation	662	21395297	21397244	AT3G57760	-	+	GO:0004672::protein kinase activity;GO:0004674::protein serine/threonine kinase activity;GO:0005524::ATP binding;GO:0005886::plasma membrane;GO:0006468::protein phosphorylation;GO:0007166::cell surface receptor signaling pathway;GO:0016301::kinase activity;GO:0016310::phosphorylation
5	19976570	19977458	19977095;19977097;19977085;19977105	1294	1495	406	2785	3049	264	33.3592	34.1686	8.47781	61.9606	65.3615	6.9695	8.89025	9.37822	3.93488	4.03036	1.19757	0.0247556	1	+	+	+	+	AT5G49280	-	UTR5	UTR3	UTR3	GO:0003674::molecular_function;GO:0008150::biological_process;GO:0016020::membrane;GO:0016021::integral component of membrane;GO:0031225::anchored component of membrane	606	19976222	19977620	AT5G49280	-	-	GO:0003674::molecular_function;GO:0008150::biological_process;GO:0016020::membrane;GO:0016021::integral component of membrane;GO:0031225::anchored component of membrane
4	12310598	12312370	12310792;12311510;12311806;12312170;12310788;12311491;12312238;12311462	539	576	674	1398	1581	561	13.9104	13.1787	14.0603	31.1138	33.9023	14.7806	2.10504	2.2937	0.989339	0.937299	1.19101	0.0355166	1	+	+	+	-	AT4G23600	CORI3	UTR5	UTR5	Exon5	GO:0003824::catalytic activity;GO:0004121::cystathionine beta-lyase activity;GO:0005773::vacuole;GO:0006520::cellular amino acid metabolic process;GO:0008483::transaminase activity;GO:0009058::biosynthetic process;GO:0009611::response to wounding;GO:0009737::response to abscisic acid;GO:0009753::response to jasmonic acid;GO:0010188::response to microbial phytotoxin;GO:0016740::transferase activit…	1105	12310379	12313212	AT4G23600	CORI3	+	GO:0003824::catalytic activity;GO:0004121::cystathionine beta-lyase activity;GO:0005773::vacuole;GO:0006520::cellular amino acid metabolic process;GO:0008483::transaminase activity;GO:0009058::biosynthetic process;GO:0009611::response to wounding;GO:0009737::response to abscisic acid;GO:0009753::response to jasmonic acid;GO:0010188::response to microbial phytotoxin;GO:0016740::transferase activit…
1	6136621	6137539	6137184;6137246	283	332	439	756	843	359	7.31584	7.60572	9.1652	16.8357	18.0869	9.468	1.77817	1.91032	0.798219	0.829848	1.17987	0.0315418	1	+	+	-	-	AT1G17830	-	Intron1	Exon3	Intron4	GO:0008150::biological_process	1420	6135751	6138500	AT1G17830	-	-	GO:0008150::biological_process
2	14861593	14862195	14861865;14861854;14861848;14861868	457	476	341	1041	1133	250	11.7981	10.8947	7.12386	23.1741	24.3016	6.6013	3.51054	3.68134	1.65614	1.52933	1.17486	0.00401235	1	+	+	+	+	AT2G35290	-	Intergenic	UTR3	UTR3	GO:0008150::biological_process	284	14861199	14862178	AT2G35290	-	-	GO:0008150::biological_process
1	6622119	6623464	6622379;6623007;6622394;6623046;6622408;6622986;6622441;6623014	1292	1457	562	3335	3341	432	33.3077	33.3007	11.7273	74.1926	71.6191	11.3879	6.51504	6.28905	2.84018	2.83959	1.1727	0.0201862	1	+	+	+	+	AT1G19180	TIFY10A	UTR5	UTR5	UTR3	GO:0003714::transcription corepressor activity;GO:0005515::protein binding;GO:0005634::nucleus;GO:0006351::transcription, DNA-templated;GO:0006355::regulation of transcription, DNA-templated;GO:0006952::defense response;GO:0009555::pollen development;GO:0009611::response to wounding;GO:0009753::response to jasmonic acid;GO:0009867::jasmonic acid mediated signaling pathway;GO:0009908::flower devel…	1014	6621777	6623620	AT1G19180	TIFY10A	+	GO:0003714::transcription corepressor activity;GO:0005515::protein binding;GO:0005634::nucleus;GO:0006351::transcription, DNA-templated;GO:0006355::regulation of transcription, DNA-templated;GO:0006952::defense response;GO:0009555::pollen development;GO:0009611::response to wounding;GO:0009753::response to jasmonic acid;GO:0009867::jasmonic acid mediated signaling pathway;GO:0009908::flower devel…
5	1876227	1876545	1876389;1876383	127	132	188	291	285	132	3.29728	3.03772	3.93687	6.49408	6.12898	3.4979	1.85657	1.75219	0.837538	0.771608	1.16521	0.00750034	1	+	+	-	-	AT5G06190	-	Intron1	Exon2	Exon2	GO:0008150::biological_process;GO:0016020::membrane;GO:0016021::integral component of membrane	-20	1876406	1876610	AT5G01205		+	.
5	1876227	1876545	1876389;1876383	127	132	188	291	285	132	3.29728	3.03772	3.93687	6.49408	6.12898	3.4979	1.85657	1.75219	0.837538	0.771608	1.16521	0.00750034	1	+	+	-	-	AT5G01205		Intergenic	Intergenic	LastExon	.	-20	1876406	1876610	AT5G01205		+	.
1	30384343	30385269	30384547;30385096;30384534;30384986;30384544;30384549	499	536	413	1077	1140	282	12.88	12.2651	8.62362	23.9747	24.4516	7.4429	3.22115	3.28522	1.49357	1.42227	1.15794	0.000761205	1	+	+	+	+	AT1G80840	WRKY40	Exon2	Exon3	LastExon	GO:0002237::response to molecule of bacterial origin;GO:0003677::DNA binding;GO:0003700::sequence-specific DNA binding transcription factor activity;GO:0005515::protein binding;GO:0005634::nucleus;GO:0006351::transcription, DNA-templated;GO:0006355::regulation of transcription, DNA-templated;GO:0009611::response to wounding;GO:0009751::response to salicylic acid;GO:0010200::response to chitin;GO:…	1245	30383561	30385499	AT1G80840	WRKY40	+	GO:0002237::response to molecule of bacterial origin;GO:0003677::DNA binding;GO:0003700::sequence-specific DNA binding transcription factor activity;GO:0005515::protein binding;GO:0005634::nucleus;GO:0006351::transcription, DNA-templated;GO:0006355::regulation of transcription, DNA-templated;GO:0009611::response to wounding;GO:0009751::response to salicylic acid;GO:0010200::response to chitin;GO:…
3	1641391	1642336	1641522;1642001;1641527;1642076;1642042	296	369	368	789	864	293	7.65072	8.4508	7.68627	17.5696	18.537	7.7322	2.27226	2.39738	0.995375	1.09947	1.15647	0.00455072	1	+	+	-	+	AT3G05640	-	Intron1	Intron2	Intron3	GO:0003824::catalytic activity;GO:0004721::phosphoprotein phosphatase activity;GO:0004722::protein serine/threonine phosphatase activity;GO:0005515::protein binding;GO:0005886::plasma membrane;GO:0006470::protein dephosphorylation;GO:0009414::response to water deprivation;GO:0016787::hydrolase activity;GO:0045926::negative regulation of growth;GO:0046872::metal ion binding;GO:1904526::NA	1389	1640350	1643253	AT3G05640	-	-	GO:0003824::catalytic activity;GO:0004721::phosphoprotein phosphatase activity;GO:0004722::protein serine/threonine phosphatase activity;GO:0005515::protein binding;GO:0005886::plasma membrane;GO:0006470::protein dephosphorylation;GO:0009414::response to water deprivation;GO:0016787::hydrolase activity;GO:0045926::negative regulation of growth;GO:0046872::metal ion binding;GO:1904526::NA
1	7084563	7085737	7084966;7085505;7084949;7085489;7084955;7085474;7084964;7085462	1142	1050	546	2784	2660	432	29.4437	24.0048	11.394	61.9384	57.0252	11.3879	5.43897	5.00753	2.58414	2.10679	1.15507	0.0126592	1	+	+	+	+	AT1G20440	COR47	UTR5	UTR3	UTR3	GO:0003674::molecular_function;GO:0005507::copper ion binding;GO:0005829::cytosol;GO:0006950::response to stress;GO:0006970::response to osmotic stress;GO:0009409::response to cold;GO:0009414::response to water deprivation;GO:0009415::response to water;GO:0009631::cold acclimation;GO:0009737::response to abscisic acid;GO:0010286::heat acclimation;GO:0016020::membrane;GO:0016151::nickel cation bin…	-1240	7083012	7083910	AT1G20430	-	-	GO:0005739::mitochondrion;GO:0008150::biological_process
4	16387189	16387819	16387540;16387564	256	274	337	669	753	289	6.62032	6.281	7.04054	14.9008	16.1582	7.627	1.95369	2.11855	0.940314	0.892119	1.15206	0.0328398	1	+	+	-	-	AT4G34230	CAD5	Intron3	Exon4	LastIntron	GO:0005829::cytosol;GO:0008270::zinc ion binding;GO:0009699::phenylpropanoid biosynthetic process;GO:0009809::lignin biosynthetic process;GO:0016491::oxidoreductase activity;GO:0045551::cinnamyl-alcohol dehydrogenase activity;GO:0046872::metal ion binding;GO:0052747::sinapyl alcohol dehydrogenase activity;GO:0055114::oxidation-reduction process	1436	16386631	16388940	AT4G34230	CAD5	-	GO:0005829::cytosol;GO:0008270::zinc ion binding;GO:0009699::phenylpropanoid biosynthetic process;GO:0009809::lignin biosynthetic process;GO:0016491::oxidoreductase activity;GO:0045551::cinnamyl-alcohol dehydrogenase activity;GO:0046872::metal ion binding;GO:0052747::sinapyl alcohol dehydrogenase activity;GO:0055114::oxidation-reduction process
1	23271579	23272222	23271651;23272018;23271911	201	244	338	458	501	234	5.20352	5.5958	7.06137	10.2082	10.7579	6.1805	1.65168	1.74062	0.736899	0.792452	1.14934	0.00659157	1	+	+	-	-	AT1G08577		Intergenic	Intergenic	LastExon	.	-104	23271551	23271796	AT1G08577		-	.
1	23271579	23272222	23271651;23272018;23271911	201	244	338	458	501	234	5.20352	5.5958	7.06137	10.2082	10.7579	6.1805	1.65168	1.74062	0.736899	0.792452	1.14934	0.00659157	1	+	+	-	-	AT1G62850	-	UTR3	UTR3	Intergenic	GO:0003747::translation release factor activity;GO:0004045::aminoacyl-tRNA hydrolase activity;GO:0005762::mitochondrial large ribosomal subunit;GO:0006415::translational termination;GO:0016150::translation release factor activity, codon nonspecific;GO:0070126::mitochondrial translational termination;GO:0072344::rescue of stalled ribosome	-104	23271551	23271796	AT1G08577		-	.
1	23271579	23272222	23271651;23272018;23271911	201	244	338	458	501	234	5.20352	5.5958	7.06137	10.2082	10.7579	6.1805	1.65168	1.74062	0.736899	0.792452	1.14934	0.00659157	1	+	+	-	-	AT1G62840	-	LastIntron	LastExon	LastExon	GO:0003674::molecular_function;GO:0005575::cellular_component;GO:0008150::biological_process	-104	23271551	23271796	AT1G08577		-	.
4	11517864	11518390	11517938;11518274;11518171	122	149	252	394	412	241	3.16848	3.426	5.26999	8.7848	8.85059	6.3646	1.38026	1.3906	0.601231	0.650096	1.14687	0.015727	1	+	+	-	-	AT4G21680	NPF7.2	LastExon	LastExon	LastExon	GO:0005215::transporter activity;GO:0005886::plasma membrane;GO:0006810::transport;GO:0010167::response to nitrate;GO:0015112::nitrate transmembrane transporter activity;GO:0015293::symporter activity;GO:0015706::nitrate transport;GO:0016020::membrane;GO:0016021::integral component of membrane;GO:0042128::nitrate assimilation;GO:0046686::response to cadmium ion;GO:0055085::transmembrane transport	1678	11517353	11519805	AT4G21680	NPF7.2	-	GO:0005215::transporter activity;GO:0005886::plasma membrane;GO:0006810::transport;GO:0010167::response to nitrate;GO:0015112::nitrate transmembrane transporter activity;GO:0015293::symporter activity;GO:0015706::nitrate transport;GO:0016020::membrane;GO:0016021::integral component of membrane;GO:0042128::nitrate assimilation;GO:0046686::response to cadmium ion;GO:0055085::transmembrane transport
5	18903656	18903886	18903833	68	91	141	167	170	96	1.77744	2.10128	2.95786	3.73632	3.66453	2.5511	1.46459	1.43645	0.600921	0.710405	1.14554	0.0329071	1	-	+	-	-	.	.	.	.	.	.	-181	18903952	18904338	AT5G06875		+	.
1	240015	240596	240164;240414;240168;240464	169	260	304	497	547	240	4.3792	5.96124	6.35315	11.0755	11.7436	6.3383	1.74739	1.8528	0.689296	0.938312	1.14532	0.0479868	1	+	+	-	-	AT1G01660	-	Exon9	LastIntron	UTR3	GO:0004842::ubiquitin-protein transferase activity;GO:0016567::protein ubiquitination;GO:0016740::transferase activity	2397	239841	242703	AT1G01660	-	-	GO:0004842::ubiquitin-protein transferase activity;GO:0016567::protein ubiquitination;GO:0016740::transferase activity
2	13674586	13675010	13674802;13674825	170	176	194	355	377	132	4.40496	4.04268	4.06185	7.91744	8.10054	3.4979	2.26348	2.31583	1.08447	0.99528	1.13872	0.00463763	1	+	+	-	-	AT2G32190	-	UTR5	UTR5	UTR3	GO:0003006::developmental process involved in reproduction;GO:0005886::plasma membrane;GO:0008150::biological_process;GO:0016021::integral component of membrane	543	13674255	13675286	AT2G32190	-	+	GO:0003006::developmental process involved in reproduction;GO:0005886::plasma membrane;GO:0008150::biological_process;GO:0016021::integral component of membrane
1	22869761	22871258	22870293;22870985;22870298;22870993;22870272;22870995;22870283;22871014	1329	1473	517	3327	3363	400	34.2608	33.6662	10.7899	74.0147	72.0905	10.5463	7.01807	6.83562	3.17527	3.12016	1.1379	0.00862872	1	+	+	+	+	AT1G61890	DTX37	UTR5	Exon2	Intron2	GO:0006810::transport;GO:0006855::drug transmembrane transport;GO:0015238::drug transmembrane transporter activity;GO:0015297::antiporter activity;GO:0016020::membrane;GO:0016021::integral component of membrane;GO:0055085::transmembrane transport;GO:0080167::response to karrikin	848	22867689	22871358	AT1G61890	DTX37	-	GO:0006810::transport;GO:0006855::drug transmembrane transport;GO:0015238::drug transmembrane transporter activity;GO:0015297::antiporter activity;GO:0016020::membrane;GO:0016021::integral component of membrane;GO:0055085::transmembrane transport;GO:0080167::response to karrikin
5	23798636	23799246	23798942;23798863;23798900	297	281	327	599	541	208	7.67648	6.44088	6.83224	13.344	11.6151	5.4967	2.42764	2.1131	1.12357	0.942719	1.13589	0.0361844	1	+	+	+	-	AT5G58940	CRCK1	UTR5	Intron2	Exon3	GO:0000166::nucleotide binding;GO:0004672::protein kinase activity;GO:0004674::protein serine/threonine kinase activity;GO:0004683::calmodulin-dependent protein kinase activity;GO:0005516::calmodulin binding;GO:0005524::ATP binding;GO:0005737::cytoplasm;GO:0006468::protein phosphorylation;GO:0009409::response to cold;GO:0009651::response to salt stress;GO:0009737::response to abscisic acid;GO:001…	1495	23797446	23800954	AT5G58940	CRCK1	+	GO:0000166::nucleotide binding;GO:0004672::protein kinase activity;GO:0004674::protein serine/threonine kinase activity;GO:0004683::calmodulin-dependent protein kinase activity;GO:0005516::calmodulin binding;GO:0005524::ATP binding;GO:0005737::cytoplasm;GO:0006468::protein phosphorylation;GO:0009409::response to cold;GO:0009651::response to salt stress;GO:0009737::response to abscisic acid;GO:001…
5	5355362	5356223	5355846;5355751;5355712;5355998;5355781	474	516	462	1120	1080	334	12.236	11.8083	9.64429	24.931	23.1658	8.8105	2.82969	2.62934	1.26873	1.22438	1.1307	0.0346116	1	+	+	+	+	AT5G16360	-	UTR5	LastExon	LastExon	.	560	5354876	5356353	AT5G16360	-	-	.
5	1175973	1177358	1176337;1176337;1176418;1177087;1176402	1204	1340	593	2410	2433	368	31.0408	30.6284	12.373	53.6206	52.1606	9.7047	5.52522	5.37478	2.50875	2.47542	1.1289	0.0118564	1	+	+	+	+	AT5G04250	-	Intergenic	UTR5	Intron4	.	657	1176008	1179008	AT5G04250	-	+	.
1	25701931	25702393	25702157;25702149;25702148;25702152	426	475	299	753	847	173	10.9995	10.8718	6.249	16.769	18.1726	4.5762	3.66439	3.97111	1.7602	1.73977	1.12538	0.0462349	1	+	+	+	+	AT1G68500	-	UTR5	UTR5	UTR3	.	392	25701770	25702778	AT1G68500	-	+	.
5	7052096	7054089	7052353;7052989;7053282;7053729;7052468;7052988;7053547;7053011;7053421;7053094;7053631	921	1085	948	2223	2327	705	23.7507	24.8042	19.7677	49.4618	49.889	18.5678	2.66385	2.68686	1.20149	1.25478	1.12326	0.00348083	1	+	+	+	+	AT5G20830	SUS1	UTR5	Exon5	Intron8	GO:0001666::response to hypoxia;GO:0005829::cytosol;GO:0005985::sucrose metabolic process;GO:0006970::response to osmotic stress;GO:0009409::response to cold;GO:0009413::response to flooding;GO:0009414::response to water deprivation;GO:0009506::plasmodesma;GO:0009744::response to sucrose;GO:0009749::response to glucose;GO:0010555::response to mannitol;GO:0016157::sucrose synthase activity;GO:0016…	1620	7050217	7054713	AT5G20830	SUS1	-	GO:0001666::response to hypoxia;GO:0005829::cytosol;GO:0005985::sucrose metabolic process;GO:0006970::response to osmotic stress;GO:0009409::response to cold;GO:0009413::response to flooding;GO:0009414::response to water deprivation;GO:0009506::plasmodesma;GO:0009744::response to sucrose;GO:0009749::response to glucose;GO:0010555::response to mannitol;GO:0016157::sucrose synthase activity;GO:0016…
1	5869735	5870719	5870031;5870515;5870064;5870522;5870011;5870031	669	850	553	1508	1588	375	17.2592	19.4368	11.5398	33.5602	34.0523	9.8888	3.39376	3.44352	1.49562	1.68433	1.10442	0.023371	1	+	+	+	+	AT1G17170	GSTU24	UTR5	LastIntron	UTR3	GO:0004364::glutathione transferase activity;GO:0005737::cytoplasm;GO:0005829::cytosol;GO:0006749::glutathione metabolic process;GO:0009407::toxin catabolic process;GO:0009636::response to toxic substance;GO:0016740::transferase activity;GO:0043295::glutathione binding;GO:0046256::2,4,6-trinitrotoluene catabolic process	684	5869543	5870883	AT1G17170	GSTU24	+	GO:0004364::glutathione transferase activity;GO:0005737::cytoplasm;GO:0005829::cytosol;GO:0006749::glutathione metabolic process;GO:0009407::toxin catabolic process;GO:0009636::response to toxic substance;GO:0016740::transferase activity;GO:0043295::glutathione binding;GO:0046256::2,4,6-trinitrotoluene catabolic process
3	4496672	4497043	4496831;4496862	145	139	206	293	281	137	3.76096	3.1976	4.31181	6.53856	6.04326	3.6294	1.80155	1.66509	0.872246	0.741591	1.10304	0.0103023	1	+	+	-	-	AT3G13724	MIR823A	Intergenic	LastExon	Intergenic	.	-57	4494979	4496800	AT3G13720	PRA1F3	-	GO:0005737::cytoplasm;GO:0005783::endoplasmic reticulum;GO:0005789::endoplasmic reticulum membrane;GO:0006810::transport;GO:0016020::membrane;GO:0016021::integral component of membrane;GO:0016192::vesicle-mediated transport
3	4496672	4497043	4496831;4496862	145	139	206	293	281	137	3.76096	3.1976	4.31181	6.53856	6.04326	3.6294	1.80155	1.66509	0.872246	0.741591	1.10304	0.0103023	1	+	+	-	-	AT3G13720	PRA1F3	Intergenic	Intergenic	UTR5	GO:0005737::cytoplasm;GO:0005783::endoplasmic reticulum;GO:0005789::endoplasmic reticulum membrane;GO:0006810::transport;GO:0016020::membrane;GO:0016021::integral component of membrane;GO:0016192::vesicle-mediated transport	-57	4494979	4496800	AT3G13720	PRA1F3	-	GO:0005737::cytoplasm;GO:0005783::endoplasmic reticulum;GO:0005789::endoplasmic reticulum membrane;GO:0006810::transport;GO:0016020::membrane;GO:0016021::integral component of membrane;GO:0016192::vesicle-mediated transport
1	22589338	22589659	22589485;22589499	131	171	206	322	356	154	3.40032	3.92848	4.31181	7.18352	7.65051	4.0765	1.76218	1.87673	0.788606	0.911098	1.09822	0.00751677	1	+	+	-	-	AT1G61255	-	LastExon	LastExon	LastExon	GO:0008150::biological_process	290	22589098	22589789	AT1G61255	-	-	GO:0008150::biological_process
3	1061737	1062123	1061947;1061958	109	142	210	279	272	154	2.8336	3.26612	4.39513	6.2272	5.85039	4.0765	1.52758	1.43515	0.644714	0.743123	1.09409	0.00737288	1	+	+	-	-	AT3G04070	NAC047	LastExon	LastExon	LastExon	GO:0003677::DNA binding;GO:0003700::sequence-specific DNA binding transcription factor activity;GO:0005634::nucleus;GO:0006351::transcription, DNA-templated;GO:0006355::regulation of transcription, DNA-templated;GO:0009413::response to flooding;GO:0009793::embryo development ending in seed dormancy;GO:0010365::positive regulation of ethylene biosynthetic process;GO:0043565::sequence-specific DNA …	1304	1061300	1063234	AT3G04070	NAC047	-	GO:0003677::DNA binding;GO:0003700::sequence-specific DNA binding transcription factor activity;GO:0005634::nucleus;GO:0006351::transcription, DNA-templated;GO:0006355::regulation of transcription, DNA-templated;GO:0009413::response to flooding;GO:0009793::embryo development ending in seed dormancy;GO:0010365::positive regulation of ethylene biosynthetic process;GO:0043565::sequence-specific DNA …
1	30220080	30220385	30220242;30220248;30220248	201	228	184	318	332	93	5.20352	5.23036	3.85355	7.09456	7.13619	2.4722	2.86974	2.88657	1.35032	1.35728	1.08813	0.000765159	1	+	+	-	+	AT1G80380	GLYK	UTR3	UTR3	UTR3	GO:0000166::nucleotide binding;GO:0004849::uridine kinase activity;GO:0005524::ATP binding;GO:0005829::cytosol;GO:0006206::pyrimidine nucleobase metabolic process;GO:0006222::UMP biosynthetic process;GO:0008152::metabolic process;GO:0008887::glycerate kinase activity;GO:0009507::chloroplast;GO:0009536::plastid;GO:0009570::chloroplast stroma;GO:0009853::photorespiration;GO:0009854::oxidative photo…	2536	30221629	30222769	AT1G80390	IAA15	-	.
1	29355009	29357348	29355349;29357076;29355324;29355318;29355898;29355400;29355884;29356592;29357069	1725	1846	989	3910	3706	709	44.4618	42.1855	20.6217	86.9806	79.441	18.673	4.65809	4.25432	2.15607	2.04568	1.08483	0.0407699	1	+	+	+	+	AT1G78070	-	Intergenic	Intergenic	Exon2	GO:0008150::biological_process;GO:0080008::Cul4-RING E3 ubiquitin ligase complex	-203	29356382	29359032	AT1G78070	-	+	GO:0008150::biological_process;GO:0080008::Cul4-RING E3 ubiquitin ligase complex
4	9389178	9389449	9389334	82	105	197	227	225	161	2.13808	2.42104	4.12434	5.07072	4.84318	4.2606	1.19014	1.13674	0.518405	0.587013	1.0738	0.00632202	1	+	-	-	-	AT4G16680	-	LastExon	LastExon	LastExon	GO:0000166::nucleotide binding;GO:0003676::nucleic acid binding;GO:0004386::helicase activity;GO:0005524::ATP binding;GO:0016787::hydrolase activity	-1150	9390464	9390930	AT4G06415		+	.
2	11135635	11136884	11135962;11135981;11135980;11136691;11135971;11136681	752	790	604	1485	1583	407	19.3973	18.0664	12.6021	33.0486	33.9451	10.7304	3.0799	3.16345	1.53921	1.4336	1.07049	0.00218673	1	+	+	+	+	AT2G26150	HSFA2	UTR5	UTR5	LastExon	GO:0001666::response to hypoxia;GO:0003677::DNA binding;GO:0003700::sequence-specific DNA binding transcription factor activity;GO:0005515::protein binding;GO:0005634::nucleus;GO:0005737::cytoplasm;GO:0006351::transcription, DNA-templated;GO:0006355::regulation of transcription, DNA-templated;GO:0009408::response to heat;GO:0009644::response to high light intensity;GO:0010200::response to chitin;…	635	11135624	11137792	AT2G26150	HSFA2	+	GO:0001666::response to hypoxia;GO:0003677::DNA binding;GO:0003700::sequence-specific DNA binding transcription factor activity;GO:0005515::protein binding;GO:0005634::nucleus;GO:0005737::cytoplasm;GO:0006351::transcription, DNA-templated;GO:0006355::regulation of transcription, DNA-templated;GO:0009408::response to heat;GO:0009644::response to high light intensity;GO:0010200::response to chitin;…
4	15368300	15368828	15368466;15368494	244	292	318	508	493	202	6.3112	6.69212	6.64477	11.3202	10.5864	5.3389	2.12032	1.98288	0.9498	1.00713	1.06816	0.0197677	1	+	+	-	-	AT4G31760	PER46	LastIntron	LastExon	LastExon	GO:0004601::peroxidase activity;GO:0005576::extracellular region;GO:0006979::response to oxidative stress;GO:0009505::plant-type cell wall;GO:0009506::plasmodesma;GO:0009664::plant-type cell wall organization;GO:0016491::oxidoreductase activity;GO:0020037::heme binding;GO:0042744::hydrogen peroxide catabolic process;GO:0046872::metal ion binding;GO:0055114::oxidation-reduction process;GO:0098869:…	-803	15363708	15367761	AT4G31750	WIN2	-	GO:0003824::catalytic activity;GO:0004721::phosphoprotein phosphatase activity;GO:0004722::protein serine/threonine phosphatase activity;GO:0005886::plasma membrane;GO:0006470::protein dephosphorylation;GO:0006952::defense response;GO:0016787::hydrolase activity;GO:0042742::defense response to bacterium;GO:0043169::cation binding;GO:0044419::interspecies interaction between organisms;GO:0046872::…
1	2032297	2033442	2032632;2033203;2032614;2032614;2033159;2032668;2033069	749	854	599	1658	1619	417	19.32	19.5282	12.498	36.8962	34.7166	10.9934	3.35621	3.15795	1.54585	1.56251	1.06743	0.0357868	1	+	+	+	+	AT1G06640	-	UTR5	UTR5	LastIntron	GO:0016491::oxidoreductase activity;GO:0046872::metal ion binding;GO:0055114::oxidation-reduction process	1243	2031626	2034112	AT1G06640	-	+	GO:0016491::oxidoreductase activity;GO:0046872::metal ion binding;GO:0055114::oxidation-reduction process
5	24834622	24836801	24834912;24836055;24836610;24834955;24835211;24836018;24836594;24836084;24836533;24835597;24836167	1743	2056	972	4215	4550	771	44.9254	46.9819	20.2676	93.7638	97.5279	20.3036	4.61809	4.80348	2.21661	2.31808	1.05496	0.00593057	1	+	+	+	+	AT5G61820	-	UTR5	Exon2	LastExon	GO:0005773::vacuole;GO:0008150::biological_process;GO:0016020::membrane;GO:0016021::integral component of membrane	-1186	24836898	24838970	AT5G61830	-	+	.
4	2572636	2573568	2572890;2573158;2572977;2572935;2572985	599	623	479	1352	1366	365	15.456	14.2522	9.9984	30.0907	29.2948	9.6258	3.12605	3.04336	1.54585	1.42545	1.05404	0.00365878	1	+	+	+	+	AT4G05020	NDB2	UTR5	Intron1	Intron2	GO:0005509::calcium ion binding;GO:0005739::mitochondrion;GO:0005743::mitochondrial inner membrane;GO:0005758::mitochondrial intermembrane space;GO:0005777::peroxisome;GO:0016020::membrane;GO:0016491::oxidoreductase activity;GO:0031314::extrinsic component of mitochondrial inner membrane;GO:0046872::metal ion binding;GO:0055114::oxidation-reduction process	675	2572427	2576599	AT4G05020	NDB2	+	GO:0005509::calcium ion binding;GO:0005739::mitochondrion;GO:0005743::mitochondrial inner membrane;GO:0005758::mitochondrial intermembrane space;GO:0005777::peroxisome;GO:0016020::membrane;GO:0016491::oxidoreductase activity;GO:0031314::extrinsic component of mitochondrial inner membrane;GO:0046872::metal ion binding;GO:0055114::oxidation-reduction process
2	7219830	7221688	7219946;7220576;7220899;7221365;7220550;7220938;7221353;7220909;7221337;7220904;7221311	2949	3316	806	6398	6744	581	75.992	75.7603	16.8098	142.314	144.545	15.3066	9.29756	9.44331	4.5207	4.50691	1.05377	0.00893305	1	+	+	+	+	AT2G16660	-	UTR5	UTR3	UTR3	GO:0016020::membrane;GO:0016021::integral component of membrane;GO:0080167::response to karrikin	1055	7218706	7221814	AT2G16660	-	-	GO:0016020::membrane;GO:0016021::integral component of membrane;GO:0080167::response to karrikin
1	19683096	19683426	19683267;19683264;19683268	185	272	151	336	394	83	4.79136	6.23532	3.16616	7.49488	8.46485	2.2092	3.39258	3.83164	1.5133	1.96936	1.05265	0.0275468	1	+	+	-	+	AT1G52855	-	UTR5	UTR3	UTR3	GO:0003674::molecular_function;GO:0008150::biological_process	304	19682773	19683565	AT1G52855	-	-	GO:0003674::molecular_function;GO:0008150::biological_process
5	7116748	7117121	7116899;7116920	204	234	228	294	312	108	5.2808	5.3674	4.77007	6.5608	6.70759	2.8667	2.28862	2.33983	1.10707	1.12522	1.052	0.00604427	1	+	+	-	-	AT5G20960	AAO1	UTR5	UTR5	Intron1	GO:0003824::catalytic activity;GO:0004031::aldehyde oxidase activity;GO:0005506::iron ion binding;GO:0005737::cytoplasm;GO:0005829::cytosol;GO:0009055::electron carrier activity;GO:0009688::abscisic acid biosynthetic process;GO:0009851::auxin biosynthetic process;GO:0016491::oxidoreductase activity;GO:0016614::oxidoreductase activity, acting on CH-OH group of donors;GO:0046872::metal ion binding;…	479	7116455	7122747	AT5G20960	AAO1	+	GO:0003824::catalytic activity;GO:0004031::aldehyde oxidase activity;GO:0005506::iron ion binding;GO:0005737::cytoplasm;GO:0005829::cytosol;GO:0009055::electron carrier activity;GO:0009688::abscisic acid biosynthetic process;GO:0009851::auxin biosynthetic process;GO:0016491::oxidoreductase activity;GO:0016614::oxidoreductase activity, acting on CH-OH group of donors;GO:0046872::metal ion binding;…
4	17674228	17674560	17674390;17674389	183	218	166	335	321	94	4.73984	5.00196	3.47861	7.47264	6.90046	2.4985	2.99085	2.76184	1.36257	1.43792	1.03856	0.0320508	1	+	+	-	-	.	.	.	.	.	.	-2041	17670481	17672353	AT4G37610	BT5	-	GO:0003712::transcription cofactor activity;GO:0004402::histone acetyltransferase activity;GO:0005516::calmodulin binding;GO:0005634::nucleus;GO:0005737::cytoplasm;GO:0006355::regulation of transcription, DNA-templated;GO:0008270::zinc ion binding;GO:0009409::response to cold;GO:0009733::response to auxin;GO:0009751::response to salicylic acid;GO:0010200::response to chitin;GO:0016567::protein ub…
1	19958568	19959430	19958938;19958935;19958919;19958908	679	698	497	1310	1433	343	17.5168	15.9652	10.3733	29.1566	30.7306	9.0472	3.22272	3.3967	1.68864	1.53907	1.03619	0.00497476	1	+	+	+	+	AT1G53470	MSL4	UTR5	UTR5	Exon1	GO:0005886::plasma membrane;GO:0006810::transport;GO:0006811::ion transport;GO:0006820::anion transport;GO:0008381::mechanically-gated ion channel activity;GO:0016020::membrane;GO:0016021::integral component of membrane;GO:0034220::ion transmembrane transport;GO:0055085::transmembrane transport	619	19958380	19961827	AT1G53470	MSL4	+	GO:0005886::plasma membrane;GO:0006810::transport;GO:0006811::ion transport;GO:0006820::anion transport;GO:0008381::mechanically-gated ion channel activity;GO:0016020::membrane;GO:0016021::integral component of membrane;GO:0034220::ion transmembrane transport;GO:0055085::transmembrane transport
3	21384973	21385381	21385116;21385118	162	208	243	360	409	176	4.19888	4.77356	5.08252	8.02864	8.7863	4.6551	1.7247	1.88746	0.826141	0.939211	1.0329	0.0161353	1	+	+	-	-	AT3G57700	-	LastExon	LastExon	LastExon	GO:0004672::protein kinase activity;GO:0004674::protein serine/threonine kinase activity;GO:0005524::ATP binding;GO:0005886::plasma membrane;GO:0006468::protein phosphorylation;GO:0007166::cell surface receptor signaling pathway;GO:0016301::kinase activity;GO:0016310::phosphorylation	260	21384917	21385939	AT3G57700	-	+	GO:0004672::protein kinase activity;GO:0004674::protein serine/threonine kinase activity;GO:0005524::ATP binding;GO:0005886::plasma membrane;GO:0006468::protein phosphorylation;GO:0007166::cell surface receptor signaling pathway;GO:0016301::kinase activity;GO:0016310::phosphorylation
3	21384973	21385381	21385116;21385118	162	208	243	360	409	176	4.19888	4.77356	5.08252	8.02864	8.7863	4.6551	1.7247	1.88746	0.826141	0.939211	1.0329	0.0161353	1	+	+	-	-	AT3G57710	-	UTR3	UTR3	UTR3	GO:0004672::protein kinase activity;GO:0004674::protein serine/threonine kinase activity;GO:0005524::ATP binding;GO:0005886::plasma membrane;GO:0006468::protein phosphorylation;GO:0007166::cell surface receptor signaling pathway;GO:0016301::kinase activity;GO:0016310::phosphorylation	260	21384917	21385939	AT3G57700	-	+	GO:0004672::protein kinase activity;GO:0004674::protein serine/threonine kinase activity;GO:0005524::ATP binding;GO:0005886::plasma membrane;GO:0006468::protein phosphorylation;GO:0007166::cell surface receptor signaling pathway;GO:0016301::kinase activity;GO:0016310::phosphorylation
5	8144714	8145090	8144924;8144940	176	206	230	341	361	147	4.55952	4.72788	4.81173	7.60608	7.75766	3.8924	1.95408	1.99303	0.947584	0.982574	1.03208	0.000720056	1	+	+	-	-	AT5G24090	CHIB1	Exon1	Exon1	Intron1	GO:0000272::polysaccharide catabolic process;GO:0003796::lysozyme activity;GO:0004553::hydrolase activity, hydrolyzing O-glycosyl compounds;GO:0004568::chitinase activity;GO:0005576::extracellular region;GO:0005615::extracellular space;GO:0005975::carbohydrate metabolic process;GO:0006032::chitin catabolic process;GO:0008061::chitin binding;GO:0008152::metabolic process;GO:0008422::beta-glucosida…	350	8143545	8145252	AT5G24090	CHIB1	-	GO:0000272::polysaccharide catabolic process;GO:0003796::lysozyme activity;GO:0004553::hydrolase activity, hydrolyzing O-glycosyl compounds;GO:0004568::chitinase activity;GO:0005576::extracellular region;GO:0005615::extracellular space;GO:0005975::carbohydrate metabolic process;GO:0006032::chitin catabolic process;GO:0008061::chitin binding;GO:0008152::metabolic process;GO:0008422::beta-glucosida…
1	25840982	25841452	25841194;25841203;25841190	190	279	208	515	618	176	4.92016	6.3952	4.35347	11.4758	13.2652	4.6551	2.46521	2.84961	1.13017	1.46899	1.03197	0.0349528	1	+	+	-	+	AT1G68795	CLE12	UTR5	UTR3	UTR3	GO:0005576::extracellular region;GO:0005615::extracellular space;GO:0007275::multicellular organismal development;GO:0030154::cell differentiation;GO:0033612::receptor serine/threonine kinase binding;GO:0045168::cell-cell signaling involved in cell fate commitment;GO:0048046::apoplast	469	25840626	25841686	AT1G68795	CLE12	-	GO:0005576::extracellular region;GO:0005615::extracellular space;GO:0007275::multicellular organismal development;GO:0030154::cell differentiation;GO:0033612::receptor serine/threonine kinase binding;GO:0045168::cell-cell signaling involved in cell fate commitment;GO:0048046::apoplast
4	10148054	10148645	10148186;10148246;10148518	197	204	296	370	387	194	5.10048	4.6822	6.18651	8.25104	8.31484	5.1285	1.60886	1.6213	0.824452	0.75684	1.0305	0.02171	1	+	+	-	-	AT4G18360	GLO5	Intron1	Exon2	Exon3	GO:0003824::catalytic activity;GO:0003973::(S)-2-hydroxy-acid oxidase activity;GO:0005777::peroxisome;GO:0009853::photorespiration;GO:0009854::oxidative photosynthetic carbon pathway;GO:0010181::FMN binding;GO:0010204::defense response signaling pathway, resistance gene-independent;GO:0016491::oxidoreductase activity;GO:0042742::defense response to bacterium;GO:0050665::hydrogen peroxide biosynth…	332	10145919	10148682	AT4G18360	GLO5	-	GO:0003824::catalytic activity;GO:0003973::(S)-2-hydroxy-acid oxidase activity;GO:0005777::peroxisome;GO:0009853::photorespiration;GO:0009854::oxidative photosynthetic carbon pathway;GO:0010181::FMN binding;GO:0010204::defense response signaling pathway, resistance gene-independent;GO:0016491::oxidoreductase activity;GO:0042742::defense response to bacterium;GO:0050665::hydrogen peroxide biosynth…
4	15990212	15990588	15990315;15990447	106	151	235	309	286	191	2.75632	3.47168	4.91588	6.8944	6.15041	5.0496	1.36534	1.218	0.560697	0.706217	1.02792	0.023873	1	+	-	-	-	AT4G33150	-	Intron3	Intron4	Exon5	GO:0004753::saccharopine dehydrogenase activity;GO:0005737::cytoplasm;GO:0005829::cytosol;GO:0016491::oxidoreductase activity;GO:0019477::L-lysine catabolic process;GO:0047130::saccharopine dehydrogenase (NADP+, L-lysine-forming) activity;GO:0055114::oxidation-reduction process;GO:0080167::response to karrikin	1233	15985174	15991633	AT4G33150	-	-	GO:0004753::saccharopine dehydrogenase activity;GO:0005737::cytoplasm;GO:0005829::cytosol;GO:0016491::oxidoreductase activity;GO:0019477::L-lysine catabolic process;GO:0047130::saccharopine dehydrogenase (NADP+, L-lysine-forming) activity;GO:0055114::oxidation-reduction process;GO:0080167::response to karrikin
2	6507621	6508503	6507759;6508036;6508390;6508066;6508373	295	346	435	737	739	351	7.62496	7.92548	9.08188	16.4131	15.8582	9.2576	1.77293	1.71299	0.839579	0.87267	1.02565	0.00486641	1	+	+	-	-	.	.	.	.	.	.	753	6508616	6508815	AT2G06355		-	.
1	2033606	2033830	2033715	85	85	143	167	190	104	2.21536	1.96424	2.99952	3.73632	4.09313	2.7615	1.353	1.48221	0.738572	0.654851	1.02483	0.0179722	1	-	+	-	-	AT1G06640	-	LastExon	LastExon	UTR3	GO:0016491::oxidoreductase activity;GO:0046872::metal ion binding;GO:0055114::oxidation-reduction process	-438	2034156	2035824	AT1G06645	-	+	GO:0016491::oxidoreductase activity;GO:0046872::metal ion binding;GO:0055114::oxidation-reduction process
4	6718150	6718598	6718354;6718332;6718353;6718349	277	261	212	590	524	153	7.16128	5.98408	4.43679	13.1438	11.2508	4.0502	3.24522	2.77784	1.61407	1.34874	1.02353	0.0486092	1	+	+	+	+	AT4G10960	UGE5	Intergenic	Exon1	Intron1	GO:0003978::UDP-glucose 4-epimerase activity;GO:0005975::carbohydrate metabolic process;GO:0006012::galactose metabolic process;GO:0016853::isomerase activity;GO:0016857::racemase and epimerase activity, acting on carbohydrates and derivatives	176	6715874	6718550	AT4G10960	UGE5	-	GO:0003978::UDP-glucose 4-epimerase activity;GO:0005975::carbohydrate metabolic process;GO:0006012::galactose metabolic process;GO:0016853::isomerase activity;GO:0016857::racemase and epimerase activity, acting on carbohydrates and derivatives
3	20146617	20147021	20146815;20146832	190	230	227	419	461	167	4.92016	5.27604	4.74924	9.3408	9.90066	4.4184	2.11407	2.24078	1.03599	1.11092	1.02036	0.00983904	1	+	+	-	-	AT3G54430	SRS6	UTR3	UTR3	Intergenic	GO:0003677::DNA binding;GO:0005634::nucleus;GO:0007275::multicellular organismal development;GO:0009734::auxin-activated signaling pathway;GO:0009851::auxin biosynthetic process;GO:0046872::metal ion binding	914	20145905	20148266	AT3G54420	EP3	+	GO:0000272::polysaccharide catabolic process;GO:0004568::chitinase activity;GO:0005618::cell wall;GO:0005975::carbohydrate metabolic process;GO:0006032::chitin catabolic process;GO:0006952::defense response;GO:0008061::chitin binding;GO:0008152::metabolic process;GO:0009611::response to wounding;GO:0009617::response to bacterium;GO:0010262::somatic embryogenesis;GO:0016787::hydrolase activity;GO:…
3	20146617	20147021	20146815;20146832	190	230	227	419	461	167	4.92016	5.27604	4.74924	9.3408	9.90066	4.4184	2.11407	2.24078	1.03599	1.11092	1.02036	0.00983904	1	+	+	-	-	AT3G54420	EP3	LastIntron	LastExon	LastExon	GO:0000272::polysaccharide catabolic process;GO:0004568::chitinase activity;GO:0005618::cell wall;GO:0005975::carbohydrate metabolic process;GO:0006032::chitin catabolic process;GO:0006952::defense response;GO:0008061::chitin binding;GO:0008152::metabolic process;GO:0009611::response to wounding;GO:0009617::response to bacterium;GO:0010262::somatic embryogenesis;GO:0016787::hydrolase activity;GO:…	914	20145905	20148266	AT3G54420	EP3	+	GO:0000272::polysaccharide catabolic process;GO:0004568::chitinase activity;GO:0005618::cell wall;GO:0005975::carbohydrate metabolic process;GO:0006032::chitin catabolic process;GO:0006952::defense response;GO:0008061::chitin binding;GO:0008152::metabolic process;GO:0009611::response to wounding;GO:0009617::response to bacterium;GO:0010262::somatic embryogenesis;GO:0016787::hydrolase activity;GO:…
3	23408869	23409112	23408962	87	128	192	271	261	168	2.26688	2.94636	4.02019	6.04928	5.61466	4.4447	1.36101	1.26323	0.563874	0.732891	1.01698	0.0360562	1	+	-	-	-	AT3G63380	ACA12	LastExon	LastExon	LastExon	GO:0000166::nucleotide binding;GO:0005388::calcium-transporting ATPase activity;GO:0005516::calmodulin binding;GO:0005524::ATP binding;GO:0005887::integral component of plasma membrane;GO:0006810::transport;GO:0006811::ion transport;GO:0006816::calcium ion transport;GO:0016020::membrane;GO:0016021::integral component of membrane;GO:0016787::hydrolase activity;GO:0043231::intracellular membrane-bo…	1369	23406484	23410360	AT3G63380	ACA12	-	GO:0000166::nucleotide binding;GO:0005388::calcium-transporting ATPase activity;GO:0005516::calmodulin binding;GO:0005524::ATP binding;GO:0005887::integral component of plasma membrane;GO:0006810::transport;GO:0006811::ion transport;GO:0006816::calcium ion transport;GO:0016020::membrane;GO:0016021::integral component of membrane;GO:0016787::hydrolase activity;GO:0043231::intracellular membrane-bo…
5	23087262	23089274	23087943;23088330;23088902;23087973;23088420;23087960;23087979;23088953	2762	3383	974	5107	5329	585	71.1749	77.2906	20.3093	113.602	114.222	15.4118	7.37111	7.41133	3.50455	3.80568	1.0159	0.0232441	1	+	+	+	+	AT5G57050	ABI2	UTR5	Intron1	UTR3	GO:0003824::catalytic activity;GO:0004721::phosphoprotein phosphatase activity;GO:0004722::protein serine/threonine phosphatase activity;GO:0005515::protein binding;GO:0006469::negative regulation of protein kinase activity;GO:0006470::protein dephosphorylation;GO:0006970::response to osmotic stress;GO:0009408::response to heat;GO:0009414::response to water deprivation;GO:0009737::response to abs…	1126	23087142	23089631	AT5G57050	ABI2	+	GO:0003824::catalytic activity;GO:0004721::phosphoprotein phosphatase activity;GO:0004722::protein serine/threonine phosphatase activity;GO:0005515::protein binding;GO:0006469::negative regulation of protein kinase activity;GO:0006470::protein dephosphorylation;GO:0006970::response to osmotic stress;GO:0009408::response to heat;GO:0009414::response to water deprivation;GO:0009737::response to abs…
3	5187061	5187671	5187346;5187354;5187337;5187371	622	692	339	1194	1205	219	16.0485	15.8281	7.0822	26.5768	25.8446	5.786	4.59329	4.46675	2.26603	2.23491	1.00929	0.0121887	1	+	+	+	+	AT3G15357	-	Intergenic	UTR5	UTR3	GO:0008150::biological_process	284	5187082	5187789	AT3G15357	-	+	GO:0008150::biological_process
1	8206645	8207148	8206803;8206785;8206986	213	192	281	353	344	170	5.51264	4.40812	5.87406	7.87296	7.39335	4.4973	1.7506	1.64395	0.938472	0.750438	1.00713	0.0294143	1	+	+	-	-	AT1G23150	-	UTR5	UTR5	Exon1	GO:0008150::biological_process	347	8206549	8207618	AT1G23150	-	+	GO:0008150::biological_process
1	418985	419487	419357;419340	174	219	282	470	528	256	4.508	5.0248	5.89489	10.475	11.3365	6.7591	1.54976	1.67722	0.76473	0.852399	0.996751	0.0135192	1	+	+	-	-	AT1G02205	CER1	Intron1	Intron2	UTR5	GO:0005506::iron ion binding;GO:0005783::endoplasmic reticulum;GO:0005789::endoplasmic reticulum membrane;GO:0006629::lipid metabolic process;GO:0008610::lipid biosynthetic process;GO:0009414::response to water deprivation;GO:0010025::wax biosynthetic process;GO:0016020::membrane;GO:0016021::integral component of membrane;GO:0016491::oxidoreductase activity;GO:0042742::defense response to bacteri…	469	418767	422437	AT1G02205	CER1	+	GO:0005506::iron ion binding;GO:0005783::endoplasmic reticulum;GO:0005789::endoplasmic reticulum membrane;GO:0006629::lipid metabolic process;GO:0008610::lipid biosynthetic process;GO:0009414::response to water deprivation;GO:0010025::wax biosynthetic process;GO:0016020::membrane;GO:0016021::integral component of membrane;GO:0016491::oxidoreductase activity;GO:0042742::defense response to bacteri…
5	550345	552637	550484;550888;551215;551787;552425;550490;550802;551282;551813;552402;551906;552418;552375	894	1091	1137	2307	2310	951	23.0552	24.9413	23.7045	51.3299	49.5247	25.0376	2.05011	1.97801	0.972609	1.05218	0.99234	0.00298785	1	+	+	+	+	AT5G02490	MED37D	UTR5	LastExon	LastExon	GO:0000166::nucleotide binding;GO:0005515::protein binding;GO:0005524::ATP binding;GO:0005618::cell wall;GO:0005634::nucleus;GO:0005737::cytoplasm;GO:0005794::Golgi apparatus;GO:0005829::cytosol;GO:0005886::plasma membrane;GO:0006351::transcription, DNA-templated;GO:0006355::regulation of transcription, DNA-templated;GO:0009408::response to heat;GO:0009615::response to virus;GO:0009617::response …	1336	550035	552827	AT5G02490	MED37D	-	GO:0000166::nucleotide binding;GO:0005515::protein binding;GO:0005524::ATP binding;GO:0005618::cell wall;GO:0005634::nucleus;GO:0005737::cytoplasm;GO:0005794::Golgi apparatus;GO:0005829::cytosol;GO:0005886::plasma membrane;GO:0006351::transcription, DNA-templated;GO:0006355::regulation of transcription, DNA-templated;GO:0009408::response to heat;GO:0009615::response to virus;GO:0009617::response …
2	14507175	14507599	14507398;14507407;14507349;14507419	257	328	266	517	522	170	6.64608	7.51436	5.56161	11.5203	11.2079	4.4973	2.5616	2.49214	1.19499	1.35111	0.989061	0.0174749	1	+	+	+	+	AT2G34360	DTX15	Intergenic	UTR5	Intron1	GO:0006810::transport;GO:0006855::drug transmembrane transport;GO:0015238::drug transmembrane transporter activity;GO:0015297::antiporter activity;GO:0016020::membrane;GO:0016021::integral component of membrane;GO:0055085::transmembrane transport	93	14507294	14510342	AT2G34360	DTX15	+	GO:0006810::transport;GO:0006855::drug transmembrane transport;GO:0015238::drug transmembrane transporter activity;GO:0015297::antiporter activity;GO:0016020::membrane;GO:0016021::integral component of membrane;GO:0055085::transmembrane transport
1	15975992	15976661	15976060;15976412;15976431;15976422;15976435	363	328	351	638	691	241	9.37664	7.51436	7.33216	14.2114	14.8296	6.3646	2.23288	2.33001	1.27884	1.02485	0.986005	0.0449268	1	+	+	+	+	AT1G42540	GLR3.3	Exon5	LastExon	LastExon	GO:0004970::ionotropic glutamate receptor activity;GO:0005234::extracellular-glutamate-gated ion channel activity;GO:0005262::calcium channel activity;GO:0005622::intracellular;GO:0005886::plasma membrane;GO:0006810::transport;GO:0006811::ion transport;GO:0006816::calcium ion transport;GO:0007267::cell-cell signaling;GO:0008066::glutamate receptor activity;GO:0009611::response to wounding;GO:0009…	-478	15976805	15979952	AT1G42550	PMI1	+	GO:0005737::cytoplasm;GO:0005829::cytosol;GO:0005886::plasma membrane;GO:0006970::response to osmotic stress;GO:0009637::response to blue light;GO:0009738::abscisic acid-activated signaling pathway;GO:0009787::regulation of abscisic acid-activated signaling pathway;GO:0009902::chloroplast relocation;GO:0009903::chloroplast avoidance movement;GO:0010029::regulation of seed germination;GO:0030048::…
3	21096679	21097458	21097155;21097134;21097180;21097177	403	560	342	1055	1135	282	10.407	12.8132	7.14469	23.4854	24.3445	7.4429	3.15541	3.27084	1.45661	1.79339	0.983539	0.0454061	1	+	+	+	+	AT3G57010	SSL8	UTR5	Exon1	Exon2	GO:0005773::vacuole;GO:0005783::endoplasmic reticulum;GO:0009058::biosynthetic process;GO:0016020::membrane;GO:0016021::integral component of membrane;GO:0016788::hydrolase activity, acting on ester bonds;GO:0016844::strictosidine synthase activity	412	21095600	21097481	AT3G57010	SSL8	-	GO:0005773::vacuole;GO:0005783::endoplasmic reticulum;GO:0009058::biosynthetic process;GO:0016020::membrane;GO:0016021::integral component of membrane;GO:0016788::hydrolase activity, acting on ester bonds;GO:0016844::strictosidine synthase activity
1	10770383	10770611	10770495	152	192	181	189	202	74	3.94128	4.40812	3.79106	4.2256	4.35029	1.9725	2.14226	2.20547	1.03962	1.16277	0.98119	0.0125226	1	-	+	-	-	AT1G30455	-	LastExon	LastExon	LastExon	GO:0000126::transcription factor TFIIIB complex;GO:0001026::TFIIIB-type transcription factor activity;GO:0006355::regulation of transcription, DNA-templated;GO:0006359::regulation of transcription from RNA polymerase III promoter;GO:0006383::transcription from RNA polymerase III promoter;GO:0017025::TBP-class protein binding;GO:0070897::DNA-templated transcriptional preinitiation complex assembly	775	10769722	10770775	AT1G30455	-	+	GO:0000126::transcription factor TFIIIB complex;GO:0001026::TFIIIB-type transcription factor activity;GO:0006355::regulation of transcription, DNA-templated;GO:0006359::regulation of transcription from RNA polymerase III promoter;GO:0006383::transcription from RNA polymerase III promoter;GO:0017025::TBP-class protein binding;GO:0070897::DNA-templated transcriptional preinitiation complex assembly
2	4871262	4871666	4871463;4871457;4871437;4871481	250	294	199	548	580	149	6.46576	6.7378	4.166	12.2098	12.4508	3.945	3.09501	3.1561	1.55203	1.61733	0.979918	0.000862584	1	+	+	+	+	AT2G05675		LastExon	LastExon	Intergenic	.	214	4871291	4871678	AT2G05675		-	.
2	4871262	4871666	4871463;4871457;4871437;4871481	250	294	199	548	580	149	6.46576	6.7378	4.166	12.2098	12.4508	3.945	3.09501	3.1561	1.55203	1.61733	0.979918	0.000862584	1	+	+	+	+	AT2G05665		Exon1	Exon1	LastIntron	.	214	4871291	4871678	AT2G05675		-	.
5	25098001	25099075	25098347;25098334;25098316;25098361	862	960	520	1730	1734	359	22.2309	21.9492	10.8524	38.4974	37.181	9.468	4.06605	3.92702	2.04848	2.02252	0.973367	0.0184837	1	+	+	+	+	AT5G62530	ALDH12A1	UTR3	Intergenic	Intergenic	GO:0003842::1-pyrroline-5-carboxylate dehydrogenase activity;GO:0005739::mitochondrion;GO:0005759::mitochondrial matrix;GO:0006560::proline metabolic process;GO:0008152::metabolic process;GO:0008270::zinc ion binding;GO:0009507::chloroplast;GO:0009651::response to salt stress;GO:0010133::proline catabolic process to glutamate;GO:0016491::oxidoreductase activity;GO:0050897::cobalt ion binding;GO:0…	511	25098027	25099907	AT5G62520	SRO5	+	GO:0003950::NAD+ ADP-ribosyltransferase activity;GO:0005634::nucleus;GO:0005739::mitochondrion;GO:0007275::multicellular organismal development;GO:0009651::response to salt stress;GO:0016363::nuclear matrix;GO:0072593::reactive oxygen species metabolic process
5	25098001	25099075	25098347;25098334;25098316;25098361	862	960	520	1730	1734	359	22.2309	21.9492	10.8524	38.4974	37.181	9.468	4.06605	3.92702	2.04848	2.02252	0.973367	0.0184837	1	+	+	+	+	AT5G62520	SRO5	Intergenic	Intron1	LastIntron	GO:0003950::NAD+ ADP-ribosyltransferase activity;GO:0005634::nucleus;GO:0005739::mitochondrion;GO:0007275::multicellular organismal development;GO:0009651::response to salt stress;GO:0016363::nuclear matrix;GO:0072593::reactive oxygen species metabolic process	511	25098027	25099907	AT5G62520	SRO5	+	GO:0003950::NAD+ ADP-ribosyltransferase activity;GO:0005634::nucleus;GO:0005739::mitochondrion;GO:0007275::multicellular organismal development;GO:0009651::response to salt stress;GO:0016363::nuclear matrix;GO:0072593::reactive oxygen species metabolic process
2	17194917	17195719	17195463;17195455;17195453;17195450	713	768	339	1543	1649	265	18.3926	17.564	7.0822	34.3386	35.3595	6.9958	4.90846	5.05439	2.59702	2.48002	0.972571	0.00185372	1	+	+	+	+	AT2G41231	-	Intergenic	UTR5	UTR3	GO:0016020::membrane;GO:0016021::integral component of membrane	26	17195292	17195819	AT2G41231	-	+	GO:0016020::membrane;GO:0016021::integral component of membrane
2	17194917	17195719	17195463;17195455;17195453;17195450	713	768	339	1543	1649	265	18.3926	17.564	7.0822	34.3386	35.3595	6.9958	4.90846	5.05439	2.59702	2.48002	0.972571	0.00185372	1	+	+	+	+	AT2G41230	ORS1	Intergenic	UTR3	UTR3	GO:0001558::regulation of cell growth;GO:0005634::nucleus;GO:0005737::cytoplasm;GO:0005783::endoplasmic reticulum;GO:0007275::multicellular organismal development;GO:0010104::regulation of ethylene-activated signaling pathway;GO:0016020::membrane;GO:0016021::integral component of membrane;GO:0051302::regulation of cell division;GO:0071215::cellular response to abscisic acid stimulus;GO:0071367::c…	26	17195292	17195819	AT2G41231	-	+	GO:0016020::membrane;GO:0016021::integral component of membrane
5	4932963	4933570	4933266;4933319;4933288;4933275	748	751	294	1260	1418	190	19.2942	17.1757	6.14485	28.0446	30.4092	5.0233	5.5829	6.05363	3.1399	2.79514	0.971333	0.0136251	1	+	+	+	+	AT5G15190	-	UTR5	UTR3	UTR3	GO:0008150::biological_process;GO:0009507::chloroplast	353	4932708	4933620	AT5G15190	-	-	GO:0008150::biological_process;GO:0009507::chloroplast
2	17168448	17170450	17168754;17169687;17169951;17168790;17168891;17169689;17169990;17169951;17169969	1176	1382	887	2581	2640	660	30.3195	31.5877	18.497	57.4237	56.5966	17.3843	3.30319	3.25562	1.63916	1.70772	0.970618	0.00130766	1	+	+	+	+	AT2G41190	-	UTR5	Exon3	Exon7	GO:0003333::amino acid transmembrane transport;GO:0005774::vacuolar membrane;GO:0006810::transport;GO:0006865::amino acid transport;GO:0015171::amino acid transmembrane transporter activity;GO:0016020::membrane;GO:0016021::integral component of membrane	1110	17167279	17170559	AT2G41190	-	-	GO:0003333::amino acid transmembrane transport;GO:0005774::vacuolar membrane;GO:0006810::transport;GO:0006865::amino acid transport;GO:0015171::amino acid transmembrane transporter activity;GO:0016020::membrane;GO:0016021::integral component of membrane
1	5457085	5457733	5457309;5457308;5457298;5457330	389	489	339	852	923	250	10.0464	11.1916	7.0822	18.9707	19.8013	6.6013	2.87378	2.99961	1.41854	1.58024	0.969815	0.00634196	1	+	+	+	+	AT1G15870	-	UTR5	Intron1	Exon2	GO:0005759::mitochondrial matrix	325	5457084	5458429	AT1G15870	-	+	GO:0005759::mitochondrial matrix
3	11382869	11383800	11383013;11383474;11383458;11383480;11383478	838	816	460	1551	1529	311	21.6126	18.6603	9.60263	34.5165	32.7879	8.2056	4.20646	3.9958	2.2507	1.94325	0.967712	0.0128483	1	+	+	+	+	AT3G29575	AFP3	UTR5	Exon1	LastIntron	GO:0005515::protein binding;GO:0005634::nucleus;GO:0007165::signal transduction	810	11382214	11384145	AT3G29575	AFP3	-	GO:0005515::protein binding;GO:0005634::nucleus;GO:0007165::signal transduction
3	20868087	20868858	20868369;20868587;20868428;20868556;20868489	515	556	436	1072	1091	321	13.2922	12.7219	9.10271	23.8635	23.4016	8.4686	2.81788	2.76334	1.46025	1.39759	0.965654	0.00103282	1	+	+	+	+	AT3G56260	-	UTR5	UTR3	UTR3	GO:0008150::biological_process	551	20867970	20869024	AT3G56260	-	-	GO:0008150::biological_process
2	15410673	15412054	15411751;15410933;15411764;15411147;15411767;15411718	758	913	663	1894	2071	577	19.5518	20.8758	13.8311	42.1448	44.403	15.2014	2.77243	2.92098	1.41361	1.50934	0.961868	0.00758127	1	+	+	+	+	AT2G36750	UGT73C1	UTR5	LastExon	LastExon	GO:0008152::metabolic process;GO:0009636::response to toxic substance;GO:0010224::response to UV-B;GO:0016740::transferase activity;GO:0016757::transferase activity, transferring glycosyl groups;GO:0016758::transferase activity, transferring hexosyl groups;GO:0035251::UDP-glucosyltransferase activity;GO:0043231::intracellular membrane-bounded organelle;GO:0050403::trans-zeatin O-beta-D-glucosyltr…	700	15410376	15412064	AT2G36750	UGT73C1	-	GO:0008152::metabolic process;GO:0009636::response to toxic substance;GO:0010224::response to UV-B;GO:0016740::transferase activity;GO:0016757::transferase activity, transferring glycosyl groups;GO:0016758::transferase activity, transferring hexosyl groups;GO:0035251::UDP-glucosyltransferase activity;GO:0043231::intracellular membrane-bounded organelle;GO:0050403::trans-zeatin O-beta-D-glucosyltr…
3	10520546	10521209	10520840;10520703;10520768;10520939;10520779	334	366	345	579	593	211	8.6296	8.38228	7.20718	12.8992	12.7294	5.5756	2.31351	2.28305	1.19736	1.16305	0.96152	0.000460401	1	+	+	+	+	AT3G28210	SAP12	UTR5	UTR5	Exon2	GO:0008270::zinc ion binding;GO:0009737::response to abscisic acid;GO:0010200::response to chitin;GO:0046872::metal ion binding	375	10520502	10521796	AT3G28210	SAP12	+	GO:0008270::zinc ion binding;GO:0009737::response to abscisic acid;GO:0010200::response to chitin;GO:0046872::metal ion binding
2	14386026	14386487	14386264;14386258;14386265;14386268	326	327	276	530	522	162	8.42352	7.49152	5.76991	11.8094	11.2079	4.2869	2.75476	2.61445	1.4599	1.29838	0.960942	0.00714193	1	+	+	+	+	AT2G34060	PER19	LastExon	LastExon	LastExon	GO:0004601::peroxidase activity;GO:0005576::extracellular region;GO:0006979::response to oxidative stress;GO:0009505::plant-type cell wall;GO:0009506::plasmodesma;GO:0009664::plant-type cell wall organization;GO:0016491::oxidoreductase activity;GO:0020037::heme binding;GO:0042744::hydrogen peroxide catabolic process;GO:0046872::metal ion binding;GO:0055114::oxidation-reduction process;GO:0098869:…	1459	14384797	14386725	AT2G34060	PER19	+	GO:0004601::peroxidase activity;GO:0005576::extracellular region;GO:0006979::response to oxidative stress;GO:0009505::plant-type cell wall;GO:0009506::plasmodesma;GO:0009664::plant-type cell wall organization;GO:0016491::oxidoreductase activity;GO:0020037::heme binding;GO:0042744::hydrogen peroxide catabolic process;GO:0046872::metal ion binding;GO:0055114::oxidation-reduction process;GO:0098869:…
5	22023970	22024513	22024257;22024272;22024235;22024266	335	322	295	702	690	228	8.65536	7.37732	6.16568	15.6347	14.8081	6.0227	2.59596	2.45871	1.4038	1.19651	0.958935	0.0158273	1	+	+	+	+	AT5G54240	-	UTR5	Exon1	LastIntron	GO:0005575::cellular_component;GO:0008150::biological_process	416	22022978	22024658	AT5G54240	-	-	GO:0005575::cellular_component;GO:0008150::biological_process
2	8986033	8986985	8986623;8986589;8986458;8986437	507	585	559	1098	1161	425	13.0861	13.3842	11.6648	24.4418	24.9017	11.2038	2.18156	2.22261	1.12185	1.1474	0.956659	0.00145085	1	+	+	+	+	AT2G20880	ERF053	UTR5	UTR5	LastExon	GO:0003677::DNA binding;GO:0003700::sequence-specific DNA binding transcription factor activity;GO:0005515::protein binding;GO:0005634::nucleus;GO:0005737::cytoplasm;GO:0006351::transcription, DNA-templated;GO:0006355::regulation of transcription, DNA-templated;GO:0009651::response to salt stress;GO:0009873::ethylene-activated signaling pathway;GO:0043565::sequence-specific DNA binding;GO:0045893…	550	8985959	8987302	AT2G20880	ERF053	+	GO:0003677::DNA binding;GO:0003700::sequence-specific DNA binding transcription factor activity;GO:0005515::protein binding;GO:0005634::nucleus;GO:0005737::cytoplasm;GO:0006351::transcription, DNA-templated;GO:0006355::regulation of transcription, DNA-templated;GO:0009651::response to salt stress;GO:0009873::ethylene-activated signaling pathway;GO:0043565::sequence-specific DNA binding;GO:0045893…
1	219179	220036	219348;219366;219886;219383;219907	293	406	456	599	702	314	7.57344	9.29588	9.51931	13.344	15.0653	8.2845	1.61072	1.81849	0.795587	0.976529	0.952404	0.0277447	1	+	+	-	+	AT1G01600	CYP86A4	UTR5	UTR5	LastExon	GO:0004497::monooxygenase activity;GO:0005506::iron ion binding;GO:0006631::fatty acid metabolic process;GO:0016020::membrane;GO:0016021::integral component of membrane;GO:0016491::oxidoreductase activity;GO:0016705::oxidoreductase activity, acting on paired donors, with incorporation or reduction of molecular oxygen;GO:0018685::alkane 1-monooxygenase activity;GO:0020037::heme binding;GO:0046872:…	773	218834	221286	AT1G01600	CYP86A4	+	GO:0004497::monooxygenase activity;GO:0005506::iron ion binding;GO:0006631::fatty acid metabolic process;GO:0016020::membrane;GO:0016021::integral component of membrane;GO:0016491::oxidoreductase activity;GO:0016705::oxidoreductase activity, acting on paired donors, with incorporation or reduction of molecular oxygen;GO:0018685::alkane 1-monooxygenase activity;GO:0020037::heme binding;GO:0046872:…
3	1649196	1651964	1649545;1650524;1650815;1651549;1649540;1649556;1649591;1650056;1650585;1651486;1651739	2361	2661	1253	4987	5497	965	60.8451	60.8001	26.1208	110.933	117.822	25.4058	4.36644	4.6376	2.32937	2.32765	0.951165	0.0396522	1	+	+	+	+	AT3G05660	AtRLP33	Exon1	UTR3	UTR3	GO:0009507::chloroplast;GO:0016020::membrane;GO:0016021::integral component of membrane	1569	1648843	1652149	AT3G05660	AtRLP33	-	GO:0009507::chloroplast;GO:0016020::membrane;GO:0016021::integral component of membrane
3	5258773	5259092	5258928;5258930	199	216	210	338	332	125	5.152	4.95628	4.39513	7.53936	7.13619	3.3138	2.27514	2.15348	1.17221	1.12768	0.945296	0.0198979	1	+	+	-	-	AT3G15534	-	UTR5	UTR5	UTR3	GO:0003674::molecular_function;GO:0008150::biological_process	217	5258715	5259354	AT3G15534	-	+	GO:0003674::molecular_function;GO:0008150::biological_process
3	17724582	17725029	17724759;17724802	200	234	251	551	579	242	5.17776	5.3674	5.24916	12.2765	12.4294	6.3909	1.92093	1.94486	0.986398	1.02253	0.944342	0.00125135	1	+	+	-	-	AT3G48020	-	UTR5	UTR5	UTR3	GO:0008150::biological_process	405	17724400	17725198	AT3G48020	-	+	GO:0008150::biological_process
3	3646863	3647373	3647108;3647117;3647105;3647130	273	281	246	501	525	168	7.05824	6.44088	5.14501	11.1645	11.2722	4.4447	2.51187	2.5361	1.37186	1.25187	0.944083	0.0256386	1	+	+	+	+	AT3G11570	TBL8	UTR5	Exon1	Intron1	GO:0005794::Golgi apparatus;GO:0016020::membrane;GO:0016021::integral component of membrane;GO:0016413::O-acetyltransferase activity;GO:0071554::cell wall organization or biogenesis	424	3645022	3647542	AT3G11570	TBL8	-	GO:0005794::Golgi apparatus;GO:0016020::membrane;GO:0016021::integral component of membrane;GO:0016413::O-acetyltransferase activity;GO:0071554::cell wall organization or biogenesis
5	4438170	4440347	4438407;4438843;4439388;4439902;4438395;4438848;4438376;4438868;4439356;4438416;4438886	1325	1542	906	3136	3048	727	34.1578	35.2421	18.8928	69.7669	65.3401	19.1464	3.64387	3.41266	1.80798	1.86537	0.94186	0.0332338	1	+	+	+	+	AT5G13750	ZIFL1	UTR5	Intron5	Exon12	GO:0005215::transporter activity;GO:0005773::vacuole;GO:0005774::vacuolar membrane;GO:0005886::plasma membrane;GO:0006810::transport;GO:0009414::response to water deprivation;GO:0009630::gravitropism;GO:0009705::plant-type vacuole membrane;GO:0010540::basipetal auxin transport;GO:0016020::membrane;GO:0016021::integral component of membrane;GO:0022821::potassium ion antiporter activity;GO:0048364:…	1454	4437804	4441701	AT5G13750	ZIFL1	+	GO:0005215::transporter activity;GO:0005773::vacuole;GO:0005774::vacuolar membrane;GO:0005886::plasma membrane;GO:0006810::transport;GO:0009414::response to water deprivation;GO:0009630::gravitropism;GO:0009705::plant-type vacuole membrane;GO:0010540::basipetal auxin transport;GO:0016020::membrane;GO:0016021::integral component of membrane;GO:0022821::potassium ion antiporter activity;GO:0048364:…
3	483487	483711	483677	106	147	211	229	254	150	2.75632	3.38032	4.41596	5.1152	5.46465	3.9713	1.28804	1.37604	0.624172	0.765478	0.938914	0.0267935	1	-	+	-	-	AT3G02360	-	LastExon	LastExon	LastExon	GO:0004616::phosphogluconate dehydrogenase (decarboxylating) activity;GO:0005515::protein binding;GO:0005737::cytoplasm;GO:0005777::peroxisome;GO:0005829::cytosol;GO:0006098::pentose-phosphate shunt;GO:0009570::chloroplast stroma;GO:0009651::response to salt stress;GO:0016491::oxidoreductase activity;GO:0019521::D-gluconate metabolic process;GO:0019822::P4 peroxisome;GO:0055114::oxidation-reducti…	-688	484287	487839	AT3G02370	-	+	GO:0000213::tRNA-intron endonuclease activity;GO:0000214::tRNA-intron endonuclease complex;GO:0000379::tRNA-type intron splice site recognition and cleavage;GO:0004519::endonuclease activity;GO:0008150::biological_process;GO:0090305::nucleic acid phosphodiester bond hydrolysis;GO:0090501::RNA phosphodiester bond hydrolysis;GO:0090502::RNA phosphodiester bond hydrolysis, endonucleolytic
5	20097106	20097476	20097283;20097295;20097279;20097300	263	330	225	464	442	128	6.80064	7.56004	4.70758	10.3416	9.49349	3.3927	3.04819	2.79821	1.44461	1.60593	0.938483	0.0179908	1	+	+	+	+	AT5G49525	-	UTR5	UTR3	UTR3	GO:0008150::biological_process;GO:0016020::membrane;GO:0016021::integral component of membrane	260	20096932	20097551	AT5G49525	-	-	GO:0008150::biological_process;GO:0016020::membrane;GO:0016021::integral component of membrane
5	26447901	26448298	26448010;26448039	161	150	215	328	370	178	4.17312	3.44884	4.49928	7.31696	7.95053	4.7077	1.55425	1.68884	0.927508	0.766532	0.936901	0.0194278	1	+	+	-	-	AT5G66170	STR18	Exon1	Intron2	Intron3	GO:0004792::thiosulfate sulfurtransferase activity;GO:0005737::cytoplasm;GO:0016740::transferase activity	457	26447642	26448776	AT5G66170	STR18	+	GO:0004792::thiosulfate sulfurtransferase activity;GO:0005737::cytoplasm;GO:0016740::transferase activity
1	26938555	26939088	26938831;26938829;26938798;26938818	428	511	279	991	965	217	11.051	11.6941	5.8324	22.0621	20.7014	5.7334	3.848	3.61067	1.89476	2.00502	0.935523	0.0181049	1	+	+	+	+	AT1G71520	ERF020	UTR5	UTR5	UTR3	GO:0003677::DNA binding;GO:0003700::sequence-specific DNA binding transcription factor activity;GO:0005634::nucleus;GO:0006351::transcription, DNA-templated;GO:0006355::regulation of transcription, DNA-templated;GO:0009873::ethylene-activated signaling pathway;GO:0010200::response to chitin	452	26938369	26939267	AT1G71520	ERF020	+	GO:0003677::DNA binding;GO:0003700::sequence-specific DNA binding transcription factor activity;GO:0005634::nucleus;GO:0006351::transcription, DNA-templated;GO:0006355::regulation of transcription, DNA-templated;GO:0009873::ethylene-activated signaling pathway;GO:0010200::response to chitin
1	25236910	25238105	25237374;25237773;25237417;25237773;25237761;25237757	1683	1845	616	3469	3634	463	43.3798	42.1626	12.8521	77.1728	77.898	12.2032	6.32398	6.38341	3.37531	3.2806	0.93296	0.00100448	1	+	+	+	+	AT1G67360	-	UTR5	UTR3	UTR3	GO:0005773::vacuole;GO:0005783::endoplasmic reticulum;GO:0005811::lipid particle;GO:0009555::pollen development;GO:0034389::lipid particle organization;GO:0045927::positive regulation of growth;GO:0080186::developmental vegetative growth;GO:1902584::positive regulation of response to water deprivation	708	25236781	25238216	AT1G67360	-	-	GO:0005773::vacuole;GO:0005783::endoplasmic reticulum;GO:0005811::lipid particle;GO:0009555::pollen development;GO:0034389::lipid particle organization;GO:0045927::positive regulation of growth;GO:0080186::developmental vegetative growth;GO:1902584::positive regulation of response to water deprivation
5	24453761	24456048	24454584;24455133;24455633;24454632;24455171;24455628;24455644;24455661	3540	3866	1149	7931	8168	934	91.2162	88.3223	23.9545	176.408	175.062	24.5905	7.17383	7.11909	3.80789	3.68709	0.931304	0.00297656	1	+	+	+	+	AT5G60790	ABCF1	UTR5	UTR3	UTR3	GO:0000166::nucleotide binding;GO:0005215::transporter activity;GO:0005524::ATP binding;GO:0005886::plasma membrane;GO:0006810::transport;GO:0016887::ATPase activity	1210	24453258	24456115	AT5G60790	ABCF1	-	GO:0000166::nucleotide binding;GO:0005215::transporter activity;GO:0005524::ATP binding;GO:0005886::plasma membrane;GO:0006810::transport;GO:0016887::ATPase activity
5	6411767	6412059	6411905;6411909	132	139	201	252	281	147	3.42608	3.1976	4.20766	5.62672	6.04326	3.8924	1.44557	1.55258	0.814248	0.759947	0.929455	0.0189896	1	+	+	-	-	AT5G19110	-	LastExon	LastExon	LastExon	GO:0004190::aspartic-type endopeptidase activity;GO:0006508::proteolysis;GO:0008233::peptidase activity;GO:0030163::protein catabolic process	1176	6410737	6411073	AT5G03015		+	.
5	1216203	1217154	1216619;1216659;1216663;1216602	1946	2230	431	3494	3793	282	50.1547	50.956	8.99856	77.7288	81.3054	7.4429	10.4433	10.9239	5.57364	5.66268	0.927231	0.0252941	1	+	+	+	+	AT5G04340	ZAT6	UTR5	UTR3	UTR3	GO:0001047::core promoter binding;GO:0003676::nucleic acid binding;GO:0003700::sequence-specific DNA binding transcription factor activity;GO:0005634::nucleus;GO:0006351::transcription, DNA-templated;GO:0006355::regulation of transcription, DNA-templated;GO:0010200::response to chitin;GO:0044212::transcription regulatory region DNA binding;GO:0046872::metal ion binding;GO:0055062::phosphate ion h…	683	1216058	1217362	AT5G04340	ZAT6	-	GO:0001047::core promoter binding;GO:0003676::nucleic acid binding;GO:0003700::sequence-specific DNA binding transcription factor activity;GO:0005634::nucleus;GO:0006351::transcription, DNA-templated;GO:0006355::regulation of transcription, DNA-templated;GO:0010200::response to chitin;GO:0044212::transcription regulatory region DNA binding;GO:0046872::metal ion binding;GO:0055062::phosphate ion h…
1	310606	310911	310767;310788	167	164	239	230	265	133	4.32768	3.7686	4.9992	5.13744	5.70038	3.5242	1.45776	1.6175	0.865675	0.753841	0.925145	0.0235238	1	+	+	-	-	AT1G01900	SBTI1.1	Exon1	Exon1	Exon1	GO:0004252::serine-type endopeptidase activity;GO:0005576::extracellular region;GO:0005578::proteinaceous extracellular matrix;GO:0005618::cell wall;GO:0006508::proteolysis;GO:0008233::peptidase activity;GO:0008236::serine-type peptidase activity;GO:0016787::hydrolase activity;GO:0031012::extracellular matrix	589	310169	313130	AT1G01900	SBTI1.1	+	GO:0004252::serine-type endopeptidase activity;GO:0005576::extracellular region;GO:0005578::proteinaceous extracellular matrix;GO:0005618::cell wall;GO:0006508::proteolysis;GO:0008233::peptidase activity;GO:0008236::serine-type peptidase activity;GO:0016787::hydrolase activity;GO:0031012::extracellular matrix
2	14783482	14783785	14783613;14783643	133	139	189	222	253	123	3.45184	3.1976	3.9577	4.95952	5.44322	3.2612	1.52077	1.66908	0.872183	0.807944	0.924918	0.0335951	1	+	+	-	-	AT2G35070	-	UTR5	UTR5	Intron1	GO:0009555::pollen development;GO:0016020::membrane;GO:0016021::integral component of membrane;GO:0048868::pollen tube development	379	14783254	14784847	AT2G35070	-	+	GO:0009555::pollen development;GO:0016020::membrane;GO:0016021::integral component of membrane;GO:0048868::pollen tube development
3	18324730	18325254	18325033;18324973;18325058;18324954	303	280	220	360	399	107	7.83104	6.41804	4.60343	8.02864	8.572	2.8404	2.82659	3.01788	1.70113	1.39419	0.916985	0.0270773	1	+	+	+	+	AT3G49410	-	UTR5	UTR5	UTR5	GO:0000127::transcription factor TFIIIC complex;GO:0000999::RNA polymerase III type 1 promoter transcriptional preinitiation complex assembly;GO:0001002::RNA polymerase III type 1 promoter sequence-specific DNA binding;GO:0001003::RNA polymerase III type 2 promoter sequence-specific DNA binding;GO:0001005::RNA polymerase III type 1 promoter sequence-specific DNA binding TFIIIB recruiting transcri…	287	18324705	18329244	AT3G49410	-	+	GO:0000127::transcription factor TFIIIC complex;GO:0000999::RNA polymerase III type 1 promoter transcriptional preinitiation complex assembly;GO:0001002::RNA polymerase III type 1 promoter sequence-specific DNA binding;GO:0001003::RNA polymerase III type 2 promoter sequence-specific DNA binding;GO:0001005::RNA polymerase III type 1 promoter sequence-specific DNA binding TFIIIB recruiting transcri…
2	16298322	16298879	16298467;16298538	187	258	325	518	583	305	4.84288	5.91556	6.79058	11.5426	12.5151	8.0478	1.43426	1.5551	0.713176	0.871142	0.91597	0.0231394	1	+	+	-	-	AT2G39030	NATA1	LastExon	LastExon	LastExon	GO:0006591::ornithine metabolic process;GO:0006952::defense response;GO:0008080::N-acetyltransferase activity;GO:0009507::chloroplast;GO:0009753::response to jasmonic acid;GO:0016740::transferase activity;GO:0016746::transferase activity, transferring acyl groups	490	16298110	16299205	AT2G39030	NATA1	+	GO:0006591::ornithine metabolic process;GO:0006952::defense response;GO:0008080::N-acetyltransferase activity;GO:0009507::chloroplast;GO:0009753::response to jasmonic acid;GO:0016740::transferase activity;GO:0016746::transferase activity, transferring acyl groups
3	17188757	17190866	17189118;17189061;17189022;17189931;17190433;17189007;17189731;17190042;17190432	928	1076	911	2015	2089	706	23.931	24.5987	18.997	44.8358	44.7887	18.5941	2.41129	2.40876	1.25973	1.29487	0.915952	0.00950201	1	+	+	+	+	AT3G46660	UGT76E12	UTR5	UTR3	Intergenic	GO:0008152::metabolic process;GO:0016740::transferase activity;GO:0016757::transferase activity, transferring glycosyl groups;GO:0016758::transferase activity, transferring hexosyl groups;GO:0043231::intracellular membrane-bounded organelle;GO:0047893::flavonol 3-O-glucosyltransferase activity;GO:0080043::quercetin 3-O-glucosyltransferase activity;GO:0080044::quercetin 7-O-glucosyltransferase act…	972	17188839	17191349	AT3G46658	-	+	.
3	17188757	17190866	17189118;17189061;17189022;17189931;17190433;17189007;17189731;17190042;17190432	928	1076	911	2015	2089	706	23.931	24.5987	18.997	44.8358	44.7887	18.5941	2.41129	2.40876	1.25973	1.29487	0.915952	0.00950201	1	+	+	+	+	AT3G46658	-	Intergenic	LastExon	LastExon	.	972	17188839	17191349	AT3G46658	-	+	.
3	17007816	17008162	17008000;17008039	147	160	193	266	274	128	3.81248	3.67724	4.04102	5.93808	5.89325	3.3927	1.75025	1.73704	0.943445	0.909978	0.911914	0.00478763	1	+	+	-	-	AT3G46280	-	Exon2	Exon2	Exon2	GO:0016020::membrane;GO:0016021::integral component of membrane;GO:0016301::kinase activity;GO:0016310::phosphorylation	539	17005423	17008528	AT3G46280	-	-	GO:0016020::membrane;GO:0016021::integral component of membrane;GO:0016301::kinase activity;GO:0016310::phosphorylation
2	9842038	9842567	9842282;9842278;9842269;9842303	484	522	247	1021	991	187	12.4936	11.9453	5.16584	22.7293	21.2586	4.9444	4.59698	4.29953	2.4185	2.31236	0.911135	0.0269839	1	+	+	+	+	AT2G23120	-	UTR5	UTR5	UTR3	GO:0005829::cytosol;GO:0005886::plasma membrane;GO:0008150::biological_process	-277	9841882	9842025	AT2G23118	-	-	.
1	4845403	4845786	4845612;4845616;4845614;4845619	309	338	194	407	433	95	7.9856	7.74276	4.06185	9.07392	9.30062	2.5248	3.59392	3.68371	1.966	1.90622	0.910308	0.00209265	1	+	+	+	+	AT1G14170	-	UTR5	Intron1	Intron1	GO:0003676::nucleic acid binding;GO:0003723::RNA binding;GO:0003729::mRNA binding;GO:0009737::response to abscisic acid	318	4843184	4845913	AT1G14170	-	-	GO:0003676::nucleic acid binding;GO:0003723::RNA binding;GO:0003729::mRNA binding;GO:0009737::response to abscisic acid
1	21705659	21705929	21705797;21705818	94	97	150	204	212	123	2.4472	2.23832	3.14533	4.5592	4.56459	3.2612	1.39801	1.39967	0.778042	0.711633	0.909233	0.0321931	1	+	+	-	-	.	.	.	.	.	.	-812	21701185	21704982	AT1G58410	RXW24L	-	GO:0000166::nucleotide binding;GO:0005524::ATP binding;GO:0005886::plasma membrane;GO:0006952::defense response;GO:0007165::signal transduction;GO:0043531::ADP binding
3	21401407	21402405	21402063;21402110;21401981;21402163;21402165	530	565	512	1072	1056	378	13.6786	12.9274	10.6858	23.8635	22.6515	9.9677	2.39408	2.27249	1.28007	1.20977	0.906307	0.00979966	1	+	+	+	+	AT3G57780	-	Intron1	Exon2	Exon3	GO:0006999::nuclear pore organization;GO:0017056::structural constituent of nuclear pore;GO:0044611::nuclear pore inner ring	993	21399559	21402899	AT3G57780	-	-	GO:0006999::nuclear pore organization;GO:0017056::structural constituent of nuclear pore;GO:0044611::nuclear pore inner ring
1	1469616	1470739	1470086;1470111;1470079;1470101	1582	1808	543	3286	3645	423	40.7781	41.3176	11.3315	73.1029	78.1338	11.1512	6.55561	7.00676	3.59865	3.64626	0.90457	0.0432267	1	+	+	+	+	AT1G05100	MAPKKK18	UTR5	UTR5	UTR3	GO:0000165::MAPK cascade;GO:0000166::nucleotide binding;GO:0000186::activation of MAPKK activity;GO:0004672::protein kinase activity;GO:0004674::protein serine/threonine kinase activity;GO:0004702::receptor signaling protein serine/threonine kinase activity;GO:0004709::MAP kinase kinase kinase activity;GO:0005515::protein binding;GO:0005524::ATP binding;GO:0005634::nucleus;GO:0005737::cytoplasm;G…	636	1469541	1470881	AT1G05100	MAPKKK18	+	GO:0000165::MAPK cascade;GO:0000166::nucleotide binding;GO:0000186::activation of MAPKK activity;GO:0004672::protein kinase activity;GO:0004674::protein serine/threonine kinase activity;GO:0004702::receptor signaling protein serine/threonine kinase activity;GO:0004709::MAP kinase kinase kinase activity;GO:0005515::protein binding;GO:0005524::ATP binding;GO:0005634::nucleus;GO:0005737::cytoplasm;G…
1	26854798	26855136	26855026	129	132	199	255	244	144	3.3488	3.03772	4.166	5.69344	5.25035	3.8135	1.49297	1.37678	0.803841	0.729169	0.904558	0.017241	1	+	-	-	-	AT1G71235	-	Exon1	LastIntron	LastExon	GO:0008150::biological_process	-364	26855331	26859844	AT1G71240	-	+	GO:0003674::molecular_function;GO:0008150::biological_process;GO:0016020::membrane;GO:0016021::integral component of membrane
3	5535343	5535835	5535606;5535585;5535617;5535693	284	333	288	528	592	199	7.3416	7.62856	6.01987	11.765	12.708	5.26	2.23669	2.41597	1.21956	1.26723	0.903771	0.039776	1	+	+	+	+	AT3G16330	-	LastExon	LastExon	LastExon	GO:0005575::cellular_component;GO:0008150::biological_process	465	5535124	5536237	AT3G16330	-	+	GO:0005575::cellular_component;GO:0008150::biological_process
5	20369882	20370293	20370110;20370089	183	201	227	326	315	144	4.73984	4.61368	4.74924	7.27248	6.77188	3.8135	1.90704	1.77577	0.998021	0.971456	0.902991	0.0410377	1	+	+	-	-	AT5G50090	-	UTR5	UTR5	Intron1	.	430	20369657	20371391	AT5G50090	-	+	.
1	16656190	16657625	16656272;16656895;16657381;16656868;16657323;16656897;16657414;16656930;16657400	553	690	601	1329	1460	516	14.271	15.7824	12.5397	29.5792	31.3092	13.5971	2.17541	2.30264	1.13807	1.25859	0.901843	0.00709101	1	+	+	+	+	AT1G43910	-	Exon1	Exon2	LastExon	GO:0000166::nucleotide binding;GO:0005524::ATP binding;GO:0005783::endoplasmic reticulum;GO:0005794::Golgi apparatus;GO:0009506::plasmodesma;GO:0009737::response to abscisic acid;GO:0016020::membrane;GO:0016021::integral component of membrane;GO:0016787::hydrolase activity;GO:0016887::ATPase activity;GO:0051365::cellular response to potassium ion starvation	778	16655884	16657686	AT1G43910	-	-	GO:0000166::nucleotide binding;GO:0005524::ATP binding;GO:0005783::endoplasmic reticulum;GO:0005794::Golgi apparatus;GO:0009506::plasmodesma;GO:0009737::response to abscisic acid;GO:0016020::membrane;GO:0016021::integral component of membrane;GO:0016787::hydrolase activity;GO:0016887::ATPase activity;GO:0051365::cellular response to potassium ion starvation
4	2587491	2589410	2588569;2588613;2588669;2588528	3702	4293	888	7313	8225	662	95.3893	98.075	18.5179	162.663	176.283	17.4369	9.32867	10.1098	5.15119	5.29623	0.895765	0.0481644	1	+	+	+	+	AT4G05050	UBQ11	Intergenic	UTR3	Intergenic	GO:0005634::nucleus;GO:0005737::cytoplasm;GO:0006511::ubiquitin-dependent protein catabolic process	889	2588004	2589340	AT4G05050	UBQ11	-	GO:0005634::nucleus;GO:0005737::cytoplasm;GO:0006511::ubiquitin-dependent protein catabolic process
5	157045	157476	157290;157307;157281;157311	238	242	210	519	554	179	6.15664	5.55012	4.39513	11.5648	11.8937	4.734	2.44292	2.5124	1.40079	1.26279	0.895615	0.01387	1	+	+	+	+	AT5G01380	GT-3A	UTR5	Exon1	LastIntron	GO:0000981::sequence-specific DNA binding RNA polymerase II transcription factor activity;GO:0003677::DNA binding;GO:0003700::sequence-specific DNA binding transcription factor activity;GO:0005515::protein binding;GO:0005634::nucleus;GO:0006351::transcription, DNA-templated;GO:0006355::regulation of transcription, DNA-templated;GO:0006357::regulation of transcription from RNA polymerase II promot…	340	155610	157601	AT5G01380	GT-3A	-	GO:0000981::sequence-specific DNA binding RNA polymerase II transcription factor activity;GO:0003677::DNA binding;GO:0003700::sequence-specific DNA binding transcription factor activity;GO:0005515::protein binding;GO:0005634::nucleus;GO:0006351::transcription, DNA-templated;GO:0006355::regulation of transcription, DNA-templated;GO:0006357::regulation of transcription from RNA polymerase II promot…
2	2862034	2863562	2862905;2863216;2862899;2863198;2863279;2862423;2863230	1177	1422	677	3055	2993	606	30.3453	32.5013	14.1227	67.9654	64.1614	15.9641	4.25739	4.01911	2.14869	2.30135	0.895201	0.00986343	1	+	+	+	+	.	.	.	.	.	.	4489	2858309	2858550	AT2G05045		+	.
1	7088128	7089278	7088497;7088903;7088471;7088912;7088503;7088862;7088530	1611	1748	544	3565	3624	447	41.5251	39.9472	11.3524	79.3078	77.6838	11.7824	6.73104	6.59321	3.65783	3.51883	0.89267	0.00101272	1	+	+	+	+	AT1G20450	ERD10	UTR5	LastIntron	UTR3	GO:0001786::phosphatidylserine binding;GO:0003779::actin binding;GO:0005507::copper ion binding;GO:0005634::nucleus;GO:0005737::cytoplasm;GO:0005829::cytosol;GO:0006950::response to stress;GO:0009409::response to cold;GO:0009414::response to water deprivation;GO:0009415::response to water;GO:0009506::plasmodesma;GO:0009631::cold acclimation;GO:0009737::response to abscisic acid;GO:0010029::regula…	903	7087903	7089606	AT1G20450	ERD10	-	GO:0001786::phosphatidylserine binding;GO:0003779::actin binding;GO:0005507::copper ion binding;GO:0005634::nucleus;GO:0005737::cytoplasm;GO:0005829::cytosol;GO:0006950::response to stress;GO:0009409::response to cold;GO:0009414::response to water deprivation;GO:0009415::response to water;GO:0009506::plasmodesma;GO:0009631::cold acclimation;GO:0009737::response to abscisic acid;GO:0010029::regula…
1	10355872	10356515	10356174;10356170;10356191;10356215	899	952	293	1483	1653	190	23.184	21.7665	6.12402	33.0042	35.4452	5.0233	6.57022	7.05616	3.78575	3.55428	0.892544	0.0215636	1	+	+	+	+	AT1G29640	-	Intergenic	UTR3	UTR3	.	288	10355638	10356482	AT1G29640	-	-	.
5	5860680	5862388	5860914;5861547;5862014;5860937;5861580;5861997;5862028;5861627;5862041	2217	2498	843	4670	5006	665	57.1357	57.0772	17.5805	103.883	107.3	17.5158	5.93082	6.1259	3.24995	3.24662	0.892087	0.0222893	1	+	+	+	+	AT5G17760	-	UTR5	UTR3	UTR3	GO:0000166::nucleotide binding;GO:0005524::ATP binding;GO:0005886::plasma membrane;GO:0016020::membrane;GO:0016021::integral component of membrane;GO:0016787::hydrolase activity;GO:0016887::ATPase activity	928	5860395	5862462	AT5G17760	-	-	GO:0000166::nucleotide binding;GO:0005524::ATP binding;GO:0005886::plasma membrane;GO:0016020::membrane;GO:0016021::integral component of membrane;GO:0016787::hydrolase activity;GO:0016887::ATPase activity
3	4083167	4083697	4083404;4083376;4083379;4083419	463	461	251	881	851	180	11.9526	10.5521	5.24916	19.6157	18.2584	4.7603	4.12069	3.83556	2.27705	2.01025	0.892019	0.0112966	1	+	+	+	+	AT3G12835	-	Intergenic	Intergenic	Intergenic	.	-63	4083265	4083369	AT3G12835	-	-	.
3	4083167	4083697	4083404;4083376;4083379;4083419	463	461	251	881	851	180	11.9526	10.5521	5.24916	19.6157	18.2584	4.7603	4.12069	3.83556	2.27705	2.01025	0.892019	0.0112966	1	+	+	+	+	AT3G12833		LastIntron	LastExon	UTR3	.	-63	4083265	4083369	AT3G12835	-	-	.
4	5036959	5037250	5037082;5037118	98	135	119	273	245	102	2.55024	3.10624	2.4996	6.09376	5.27178	2.7089	2.24953	1.9461	1.02026	1.24269	0.89068	0.0428205	1	+	+	-	-	.	.	.	.	.	.	-16618	5020237	5020486	AT4G08116	MIR401	-	.
3	18378754	18379008	18378877	102	130	179	187	215	119	2.65328	2.99204	3.7494	4.18112	4.62888	3.156	1.32482	1.46669	0.707655	0.798005	0.890649	0.0259639	1	-	+	-	-	AT3G49590	-	Exon1	Exon1	Exon1	GO:0005515::protein binding;GO:0005776::autophagic vacuole;GO:0006810::transport;GO:0006914::autophagy;GO:0015031::protein transport;GO:0031410::cytoplasmic vesicle;GO:1990316::ATG1/UKL1 kinase complex	1472	18377409	18380369	AT3G49590	-	+	GO:0005515::protein binding;GO:0005776::autophagic vacuole;GO:0006810::transport;GO:0006914::autophagy;GO:0015031::protein transport;GO:0031410::cytoplasmic vesicle;GO:1990316::ATG1/UKL1 kinase complex
1	2927647	2928929	2928443;2928008;2928405;2928381;2928415	3308	3721	612	7085	7904	502	85.2398	85.0105	12.7688	157.593	169.404	13.2289	11.9128	12.8056	6.67563	6.65767	0.89055	0.0497369	1	+	+	+	+	AT1G09070	SRC2	UTR5	UTR5	UTR3	GO:0000326::protein storage vacuole;GO:0005515::protein binding;GO:0005773::vacuole;GO:0005783::endoplasmic reticulum;GO:0005789::endoplasmic reticulum membrane;GO:0005886::plasma membrane;GO:0006623::protein targeting to vacuole;GO:0016020::membrane;GO:0016021::integral component of membrane;GO:0032586::protein storage vacuole membrane	786	2927502	2929107	AT1G09070	SRC2	+	GO:0000326::protein storage vacuole;GO:0005515::protein binding;GO:0005773::vacuole;GO:0005783::endoplasmic reticulum;GO:0005789::endoplasmic reticulum membrane;GO:0005886::plasma membrane;GO:0006623::protein targeting to vacuole;GO:0016020::membrane;GO:0016021::integral component of membrane;GO:0032586::protein storage vacuole membrane
4	15487891	15489665	15488328;15488344;15488363;15488838;15488357	3202	3259	759	5973	6407	558	82.5093	74.4584	15.8308	132.862	137.323	14.7017	9.03719	9.34062	5.21195	4.70339	0.890231	0.0104424	1	+	+	+	+	AT4G32020	-	Intergenic	UTR5	UTR3	GO:0008150::biological_process	864	15487914	15490048	AT4G32020	-	+	GO:0008150::biological_process
3	4657150	4657627	4657406;4657389;4657405;4657377	419	488	226	732	793	146	10.8192	11.1688	4.72841	16.3019	17.0154	3.8661	4.21663	4.40118	2.28813	2.36206	0.890031	0.0136648	1	+	+	+	+	AT3G14060	-	UTR5	UTR3	UTR3	GO:0005618::cell wall;GO:0005737::cytoplasm;GO:0008150::biological_process	334	4656782	4657723	AT3G14060	-	-	GO:0005618::cell wall;GO:0005737::cytoplasm;GO:0008150::biological_process
1	10375899	10376277	10376058;10376128;10376126	180	233	226	234	269	106	4.66256	5.34456	4.72841	5.2264	5.7861	2.8141	1.85722	2.05611	0.986074	1.13031	0.886797	0.0232433	1	+	+	-	+	AT1G29670	-	Exon1	Intron1	Exon2	GO:0005576::extracellular region;GO:0005618::cell wall;GO:0006629::lipid metabolic process;GO:0009507::chloroplast;GO:0009534::chloroplast thylakoid;GO:0016042::lipid catabolic process;GO:0016787::hydrolase activity;GO:0016788::hydrolase activity, acting on ester bonds;GO:0048046::apoplast	489	10375599	10377717	AT1G29670	-	+	GO:0005576::extracellular region;GO:0005618::cell wall;GO:0006629::lipid metabolic process;GO:0009507::chloroplast;GO:0009534::chloroplast thylakoid;GO:0016042::lipid catabolic process;GO:0016787::hydrolase activity;GO:0016788::hydrolase activity, acting on ester bonds;GO:0048046::apoplast
5	22277645	22278467	22278190;22278162;22278171;22278203	787	890	362	1251	1298	212	20.2989	20.3504	7.56129	27.8445	27.8376	5.6019	4.97055	4.96931	2.68458	2.69139	0.886699	0.00064068	1	+	+	+	+	AT5G54840	SGP1	Intergenic	Exon1	Intron2	GO:0003924::GTPase activity;GO:0005515::protein binding;GO:0005525::GTP binding	367	22276343	22278423	AT5G54840	SGP1	-	GO:0003924::GTPase activity;GO:0005515::protein binding;GO:0005525::GTP binding
3	9888100	9888339	9888225	131	128	203	203	190	118	3.40032	2.94636	4.24932	4.53696	4.09313	3.1297	1.44965	1.30783	0.800203	0.693372	0.884581	0.0232441	1	+	-	-	-	AT3G26830	CYP71B15	Exon1	Exon1	Exon1	GO:0004497::monooxygenase activity;GO:0005506::iron ion binding;GO:0005783::endoplasmic reticulum;GO:0006952::defense response;GO:0009414::response to water deprivation;GO:0009617::response to bacterium;GO:0009625::response to insect;GO:0009700::indole phytoalexin biosynthetic process;GO:0009737::response to abscisic acid;GO:0010112::regulation of systemic acquired resistance;GO:0010120::camalexi…	302	9887917	9889791	AT3G26830	CYP71B15	+	GO:0004497::monooxygenase activity;GO:0005506::iron ion binding;GO:0005783::endoplasmic reticulum;GO:0006952::defense response;GO:0009414::response to water deprivation;GO:0009617::response to bacterium;GO:0009625::response to insect;GO:0009700::indole phytoalexin biosynthetic process;GO:0009737::response to abscisic acid;GO:0010112::regulation of systemic acquired resistance;GO:0010120::camalexi…
5	20090831	20091833	20091233;20091213;20091170;20091651;20091213	967	950	440	1551	1421	263	24.9357	21.7208	9.18603	34.5165	30.4735	6.9432	4.97127	4.38897	2.71452	2.36455	0.88198	0.0385962	1	+	+	+	+	AT5G49520	WRKY48	UTR5	UTR5	LastIntron	GO:0003677::DNA binding;GO:0003700::sequence-specific DNA binding transcription factor activity;GO:0005634::nucleus;GO:0006351::transcription, DNA-templated;GO:0006355::regulation of transcription, DNA-templated;GO:0009617::response to bacterium;GO:0010200::response to chitin;GO:0042742::defense response to bacterium;GO:0043565::sequence-specific DNA binding;GO:0045893::positive regulation of tra…	684	20090648	20093346	AT5G49520	WRKY48	+	GO:0003677::DNA binding;GO:0003700::sequence-specific DNA binding transcription factor activity;GO:0005634::nucleus;GO:0006351::transcription, DNA-templated;GO:0006355::regulation of transcription, DNA-templated;GO:0009617::response to bacterium;GO:0010200::response to chitin;GO:0042742::defense response to bacterium;GO:0043565::sequence-specific DNA binding;GO:0045893::positive regulation of tra…
4	17570193	17571690	17570422;17570895;17571411;17570515;17570945;17571426;17570946;17571413;17570907;17571414	1001	1138	782	1954	2039	566	25.8115	26.0148	16.3099	43.4792	43.7172	14.9121	2.9157	2.93166	1.58257	1.59503	0.879849	9.21299e-05	1	+	+	+	+	AT4G37370	CYP81D8	UTR5	Exon2	LastExon	GO:0004497::monooxygenase activity;GO:0005506::iron ion binding;GO:0005783::endoplasmic reticulum;GO:0005886::plasma membrane;GO:0016020::membrane;GO:0016021::integral component of membrane;GO:0016491::oxidoreductase activity;GO:0016705::oxidoreductase activity, acting on paired donors, with incorporation or reduction of molecular oxygen;GO:0016709::oxidoreductase activity, acting on paired donor…	801	17569740	17571743	AT4G37370	CYP81D8	-	GO:0004497::monooxygenase activity;GO:0005506::iron ion binding;GO:0005783::endoplasmic reticulum;GO:0005886::plasma membrane;GO:0016020::membrane;GO:0016021::integral component of membrane;GO:0016491::oxidoreductase activity;GO:0016705::oxidoreductase activity, acting on paired donors, with incorporation or reduction of molecular oxygen;GO:0016709::oxidoreductase activity, acting on paired donor…
1	21707396	21707942	21707640;21707663;21707689;21707678	435	574	313	1011	1077	252	11.2314	13.133	6.54062	22.5069	23.1015	6.6539	3.38251	3.47187	1.71718	2.00791	0.879752	0.0417391	1	+	+	+	+	AT1G58420	-	UTR5	UTR5	LastExon	GO:0008150::biological_process	494	21707175	21708125	AT1G58420	-	+	GO:0008150::biological_process
1	3397158	3398429	3397461;3398122;3397487;3398129;3397471;3398080;3397526;3398095	1081	1308	550	2534	2615	461	27.8723	29.8976	11.4773	56.3784	56.0609	12.1506	4.63997	4.61384	2.42847	2.60493	0.878512	0.0236227	1	+	+	+	+	AT1G10370	GSTU17	Intergenic	LastIntron	UTR3	GO:0004364::glutathione transferase activity;GO:0005737::cytoplasm;GO:0005829::cytosol;GO:0006749::glutathione metabolic process;GO:0009407::toxin catabolic process;GO:0009507::chloroplast;GO:0009636::response to toxic substance;GO:0009651::response to salt stress;GO:0009704::de-etiolation;GO:0016740::transferase activity;GO:0040008::regulation of growth;GO:0048527::lateral root development;GO:00…	564	3396883	3398358	AT1G10370	GSTU17	-	GO:0004364::glutathione transferase activity;GO:0005737::cytoplasm;GO:0005829::cytosol;GO:0006749::glutathione metabolic process;GO:0009407::toxin catabolic process;GO:0009507::chloroplast;GO:0009636::response to toxic substance;GO:0009651::response to salt stress;GO:0009704::de-etiolation;GO:0016740::transferase activity;GO:0040008::regulation of growth;GO:0048527::lateral root development;GO:00…
1	28740730	28741895	28741157;28741116;28741087;28741141	1613	1815	598	3011	3111	415	41.5766	41.4774	12.4772	66.9869	66.6902	10.9408	6.12267	6.09555	3.33221	3.32426	0.876207	0.00137007	1	+	+	+	+	AT1G76590	-	UTR5	UTR5	UTR3	GO:0008150::biological_process	772	28740540	28742231	AT1G76590	-	+	GO:0008150::biological_process
4	16517815	16518379	16518119;16518092;16518045	292	291	294	676	687	266	7.54768	6.66928	6.14485	15.0565	14.7438	7.0221	2.14416	2.09963	1.22829	1.08534	0.875189	0.0316277	1	+	+	+	-	AT4G34580	SFH1	Intron10	Exon11	Exon12	GO:0000139::Golgi membrane;GO:0005215::transporter activity;GO:0005622::intracellular;GO:0005794::Golgi apparatus;GO:0005886::plasma membrane;GO:0006810::transport;GO:0009932::cell tip growth;GO:0010053::root epidermal cell differentiation;GO:0015031::protein transport;GO:0016020::membrane;GO:0035619::root hair tip;GO:0048767::root hair elongation;GO:0048768::root hair cell tip growth	2995	16515102	16518746	AT4G34580	SFH1	+	GO:0000139::Golgi membrane;GO:0005215::transporter activity;GO:0005622::intracellular;GO:0005794::Golgi apparatus;GO:0005886::plasma membrane;GO:0006810::transport;GO:0009932::cell tip growth;GO:0010053::root epidermal cell differentiation;GO:0015031::protein transport;GO:0016020::membrane;GO:0035619::root hair tip;GO:0048767::root hair elongation;GO:0048768::root hair cell tip growth
2	16599588	16603204	16599731;16600318;16601211;16601628;16602927;16600275;16601351;16601620;16602953;16601283;16601393;16601709;16602943;16602956	2196	2588	1520	4590	4687	1149	56.5947	59.1328	31.6824	102.104	100.464	30.245	3.3759	3.32167	1.78631	1.86642	0.87466	0.00200693	1	+	+	+	+	AT2G39800	P5CSA	UTR5	Exon6	Exon15	GO:0000166::nucleotide binding;GO:0003824::catalytic activity;GO:0004349::glutamate 5-kinase activity;GO:0004350::glutamate-5-semialdehyde dehydrogenase activity;GO:0005524::ATP binding;GO:0005737::cytoplasm;GO:0006561::proline biosynthetic process;GO:0006979::response to oxidative stress;GO:0008152::metabolic process;GO:0008652::cellular amino acid biosynthetic process;GO:0009414::response to wa…	1923	16598164	16603319	AT2G39800	P5CSA	-	GO:0000166::nucleotide binding;GO:0003824::catalytic activity;GO:0004349::glutamate 5-kinase activity;GO:0004350::glutamate-5-semialdehyde dehydrogenase activity;GO:0005524::ATP binding;GO:0005737::cytoplasm;GO:0006561::proline biosynthetic process;GO:0006979::response to oxidative stress;GO:0008152::metabolic process;GO:0008652::cellular amino acid biosynthetic process;GO:0009414::response to wa…
5	12560132	12560409	12560279;12560276	130	139	167	217	233	108	3.37456	3.1976	3.49944	4.84832	5.01462	2.8667	1.69125	1.74927	0.964314	0.913746	0.873383	0.00263565	1	+	+	-	-	AT5G33290	XGD1	Intron2	Exon3	Exon3	GO:0000139::Golgi membrane;GO:0005768::endosome;GO:0005794::Golgi apparatus;GO:0005802::trans-Golgi network;GO:0010398::xylogalacturonan metabolic process;GO:0016020::membrane;GO:0016021::integral component of membrane;GO:0016740::transferase activity;GO:0016757::transferase activity, transferring glycosyl groups;GO:0035252::UDP-xylosyltransferase activity;GO:0045489::pectin biosynthetic process;…	2116	12558154	12562020	AT5G33290	XGD1	+	GO:0000139::Golgi membrane;GO:0005768::endosome;GO:0005794::Golgi apparatus;GO:0005802::trans-Golgi network;GO:0010398::xylogalacturonan metabolic process;GO:0016020::membrane;GO:0016021::integral component of membrane;GO:0016740::transferase activity;GO:0016757::transferase activity, transferring glycosyl groups;GO:0035252::UDP-xylosyltransferase activity;GO:0045489::pectin biosynthetic process;…
3	8078845	8079688	8079144;8079141;8079573;8079155;8079565;8079159	660	746	325	1000	1003	180	17.0274	17.0615	6.79058	22.2622	21.5157	4.7603	4.67664	4.51982	2.5075	2.51252	0.873383	0.023754	1	+	+	+	+	AT3G22830	HSFA6B	UTR5	UTR5	LastIntron	GO:0003677::DNA binding;GO:0003700::sequence-specific DNA binding transcription factor activity;GO:0005634::nucleus;GO:0005737::cytoplasm;GO:0006351::transcription, DNA-templated;GO:0006355::regulation of transcription, DNA-templated;GO:0043565::sequence-specific DNA binding	477	8078789	8081059	AT3G22830	HSFA6B	+	GO:0003677::DNA binding;GO:0003700::sequence-specific DNA binding transcription factor activity;GO:0005634::nucleus;GO:0005737::cytoplasm;GO:0006351::transcription, DNA-templated;GO:0006355::regulation of transcription, DNA-templated;GO:0043565::sequence-specific DNA binding
4	13021957	13022601	13022240;13022241;13022258;13022265	540	556	303	1089	1219	248	13.9362	12.7219	6.33232	24.2416	26.1446	6.5487	3.70174	3.99233	2.2008	2.00904	0.86998	0.0155551	1	+	+	+	+	AT4G25490	DREB1B	UTR5	LastExon	LastExon	GO:0003677::DNA binding;GO:0003700::sequence-specific DNA binding transcription factor activity;GO:0005515::protein binding;GO:0005634::nucleus;GO:0006351::transcription, DNA-templated;GO:0006355::regulation of transcription, DNA-templated;GO:0009409::response to cold;GO:0009631::cold acclimation;GO:0045893::positive regulation of transcription, DNA-templated	717	13021780	13022996	AT4G25490	DREB1B	-	GO:0003677::DNA binding;GO:0003700::sequence-specific DNA binding transcription factor activity;GO:0005515::protein binding;GO:0005634::nucleus;GO:0006351::transcription, DNA-templated;GO:0006355::regulation of transcription, DNA-templated;GO:0009409::response to cold;GO:0009631::cold acclimation;GO:0045893::positive regulation of transcription, DNA-templated
1	1973858	1974399	1974158;1974168;1974123;1974179	389	380	312	717	692	222	10.0464	8.70204	6.51979	15.9683	14.851	5.8649	2.72269	2.53218	1.54091	1.33471	0.869783	0.0138951	1	+	+	+	+	AT1G06470	-	UTR3	UTR3	UTR3	GO:0005793::endoplasmic reticulum-Golgi intermediate compartment;GO:0006810::transport;GO:0008643::carbohydrate transport;GO:0015786::UDP-glucose transport;GO:0016020::membrane;GO:0016021::integral component of membrane	278	1973834	1974407	AT1G06475	-	-	GO:0003674::molecular_function;GO:0008150::biological_process;GO:0016020::membrane;GO:0016021::integral component of membrane
1	1973858	1974399	1974158;1974168;1974123;1974179	389	380	312	717	692	222	10.0464	8.70204	6.51979	15.9683	14.851	5.8649	2.72269	2.53218	1.54091	1.33471	0.869783	0.0138951	1	+	+	+	+	AT1G06475	-	UTR5	UTR3	UTR3	GO:0003674::molecular_function;GO:0008150::biological_process;GO:0016020::membrane;GO:0016021::integral component of membrane	278	1973834	1974407	AT1G06475	-	-	GO:0003674::molecular_function;GO:0008150::biological_process;GO:0016020::membrane;GO:0016021::integral component of membrane
1	10029093	10030843	10029576;10029570;10029655;10030624;10029787;10030615	1941	2053	910	2948	3105	538	50.0259	46.9134	18.9761	65.5858	66.5616	14.1757	4.62664	4.69547	2.63626	2.47224	0.867758	0.0100773	1	+	+	+	+	AT1G28520	VOZ1	Intergenic	Intron1	LastIntron	GO:0003677::DNA binding;GO:0005515::protein binding;GO:0005634::nucleus;GO:0005737::cytoplasm;GO:0006351::transcription, DNA-templated;GO:0006355::regulation of transcription, DNA-templated;GO:0009408::response to heat;GO:0009414::response to water deprivation;GO:0009585::red, far-red light phototransduction;GO:0009631::cold acclimation;GO:0009816::defense response to bacterium, incompatible inte…	864	10029104	10031975	AT1G28520	VOZ1	+	GO:0003677::DNA binding;GO:0005515::protein binding;GO:0005634::nucleus;GO:0005737::cytoplasm;GO:0006351::transcription, DNA-templated;GO:0006355::regulation of transcription, DNA-templated;GO:0009408::response to heat;GO:0009414::response to water deprivation;GO:0009585::red, far-red light phototransduction;GO:0009631::cold acclimation;GO:0009816::defense response to bacterium, incompatible inte…
1	5955674	5957165	5955836;5956183;5956951;5955844;5956161;5956922;5956925;5956949	580	711	554	1486	1409	489	14.9666	16.2621	11.5607	33.0709	30.2163	12.887	2.56622	2.34471	1.29461	1.40667	0.862354	0.02909	1	+	+	+	+	AT1G17380	TIFY11A	UTR5	Intron1	LastExon	GO:0003714::transcription corepressor activity;GO:0005515::protein binding;GO:0005634::nucleus;GO:0006351::transcription, DNA-templated;GO:0006355::regulation of transcription, DNA-templated;GO:0006952::defense response;GO:0009611::response to wounding;GO:0009753::response to jasmonic acid;GO:0031347::regulation of defense response;GO:1903507::NA;GO:2000022::regulation of jasmonic acid mediated s…	1091	5955155	5957511	AT1G17380	TIFY11A	-	GO:0003714::transcription corepressor activity;GO:0005515::protein binding;GO:0005634::nucleus;GO:0006351::transcription, DNA-templated;GO:0006355::regulation of transcription, DNA-templated;GO:0006952::defense response;GO:0009611::response to wounding;GO:0009753::response to jasmonic acid;GO:0031347::regulation of defense response;GO:1903507::NA;GO:2000022::regulation of jasmonic acid mediated s…
5	21117084	21117783	21117390;21117402;21117449;21117404	765	764	334	1469	1565	259	19.7322	17.4726	6.97805	32.6928	33.5594	6.838	4.78105	4.90778	2.82775	2.50394	0.861729	0.0258677	1	+	+	+	+	AT5G51990	DREB1D	LastExon	UTR3	UTR3	GO:0003677::DNA binding;GO:0003700::sequence-specific DNA binding transcription factor activity;GO:0005634::nucleus;GO:0006351::transcription, DNA-templated;GO:0006355::regulation of transcription, DNA-templated;GO:0009738::abscisic acid-activated signaling pathway;GO:0019760::glucosinolate metabolic process;GO:0043565::sequence-specific DNA binding	426	21116877	21117860	AT5G51990	DREB1D	-	GO:0003677::DNA binding;GO:0003700::sequence-specific DNA binding transcription factor activity;GO:0005634::nucleus;GO:0006351::transcription, DNA-templated;GO:0006355::regulation of transcription, DNA-templated;GO:0009738::abscisic acid-activated signaling pathway;GO:0019760::glucosinolate metabolic process;GO:0043565::sequence-specific DNA binding
5	948618	949032	948904;948895	147	136	219	258	240	150	3.81248	3.12908	4.5826	5.76016	5.16463	3.9713	1.45045	1.30049	0.831947	0.682818	0.860829	0.028046	1	+	+	-	-	AT5G03670	-	Intron1	Exon2	LastIntron	GO:0003674::molecular_function;GO:0008150::biological_process;GO:0008168::methyltransferase activity;GO:0016740::transferase activity;GO:0032259::methylation	142	947101	948967	AT5G03668	-	-	.
5	948618	949032	948904;948895	147	136	219	258	240	150	3.81248	3.12908	4.5826	5.76016	5.16463	3.9713	1.45045	1.30049	0.831947	0.682818	0.860829	0.028046	1	+	+	-	-	AT5G03668	-	Intergenic	Exon1	Exon1	.	142	947101	948967	AT5G03668	-	-	.
3	11509379	11510284	11509580;11509971;11509969;11509975;11509989	597	660	447	1127	1130	315	15.4045	15.0972	9.33184	25.0867	24.2373	8.3108	3.01857	2.91636	1.65075	1.61782	0.860574	0.0139641	1	+	+	+	+	AT3G05945		LastExon	Intergenic	Intergenic	.	678	11510090	11510510	AT3G05945		-	.
2	9538306	9538874	9538580;9538588;9538578;9538584	727	894	304	1717	1788	259	18.7533	20.4418	6.35315	38.2083	38.3383	6.838	5.58764	5.60665	2.95181	3.21758	0.859563	0.0327928	1	+	+	+	+	AT2G22470	AGP2	UTR5	UTR3	UTR3	GO:0005737::cytoplasm;GO:0005886::plasma membrane;GO:0016020::membrane;GO:0031225::anchored component of membrane	373	9538127	9538963	AT2G22470	AGP2	-	GO:0005737::cytoplasm;GO:0005886::plasma membrane;GO:0016020::membrane;GO:0031225::anchored component of membrane
2	15485783	15486082	15485908;15485915	149	167	184	223	247	107	3.864	3.83712	3.85355	4.98176	5.31464	2.8404	1.75389	1.87109	1.00271	0.995736	0.859094	0.0450861	1	+	+	-	-	AT2G36890	RAX2	Exon1	Exon1	Exon2	GO:0000981::sequence-specific DNA binding RNA polymerase II transcription factor activity;GO:0001135::RNA polymerase II transcription factor recruiting transcription factor activity;GO:0003677::DNA binding;GO:0003700::sequence-specific DNA binding transcription factor activity;GO:0005515::protein binding;GO:0005634::nucleus;GO:0006351::transcription, DNA-templated;GO:0006355::regulation of transc…	313	15485619	15487451	AT2G36890	RAX2	+	GO:0000981::sequence-specific DNA binding RNA polymerase II transcription factor activity;GO:0001135::RNA polymerase II transcription factor recruiting transcription factor activity;GO:0003677::DNA binding;GO:0003700::sequence-specific DNA binding transcription factor activity;GO:0005515::protein binding;GO:0005634::nucleus;GO:0006351::transcription, DNA-templated;GO:0006355::regulation of transc…
5	2981724	2982600	2981825;2982088;2982387	292	378	550	630	728	440	7.54768	8.65636	11.4773	14.0334	15.6225	11.5983	1.20995	1.34696	0.657618	0.754216	0.856836	0.0272196	1	-	+	-	-	AT5G09610	APUM21	LastExon	LastExon	LastExon	GO:0003723::RNA binding;GO:0005737::cytoplasm;GO:0006417::regulation of translation	1297	2980865	2982819	AT5G09610	APUM21	+	GO:0003723::RNA binding;GO:0005737::cytoplasm;GO:0006417::regulation of translation
4	13018363	13019104	13018680;13018654;13018702;13018674	976	1103	404	1814	1988	291	25.1675	25.2154	8.43615	40.3656	42.6243	7.6796	5.25621	5.55033	2.98329	2.98897	0.855555	0.0386162	1	+	+	+	+	AT4G25480	DREB1A	UTR5	LastExon	LastExon	GO:0003677::DNA binding;GO:0003700::sequence-specific DNA binding transcription factor activity;GO:0005515::protein binding;GO:0005634::nucleus;GO:0006351::transcription, DNA-templated;GO:0006355::regulation of transcription, DNA-templated;GO:0009409::response to cold;GO:0009414::response to water deprivation;GO:0009631::cold acclimation	666	13018010	13019400	AT4G25480	DREB1A	-	GO:0003677::DNA binding;GO:0003700::sequence-specific DNA binding transcription factor activity;GO:0005515::protein binding;GO:0005634::nucleus;GO:0006351::transcription, DNA-templated;GO:0006355::regulation of transcription, DNA-templated;GO:0009409::response to cold;GO:0009414::response to water deprivation;GO:0009631::cold acclimation
5	2069931	2070361	2070145;2070169;2070154;2070144	406	431	198	475	453	86	10.4843	9.86688	4.14517	10.5862	9.72922	2.2881	4.62663	4.2521	2.52928	2.38033	0.854744	0.0346717	1	+	+	+	+	AT5G06710	HAT14	UTR5	Exon1	LastIntron	GO:0003677::DNA binding;GO:0003700::sequence-specific DNA binding transcription factor activity;GO:0005634::nucleus;GO:0006351::transcription, DNA-templated;GO:0006355::regulation of transcription, DNA-templated;GO:0043565::sequence-specific DNA binding	232	2067941	2070378	AT5G06710	HAT14	-	GO:0003677::DNA binding;GO:0003700::sequence-specific DNA binding transcription factor activity;GO:0005634::nucleus;GO:0006351::transcription, DNA-templated;GO:0006355::regulation of transcription, DNA-templated;GO:0043565::sequence-specific DNA binding
3	2697403	2699174	2697674;2698313;2698911;2697712;2698922;2697619;2697683;2698922;2698920	977	1103	770	1855	2038	569	25.1933	25.2154	16.0599	41.2774	43.6958	14.991	2.75348	2.9148	1.56871	1.57008	0.852701	0.0405332	1	+	+	+	+	AT3G08860	PYD4	UTR5	Exon3	Exon6	GO:0003824::catalytic activity;GO:0005739::mitochondrion;GO:0008453::alanine-glyoxylate transaminase activity;GO:0008483::transaminase activity;GO:0009853::photorespiration;GO:0016740::transferase activity;GO:0030170::pyridoxal phosphate binding;GO:0042802::identical protein binding;GO:0043562::cellular response to nitrogen levels	1131	2696199	2699420	AT3G08860	PYD4	-	GO:0003824::catalytic activity;GO:0005739::mitochondrion;GO:0008453::alanine-glyoxylate transaminase activity;GO:0008483::transaminase activity;GO:0009853::photorespiration;GO:0016740::transferase activity;GO:0030170::pyridoxal phosphate binding;GO:0042802::identical protein binding;GO:0043562::cellular response to nitrogen levels
4	385412	386695	386045;386563;386050;386030;386050;386530	1028	1043	651	1719	1656	418	26.507	23.845	13.5812	38.2528	35.5095	11.0197	3.47131	3.22237	1.95174	1.75574	0.852361	0.0131169	1	+	+	+	+	AT4G00900	ECA2	UTR5	Exon2	Exon2	GO:0000166::nucleotide binding;GO:0005388::calcium-transporting ATPase activity;GO:0005524::ATP binding;GO:0005783::endoplasmic reticulum;GO:0006810::transport;GO:0006811::ion transport;GO:0006816::calcium ion transport;GO:0016020::membrane;GO:0016021::integral component of membrane;GO:0016787::hydrolase activity;GO:0046872::metal ion binding;GO:0070588::calcium ion transmembrane transport;GO:009…	796	382663	386850	AT4G00900	ECA2	-	GO:0000166::nucleotide binding;GO:0005388::calcium-transporting ATPase activity;GO:0005524::ATP binding;GO:0005783::endoplasmic reticulum;GO:0006810::transport;GO:0006811::ion transport;GO:0006816::calcium ion transport;GO:0016020::membrane;GO:0016021::integral component of membrane;GO:0016787::hydrolase activity;GO:0046872::metal ion binding;GO:0070588::calcium ion transmembrane transport;GO:009…
1	21024729	21025712	21024930;21025257;21024922;21024941;21025313;21024940	600	633	543	1169	1303	429	15.4818	14.4806	11.3315	26.0208	27.9447	11.309	2.30089	2.47101	1.36626	1.27791	0.851752	0.0201487	1	+	+	+	+	AT1G56180	-	UTR3	UTR3	UTR3	GO:0006508::proteolysis;GO:0008150::biological_process;GO:0008233::peptidase activity;GO:0008237::metallopeptidase activity;GO:0009507::chloroplast;GO:0042651::thylakoid membrane;GO:0048366::leaf development	557	21024663	21025892	AT1G56170	NFYC2	+	GO:0003677::DNA binding;GO:0003700::sequence-specific DNA binding transcription factor activity;GO:0005515::protein binding;GO:0005634::nucleus;GO:0005737::cytoplasm;GO:0006351::transcription, DNA-templated;GO:0006355::regulation of transcription, DNA-templated;GO:0016602::CCAAT-binding factor complex;GO:0045893::positive regulation of transcription, DNA-templated;GO:0046982::protein heterodimeri…
1	21024729	21025712	21024930;21025257;21024922;21024941;21025313;21024940	600	633	543	1169	1303	429	15.4818	14.4806	11.3315	26.0208	27.9447	11.309	2.30089	2.47101	1.36626	1.27791	0.851752	0.0201487	1	+	+	+	+	AT1G56170	NFYC2	UTR5	UTR5	LastExon	GO:0003677::DNA binding;GO:0003700::sequence-specific DNA binding transcription factor activity;GO:0005515::protein binding;GO:0005634::nucleus;GO:0005737::cytoplasm;GO:0006351::transcription, DNA-templated;GO:0006355::regulation of transcription, DNA-templated;GO:0016602::CCAAT-binding factor complex;GO:0045893::positive regulation of transcription, DNA-templated;GO:0046982::protein heterodimeri…	557	21024663	21025892	AT1G56170	NFYC2	+	GO:0003677::DNA binding;GO:0003700::sequence-specific DNA binding transcription factor activity;GO:0005515::protein binding;GO:0005634::nucleus;GO:0005737::cytoplasm;GO:0006351::transcription, DNA-templated;GO:0006355::regulation of transcription, DNA-templated;GO:0016602::CCAAT-binding factor complex;GO:0045893::positive regulation of transcription, DNA-templated;GO:0046982::protein heterodimeri…
1	27754685	27755039	27754887;27754871	185	193	199	393	379	160	4.79136	4.43096	4.166	8.76256	8.1434	4.2343	2.06942	1.9232	1.15011	1.0636	0.85087	0.0175418	1	+	+	-	-	AT1G73810	-	Exon1	Exon1	Exon1	GO:0008375::acetylglucosaminyltransferase activity;GO:0016020::membrane;GO:0016021::integral component of membrane;GO:0016740::transferase activity;GO:0016757::transferase activity, transferring glycosyl groups	435	27752342	27755297	AT1G73810	-	-	GO:0008375::acetylglucosaminyltransferase activity;GO:0016020::membrane;GO:0016021::integral component of membrane;GO:0016740::transferase activity;GO:0016757::transferase activity, transferring glycosyl groups
1	11928781	11929433	11929016;11929027;11929052;11929041	651	713	258	1029	1035	154	16.7955	16.3078	5.39497	22.9072	22.2015	4.0765	5.61933	5.44622	3.11318	3.02278	0.850715	0.0058156	1	+	+	+	+	AT1G32920	-	UTR5	UTR5	UTR3	GO:0009611::response to wounding	350	11928757	11929993	AT1G32920	-	+	GO:0009611::response to wounding
1	9951869	9952623	9952254;9952272;9952294;9952281	1039	1197	429	1929	2007	299	26.7904	27.3623	8.9569	42.9232	43.0314	7.89	5.4402	5.45392	2.99103	3.05489	0.849516	0.00588763	1	+	+	+	+	AT1G28360	ERF12	UTR5	UTR5	UTR3	GO:0003677::DNA binding;GO:0003700::sequence-specific DNA binding transcription factor activity;GO:0005634::nucleus;GO:0006351::transcription, DNA-templated;GO:0006355::regulation of transcription, DNA-templated;GO:0006952::defense response;GO:0009873::ethylene-activated signaling pathway	484	9951762	9953105	AT1G28360	ERF12	+	GO:0003677::DNA binding;GO:0003700::sequence-specific DNA binding transcription factor activity;GO:0005634::nucleus;GO:0006351::transcription, DNA-templated;GO:0006355::regulation of transcription, DNA-templated;GO:0006952::defense response;GO:0009873::ethylene-activated signaling pathway
1	2586155	2586806	2586450;2586449;2586442;2586461	634	667	324	971	1086	202	16.3576	15.2571	6.76975	21.6173	23.2944	5.3389	4.04902	4.36315	2.41628	2.25372	0.849056	0.0217684	1	+	+	+	+	AT1G08230	GAT1	UTR5	UTR5	UTR5	GO:0003333::amino acid transmembrane transport;GO:0005886::plasma membrane;GO:0006810::transport;GO:0006865::amino acid transport;GO:0015171::amino acid transmembrane transporter activity;GO:0015185::gamma-aminobutyric acid transmembrane transporter activity;GO:0015812::gamma-aminobutyric acid transport;GO:0016020::membrane;GO:0016021::integral component of membrane	488	2583644	2586969	AT1G08230	GAT1	-	GO:0003333::amino acid transmembrane transport;GO:0005886::plasma membrane;GO:0006810::transport;GO:0006865::amino acid transport;GO:0015171::amino acid transmembrane transporter activity;GO:0015185::gamma-aminobutyric acid transmembrane transporter activity;GO:0015812::gamma-aminobutyric acid transport;GO:0016020::membrane;GO:0016021::integral component of membrane
2	13784080	13784412	13784241;13784251;13784250;13784274	229	248	179	343	339	101	5.9248	5.68716	3.7494	7.65056	7.2862	2.6826	2.85192	2.7161	1.5802	1.51682	0.846284	0.0137035	1	+	+	+	+	AT2G32460	MYB101	UTR5	Exon1	Exon1	GO:0000981::sequence-specific DNA binding RNA polymerase II transcription factor activity;GO:0001135::RNA polymerase II transcription factor recruiting transcription factor activity;GO:0003677::DNA binding;GO:0003700::sequence-specific DNA binding transcription factor activity;GO:0005634::nucleus;GO:0006351::transcription, DNA-templated;GO:0006355::regulation of transcription, DNA-templated;GO:00…	237	13782107	13784483	AT2G32460	MYB101	-	GO:0000981::sequence-specific DNA binding RNA polymerase II transcription factor activity;GO:0001135::RNA polymerase II transcription factor recruiting transcription factor activity;GO:0003677::DNA binding;GO:0003700::sequence-specific DNA binding transcription factor activity;GO:0005634::nucleus;GO:0006351::transcription, DNA-templated;GO:0006355::regulation of transcription, DNA-templated;GO:00…
5	7280652	7280878	7280759	102	121	150	191	185	100	2.65328	2.78648	3.14533	4.27008	3.98598	2.6563	1.60753	1.50058	0.843562	0.88591	0.845704	0.0270112	1	-	+	-	-	AT5G22010	RFC1	UTR3	UTR3	UTR3	GO:0000003::reproduction;GO:0000166::nucleotide binding;GO:0000712::resolution of meiotic recombination intermediates;GO:0003677::DNA binding;GO:0003689::DNA clamp loader activity;GO:0005524::ATP binding;GO:0005634::nucleus;GO:0005663::DNA replication factor C complex;GO:0006260::DNA replication;GO:0006281::DNA repair;GO:0006310::DNA recombination;GO:0006974::cellular response to DNA damage stimu…	3583	7277182	7280344	AT5G22000	RHF2A	+	GO:0000209::protein polyubiquitination;GO:0005886::plasma membrane;GO:0009561::megagametogenesis;GO:0016567::protein ubiquitination;GO:0016740::transferase activity;GO:0042787::protein ubiquitination involved in ubiquitin-dependent protein catabolic process;GO:0043161::proteasome-mediated ubiquitin-dependent protein catabolic process;GO:0046872::metal ion binding;GO:0051603::proteolysis involved …
3	23049767	23050017	23049879;23049886	157	149	178	232	231	106	4.07008	3.426	3.72857	5.18192	4.97176	2.8141	1.84141	1.76673	1.09159	0.918851	0.843743	0.0382864	1	+	+	-	-	AT3G62280	-	Exon4	Exon4	LastIntron	GO:0005576::extracellular region;GO:0006629::lipid metabolic process;GO:0016042::lipid catabolic process;GO:0016787::hydrolase activity;GO:0016788::hydrolase activity, acting on ester bonds	1417	23049328	23051309	AT3G62280	-	-	GO:0005576::extracellular region;GO:0006629::lipid metabolic process;GO:0016042::lipid catabolic process;GO:0016787::hydrolase activity;GO:0016788::hydrolase activity, acting on ester bonds
1	6101080	6101875	6101511;6101514;6101491;6101499	1288	1435	435	2279	2488	303	33.2046	32.7982	9.08188	50.7072	53.3393	7.9952	6.34221	6.67142	3.65614	3.61139	0.840486	0.0333428	1	+	+	+	+	AT1G17745	PGDH	UTR5	UTR5	Intron1	GO:0004617::phosphoglycerate dehydrogenase activity;GO:0005515::protein binding;GO:0005634::nucleus;GO:0005829::cytosol;GO:0006564::L-serine biosynthetic process;GO:0008152::metabolic process;GO:0008652::cellular amino acid biosynthetic process;GO:0009507::chloroplast;GO:0009536::plastid;GO:0009570::chloroplast stroma;GO:0016491::oxidoreductase activity;GO:0016616::oxidoreductase activity, acting…	505	6100961	6101983	AT1G17744	-	-	GO:0003674::molecular_function;GO:0008150::biological_process
1	6101080	6101875	6101511;6101514;6101491;6101499	1288	1435	435	2279	2488	303	33.2046	32.7982	9.08188	50.7072	53.3393	7.9952	6.34221	6.67142	3.65614	3.61139	0.840486	0.0333428	1	+	+	+	+	AT1G17744	-	UTR5	UTR3	UTR3	GO:0003674::molecular_function;GO:0008150::biological_process	505	6100961	6101983	AT1G17744	-	-	GO:0003674::molecular_function;GO:0008150::biological_process
3	4198832	4201445	4198956;4199373;4200329;4200958;4199019;4199412;4200362;4201086;4200285;4201052;4201062	1717	1905	1259	3291	3287	912	44.2557	43.533	26.2458	73.2141	70.4618	24.0119	3.04908	2.93445	1.6862	1.65867	0.839048	0.0204086	1	+	+	+	+	AT3G13080	ABCC3	UTR5	Exon1	Intron1	GO:0000166::nucleotide binding;GO:0000325::plant-type vacuole;GO:0005524::ATP binding;GO:0005773::vacuole;GO:0005774::vacuolar membrane;GO:0006810::transport;GO:0006855::drug transmembrane transport;GO:0008559::xenobiotic-transporting ATPase activity;GO:0009506::plasmodesma;GO:0010290::chlorophyll catabolite transmembrane transporter activity;GO:0015431::glutathione S-conjugate-exporting ATPase a…	1595	4195770	4201734	AT3G13080	ABCC3	-	GO:0000166::nucleotide binding;GO:0000325::plant-type vacuole;GO:0005524::ATP binding;GO:0005773::vacuole;GO:0005774::vacuolar membrane;GO:0006810::transport;GO:0006855::drug transmembrane transport;GO:0008559::xenobiotic-transporting ATPase activity;GO:0009506::plasmodesma;GO:0010290::chlorophyll catabolite transmembrane transporter activity;GO:0015431::glutathione S-conjugate-exporting ATPase a…
2	7513210	7514126	7513552;7513519;7513905;7513474;7513544	447	523	424	983	965	340	11.5405	11.9682	8.85275	21.8842	20.7014	8.9683	2.44017	2.30829	1.30361	1.35192	0.838462	0.0224806	1	+	+	+	+	AT2G17280	PGM	UTR5	UTR5	Exon5	GO:0005829::cytosol	538	7513130	7515117	AT2G17280	PGM	+	GO:0005829::cytosol
4	18116789	18117109	18116927;18116960	119	165	167	261	288	129	3.0912	3.79144	3.49944	5.82688	6.19327	3.419	1.70426	1.81143	0.883341	1.08344	0.837971	0.0397963	1	+	+	-	-	AT4G38810	-	UTR5	Exon1	Exon1	GO:0005509::calcium ion binding	1687	18115283	18118636	AT4G38810	-	-	GO:0005509::calcium ion binding
2	9585718	9586555	9585936;9586303;9585916;9585937;9586425;9585932	382	358	364	654	622	249	9.86608	8.19956	7.60295	14.5672	13.3509	6.575	2.21554	2.03056	1.29766	1.07847	0.837521	0.0243655	1	+	+	+	+	AT2G22560	NET2D	UTR5	UTR5	LastExon	GO:0003779::actin binding;GO:0005886::plasma membrane	587	9585549	9589366	AT2G22560	NET2D	+	GO:0003779::actin binding;GO:0005886::plasma membrane
1	26039114	26040484	26039720;26040290;26039736;26040272;26039708;26039665	1564	1646	647	3076	3337	515	40.3144	37.6175	13.4978	68.4325	71.5333	13.5708	5.04263	5.27112	2.98674	2.78694	0.837007	0.0047721	1	+	+	+	+	AT1G69260	AFP1	UTR5	UTR5	LastExon	GO:0005634::nucleus;GO:0007165::signal transduction;GO:0009738::abscisic acid-activated signaling pathway	894	26038905	26040720	AT1G69260	AFP1	+	GO:0005634::nucleus;GO:0007165::signal transduction;GO:0009738::abscisic acid-activated signaling pathway
3	22803788	22804128	22803946;22803949	208	230	201	366	362	133	5.38384	5.27604	4.20766	8.16208	7.77909	3.5242	2.31601	2.20733	1.27953	1.25391	0.836289	0.0265928	1	+	+	-	-	AT3G61620	RRP41	Intergenic	UTR5	Intron1	GO:0000176::nuclear exosome (RNase complex);GO:0000177::cytoplasmic exosome (RNase complex);GO:0000178::exosome (RNase complex);GO:0003723::RNA binding;GO:0005634::nucleus;GO:0005730::nucleolus;GO:0005737::cytoplasm;GO:0005829::cytosol;GO:0006364::rRNA processing;GO:0016075::rRNA catabolic process;GO:0031125::rRNA 3'-end processing;GO:0034427::nuclear-transcribed mRNA catabolic process, exonucleo…	146	22801221	22804104	AT3G61620	RRP41	-	GO:0000176::nuclear exosome (RNase complex);GO:0000177::cytoplasmic exosome (RNase complex);GO:0000178::exosome (RNase complex);GO:0003723::RNA binding;GO:0005634::nucleus;GO:0005730::nucleolus;GO:0005737::cytoplasm;GO:0005829::cytosol;GO:0006364::rRNA processing;GO:0016075::rRNA catabolic process;GO:0031125::rRNA 3'-end processing;GO:0034427::nuclear-transcribed mRNA catabolic process, exonucleo…
4	13919167	13920051	13919238;13919556;13919488;13919861	361	418	513	714	713	376	9.32512	9.56996	10.7066	15.9016	15.301	9.9151	1.60378	1.5432	0.870969	0.893837	0.834457	0.013695	1	+	+	-	-	AT4G27970	SLAH2	Exon1	Exon2	Exon2	GO:0005623::cell;GO:0005886::plasma membrane;GO:0006810::transport;GO:0006811::ion transport;GO:0006873::cellular ion homeostasis;GO:0008308::voltage-gated anion channel activity;GO:0016020::membrane;GO:0016021::integral component of membrane;GO:0055085::transmembrane transport;GO:1903959::NA	769	13918194	13920378	AT4G27970	SLAH2	-	GO:0005623::cell;GO:0005886::plasma membrane;GO:0006810::transport;GO:0006811::ion transport;GO:0006873::cellular ion homeostasis;GO:0008308::voltage-gated anion channel activity;GO:0016020::membrane;GO:0016021::integral component of membrane;GO:0055085::transmembrane transport;GO:1903959::NA
2	1594853	1595070	1594957	100	101	147	195	187	111	2.60176	2.32968	3.08284	4.35904	4.02884	2.9456	1.47985	1.36775	0.843949	0.755693	0.831996	0.0150755	1	+	-	-	-	AT2G04570	-	Exon1	Exon1	Exon1	GO:0005576::extracellular region;GO:0006629::lipid metabolic process;GO:0016042::lipid catabolic process;GO:0016787::hydrolase activity;GO:0016788::hydrolase activity, acting on ester bonds	373	1594588	1596372	AT2G04570	-	+	GO:0005576::extracellular region;GO:0006629::lipid metabolic process;GO:0016042::lipid catabolic process;GO:0016787::hydrolase activity;GO:0016788::hydrolase activity, acting on ester bonds
5	17330727	17331694	17331302;17331276;17331295;17331355	709	778	431	1329	1334	309	18.2896	17.7924	8.99856	29.5792	28.609	8.153	3.62801	3.50902	2.0325	1.97725	0.83181	0.00822672	1	+	+	+	+	AT5G43160	QWRF9	Exon6	LastExon	Intergenic	.	435	17330945	17331646	AT5G43170	AZF3	-	GO:0003676::nucleic acid binding;GO:0003677::DNA binding;GO:0003700::sequence-specific DNA binding transcription factor activity;GO:0005515::protein binding;GO:0005634::nucleus;GO:0006351::transcription, DNA-templated;GO:0006355::regulation of transcription, DNA-templated;GO:0009409::response to cold;GO:0010200::response to chitin;GO:0042538::hyperosmotic salinity response;GO:0043565::sequence-sp…
5	17330727	17331694	17331302;17331276;17331295;17331355	709	778	431	1329	1334	309	18.2896	17.7924	8.99856	29.5792	28.609	8.153	3.62801	3.50902	2.0325	1.97725	0.83181	0.00822672	1	+	+	+	+	AT5G43170	AZF3	Intergenic	UTR3	Intergenic	GO:0003676::nucleic acid binding;GO:0003677::DNA binding;GO:0003700::sequence-specific DNA binding transcription factor activity;GO:0005515::protein binding;GO:0005634::nucleus;GO:0006351::transcription, DNA-templated;GO:0006355::regulation of transcription, DNA-templated;GO:0009409::response to cold;GO:0010200::response to chitin;GO:0042538::hyperosmotic salinity response;GO:0043565::sequence-sp…	435	17330945	17331646	AT5G43170	AZF3	-	GO:0003676::nucleic acid binding;GO:0003677::DNA binding;GO:0003700::sequence-specific DNA binding transcription factor activity;GO:0005515::protein binding;GO:0005634::nucleus;GO:0006351::transcription, DNA-templated;GO:0006355::regulation of transcription, DNA-templated;GO:0009409::response to cold;GO:0010200::response to chitin;GO:0042538::hyperosmotic salinity response;GO:0043565::sequence-sp…
1	25473626	25473927	25473779;25473781	185	172	182	273	300	116	4.79136	3.95132	3.81189	6.09376	6.45043	3.0771	1.98036	2.09627	1.25695	1.03658	0.829807	0.0379357	1	+	+	-	-	AT1G67920	-	UTR5	UTR5	LastExon	GO:0008150::biological_process	232	25473544	25474140	AT1G67920	-	+	GO:0008150::biological_process
5	228090	229719	228332;228880;229448;228440;229451;228324;229391;229430	1046	1256	671	2168	2377	533	26.9707	28.7099	13.9978	48.2386	50.9605	14.0442	3.43477	3.62858	1.92678	2.05103	0.828378	0.00999823	1	+	+	+	+	AT5G01600	FER1	UTR5	Intron3	UTR3	GO:0000302::response to reactive oxygen species;GO:0004322::ferroxidase activity;GO:0005506::iron ion binding;GO:0005623::cell;GO:0005739::mitochondrion;GO:0006826::iron ion transport;GO:0006879::cellular iron ion homeostasis;GO:0006880::intracellular sequestering of iron ion;GO:0008199::ferric iron binding;GO:0009409::response to cold;GO:0009507::chloroplast;GO:0009535::chloroplast thylakoid mem…	1146	227953	230051	AT5G01600	FER1	-	GO:0000302::response to reactive oxygen species;GO:0004322::ferroxidase activity;GO:0005506::iron ion binding;GO:0005623::cell;GO:0005739::mitochondrion;GO:0006826::iron ion transport;GO:0006879::cellular iron ion homeostasis;GO:0006880::intracellular sequestering of iron ion;GO:0008199::ferric iron binding;GO:0009409::response to cold;GO:0009507::chloroplast;GO:0009535::chloroplast thylakoid mem…
5	228090	229719	228332;228880;229448;228440;229451;228324;229391;229430	1046	1256	671	2168	2377	533	26.9707	28.7099	13.9978	48.2386	50.9605	14.0442	3.43477	3.62858	1.92678	2.05103	0.828378	0.00999823	1	+	+	+	+	AT5G01595	-	LastIntron	LastIntron	Intergenic	.	1146	227953	230051	AT5G01600	FER1	-	GO:0000302::response to reactive oxygen species;GO:0004322::ferroxidase activity;GO:0005506::iron ion binding;GO:0005623::cell;GO:0005739::mitochondrion;GO:0006826::iron ion transport;GO:0006879::cellular iron ion homeostasis;GO:0006880::intracellular sequestering of iron ion;GO:0008199::ferric iron binding;GO:0009409::response to cold;GO:0009507::chloroplast;GO:0009535::chloroplast thylakoid mem…
3	8117681	8119375	8117999;8118450;8119044;8117973;8118448;8119106;8119167	652	838	867	1397	1415	660	16.8213	19.1628	18.0804	31.0915	30.3449	17.3843	1.78848	1.74553	0.930361	1.05987	0.828376	0.0350138	1	+	+	-	+	AT3G22910	ACA13	LastExon	LastExon	LastExon	GO:0000166::nucleotide binding;GO:0005388::calcium-transporting ATPase activity;GO:0005516::calmodulin binding;GO:0005524::ATP binding;GO:0005887::integral component of plasma membrane;GO:0006810::transport;GO:0006811::ion transport;GO:0006816::calcium ion transport;GO:0016020::membrane;GO:0016021::integral component of membrane;GO:0016787::hydrolase activity;GO:0043231::intracellular membrane-bo…	962	8116292	8119490	AT3G22910	ACA13	-	GO:0000166::nucleotide binding;GO:0005388::calcium-transporting ATPase activity;GO:0005516::calmodulin binding;GO:0005524::ATP binding;GO:0005887::integral component of plasma membrane;GO:0006810::transport;GO:0006811::ion transport;GO:0006816::calcium ion transport;GO:0016020::membrane;GO:0016021::integral component of membrane;GO:0016787::hydrolase activity;GO:0043231::intracellular membrane-bo…
3	22810147	22810811	22810506;22810524;22810519;22810515	1108	1155	332	1625	1655	193	28.5678	26.403	6.93639	36.1622	35.4881	5.1022	7.08757	6.95545	4.11854	3.80645	0.825373	0.0142955	1	+	+	+	+	AT3G61640	AGP20	UTR5	LastIntron	UTR3	GO:0005886::plasma membrane;GO:0008150::biological_process;GO:0016020::membrane;GO:0016021::integral component of membrane;GO:0031225::anchored component of membrane	545	22810041	22811024	AT3G61640	AGP20	-	GO:0005886::plasma membrane;GO:0008150::biological_process;GO:0016020::membrane;GO:0016021::integral component of membrane;GO:0031225::anchored component of membrane
1	10202583	10203362	10203007;10203016;10202974;10202975	1029	1297	375	1799	1943	244	26.5328	29.6463	7.83208	40.032	41.6599	6.4435	6.21277	6.46541	3.38771	3.78524	0.82171	0.012813	1	+	+	+	+	AT1G29195	-	UTR5	UTR3	UTR3	GO:0008150::biological_process;GO:0009507::chloroplast;GO:0016301::kinase activity;GO:0016310::phosphorylation	518	10202414	10203491	AT1G29195	-	-	GO:0008150::biological_process;GO:0009507::chloroplast;GO:0016301::kinase activity;GO:0016310::phosphorylation
5	19616310	19616817	19616373;19616429	210	191	270	371	352	195	5.43536	4.38528	5.64493	8.27328	7.56479	5.1548	1.60497	1.46752	0.962875	0.776853	0.820547	0.0347038	1	+	+	-	-	AT5G48400	GLR1.2	Exon1	Intron1	Exon2	GO:0004970::ionotropic glutamate receptor activity;GO:0005262::calcium channel activity;GO:0005515::protein binding;GO:0005622::intracellular;GO:0005886::plasma membrane;GO:0006810::transport;GO:0006811::ion transport;GO:0006816::calcium ion transport;GO:0008066::glutamate receptor activity;GO:0016020::membrane;GO:0016021::integral component of membrane;GO:0019722::calcium-mediated signaling;GO:0…	497	19616066	19619508	AT5G48400	GLR1.2	+	GO:0004970::ionotropic glutamate receptor activity;GO:0005262::calcium channel activity;GO:0005515::protein binding;GO:0005622::intracellular;GO:0005886::plasma membrane;GO:0006810::transport;GO:0006811::ion transport;GO:0006816::calcium ion transport;GO:0008066::glutamate receptor activity;GO:0016020::membrane;GO:0016021::integral component of membrane;GO:0019722::calcium-mediated signaling;GO:0…
2	11566273	11567158	11566567;11566607;11566603;11566601	1363	1271	501	2113	2344	341	35.1366	29.0525	10.4567	47.0154	50.2534	8.9946	5.22707	5.58706	3.3602	2.77836	0.816945	0.0325614	1	+	+	+	+	AT2G27080	NHL13	Intergenic	UTR5	LastExon	GO:0005886::plasma membrane;GO:0006952::defense response;GO:0009506::plasmodesma;GO:0016020::membrane;GO:0016021::integral component of membrane;GO:0042742::defense response to bacterium	427	11566288	11567504	AT2G27080	NHL13	+	GO:0005886::plasma membrane;GO:0006952::defense response;GO:0009506::plasmodesma;GO:0016020::membrane;GO:0016021::integral component of membrane;GO:0042742::defense response to bacterium
3	1645303	1648470	1645533;1645879;1645460;1646075;1647858;1648213;1645533;1645960;1645502;1645990;1646665;1647389;1647827;1648193;1647955;1647939;1648150	2037	2205	1523	3860	4161	1166	52.4989	50.385	31.7449	85.8686	89.1917	30.6921	2.79774	2.90601	1.65377	1.58718	0.815492	0.00591905	1	+	+	+	+	AT3G05650	AtRLP32	LastExon	UTR3	UTR3	GO:0016020::membrane;GO:0016021::integral component of membrane	1640	1645246	1645612	AT3G01675		+	.
3	1645303	1648470	1645533;1645879;1645460;1646075;1647858;1648213;1645533;1645960;1645502;1645990;1646665;1647389;1647827;1648193;1647955;1647939;1648150	2037	2205	1523	3860	4161	1166	52.4989	50.385	31.7449	85.8686	89.1917	30.6921	2.79774	2.90601	1.65377	1.58718	0.815492	0.00591905	1	+	+	+	+	AT3G01675		LastExon	Intergenic	Intergenic	.	1640	1645246	1645612	AT3G01675		+	.
1	21533615	21534094	21533847;21533832;21533850;21533899	375	399	270	504	554	149	9.68576	9.136	5.64493	11.2312	11.8937	3.945	2.84695	3.01488	1.71583	1.61844	0.813976	0.0128541	1	+	+	+	+	AT1G58160	JAL15	Intergenic	Intron1	LastIntron	GO:0030246::carbohydrate binding	130	21533724	21534440	AT1G58160	JAL15	+	GO:0030246::carbohydrate binding
2	9563483	9564772	9564289;9564155;9564267;9564283	2669	2744	624	4695	5271	465	68.7792	62.6958	13.0188	104.439	112.979	12.2558	8.5216	9.21841	5.28307	4.81579	0.812815	0.0177923	1	+	+	+	+	AT2G22500	PUMP5	UTR5	UTR3	UTR3	GO:0005310::dicarboxylic acid transmembrane transporter activity;GO:0005739::mitochondrion;GO:0005743::mitochondrial inner membrane;GO:0006810::transport;GO:0006839::mitochondrial transport;GO:0008272::sulfate transport;GO:0015116::sulfate transmembrane transporter activity;GO:0015117::thiosulfate transmembrane transporter activity;GO:0015131::oxaloacetate transmembrane transporter activity;GO:00…	722	9562774	9564850	AT2G22500	PUMP5	-	GO:0005310::dicarboxylic acid transmembrane transporter activity;GO:0005739::mitochondrion;GO:0005743::mitochondrial inner membrane;GO:0006810::transport;GO:0006839::mitochondrial transport;GO:0008272::sulfate transport;GO:0015116::sulfate transmembrane transporter activity;GO:0015117::thiosulfate transmembrane transporter activity;GO:0015131::oxaloacetate transmembrane transporter activity;GO:00…
3	20550059	20552083	20550567;20550866;20550509;20550947;20551773;20550988;20551787;20551782;20551771	1996	2026	854	3395	3700	610	51.4427	46.2967	17.8097	75.527	79.3124	16.0693	4.70008	4.93565	2.88847	2.59952	0.812117	0.00917154	1	+	+	+	+	AT3G55430	-	UTR5	LastIntron	LastExon	GO:0004553::hydrolase activity, hydrolyzing O-glycosyl compounds;GO:0005618::cell wall;GO:0005975::carbohydrate metabolic process;GO:0009506::plasmodesma;GO:0016787::hydrolase activity;GO:0030247::polysaccharide binding;GO:0046658::anchored component of plasma membrane	1144	20549423	20552215	AT3G55430	-	-	GO:0004553::hydrolase activity, hydrolyzing O-glycosyl compounds;GO:0005618::cell wall;GO:0005975::carbohydrate metabolic process;GO:0009506::plasmodesma;GO:0016787::hydrolase activity;GO:0030247::polysaccharide binding;GO:0046658::anchored component of plasma membrane
1	10214754	10215666	10214981;10214990;10215227;10214979;10215007	692	754	464	1275	1417	351	17.8517	17.2442	9.68595	28.3782	30.3877	9.2576	3.06539	3.28246	1.84305	1.78033	0.808932	0.0362792	1	+	+	+	+	AT1G29230	CIPK18	UTR5	UTR5	LastExon	GO:0000166::nucleotide binding;GO:0004672::protein kinase activity;GO:0004674::protein serine/threonine kinase activity;GO:0005524::ATP binding;GO:0005622::intracellular;GO:0006468::protein phosphorylation;GO:0007165::signal transduction;GO:0016301::kinase activity;GO:0016310::phosphorylation;GO:0016740::transferase activity;GO:0018105::peptidyl-serine phosphorylation;GO:0018107::peptidyl-threoni…	529	10214681	10216563	AT1G29230	CIPK18	+	GO:0000166::nucleotide binding;GO:0004672::protein kinase activity;GO:0004674::protein serine/threonine kinase activity;GO:0005524::ATP binding;GO:0005622::intracellular;GO:0006468::protein phosphorylation;GO:0007165::signal transduction;GO:0016301::kinase activity;GO:0016310::phosphorylation;GO:0016740::transferase activity;GO:0018105::peptidyl-serine phosphorylation;GO:0018107::peptidyl-threoni…
1	2342324	2342959	2342608;2342623	303	356	383	628	687	312	7.83104	8.15388	7.99872	13.989	14.7438	8.2319	1.69936	1.79106	0.979037	1.0194	0.804531	0.0174226	1	+	+	-	-	AT1G07615	ATOBGM	LastExon	LastExon	LastExon	GO:0000166::nucleotide binding;GO:0005525::GTP binding;GO:0005739::mitochondrion	1194	2341447	2342148	AT1G07610	MT1C	+	GO:0005507::copper ion binding;GO:0022626::cytosolic ribosome;GO:0046688::response to copper ion;GO:0046872::metal ion binding
2	11732804	11733048	11732908;11732930	187	178	177	184	204	76	4.84288	4.08836	3.70774	4.1144	4.39315	2.0251	2.0317	2.16935	1.30615	1.10266	0.80243	0.0257123	1	+	+	-	-	AT2G27430	-	Exon1	Exon1	Exon1	GO:0005634::nucleus;GO:0005737::cytoplasm	445	11729759	11733371	AT2G27430	-	-	GO:0005634::nucleus;GO:0005737::cytoplasm
5	26095185	26095801	26095513;26095517;26095538;26095551	783	755	297	1065	1140	173	20.1958	17.267	6.20734	23.7078	24.4516	4.5762	5.18067	5.34321	3.25354	2.78171	0.802184	0.0447644	1	+	+	+	+	AT5G65300	-	UTR5	UTR3	UTR3	GO:0008150::biological_process	621	26095143	26096114	AT5G65300	-	-	GO:0008150::biological_process
5	21207361	21207641	21207510;21207522	177	169	157	242	225	86	4.58528	3.8828	3.29114	5.40432	4.84318	2.2881	2.36192	2.11668	1.39322	1.17977	0.799602	0.0291384	1	+	+	-	-	AT5G52220	-	Exon1	Intron1	Exon2	GO:0005515::protein binding;GO:0007064::mitotic sister chromatid cohesion;GO:0031390::Ctf18 RFC-like complex	196	21207097	21207697	AT5G52220	-	-	GO:0005515::protein binding;GO:0007064::mitotic sister chromatid cohesion;GO:0031390::Ctf18 RFC-like complex
2	19312291	19312947	19312531;19312839;19312592	291	340	399	410	459	225	7.52192	7.78844	8.332	9.14064	9.8578	5.9438	1.53784	1.6585	0.902775	0.934762	0.79865	0.0431377	1	+	+	-	-	AT2G47000	ABCB4	Exon7	Exon7	Exon8	GO:0000166::nucleotide binding;GO:0005524::ATP binding;GO:0005886::plasma membrane;GO:0006810::transport;GO:0006855::drug transmembrane transport;GO:0008559::xenobiotic-transporting ATPase activity;GO:0009506::plasmodesma;GO:0009630::gravitropism;GO:0009733::response to auxin;GO:0009734::auxin-activated signaling pathway;GO:0009735::response to cytokinin;GO:0009926::auxin polar transport;GO:00103…	-2573	19315192	19315401	AT2G09775		+	.
5	26588415	26589341	26588739;26588771;26589179;26588790;26588694	778	846	531	1094	1100	294	20.067	19.3455	11.0816	24.3528	23.5944	7.7585	3.13885	3.0411	1.81084	1.74573	0.79711	0.00381453	1	+	+	+	+	AT5G09645		Intergenic	Intergenic	LastExon	.	204	26588674	26592330	AT5G66620	DAR6	+	GO:0043130::ubiquitin binding;GO:0046872::metal ion binding
5	26588415	26589341	26588739;26588771;26589179;26588790;26588694	778	846	531	1094	1100	294	20.067	19.3455	11.0816	24.3528	23.5944	7.7585	3.13885	3.0411	1.81084	1.74573	0.79711	0.00381453	1	+	+	+	+	AT5G66620	DAR6	Intergenic	Intron1	Intron2	GO:0043130::ubiquitin binding;GO:0046872::metal ion binding	204	26588674	26592330	AT5G66620	DAR6	+	GO:0043130::ubiquitin binding;GO:0046872::metal ion binding
3	326393	327320	326620;327044;326614;327040;326567;327043;326603;327056	620	630	417	1007	1147	294	15.997	14.412	8.70694	22.4179	24.6016	7.7585	2.88946	3.17092	1.83727	1.65523	0.795149	0.0252753	1	+	+	+	+	AT3G01970	WRKY45	UTR5	LastIntron	UTR3	GO:0003677::DNA binding;GO:0003700::sequence-specific DNA binding transcription factor activity;GO:0005634::nucleus;GO:0006351::transcription, DNA-templated;GO:0006355::regulation of transcription, DNA-templated;GO:0006817::phosphate ion transport;GO:0008134::transcription factor binding;GO:0043565::sequence-specific DNA binding;GO:0044212::transcription regulatory region DNA binding	555	325952	327412	AT3G01970	WRKY45	-	GO:0003677::DNA binding;GO:0003700::sequence-specific DNA binding transcription factor activity;GO:0005634::nucleus;GO:0006351::transcription, DNA-templated;GO:0006355::regulation of transcription, DNA-templated;GO:0006817::phosphate ion transport;GO:0008134::transcription factor binding;GO:0043565::sequence-specific DNA binding;GO:0044212::transcription regulatory region DNA binding
5	26930983	26933056	26931321;26931753;26932359;26931346;26931747;26932346;26932412;26931370;26931788;26932358	2327	2819	814	5003	5305	673	59.9693	64.4088	16.9764	111.289	113.708	17.7262	6.27822	6.41469	3.53251	3.79402	0.792821	0.00953099	1	+	+	+	+	AT5G67480	BT4	UTR5	UTR3	UTR3	GO:0003712::transcription cofactor activity;GO:0004402::histone acetyltransferase activity;GO:0005515::protein binding;GO:0005516::calmodulin binding;GO:0005634::nucleus;GO:0005737::cytoplasm;GO:0005774::vacuolar membrane;GO:0006355::regulation of transcription, DNA-templated;GO:0008270::zinc ion binding;GO:0009611::response to wounding;GO:0009651::response to salt stress;GO:0009733::response to …	1266	26930539	26933286	AT5G67480	BT4	-	GO:0003712::transcription cofactor activity;GO:0004402::histone acetyltransferase activity;GO:0005515::protein binding;GO:0005516::calmodulin binding;GO:0005634::nucleus;GO:0005737::cytoplasm;GO:0005774::vacuolar membrane;GO:0006355::regulation of transcription, DNA-templated;GO:0008270::zinc ion binding;GO:0009611::response to wounding;GO:0009651::response to salt stress;GO:0009733::response to …
5	6556379	6557646	6556625;6556624;6556851;6556641;6556628;6557223	1124	1432	574	2311	2230	422	28.98	32.7297	11.9773	51.4189	47.8103	11.1249	4.62197	4.29759	2.41958	2.73264	0.791778	0.0140713	1	+	+	+	+	AT5G19440	-	UTR5	UTR5	Intron4	GO:0003824::catalytic activity;GO:0004022::alcohol dehydrogenase (NAD) activity;GO:0005794::Golgi apparatus;GO:0005829::cytosol;GO:0005886::plasma membrane;GO:0009506::plasmodesma;GO:0050662::coenzyme binding;GO:0055114::oxidation-reduction process	664	6556348	6558373	AT5G19440	-	+	GO:0003824::catalytic activity;GO:0004022::alcohol dehydrogenase (NAD) activity;GO:0005794::Golgi apparatus;GO:0005829::cytosol;GO:0005886::plasma membrane;GO:0009506::plasmodesma;GO:0050662::coenzyme binding;GO:0055114::oxidation-reduction process
2	18921638	18922185	18921888;18921898;18921909;18921896	454	581	312	748	811	194	11.7208	13.2929	6.51979	16.6578	17.4012	5.1285	3.24808	3.39304	1.79773	2.03885	0.791606	0.0184569	1	+	+	+	+	AT2G46000	-	Intergenic	Exon1	Intron1	GO:0003674::molecular_function;GO:0006457::protein folding;GO:0008150::biological_process	267	18921024	18922179	AT2G46000	-	-	GO:0003674::molecular_function;GO:0006457::protein folding;GO:0008150::biological_process
2	12872092	12873482	12872483;12872512;12872519;12872955;12872523;12872919	2199	2358	705	4269	4250	543	56.672	53.8796	14.706	94.9648	91.0989	14.3072	6.63755	6.36735	3.85367	3.66378	0.79074	0.00566413	1	+	+	+	+	AT2G30140	UGT87A2	UTR5	LastIntron	LastExon	GO:0005634::nucleus;GO:0005737::cytoplasm;GO:0005829::cytosol;GO:0008152::metabolic process;GO:0009909::regulation of flower development;GO:0016740::transferase activity;GO:0016757::transferase activity, transferring glycosyl groups;GO:0016758::transferase activity, transferring hexosyl groups;GO:0080043::quercetin 3-O-glucosyltransferase activity;GO:0080044::quercetin 7-O-glucosyltransferase act…	803	12871984	12873866	AT2G30140	UGT87A2	+	GO:0005634::nucleus;GO:0005737::cytoplasm;GO:0005829::cytosol;GO:0008152::metabolic process;GO:0009909::regulation of flower development;GO:0016740::transferase activity;GO:0016757::transferase activity, transferring glycosyl groups;GO:0016758::transferase activity, transferring hexosyl groups;GO:0080043::quercetin 3-O-glucosyltransferase activity;GO:0080044::quercetin 7-O-glucosyltransferase act…
4	18035305	18035707	18035501;18035517;18035514;18035475	238	294	246	378	414	151	6.15664	6.7378	5.14501	8.42896	8.89345	3.9976	2.10851	2.2247	1.19662	1.30958	0.78993	0.00779755	1	+	+	+	+	AT4G38580	HIPP26	LastIntron	LastExon	UTR3	GO:0005507::copper ion binding;GO:0005515::protein binding;GO:0005634::nucleus;GO:0005737::cytoplasm;GO:0005886::plasma membrane;GO:0009506::plasmodesma;GO:0010286::heat acclimation;GO:0016020::membrane;GO:0030001::metal ion transport;GO:0031965::nuclear membrane;GO:0032791::lead ion binding;GO:0046870::cadmium ion binding;GO:0046872::metal ion binding;GO:0046916::cellular transition metal ion ho…	-610	18036116	18040928	AT4G38590	BGAL14	+	GO:0000398::mRNA splicing, via spliceosome;GO:0004553::hydrolase activity, hydrolyzing O-glycosyl compounds;GO:0004565::beta-galactosidase activity;GO:0005634::nucleus;GO:0005975::carbohydrate metabolic process;GO:0008152::metabolic process;GO:0016787::hydrolase activity;GO:0016798::hydrolase activity, acting on glycosyl bonds;GO:0030246::carbohydrate binding
5	19807196	19807757	19807561;19807548;19807567;19807576	284	357	206	467	436	120	7.3416	8.17672	4.31181	10.4083	9.36491	3.1823	3.27068	2.94281	1.70267	1.89635	0.787798	0.034489	1	+	+	+	+	AT5G48850	SDI1	UTR5	Intron1	Intron1	GO:0005634::nucleus;GO:0006792::regulation of sulfur utilization;GO:0010438::cellular response to sulfur starvation;GO:0090568::nuclear transcriptional repressor complex	376	19805437	19807853	AT5G48850	SDI1	-	GO:0005634::nucleus;GO:0006792::regulation of sulfur utilization;GO:0010438::cellular response to sulfur starvation;GO:0090568::nuclear transcriptional repressor complex
1	4969077	4970193	4969591;4969947;4969547;4969939;4969776;4969653	864	937	564	1716	1773	451	22.2824	21.4239	11.769	38.1861	38.0168	11.8876	3.21226	3.19802	1.89331	1.82037	0.787539	0.0135689	1	+	+	+	+	AT1G14520	MIOX1	UTR5	Intron2	Intron4	GO:0005506::iron ion binding;GO:0005737::cytoplasm;GO:0016491::oxidoreductase activity;GO:0019310::inositol catabolic process;GO:0019853::L-ascorbic acid biosynthetic process;GO:0046872::metal ion binding;GO:0050113::inositol oxygenase activity;GO:0055114::oxidation-reduction process	676	4968142	4970311	AT1G14520	MIOX1	-	GO:0005506::iron ion binding;GO:0005737::cytoplasm;GO:0016491::oxidoreductase activity;GO:0019310::inositol catabolic process;GO:0019853::L-ascorbic acid biosynthetic process;GO:0046872::metal ion binding;GO:0050113::inositol oxygenase activity;GO:0055114::oxidation-reduction process
5	2560427	2560893	2560649;2560637;2560650;2560654	427	427	275	674	739	187	11.0253	9.77552	5.74908	15.012	15.8582	4.9444	3.03616	3.20731	1.91775	1.70036	0.78711	0.0129531	1	+	+	+	+	AT5G07990	CYP75B1	UTR5	UTR5	Intron1	GO:0004497::monooxygenase activity;GO:0005506::iron ion binding;GO:0005783::endoplasmic reticulum;GO:0005789::endoplasmic reticulum membrane;GO:0009733::response to auxin;GO:0009813::flavonoid biosynthetic process;GO:0016020::membrane;GO:0016021::integral component of membrane;GO:0016491::oxidoreductase activity;GO:0016705::oxidoreductase activity, acting on paired donors, with incorporation or r…	332	2560328	2563137	AT5G07990	CYP75B1	+	GO:0004497::monooxygenase activity;GO:0005506::iron ion binding;GO:0005783::endoplasmic reticulum;GO:0005789::endoplasmic reticulum membrane;GO:0009733::response to auxin;GO:0009813::flavonoid biosynthetic process;GO:0016020::membrane;GO:0016021::integral component of membrane;GO:0016491::oxidoreductase activity;GO:0016705::oxidoreductase activity, acting on paired donors, with incorporation or r…
3	3667260	3667858	3667493;3667484;3667507;3667492	428	540	337	711	816	220	11.051	12.3564	7.04054	15.8349	17.5083	5.8123	2.72438	3.01228	1.56962	1.75504	0.787005	0.0292693	1	+	+	+	+	AT3G11600	-	UTR5	UTR5	UTR3	GO:0016874::ligase activity;GO:0080167::response to karrikin	354	3667205	3668303	AT3G11600	-	+	GO:0016874::ligase activity;GO:0080167::response to karrikin
4	15103190	15104418	15103502;15104226;15103523;15103547;15103545	573	642	523	1087	1088	387	14.7862	14.6861	10.9149	24.1971	23.3373	10.2044	2.37124	2.28698	1.35468	1.34551	0.78672	0.0256865	1	+	+	+	+	AT4G31000	CBP60F	UTR5	Intron2	Exon4	GO:0003677::DNA binding;GO:0005516::calmodulin binding;GO:0005634::nucleus;GO:0006351::transcription, DNA-templated;GO:0006355::regulation of transcription, DNA-templated;GO:0006950::response to stress	684	15103120	15105979	AT4G31000	CBP60F	+	GO:0003677::DNA binding;GO:0005516::calmodulin binding;GO:0005634::nucleus;GO:0006351::transcription, DNA-templated;GO:0006355::regulation of transcription, DNA-templated;GO:0006950::response to stress
2	6761765	6762625	6761935;6762143;6761913;6762205;6762475	383	415	454	696	721	333	9.89184	9.50144	9.47765	15.5013	15.4725	8.7842	1.76468	1.7614	1.0437	1.00251	0.78511	0.0170262	1	+	+	-	-	AT2G15490	UGT73B4	Exon1	Exon1	Exon1	GO:0005829::cytosol;GO:0008152::metabolic process;GO:0009636::response to toxic substance;GO:0016740::transferase activity;GO:0016757::transferase activity, transferring glycosyl groups;GO:0016758::transferase activity, transferring hexosyl groups;GO:0035251::UDP-glucosyltransferase activity;GO:0043231::intracellular membrane-bounded organelle;GO:0047893::flavonol 3-O-glucosyltransferase activity…	560	6761635	6763500	AT2G15490	UGT73B4	+	GO:0005829::cytosol;GO:0008152::metabolic process;GO:0009636::response to toxic substance;GO:0016740::transferase activity;GO:0016757::transferase activity, transferring glycosyl groups;GO:0016758::transferase activity, transferring hexosyl groups;GO:0035251::UDP-glucosyltransferase activity;GO:0043231::intracellular membrane-bounded organelle;GO:0047893::flavonol 3-O-glucosyltransferase activity…
5	3422189	3423229	3422915;3422888;3422848;3422816	965	1191	576	1851	1868	414	24.8842	27.2253	12.0189	41.1885	40.0527	10.9145	3.77374	3.66968	2.07042	2.26521	0.779724	0.0133909	1	+	+	+	+	AT5G10820	-	UTR5	Exon1	Intron2	GO:0006810::transport;GO:0016020::membrane;GO:0016021::integral component of membrane	590	3420700	3423299	AT5G10820	-	-	GO:0006810::transport;GO:0016020::membrane;GO:0016021::integral component of membrane
1	490086	490526	490302;490290;490267;490293	298	305	231	504	563	169	7.70224	6.98904	4.83256	11.2312	12.0865	4.471	2.51201	2.70331	1.59382	1.44624	0.778655	0.0146714	1	+	+	+	+	AT1G02405	-	UTR5	UTR3	UTR3	GO:0003674::molecular_function;GO:0008150::biological_process;GO:0016020::membrane;GO:0016021::integral component of membrane;GO:0031225::anchored component of membrane	321	489874	490627	AT1G02405	-	-	GO:0003674::molecular_function;GO:0008150::biological_process;GO:0016020::membrane;GO:0016021::integral component of membrane;GO:0031225::anchored component of membrane
1	6946737	6947048	6946896;6946900;6946897	184	208	161	327	337	113	4.7656	4.77356	3.37446	7.29472	7.24334	2.9982	2.43303	2.4159	1.41226	1.41461	0.778461	0.00458289	1	+	+	+	-	AT1G20030	-	LastIntron	LastExon	UTR3	GO:0003674::molecular_function;GO:0031225::anchored component of membrane	1467	6945425	6947344	AT1G20030	-	+	GO:0003674::molecular_function;GO:0031225::anchored component of membrane
4	6901640	6902647	6901969;6901959;6901965;6901961	1218	1213	519	1990	2152	367	31.4014	27.7278	10.8316	44.2798	46.1388	9.6784	4.57512	4.76719	2.89905	2.5599	0.775155	0.0204911	1	+	+	+	+	AT4G11350	-	UTR5	UTR5	Exon1	GO:0016020::membrane;GO:0016021::integral component of membrane;GO:0016740::transferase activity	687	6901456	6904225	AT4G11350	-	+	GO:0016020::membrane;GO:0016021::integral component of membrane;GO:0016740::transferase activity
5	8657901	8659252	8658255;8658472;8658489;8659030;8658473;8658977;8658570;8659073	929	1016	658	1606	1759	474	23.9568	23.2283	13.727	35.7397	37.7168	12.4925	2.86089	3.01916	1.74523	1.69216	0.774513	0.0253556	1	+	+	+	+	AT5G25110	CIPK25	UTR5	LastExon	LastExon	GO:0000166::nucleotide binding;GO:0004672::protein kinase activity;GO:0004674::protein serine/threonine kinase activity;GO:0005524::ATP binding;GO:0005622::intracellular;GO:0006468::protein phosphorylation;GO:0007165::signal transduction;GO:0016301::kinase activity;GO:0016310::phosphorylation;GO:0016740::transferase activity;GO:0018105::peptidyl-serine phosphorylation;GO:0018107::peptidyl-threoni…	775	8657604	8659352	AT5G25110	CIPK25	-	GO:0000166::nucleotide binding;GO:0004672::protein kinase activity;GO:0004674::protein serine/threonine kinase activity;GO:0005524::ATP binding;GO:0005622::intracellular;GO:0006468::protein phosphorylation;GO:0007165::signal transduction;GO:0016301::kinase activity;GO:0016310::phosphorylation;GO:0016740::transferase activity;GO:0018105::peptidyl-serine phosphorylation;GO:0018107::peptidyl-threoni…
3	9892764	9893618	9893038;9893050;9893075;9893038	776	895	466	1402	1354	321	20.0155	20.4646	9.72761	31.2027	29.0377	8.4686	3.68452	3.42887	2.0576	2.10376	0.77348	0.0483503	1	+	+	+	+	AT3G26840	-	Intergenic	Intron1	Intron3	GO:0004144::diacylglycerol O-acyltransferase activity;GO:0009507::chloroplast;GO:0009536::plastid;GO:0010287::plastoglobule;GO:0016740::transferase activity;GO:0016746::transferase activity, transferring acyl groups;GO:0016747::transferase activity, transferring acyl groups other than amino-acyl groups;GO:0019432::triglyceride biosynthetic process;GO:0033306::phytol metabolic process	400	9892791	9896337	AT3G26840	-	+	GO:0004144::diacylglycerol O-acyltransferase activity;GO:0009507::chloroplast;GO:0009536::plastid;GO:0010287::plastoglobule;GO:0016740::transferase activity;GO:0016746::transferase activity, transferring acyl groups;GO:0016747::transferase activity, transferring acyl groups other than amino-acyl groups;GO:0019432::triglyceride biosynthetic process;GO:0033306::phytol metabolic process
4	16560327	16563144	16560781;16561704;16562240;16560746;16560870;16561122;16561674;16562295;16562715;16561124;16561893;16562293;16560810;16561783;16562322	5570	6044	1343	10540	10809	1030	143.509	138.068	27.9955	234.432	231.658	27.1153	8.64575	8.54344	5.12615	4.93179	0.773167	0.00389739	1	+	+	+	+	AT4G34710	SPE2	Intergenic	LastExon	LastExon	GO:0003824::catalytic activity;GO:0006527::arginine catabolic process;GO:0006596::polyamine biosynthetic process;GO:0006970::response to osmotic stress;GO:0006979::response to oxidative stress;GO:0008295::spermidine biosynthetic process;GO:0008792::arginine decarboxylase activity;GO:0009409::response to cold;GO:0009446::putrescine biosynthetic process;GO:0009611::response to wounding;GO:0009651::…	1308	16560030	16563044	AT4G34710	SPE2	-	GO:0003824::catalytic activity;GO:0006527::arginine catabolic process;GO:0006596::polyamine biosynthetic process;GO:0006970::response to osmotic stress;GO:0006979::response to oxidative stress;GO:0008295::spermidine biosynthetic process;GO:0008792::arginine decarboxylase activity;GO:0009409::response to cold;GO:0009446::putrescine biosynthetic process;GO:0009611::response to wounding;GO:0009651::…
3	4942666	4943079	4942851;4942903	203	257	250	355	398	171	5.25504	5.89272	5.22833	7.91744	8.55057	4.5236	1.75025	1.89021	1.00511	1.12707	0.771791	0.0156366	1	+	+	-	-	AT3G14710	-	Exon2	LastExon	Intergenic	GO:0008150::biological_process	1391	4941481	4943064	AT3G14710	-	+	GO:0008150::biological_process
5	25385136	25387292	25385378;25385687;25386497;25387030;25385669;25386495;25387028;25385431;25385686;25386582;25386950;25386554;25386918	2888	3312	1027	5801	5713	799	74.4206	75.6689	21.4132	129.036	122.451	21.04	6.13289	5.81991	3.47545	3.53375	0.770026	0.0343568	1	+	+	+	+	AT5G63370	CDKG1	Intergenic	LastExon	LastExon	GO:0000166::nucleotide binding;GO:0000398::mRNA splicing, via spliceosome;GO:0004672::protein kinase activity;GO:0004674::protein serine/threonine kinase activity;GO:0004693::cyclin-dependent protein serine/threonine kinase activity;GO:0005515::protein binding;GO:0005524::ATP binding;GO:0005634::nucleus;GO:0005681::spliceosomal complex;GO:0006397::mRNA processing;GO:0006468::protein phosphorylati…	1047	25383810	25387261	AT5G63370	CDKG1	-	GO:0000166::nucleotide binding;GO:0000398::mRNA splicing, via spliceosome;GO:0004672::protein kinase activity;GO:0004674::protein serine/threonine kinase activity;GO:0004693::cyclin-dependent protein serine/threonine kinase activity;GO:0005515::protein binding;GO:0005524::ATP binding;GO:0005634::nucleus;GO:0005681::spliceosomal complex;GO:0006397::mRNA processing;GO:0006468::protein phosphorylati…
2	17059090	17059323	17059237	117	138	186	217	243	140	3.03968	3.17476	3.89521	4.84832	5.22892	3.7083	1.30742	1.41006	0.780364	0.815042	0.768347	0.0383325	1	-	+	-	-	AT2G40890	CYP98A3	Exon2	Exon2	Exon2	GO:0004497::monooxygenase activity;GO:0005506::iron ion binding;GO:0005515::protein binding;GO:0005739::mitochondrion;GO:0005783::endoplasmic reticulum;GO:0005886::plasma membrane;GO:0009699::phenylpropanoid biosynthetic process;GO:0009805::coumarin biosynthetic process;GO:0009809::lignin biosynthetic process;GO:0009813::flavonoid biosynthetic process;GO:0016020::membrane;GO:0016021::integral com…	-337	17059544	17060072	AT2G09205		+	.
2	13678236	13678454	13678351	89	83	136	183	177	118	2.3184	1.91856	2.85371	4.09216	3.81454	3.1297	1.30752	1.21882	0.812416	0.672304	0.766861	0.0362118	1	+	-	-	-	AT2G32210	-	LastIntron	LastExon	UTR3	GO:0003006::developmental process involved in reproduction;GO:0005886::plasma membrane;GO:0008150::biological_process;GO:0016021::integral component of membrane	359	13677986	13678830	AT2G32210	-	+	GO:0003006::developmental process involved in reproduction;GO:0005886::plasma membrane;GO:0008150::biological_process;GO:0016021::integral component of membrane
3	19196766	19197280	19197048;19197032;19197010;19197059	379	376	278	564	543	170	9.7888	8.61068	5.81157	12.5656	11.6579	4.4973	2.79403	2.5922	1.68436	1.48164	0.766611	0.0161994	1	+	+	+	+	AT3G51750	-	Exon1	Intron1	Intron1	GO:0008150::biological_process	333	19196362	19197356	AT3G51750	-	-	GO:0008150::biological_process
4	2720760	2721092	2720920;2720910	161	179	196	243	247	118	4.17312	4.1112	4.10351	5.42656	5.31464	3.1297	1.73389	1.69813	1.01696	1.00187	0.765534	0.00560128	1	+	+	-	-	AT4G05330	AGD13	LastIntron	UTR3	UTR3	GO:0005096::GTPase activator activity;GO:0009555::pollen development;GO:0043547::positive regulation of GTPase activity;GO:0046872::metal ion binding	2288	2720510	2723214	AT4G05330	AGD13	-	GO:0005096::GTPase activator activity;GO:0009555::pollen development;GO:0043547::positive regulation of GTPase activity;GO:0046872::metal ion binding
1	22934901	22935231	22935059;22935058;22935076	179	179	145	299	341	108	4.6368	4.1112	3.04118	6.672	7.32906	2.8667	2.32741	2.55662	1.52467	1.35184	0.763751	0.0239757	1	+	+	+	-	AT1G62045	-	LastIntron	UTR3	UTR3	GO:0005575::cellular_component;GO:0008150::biological_process	392	22934667	22935458	AT1G62045	-	-	GO:0005575::cellular_component;GO:0008150::biological_process
1	8074540	8074977	8074753;8074796;8074776;8074785	332	376	294	532	547	188	8.57808	8.61068	6.14485	11.8539	11.7436	4.9707	2.38475	2.36256	1.39598	1.40128	0.763097	0.00460581	1	+	+	+	+	AT1G22810	ERF019	UTR5	LastExon	LastExon	GO:0003677::DNA binding;GO:0003700::sequence-specific DNA binding transcription factor activity;GO:0005634::nucleus;GO:0005737::cytoplasm;GO:0006351::transcription, DNA-templated;GO:0006355::regulation of transcription, DNA-templated;GO:0009873::ethylene-activated signaling pathway;GO:0042631::cellular response to water deprivation	278	8074231	8075037	AT1G22810	ERF019	-	GO:0003677::DNA binding;GO:0003700::sequence-specific DNA binding transcription factor activity;GO:0005634::nucleus;GO:0005737::cytoplasm;GO:0006351::transcription, DNA-templated;GO:0006355::regulation of transcription, DNA-templated;GO:0009873::ethylene-activated signaling pathway;GO:0042631::cellular response to water deprivation
3	7155780	7156686	7156254;7156236;7156230;7156235	1370	1411	428	1738	1955	238	35.317	32.2501	8.93607	38.6754	41.9171	6.2857	6.15292	6.66864	3.95218	3.60898	0.761892	0.0203145	1	+	+	+	+	AT3G20490	-	Intergenic	Exon1	Intron1	GO:0008150::biological_process	303	7153511	7156536	AT3G20490	-	-	GO:0008150::biological_process
3	19569470	19570481	19570100;19570066;19570089;19570092	1998	2252	472	3135	3434	307	51.4942	51.4585	9.85259	69.7446	73.6121	8.1004	8.61002	9.08746	5.22646	5.22284	0.760138	0.0418633	1	+	+	+	+	AT3G52800	SAP6	UTR5	UTR5	UTR3	GO:0003677::DNA binding;GO:0008270::zinc ion binding;GO:0010200::response to chitin;GO:0046872::metal ion binding	719	19569256	19570710	AT3G52800	SAP6	+	GO:0003677::DNA binding;GO:0008270::zinc ion binding;GO:0010200::response to chitin;GO:0046872::metal ion binding
1	6773303	6774553	6773839;6774161;6774168;6774140;6774189	1733	1997	623	2795	2998	408	44.6678	45.6343	12.9979	62.183	64.2686	10.7567	5.78086	5.97475	3.43654	3.5109	0.758797	0.0120545	1	+	+	+	+	AT1G19570	DHAR1	Intergenic	UTR3	UTR3	GO:0004364::glutathione transferase activity;GO:0005244::voltage-gated ion channel activity;GO:0005507::copper ion binding;GO:0005737::cytoplasm;GO:0005739::mitochondrion;GO:0005773::vacuole;GO:0005777::peroxisome;GO:0005829::cytosol;GO:0005886::plasma membrane;GO:0006749::glutathione metabolic process;GO:0006810::transport;GO:0006811::ion transport;GO:0006952::defense response;GO:0009507::chloro…	595	6773302	6774523	AT1G19570	DHAR1	-	GO:0004364::glutathione transferase activity;GO:0005244::voltage-gated ion channel activity;GO:0005507::copper ion binding;GO:0005737::cytoplasm;GO:0005739::mitochondrion;GO:0005773::vacuole;GO:0005777::peroxisome;GO:0005829::cytosol;GO:0005886::plasma membrane;GO:0006749::glutathione metabolic process;GO:0006810::transport;GO:0006811::ion transport;GO:0006952::defense response;GO:0009507::chloro…
4	12488341	12488947	12488673;12488664;12488650;12488664	409	562	343	864	961	273	10.5616	12.8589	7.16552	19.2376	20.6157	7.2062	2.66959	2.86083	1.47395	1.79455	0.75876	0.0414842	1	+	+	+	+	AT4G24040	TRE1	Exon1	Exon1	Exon1	GO:0003824::catalytic activity;GO:0004555::alpha,alpha-trehalase activity;GO:0005886::plasma membrane;GO:0005991::trehalose metabolic process;GO:0005993::trehalose catabolic process;GO:0008152::metabolic process;GO:0016020::membrane;GO:0016021::integral component of membrane;GO:0016787::hydrolase activity;GO:0016798::hydrolase activity, acting on glycosyl bonds	604	12488040	12491298	AT4G24040	TRE1	+	GO:0003824::catalytic activity;GO:0004555::alpha,alpha-trehalase activity;GO:0005886::plasma membrane;GO:0005991::trehalose metabolic process;GO:0005993::trehalose catabolic process;GO:0008152::metabolic process;GO:0016020::membrane;GO:0016021::integral component of membrane;GO:0016787::hydrolase activity;GO:0016798::hydrolase activity, acting on glycosyl bonds
1	24170292	24171488	24170500;24170932;24171238;24170883;24171221;24170895;24171168;24171206	1209	1379	606	2110	2182	424	31.1696	31.5192	12.6438	46.9486	46.7817	11.1775	4.20028	4.18535	2.46521	2.49286	0.75814	0.000565025	1	+	+	+	+	AT1G65060	4CL3	UTR5	Exon1	Intron2	GO:0000166::nucleotide binding;GO:0003824::catalytic activity;GO:0005524::ATP binding;GO:0008152::metabolic process;GO:0009698::phenylpropanoid metabolic process;GO:0010584::pollen exine formation;GO:0016020::membrane;GO:0016021::integral component of membrane;GO:0016207::4-coumarate-CoA ligase activity;GO:0016874::ligase activity	612	24167202	24171502	AT1G65060	4CL3	-	GO:0000166::nucleotide binding;GO:0003824::catalytic activity;GO:0005524::ATP binding;GO:0008152::metabolic process;GO:0009698::phenylpropanoid metabolic process;GO:0010584::pollen exine formation;GO:0016020::membrane;GO:0016021::integral component of membrane;GO:0016207::4-coumarate-CoA ligase activity;GO:0016874::ligase activity
1	26535608	26536656	26535729;26536412;26536187;26536366;26536418;26536237;26536412	817	837	367	952	904	173	21.0717	19.1399	7.66544	21.1947	19.3941	4.5762	4.63151	4.23804	2.74892	2.49691	0.757688	0.025131	1	+	+	+	+	AT1G70410	BCA4	UTR5	Exon3	Intron4	GO:0004089::carbonate dehydratase activity;GO:0005515::protein binding;GO:0005886::plasma membrane;GO:0008270::zinc ion binding;GO:0009941::chloroplast envelope;GO:0010037::response to carbon dioxide;GO:0010119::regulation of stomatal movement;GO:0015976::carbon utilization;GO:0016020::membrane;GO:0016829::lyase activity;GO:2000122::negative regulation of stomatal complex development	1290	26533824	26537422	AT1G70410	BCA4	-	GO:0004089::carbonate dehydratase activity;GO:0005515::protein binding;GO:0005886::plasma membrane;GO:0008270::zinc ion binding;GO:0009941::chloroplast envelope;GO:0010037::response to carbon dioxide;GO:0010119::regulation of stomatal movement;GO:0015976::carbon utilization;GO:0016020::membrane;GO:0016829::lyase activity;GO:2000122::negative regulation of stomatal complex development
2	13752710	13753560	13752923;13753364;13752940;13753382;13752912;13752924;13753364	428	484	430	699	745	287	11.051	11.0774	8.97773	15.568	15.9868	7.5744	2.05534	2.11064	1.23093	1.23388	0.757179	0.0203383	1	+	+	+	+	AT2G32400	GLR3.7	Exon6	LastIntron	LastExon	GO:0004970::ionotropic glutamate receptor activity;GO:0005262::calcium channel activity;GO:0005515::protein binding;GO:0005622::intracellular;GO:0005886::plasma membrane;GO:0006810::transport;GO:0006811::ion transport;GO:0006816::calcium ion transport;GO:0008066::glutamate receptor activity;GO:0009506::plasmodesma;GO:0016020::membrane;GO:0016021::integral component of membrane;GO:0019722::calcium…	-854	13748280	13752281	AT2G32390	GLR3.5	-	GO:0004930::G-protein coupled receptor activity;GO:0004970::ionotropic glutamate receptor activity;GO:0005216::ion channel activity;GO:0005234::extracellular-glutamate-gated ion channel activity;GO:0005262::calcium channel activity;GO:0005622::intracellular;GO:0005739::mitochondrion;GO:0005886::plasma membrane;GO:0006810::transport;GO:0006811::ion transport;GO:0006816::calcium ion transport;GO:00…
2	14393434	14394666	14393781;14394456;14393760;14393762;14393789;14394465	1325	1483	594	2442	2438	436	34.1578	33.8946	12.3939	54.3323	52.2678	11.4931	4.72738	4.54775	2.75602	2.73478	0.756353	0.0280854	1	+	+	+	+	AT2G08650		LastExon	LastExon	Intergenic	.	640	14393410	14394346	AT2G08650		+	.
2	14393434	14394666	14393781;14394456;14393760;14393762;14393789;14394465	1325	1483	594	2442	2438	436	34.1578	33.8946	12.3939	54.3323	52.2678	11.4931	4.72738	4.54775	2.75602	2.73478	0.756353	0.0280854	1	+	+	+	+	AT2G34110	-	Intron1	Intron1	Intron1	GO:0008150::biological_process	640	14393410	14394346	AT2G08650		+	.
2	14393434	14394666	14393781;14394456;14393760;14393762;14393789;14394465	1325	1483	594	2442	2438	436	34.1578	33.8946	12.3939	54.3323	52.2678	11.4931	4.72738	4.54775	2.75602	2.73478	0.756353	0.0280854	1	+	+	+	+	AT2G34080	-	Exon1	LastIntron	UTR3	GO:0004197::cysteine-type endopeptidase activity;GO:0005615::extracellular space;GO:0005764::lysosome;GO:0006508::proteolysis;GO:0008233::peptidase activity;GO:0008234::cysteine-type peptidase activity;GO:0016787::hydrolase activity;GO:0051603::proteolysis involved in cellular protein catabolic process	640	14393410	14394346	AT2G08650		+	.
1	5901880	5902616	5901982;5902348;5902303	275	315	429	552	589	350	7.10976	7.21744	8.9569	12.2987	12.6437	9.2313	1.33228	1.36966	0.793775	0.805797	0.756309	0.0120668	1	+	+	-	-	AT1G17255	-	LastExon	LastExon	LastExon	.	1191	5901169	5903439	AT1G17250	AtRLP3	-	GO:0009620::response to fungus;GO:0016020::membrane;GO:0016021::integral component of membrane;GO:0045087::innate immune response
1	5901880	5902616	5901982;5902348;5902303	275	315	429	552	589	350	7.10976	7.21744	8.9569	12.2987	12.6437	9.2313	1.33228	1.36966	0.793775	0.805797	0.756309	0.0120668	1	+	+	-	-	AT1G17250	AtRLP3	LastExon	LastExon	LastExon	GO:0009620::response to fungus;GO:0016020::membrane;GO:0016021::integral component of membrane;GO:0045087::innate immune response	1191	5901169	5903439	AT1G17250	AtRLP3	-	GO:0009620::response to fungus;GO:0016020::membrane;GO:0016021::integral component of membrane;GO:0045087::innate immune response
5	5180620	5181458	5181129;5181121;5181097;5181122	2133	2388	412	2794	3079	226	54.9718	54.5648	8.60279	62.1608	66.0044	5.9701	10.412	11.0558	6.39	6.34269	0.753641	0.0457544	1	+	+	+	+	AT5G15860	ICME	UTR5	Exon1	Intron2	GO:0000139::Golgi membrane;GO:0005783::endoplasmic reticulum;GO:0005789::endoplasmic reticulum membrane;GO:0005794::Golgi apparatus;GO:0008152::metabolic process;GO:0009056::catabolic process;GO:0009737::response to abscisic acid;GO:0010296::prenylcysteine methylesterase activity;GO:0016020::membrane;GO:0016021::integral component of membrane;GO:0016787::hydrolase activity	722	5178157	5181761	AT5G15860	ICME	-	GO:0000139::Golgi membrane;GO:0005783::endoplasmic reticulum;GO:0005789::endoplasmic reticulum membrane;GO:0005794::Golgi apparatus;GO:0008152::metabolic process;GO:0009056::catabolic process;GO:0009737::response to abscisic acid;GO:0010296::prenylcysteine methylesterase activity;GO:0016020::membrane;GO:0016021::integral component of membrane;GO:0016787::hydrolase activity
1	6568040	6568466	6568230;6568228;6568239;6568261	288	370	230	500	492	147	7.44464	8.47364	4.81173	11.1422	10.565	3.8924	2.86255	2.71426	1.54719	1.76104	0.753385	0.0181916	1	+	+	+	+	AT1G19020	-	UTR5	UTR5	UTR3	GO:0005575::cellular_component;GO:0006979::response to oxidative stress;GO:0016740::transferase activity	251	6568002	6568705	AT1G19020	-	+	GO:0005575::cellular_component;GO:0006979::response to oxidative stress;GO:0016740::transferase activity
5	8794461	8797081	8795400;8796086;8796318;8796076;8796355;8796350	4815	5592	1305	9036	9916	1007	124.06	127.744	27.204	200.983	212.521	26.5104	7.58129	8.01651	4.56036	4.69578	0.75286	0.0289201	1	+	+	+	+	AT5G25340	-	LastIntron	Intergenic	Intergenic	.	472	8795299	8795485	AT5G03965		+	.
5	8794461	8797081	8795400;8796086;8796318;8796076;8796355;8796350	4815	5592	1305	9036	9916	1007	124.06	127.744	27.204	200.983	212.521	26.5104	7.58129	8.01651	4.56036	4.69578	0.75286	0.0289201	1	+	+	+	+	AT5G03965		Intergenic	Intergenic	Intergenic	.	472	8795299	8795485	AT5G03965		+	.
5	8794461	8797081	8795400;8796086;8796318;8796076;8796355;8796350	4815	5592	1305	9036	9916	1007	124.06	127.744	27.204	200.983	212.521	26.5104	7.58129	8.01651	4.56036	4.69578	0.75286	0.0289201	1	+	+	+	+	AT5G25350	EBF2	UTR5	UTR3	UTR3	GO:0005515::protein binding;GO:0005634::nucleus;GO:0006511::ubiquitin-dependent protein catabolic process;GO:0009723::response to ethylene;GO:0009873::ethylene-activated signaling pathway;GO:0010105::negative regulation of ethylene-activated signaling pathway;GO:0016567::protein ubiquitination;GO:0019005::SCF ubiquitin ligase complex	472	8795299	8795485	AT5G03965		+	.
3	3512390	3513080	3512836;3512860;3512844;3512836	639	644	327	1087	1040	229	16.4864	14.7318	6.83224	24.1971	22.3086	6.049	4.00018	3.68798	2.41303	2.15622	0.750682	0.0181547	1	+	+	+	+	AT3G11210	CPRD49	UTR5	Intron1	Intron2	GO:0005576::extracellular region;GO:0006629::lipid metabolic process;GO:0016042::lipid catabolic process;GO:0016787::hydrolase activity;GO:0048046::apoplast	644	3510663	3513379	AT3G11210	CPRD49	-	GO:0005576::extracellular region;GO:0006629::lipid metabolic process;GO:0016042::lipid catabolic process;GO:0016787::hydrolase activity;GO:0048046::apoplast
4	15390843	15391126	15391002;15391029	148	151	215	279	302	176	3.83824	3.47168	4.49928	6.2272	6.49329	4.6551	1.33772	1.39488	0.853079	0.771608	0.750109	0.0115919	1	+	+	-	-	AT4G31820	NPY1	LastExon	LastExon	LastExon	GO:0004871::signal transducer activity;GO:0005768::endosome;GO:0005770::late endosome;GO:0005886::plasma membrane;GO:0007165::signal transduction;GO:0009908::flower development;GO:0009911::positive regulation of flower development;GO:0010229::inflorescence development;GO:0010540::basipetal auxin transport;GO:0016567::protein ubiquitination;GO:0045176::apical protein localization;GO:0048825::cotyl…	-554	15386788	15390430	AT4G31810	-	-	GO:0003860::3-hydroxyisobutyryl-CoA hydrolase activity;GO:0005739::mitochondrion;GO:0016787::hydrolase activity
4	16290143	16290667	16290338;16290371;16290438	310	368	332	571	633	250	8.01136	8.42796	6.93639	12.7213	13.5866	6.6013	1.92709	2.05817	1.15498	1.21504	0.74978	0.0242626	1	+	+	-	+	AT4G33990	EMB2758	LastExon	UTR3	UTR3	GO:0003723::RNA binding;GO:0004519::endonuclease activity;GO:0008270::zinc ion binding;GO:0009451::RNA modification;GO:0043231::intracellular membrane-bounded organelle;GO:0090305::nucleic acid phosphodiester bond hydrolysis	-1434	16288112	16288971	AT4G33985	-	-	GO:0008150::biological_process
3	21229861	21231045	21230101;21230606;21230095;21230553;21230107;21230586;21230119;21230604	673	699	509	1390	1302	423	17.3622	15.988	10.6233	30.9358	27.9233	11.1512	2.77421	2.50406	1.63435	1.50499	0.749603	0.0429545	1	+	+	+	+	AT3G57380	-	UTR5	UTR5	LastExon	GO:0016020::membrane;GO:0016021::integral component of membrane;GO:0016740::transferase activity;GO:0016757::transferase activity, transferring glycosyl groups	726	21229727	21231833	AT3G57380	-	+	GO:0016020::membrane;GO:0016021::integral component of membrane;GO:0016740::transferase activity;GO:0016757::transferase activity, transferring glycosyl groups
5	26369063	26369796	26369319;26369349;26369324;26369345	907	967	373	1279	1249	213	23.3901	22.1091	7.79042	28.4672	26.7875	5.6282	5.05796	4.75951	3.00242	2.83799	0.749284	0.0168246	1	+	+	+	+	AT5G65925	-	UTR5	UTR5	UTR3	GO:0008150::biological_process	384	26369045	26369854	AT5G65925	-	+	GO:0008150::biological_process
5	21910474	21911729	21910812;21911276;21910772;21911239;21910769;21910785;21911264	1372	1678	594	2690	2714	448	35.3685	38.3484	12.3939	59.8478	58.1825	11.8087	5.06811	4.92709	2.8537	3.09414	0.74887	0.0105485	1	+	+	+	+	AT5G53970	-	UTR5	Intron1	Exon3	GO:0003824::catalytic activity;GO:0004838::L-tyrosine:2-oxoglutarate aminotransferase activity;GO:0005829::cytosol;GO:0006520::cellular amino acid metabolic process;GO:0006572::tyrosine catabolic process;GO:0008483::transaminase activity;GO:0009058::biosynthetic process;GO:0010189::vitamin E biosynthetic process;GO:0016740::transferase activity;GO:0030170::pyridoxal phosphate binding	630	21910471	21912809	AT5G53970	-	+	GO:0003824::catalytic activity;GO:0004838::L-tyrosine:2-oxoglutarate aminotransferase activity;GO:0005829::cytosol;GO:0006520::cellular amino acid metabolic process;GO:0006572::tyrosine catabolic process;GO:0008483::transaminase activity;GO:0009058::biosynthetic process;GO:0010189::vitamin E biosynthetic process;GO:0016740::transferase activity;GO:0030170::pyridoxal phosphate binding
1	2337380	2339420	2338232;2338932;2339195;2338231;2338887;2339211;2338207;2338205;2339181;2339186	1859	2153	864	3117	3132	572	47.9136	49.1974	18.018	69.3443	67.1402	15.0699	4.60151	4.45525	2.65921	2.73046	0.7488	0.00805283	1	+	+	+	+	AT1G07590	-	Intergenic	Exon2	LastExon	GO:0003723::RNA binding;GO:0004519::endonuclease activity;GO:0005739::mitochondrion;GO:0009451::RNA modification;GO:0043231::intracellular membrane-bounded organelle;GO:0046686::response to cadmium ion;GO:0090305::nucleic acid phosphodiester bond hydrolysis	921	2338904	2339321	AT1G07600	MT1A	-	GO:0005507::copper ion binding;GO:0009644::response to high light intensity;GO:0046688::response to copper ion;GO:0046872::metal ion binding
1	2337380	2339420	2338232;2338932;2339195;2338231;2338887;2339211;2338207;2338205;2339181;2339186	1859	2153	864	3117	3132	572	47.9136	49.1974	18.018	69.3443	67.1402	15.0699	4.60151	4.45525	2.65921	2.73046	0.7488	0.00805283	1	+	+	+	+	AT1G07600	MT1A	Intergenic	Intergenic	Intergenic	GO:0005507::copper ion binding;GO:0009644::response to high light intensity;GO:0046688::response to copper ion;GO:0046872::metal ion binding	921	2338904	2339321	AT1G07600	MT1A	-	GO:0005507::copper ion binding;GO:0009644::response to high light intensity;GO:0046688::response to copper ion;GO:0046872::metal ion binding
2	18094056	18094289	18094152	127	165	160	267	257	122	3.29728	3.79144	3.35363	5.96032	5.52894	3.2349	1.84251	1.70915	0.983197	1.13055	0.748691	0.0190728	1	+	-	-	-	AT2G43620	-	LastExon	LastExon	LastExon	GO:0000272::polysaccharide catabolic process;GO:0004568::chitinase activity;GO:0005975::carbohydrate metabolic process;GO:0006032::chitin catabolic process;GO:0006952::defense response;GO:0008061::chitin binding;GO:0008152::metabolic process;GO:0016787::hydrolase activity;GO:0016798::hydrolase activity, acting on glycosyl bonds;GO:0016998::cell wall macromolecule catabolic process;GO:0048046::apo…	920	18093694	18095093	AT2G43620	-	-	GO:0000272::polysaccharide catabolic process;GO:0004568::chitinase activity;GO:0005975::carbohydrate metabolic process;GO:0006032::chitin catabolic process;GO:0006952::defense response;GO:0008061::chitin binding;GO:0008152::metabolic process;GO:0016787::hydrolase activity;GO:0016798::hydrolase activity, acting on glycosyl bonds;GO:0016998::cell wall macromolecule catabolic process;GO:0048046::apo…
2	19376913	19377221	19377053;19377067	172	211	219	293	292	142	4.45648	4.84208	4.5826	6.53856	6.27899	3.7609	1.73856	1.66954	0.972479	1.05662	0.74813	0.00710221	1	+	+	-	-	AT2G47190	ATMYB2	LastExon	LastExon	LastExon	GO:0000981::sequence-specific DNA binding RNA polymerase II transcription factor activity;GO:0001046::core promoter sequence-specific DNA binding;GO:0001135::RNA polymerase II transcription factor recruiting transcription factor activity;GO:0003677::DNA binding;GO:0003700::sequence-specific DNA binding transcription factor activity;GO:0005516::calmodulin binding;GO:0005634::nucleus;GO:0006357::re…	-652	19377719	19382418	AT2G47210	SWC4	+	GO:0000812::Swr1 complex;GO:0003677::DNA binding;GO:0003714::transcription corepressor activity;GO:0005515::protein binding;GO:0005634::nucleus;GO:0006281::DNA repair;GO:0006338::chromatin remodeling;GO:0006351::transcription, DNA-templated;GO:0006355::regulation of transcription, DNA-templated;GO:0016569::covalent chromatin modification;GO:0035267::NuA4 histone acetyltransferase complex;GO:00439…
1	18305618	18307058	18305991;18306432;18306833;18305966;18306440;18306823;18305993;18306389;18306835;18305953;18306432;18306810	1387	1591	744	2483	2614	542	35.7549	36.3613	15.5184	55.2442	56.0395	14.2809	3.8684	3.92409	2.30403	2.34311	0.74574	0.000910904	1	+	+	+	+	AT1G49450	-	UTR5	UTR5	LastExon	GO:0008150::biological_process	893	18305445	18307557	AT1G49450	-	+	GO:0008150::biological_process
1	2848280	2848925	2848466;2848503;2848499;2848507	461	512	308	701	689	187	11.9011	11.7169	6.43647	15.6125	14.7867	4.9444	3.15761	2.9906	1.84901	1.82039	0.744621	0.0375815	1	+	+	+	+	AT1G08890	SUGTL4	UTR5	Intron1	Exon3	GO:0005215::transporter activity;GO:0005351::sugar:proton symporter activity;GO:0005355::glucose transmembrane transporter activity;GO:0006810::transport;GO:0008643::carbohydrate transport;GO:0009507::chloroplast;GO:0015992::proton transport;GO:0016020::membrane;GO:0016021::integral component of membrane;GO:0022857::transmembrane transporter activity;GO:0022891::substrate-specific transmembrane t…	453	2848149	2852270	AT1G08890	SUGTL4	+	GO:0005215::transporter activity;GO:0005351::sugar:proton symporter activity;GO:0005355::glucose transmembrane transporter activity;GO:0006810::transport;GO:0008643::carbohydrate transport;GO:0009507::chloroplast;GO:0015992::proton transport;GO:0016020::membrane;GO:0016021::integral component of membrane;GO:0022857::transmembrane transporter activity;GO:0022891::substrate-specific transmembrane t…
2	14738402	14739828	14738580;14738749;14739220;14739600;14738644;14738853;14739325;14739694	612	596	693	978	1053	495	15.7909	13.6355	14.456	21.773	22.5872	13.0448	1.66909	1.73151	1.09234	0.943242	0.740348	0.0400157	1	+	+	-	-	AT2G34930	-	LastExon	LastExon	LastExon	GO:0005618::cell wall;GO:0050832::defense response to fungus	1031	14737066	14740146	AT2G34930	-	-	GO:0005618::cell wall;GO:0050832::defense response to fungus
3	20747679	20748180	20747907;20747926;20747895;20747911	391	453	316	621	623	199	10.0979	10.3694	6.60311	13.8333	13.3723	5.26	2.6299	2.54226	1.52926	1.57038	0.738666	0.0093754	1	+	+	+	+	AT3G55940	PLC7	UTR5	UTR5	Exon2	GO:0004435::phosphatidylinositol phospholipase C activity;GO:0004871::signal transducer activity;GO:0005622::intracellular;GO:0005886::plasma membrane;GO:0006629::lipid metabolic process;GO:0007165::signal transduction;GO:0008081::phosphoric diester hydrolase activity;GO:0016020::membrane;GO:0016042::lipid catabolic process;GO:0016787::hydrolase activity;GO:0035556::intracellular signal transduct…	300	20747629	20750408	AT3G55940	PLC7	+	GO:0004435::phosphatidylinositol phospholipase C activity;GO:0004871::signal transducer activity;GO:0005622::intracellular;GO:0005886::plasma membrane;GO:0006629::lipid metabolic process;GO:0007165::signal transduction;GO:0008081::phosphoric diester hydrolase activity;GO:0016020::membrane;GO:0016042::lipid catabolic process;GO:0016787::hydrolase activity;GO:0035556::intracellular signal transduct…
5	3612823	3613399	3612990;3612991;3613028;3612989;3613120	392	475	400	469	528	197	10.1237	10.8718	8.35283	10.4528	11.3365	5.2074	2.0073	2.177	1.21201	1.30157	0.735242	0.0282169	1	+	+	+	+	AT5G11320	YUC4	UTR5	Exon1	Exon1	GO:0000139::Golgi membrane;GO:0004497::monooxygenase activity;GO:0005654::nucleoplasm;GO:0005737::cytoplasm;GO:0005783::endoplasmic reticulum;GO:0005789::endoplasmic reticulum membrane;GO:0005794::Golgi apparatus;GO:0005829::cytosol;GO:0009851::auxin biosynthetic process;GO:0009911::positive regulation of flower development;GO:0010229::inflorescence development;GO:0016020::membrane;GO:0016491::ox…	529	3611247	3613640	AT5G11320	YUC4	-	GO:0000139::Golgi membrane;GO:0004497::monooxygenase activity;GO:0005654::nucleoplasm;GO:0005737::cytoplasm;GO:0005783::endoplasmic reticulum;GO:0005789::endoplasmic reticulum membrane;GO:0005794::Golgi apparatus;GO:0005829::cytosol;GO:0009851::auxin biosynthetic process;GO:0009911::positive regulation of flower development;GO:0010229::inflorescence development;GO:0016020::membrane;GO:0016491::ox…
1	7453735	7454673	7454000;7454484;7454114;7454500	425	528	580	904	960	488	10.9738	12.0824	12.1022	20.1272	20.5942	12.8607	1.56502	1.60133	0.906761	0.998364	0.732933	0.0247647	1	+	+	-	-	AT1G21310	EXT3	Exon1	Exon1	Exon1	GO:0005199::structural constituent of cell wall;GO:0005576::extracellular region;GO:0005618::cell wall;GO:0009530::primary cell wall;GO:0009664::plant-type cell wall organization;GO:0071555::cell wall organization	469	7453735	7454256	AT1G21313	-	+	GO:0016020::membrane;GO:0016021::integral component of membrane
1	7453735	7454673	7454000;7454484;7454114;7454500	425	528	580	904	960	488	10.9738	12.0824	12.1022	20.1272	20.5942	12.8607	1.56502	1.60133	0.906761	0.998364	0.732933	0.0247647	1	+	+	-	-	AT1G21313	-	UTR5	UTR5	Intergenic	GO:0016020::membrane;GO:0016021::integral component of membrane	469	7453735	7454256	AT1G21313	-	+	GO:0016020::membrane;GO:0016021::integral component of membrane
1	16837617	16838292	16837972;16837964;16838001;16838011	797	981	308	1665	1645	247	20.5565	22.4289	6.43647	37.0518	35.2738	6.5224	5.6807	5.4081	3.19375	3.48466	0.731526	0.00819245	1	+	+	+	+	AT1G44350	ILL6	UTR5	Exon1	Intron1	GO:0008152::metabolic process;GO:0009694::jasmonic acid metabolic process;GO:0009753::response to jasmonic acid;GO:0010112::regulation of systemic acquired resistance;GO:0016787::hydrolase activity;GO:0046872::metal ion binding;GO:1990206::jasmonyl-Ile conjugate hydrolase activity	607	16834210	16838562	AT1G44350	ILL6	-	GO:0008152::metabolic process;GO:0009694::jasmonic acid metabolic process;GO:0009753::response to jasmonic acid;GO:0010112::regulation of systemic acquired resistance;GO:0016787::hydrolase activity;GO:0046872::metal ion binding;GO:1990206::jasmonyl-Ile conjugate hydrolase activity
5	1602215	1603603	1602449;1602895;1602870;1602581	1043	1185	763	2051	2023	600	26.8934	27.0882	15.9141	45.6365	43.3743	15.8063	2.88723	2.74411	1.68991	1.70215	0.731319	0.039287	1	+	+	+	+	AT5G05410	DREB2A	UTR5	UTR5	LastExon	GO:0003677::DNA binding;GO:0003700::sequence-specific DNA binding transcription factor activity;GO:0005515::protein binding;GO:0005634::nucleus;GO:0006351::transcription, DNA-templated;GO:0006355::regulation of transcription, DNA-templated;GO:0009408::response to heat;GO:0009414::response to water deprivation;GO:0010224::response to UV-B;GO:0010286::heat acclimation;GO:0042542::response to hydrog…	704	1602205	1604112	AT5G05410	DREB2A	+	GO:0003677::DNA binding;GO:0003700::sequence-specific DNA binding transcription factor activity;GO:0005515::protein binding;GO:0005634::nucleus;GO:0006351::transcription, DNA-templated;GO:0006355::regulation of transcription, DNA-templated;GO:0009408::response to heat;GO:0009414::response to water deprivation;GO:0010224::response to UV-B;GO:0010286::heat acclimation;GO:0042542::response to hydrog…
5	23929095	23929373	23929209;23929223	127	161	191	305	291	170	3.29728	3.70008	3.99936	6.80544	6.25756	4.4973	1.51323	1.3914	0.824452	0.925168	0.731314	0.0200126	1	+	+	-	-	AT5G59320	LTP3	Exon1	Exon1	Exon1	GO:0005618::cell wall;GO:0006810::transport;GO:0006869::lipid transport;GO:0008289::lipid binding;GO:0009414::response to water deprivation;GO:0009737::response to abscisic acid;GO:0016020::membrane;GO:0048046::apoplast	280	23928954	23929816	AT5G59320	LTP3	+	GO:0005618::cell wall;GO:0006810::transport;GO:0006869::lipid transport;GO:0008289::lipid binding;GO:0009414::response to water deprivation;GO:0009737::response to abscisic acid;GO:0016020::membrane;GO:0048046::apoplast
3	2903443	2905824	2904447;2904900;2905486;2904385;2904898;2905495;2904456;2905025;2905470;2904893;2905444	4061	4696	1282	7184	7694	937	104.637	107.279	26.7249	159.794	164.904	24.6694	6.47742	6.68456	3.91534	4.0142	0.731068	0.00827596	1	+	+	+	+	AT3G09440	HSP70-3	UTR5	Exon2	Exon2	GO:0000166::nucleotide binding;GO:0002020::protease binding;GO:0005515::protein binding;GO:0005524::ATP binding;GO:0005618::cell wall;GO:0005634::nucleus;GO:0005737::cytoplasm;GO:0005773::vacuole;GO:0005774::vacuolar membrane;GO:0005794::Golgi apparatus;GO:0005829::cytosol;GO:0005886::plasma membrane;GO:0009408::response to heat;GO:0009506::plasmodesma;GO:0009507::chloroplast;GO:0009615::response…	657	2905170	2905291	AT3G02205		-	.
3	2903443	2905824	2904447;2904900;2905486;2904385;2904898;2905495;2904456;2905025;2905470;2904893;2905444	4061	4696	1282	7184	7694	937	104.637	107.279	26.7249	159.794	164.904	24.6694	6.47742	6.68456	3.91534	4.0142	0.731068	0.00827596	1	+	+	+	+	AT3G02205		Intergenic	Intergenic	Intergenic	.	657	2905170	2905291	AT3G02205		-	.
5	15501392	15501876	15501620;15501618;15501600;15501626	334	405	321	644	661	244	8.6296	9.27304	6.70726	14.3448	14.1867	6.4435	2.22624	2.20171	1.28661	1.38254	0.730262	0.0253703	1	+	+	+	+	AT5G38710	POX2	Exon1	Exon1	Intron1	GO:0004657::proline dehydrogenase activity;GO:0005739::mitochondrion;GO:0006560::proline metabolic process;GO:0006562::proline catabolic process;GO:0006970::response to osmotic stress;GO:0009414::response to water deprivation;GO:0010133::proline catabolic process to glutamate;GO:0016491::oxidoreductase activity;GO:0055114::oxidation-reduction process;GO:0071949::FAD binding	508	15501126	15504269	AT5G38710	POX2	+	GO:0004657::proline dehydrogenase activity;GO:0005739::mitochondrion;GO:0006560::proline metabolic process;GO:0006562::proline catabolic process;GO:0006970::response to osmotic stress;GO:0009414::response to water deprivation;GO:0010133::proline catabolic process to glutamate;GO:0016491::oxidoreductase activity;GO:0055114::oxidation-reduction process;GO:0071949::FAD binding
3	18240882	18241207	18241038;18241052;18241062;18241055	209	218	160	305	338	103	5.4096	5.00196	3.35363	6.80544	7.26477	2.7352	2.4881	2.65603	1.61306	1.49151	0.728535	0.0137125	1	+	+	+	+	AT3G49210	-	UTR5	Exon1	Intron1	GO:0004144::diacylglycerol O-acyltransferase activity;GO:0005886::plasma membrane;GO:0016020::membrane;GO:0016021::integral component of membrane;GO:0016740::transferase activity;GO:0016746::transferase activity, transferring acyl groups;GO:0019432::triglyceride biosynthetic process;GO:0045017::glycerolipid biosynthetic process;GO:0047196::long-chain-alcohol O-fatty-acyltransferase activity	479	18238044	18241524	AT3G49210	-	-	GO:0004144::diacylglycerol O-acyltransferase activity;GO:0005886::plasma membrane;GO:0016020::membrane;GO:0016021::integral component of membrane;GO:0016740::transferase activity;GO:0016746::transferase activity, transferring acyl groups;GO:0019432::triglyceride biosynthetic process;GO:0045017::glycerolipid biosynthetic process;GO:0047196::long-chain-alcohol O-fatty-acyltransferase activity
5	6826580	6827480	6826762;6827236;6827218;6827200;6826833;6827236	700	736	418	1167	1162	292	18.0578	16.8331	8.72777	25.9763	24.9231	7.7059	3.37096	3.23429	2.06901	1.92868	0.724447	0.00561097	1	+	+	+	+	AT5G20230	BCB	UTR5	UTR5	UTR3	GO:0005515::protein binding;GO:0005773::vacuole;GO:0005886::plasma membrane;GO:0006979::response to oxidative stress;GO:0009055::electron carrier activity;GO:0009646::response to absence of light;GO:0015690::aluminum cation transport;GO:0016020::membrane;GO:0031225::anchored component of membrane;GO:0046658::anchored component of plasma membrane;GO:0046872::metal ion binding;GO:0050832::defense r…	665	6826365	6827748	AT5G20230	BCB	+	GO:0005515::protein binding;GO:0005773::vacuole;GO:0005886::plasma membrane;GO:0006979::response to oxidative stress;GO:0009055::electron carrier activity;GO:0009646::response to absence of light;GO:0015690::aluminum cation transport;GO:0016020::membrane;GO:0031225::anchored component of membrane;GO:0046658::anchored component of plasma membrane;GO:0046872::metal ion binding;GO:0050832::defense r…
1	22029474	22030184	22029815;22029772;22029739;22029790	327	393	336	736	725	295	8.44928	8.99896	7.01971	16.3909	15.5582	7.7848	2.1055	1.99854	1.20365	1.28196	0.723445	0.00910807	1	+	+	+	+	AT1G08273		Intergenic	LastExon	LastExon	.	34	22029795	22030289	AT1G08273		+	.
1	22029474	22030184	22029815;22029772;22029739;22029790	327	393	336	736	725	295	8.44928	8.99896	7.01971	16.3909	15.5582	7.7848	2.1055	1.99854	1.20365	1.28196	0.723445	0.00910807	1	+	+	+	+	AT1G59850	TOR1L5	Exon1	Exon1	Exon1	GO:0005874::microtubule;GO:0008017::microtubule binding;GO:0008150::biological_process	34	22029795	22030289	AT1G08273		+	.
3	22227961	22229241	22228146;22228462;22228834;22228173;22228847;22228761;22228895	595	711	641	1093	1182	484	15.353	16.2621	13.3729	24.3306	25.3517	12.7555	1.90746	1.98751	1.14807	1.21605	0.720311	0.005188	1	+	+	+	+	AT3G60160	ABCC9	UTR5	Exon2	Exon2	GO:0000166::nucleotide binding;GO:0000325::plant-type vacuole;GO:0005524::ATP binding;GO:0005774::vacuolar membrane;GO:0006810::transport;GO:0006855::drug transmembrane transport;GO:0008559::xenobiotic-transporting ATPase activity;GO:0009506::plasmodesma;GO:0009624::response to nematode;GO:0016020::membrane;GO:0016021::integral component of membrane;GO:0016787::hydrolase activity;GO:0016887::ATPa…	798	22223264	22229399	AT3G60160	ABCC9	-	GO:0000166::nucleotide binding;GO:0000325::plant-type vacuole;GO:0005524::ATP binding;GO:0005774::vacuolar membrane;GO:0006810::transport;GO:0006855::drug transmembrane transport;GO:0008559::xenobiotic-transporting ATPase activity;GO:0009506::plasmodesma;GO:0009624::response to nematode;GO:0016020::membrane;GO:0016021::integral component of membrane;GO:0016787::hydrolase activity;GO:0016887::ATPa…
1	29806097	29809556	29806655;29807455;29808104;29808713;29809122;29806650;29807104;29807498;29808071;29808641;29809095;29806767;29807389;29808095;29808583;29808988;29806658;29807343;29808105;29808731;29809142	4743	4495	1530	8494	8087	1186	122.205	102.689	31.8907	188.929	173.326	31.2181	6.05191	5.5521	3.83199	3.22003	0.718513	0.031508	1	+	+	+	+	.	.	.	.	.	.	3703	29804123	29804195	AT1G79240	-	+	.
4	846000	846737	846489;846498;846504;846321;846523	543	597	382	957	987	282	14.0134	13.6583	7.97789	21.3059	21.1728	7.4429	2.86258	2.8447	1.75653	1.71202	0.718471	0.00445822	1	+	+	+	+	AT4G01950	ATGPAT3	Exon1	Exon1	LastIntron	GO:0004366::glycerol-3-phosphate O-acyltransferase activity;GO:0006629::lipid metabolic process;GO:0008152::metabolic process;GO:0008654::phospholipid biosynthetic process;GO:0010143::cutin biosynthetic process;GO:0016020::membrane;GO:0016021::integral component of membrane;GO:0016024::CDP-diacylglycerol biosynthetic process;GO:0016311::dephosphorylation;GO:0016740::transferase activity;GO:001674…	445	844346	846814	AT4G01950	ATGPAT3	-	GO:0004366::glycerol-3-phosphate O-acyltransferase activity;GO:0006629::lipid metabolic process;GO:0008152::metabolic process;GO:0008654::phospholipid biosynthetic process;GO:0010143::cutin biosynthetic process;GO:0016020::membrane;GO:0016021::integral component of membrane;GO:0016024::CDP-diacylglycerol biosynthetic process;GO:0016311::dephosphorylation;GO:0016740::transferase activity;GO:001674…
3	19017216	19017439	19017328	137	153	184	203	217	115	3.55488	3.51736	3.85355	4.53696	4.67174	3.0508	1.48714	1.53132	0.922495	0.912758	0.717831	0.0181201	1	-	+	-	-	AT3G51190	RPL8B	Exon1	Exon1	Exon1	GO:0002181::cytoplasmic translation;GO:0003723::RNA binding;GO:0003735::structural constituent of ribosome;GO:0005622::intracellular;GO:0005840::ribosome;GO:0006412::translation;GO:0015934::large ribosomal subunit;GO:0022625::cytosolic large ribosomal subunit;GO:0022626::cytosolic ribosome;GO:0030529::ribonucleoprotein complex;GO:0042255::ribosome assembly;GO:0042256::mature ribosome assembly;GO:…	219	19016519	19017547	AT3G51190	RPL8B	-	GO:0002181::cytoplasmic translation;GO:0003723::RNA binding;GO:0003735::structural constituent of ribosome;GO:0005622::intracellular;GO:0005840::ribosome;GO:0006412::translation;GO:0015934::large ribosomal subunit;GO:0022625::cytosolic large ribosomal subunit;GO:0022626::cytosolic ribosome;GO:0030529::ribonucleoprotein complex;GO:0042255::ribosome assembly;GO:0042256::mature ribosome assembly;GO:…
5	8122120	8122821	8122270;8122621;8122289;8122620;8122323;8122337;8122615	427	493	245	609	640	144	11.0253	11.283	5.12418	13.5664	13.7366	3.8135	3.55747	3.6021	2.15162	2.20191	0.717684	0.000625142	1	+	+	+	+	AT5G24030	SLAH3	UTR5	Intron1	Intron1	GO:0005515::protein binding;GO:0005623::cell;GO:0005886::plasma membrane;GO:0006810::transport;GO:0006811::ion transport;GO:0006821::chloride transport;GO:0006873::cellular ion homeostasis;GO:0008308::voltage-gated anion channel activity;GO:0009414::response to water deprivation;GO:0009651::response to salt stress;GO:0016020::membrane;GO:0016021::integral component of membrane;GO:0055085::transme…	443	8118317	8122914	AT5G24030	SLAH3	-	GO:0005515::protein binding;GO:0005623::cell;GO:0005886::plasma membrane;GO:0006810::transport;GO:0006811::ion transport;GO:0006821::chloride transport;GO:0006873::cellular ion homeostasis;GO:0008308::voltage-gated anion channel activity;GO:0009414::response to water deprivation;GO:0009651::response to salt stress;GO:0016020::membrane;GO:0016021::integral component of membrane;GO:0055085::transme…
3	20141665	20142655	20141768;20142317;20142304;20142308;20142301	905	1141	414	1534	1712	286	23.3386	26.0833	8.64445	34.1384	36.7096	7.5481	4.52278	4.86342	2.69984	3.01735	0.715237	0.015953	1	+	+	+	+	AT3G54400	-	UTR5	Exon1	Intron1	GO:0003677::DNA binding;GO:0004190::aspartic-type endopeptidase activity;GO:0005618::cell wall;GO:0006508::proteolysis;GO:0008233::peptidase activity;GO:0009505::plant-type cell wall;GO:0009507::chloroplast;GO:0016787::hydrolase activity;GO:0030163::protein catabolic process;GO:0048046::apoplast	603	20140025	20142763	AT3G54400	-	-	GO:0003677::DNA binding;GO:0004190::aspartic-type endopeptidase activity;GO:0005618::cell wall;GO:0006508::proteolysis;GO:0008233::peptidase activity;GO:0009505::plant-type cell wall;GO:0009507::chloroplast;GO:0016787::hydrolase activity;GO:0030163::protein catabolic process;GO:0048046::apoplast
3	5234624	5235838	5234842;5235532;5234870;5235587;5234853;5235592;5234870;5235592	1035	1035	504	1678	1784	365	26.6874	23.6622	10.5191	37.341	38.2525	9.6258	3.87926	3.97396	2.53704	2.24945	0.714315	0.0402695	1	+	+	+	+	AT3G15500	NAC055	UTR5	UTR5	LastExon	GO:0003677::DNA binding;GO:0003700::sequence-specific DNA binding transcription factor activity;GO:0005515::protein binding;GO:0005634::nucleus;GO:0006351::transcription, DNA-templated;GO:0006355::regulation of transcription, DNA-templated;GO:0009414::response to water deprivation;GO:0009867::jasmonic acid mediated signaling pathway	774	5234457	5236196	AT3G15500	NAC055	+	GO:0003677::DNA binding;GO:0003700::sequence-specific DNA binding transcription factor activity;GO:0005515::protein binding;GO:0005634::nucleus;GO:0006351::transcription, DNA-templated;GO:0006355::regulation of transcription, DNA-templated;GO:0009414::response to water deprivation;GO:0009867::jasmonic acid mediated signaling pathway
1	2269744	2270825	2270015;2270367;2269946;2270451;2269990;2270440;2269947;2270565	691	826	527	1121	1173	347	17.8259	18.8887	10.9982	24.9533	25.1588	9.1524	2.72642	2.74887	1.6208	1.71744	0.713851	0.0217449	1	+	+	+	+	AT1G07390	AtRLP1	UTR5	Intron1	Intron2	GO:0016020::membrane;GO:0016021::integral component of membrane	662	2269622	2274893	AT1G07390	AtRLP1	+	GO:0016020::membrane;GO:0016021::integral component of membrane
1	5524566	5524958	5524681;5524774	195	210	250	321	329	174	5.04896	4.81924	5.22833	7.16128	7.0719	4.6025	1.55595	1.53653	0.965693	0.921755	0.712332	0.00846163	1	+	+	-	-	AT1G16120	WAKL1	LastExon	LastExon	LastExon	GO:0000166::nucleotide binding;GO:0004672::protein kinase activity;GO:0004674::protein serine/threonine kinase activity;GO:0005524::ATP binding;GO:0005886::plasma membrane;GO:0006468::protein phosphorylation;GO:0007166::cell surface receptor signaling pathway;GO:0009505::plant-type cell wall;GO:0016020::membrane;GO:0016021::integral component of membrane;GO:0016301::kinase activity;GO:0016310::ph…	-531	5525293	5528212	AT1G16130	WAKL2	+	GO:0000166::nucleotide binding;GO:0004672::protein kinase activity;GO:0004674::protein serine/threonine kinase activity;GO:0005509::calcium ion binding;GO:0005524::ATP binding;GO:0005886::plasma membrane;GO:0006468::protein phosphorylation;GO:0007166::cell surface receptor signaling pathway;GO:0009505::plant-type cell wall;GO:0016020::membrane;GO:0016021::integral component of membrane;GO:0016301…
5	6055996	6056489	6056240;6056239;6056237;6056240	539	614	275	654	639	134	13.9104	14.0466	5.74908	14.5672	13.7152	3.5505	4.10286	3.86289	2.41959	2.44328	0.712004	0.0471548	1	+	+	+	+	AT5G18290	SIP1-2	UTR5	Exon1	Intron1	GO:0005215::transporter activity;GO:0005783::endoplasmic reticulum;GO:0005789::endoplasmic reticulum membrane;GO:0005887::integral component of plasma membrane;GO:0006810::transport;GO:0006833::water transport;GO:0015250::water channel activity;GO:0016020::membrane;GO:0016021::integral component of membrane;GO:0034220::ion transmembrane transport	457	6055028	6056700	AT5G18290	SIP1-2	-	GO:0005215::transporter activity;GO:0005783::endoplasmic reticulum;GO:0005789::endoplasmic reticulum membrane;GO:0005887::integral component of plasma membrane;GO:0006810::transport;GO:0006833::water transport;GO:0015250::water channel activity;GO:0016020::membrane;GO:0016021::integral component of membrane;GO:0034220::ion transmembrane transport
5	5016963	5018489	5018112;5018145;5018146;5018152	2186	2434	757	3459	3730	513	56.3371	55.6154	15.7891	76.9504	79.9553	13.5182	5.69236	5.91464	3.5681	3.52239	0.711037	0.0252929	1	+	+	+	+	AT5G15450	CLPB3	Intergenic	Exon2	Intron5	GO:0000166::nucleotide binding;GO:0005524::ATP binding;GO:0005737::cytoplasm;GO:0009408::response to heat;GO:0009507::chloroplast;GO:0009532::plastid stroma;GO:0009536::plastid;GO:0009570::chloroplast stroma;GO:0009658::chloroplast organization;GO:0016485::protein processing;GO:0019538::protein metabolic process	621	5014212	5018347	AT5G15450	CLPB3	-	GO:0000166::nucleotide binding;GO:0005524::ATP binding;GO:0005737::cytoplasm;GO:0009408::response to heat;GO:0009507::chloroplast;GO:0009532::plastid stroma;GO:0009536::plastid;GO:0009570::chloroplast stroma;GO:0009658::chloroplast organization;GO:0016485::protein processing;GO:0019538::protein metabolic process
2	15027348	15028190	15027942;15027940;15027942;15027951	763	799	428	1225	1172	286	19.6806	18.272	8.93607	27.2662	25.1374	7.5481	3.61233	3.3303	2.20238	2.04475	0.708994	0.0275863	1	+	+	+	+	AT2G08760		Intergenic	Intergenic	Intergenic	.	34	15027711	15027803	AT2G08755		-	.
2	15027348	15028190	15027942;15027940;15027942;15027951	763	799	428	1225	1172	286	19.6806	18.272	8.93607	27.2662	25.1374	7.5481	3.61233	3.3303	2.20238	2.04475	0.708994	0.0275863	1	+	+	+	+	AT2G08755		Intergenic	LastExon	Intergenic	.	34	15027711	15027803	AT2G08755		-	.
2	15027348	15028190	15027942;15027940;15027942;15027951	763	799	428	1225	1172	286	19.6806	18.272	8.93607	27.2662	25.1374	7.5481	3.61233	3.3303	2.20238	2.04475	0.708994	0.0275863	1	+	+	+	+	AT2G35742	-	Intergenic	Intergenic	Intergenic	.	34	15027711	15027803	AT2G08755		-	.
2	12631642	12632409	12631841;12632160;12631841;12632167;12632187;12632172	382	474	336	755	817	270	9.86608	10.849	7.01971	16.8134	17.5297	7.1273	2.35901	2.45951	1.40548	1.54551	0.707395	0.0116919	1	+	+	+	+	AT2G29490	GSTU1	UTR5	LastIntron	LastExon	GO:0004364::glutathione transferase activity;GO:0005737::cytoplasm;GO:0005829::cytosol;GO:0006749::glutathione metabolic process;GO:0009407::toxin catabolic process;GO:0009636::response to toxic substance;GO:0016740::transferase activity	512	12631341	12632538	AT2G29490	GSTU1	-	GO:0004364::glutathione transferase activity;GO:0005737::cytoplasm;GO:0005829::cytosol;GO:0006749::glutathione metabolic process;GO:0009407::toxin catabolic process;GO:0009636::response to toxic substance;GO:0016740::transferase activity
4	6182441	6182703	6182569;6182574	109	121	140	221	221	117	2.8336	2.78648	2.93703	4.93728	4.75746	3.1034	1.59093	1.53298	0.964784	0.948741	0.70712	0.0207394	1	+	+	-	-	AT4G09820	TT8	Exon2	Exon2	Intron2	GO:0000976::transcription regulatory region sequence-specific DNA binding;GO:0003677::DNA binding;GO:0003700::sequence-specific DNA binding transcription factor activity;GO:0005515::protein binding;GO:0005634::nucleus;GO:0006351::transcription, DNA-templated;GO:0006355::regulation of transcription, DNA-templated;GO:0009813::flavonoid biosynthetic process;GO:0009867::jasmonic acid mediated signali…	691	6181881	6186523	AT4G09820	TT8	+	GO:0000976::transcription regulatory region sequence-specific DNA binding;GO:0003677::DNA binding;GO:0003700::sequence-specific DNA binding transcription factor activity;GO:0005515::protein binding;GO:0005634::nucleus;GO:0006351::transcription, DNA-templated;GO:0006355::regulation of transcription, DNA-templated;GO:0009813::flavonoid biosynthetic process;GO:0009867::jasmonic acid mediated signali…
3	19025243	19026746	19025616;19026201;19025599;19026201;19025617;19026220;19025588;19026172	1965	2012	700	3375	3772	549	50.6442	45.9769	14.6018	75.0822	80.8554	14.465	5.19061	5.58973	3.46835	3.14871	0.704139	0.0168845	1	+	+	+	+	AT3G51240	F3H	UTR5	UTR5	UTR3	GO:0000166::nucleotide binding;GO:0005524::ATP binding;GO:0009813::flavonoid biosynthetic process;GO:0010224::response to UV-B;GO:0016491::oxidoreductase activity;GO:0031418::L-ascorbic acid binding;GO:0045486::naringenin 3-dioxygenase activity;GO:0046872::metal ion binding;GO:0051213::dioxygenase activity;GO:0055114::oxidation-reduction process	784	19025110	19026779	AT3G51238	-	-	.
3	19025243	19026746	19025616;19026201;19025599;19026201;19025617;19026220;19025588;19026172	1965	2012	700	3375	3772	549	50.6442	45.9769	14.6018	75.0822	80.8554	14.465	5.19061	5.58973	3.46835	3.14871	0.704139	0.0168845	1	+	+	+	+	AT3G51238	-	LastExon	LastExon	LastExon	.	784	19025110	19026779	AT3G51238	-	-	.
4	565220	566017	565321;565658;565450;565901	275	359	407	512	559	302	7.10976	8.2224	8.49864	11.4091	12.0008	7.9689	1.4317	1.50595	0.836576	0.967496	0.703409	0.0316187	1	+	+	-	-	AT4G01360	-	LastExon	LastExon	LastExon	GO:0009793::embryo development ending in seed dormancy	858	564760	566408	AT4G01360	-	+	GO:0009793::embryo development ending in seed dormancy
1	2752099	2753589	2752490;2752451;2752579;2752459	3979	4106	696	5785	6165	450	102.525	93.8039	14.5185	128.681	132.137	11.8613	10.8488	11.1402	7.06168	6.46099	0.701401	0.0186117	1	+	+	+	+	AT1G08645		Intergenic	Intergenic	Intron1	.	-249	2751813	2752595	AT1G08645		-	.
1	2752099	2753589	2752490;2752451;2752579;2752459	3979	4106	696	5785	6165	450	102.525	93.8039	14.5185	128.681	132.137	11.8613	10.8488	11.1402	7.06168	6.46099	0.701401	0.0186117	1	+	+	+	+	AT1G08650	PPCK1	Intergenic	UTR5	UTR3	GO:0000166::nucleotide binding;GO:0004672::protein kinase activity;GO:0004674::protein serine/threonine kinase activity;GO:0004683::calmodulin-dependent protein kinase activity;GO:0005516::calmodulin binding;GO:0005524::ATP binding;GO:0005634::nucleus;GO:0005737::cytoplasm;GO:0006468::protein phosphorylation;GO:0009416::response to light stimulus;GO:0009931::calcium-dependent protein serine/threo…	-249	2751813	2752595	AT1G08645		-	.
1	9956275	9956937	9956605;9956606;9956619;9956609	946	1076	312	1582	1700	222	24.3947	24.5987	6.51979	35.2059	36.4524	5.8649	6.00281	6.21535	3.74164	3.77293	0.701265	0.0256473	1	+	+	+	+	AT1G28370	ERF11	UTR5	UTR3	UTR3	GO:0001944::vasculature development;GO:0003677::DNA binding;GO:0003700::sequence-specific DNA binding transcription factor activity;GO:0005634::nucleus;GO:0006351::transcription, DNA-templated;GO:0006355::regulation of transcription, DNA-templated;GO:0009873::ethylene-activated signaling pathway;GO:0051301::cell division	354	9955774	9956960	AT1G28370	ERF11	-	GO:0001944::vasculature development;GO:0003677::DNA binding;GO:0003700::sequence-specific DNA binding transcription factor activity;GO:0005634::nucleus;GO:0006351::transcription, DNA-templated;GO:0006355::regulation of transcription, DNA-templated;GO:0009873::ethylene-activated signaling pathway;GO:0051301::cell division
3	21868049	21868714	21868407;21868447;21868410;21868393	366	374	348	675	637	270	9.45392	8.565	7.26967	15.0342	13.6723	7.1273	2.10938	1.9183	1.30046	1.17818	0.700399	0.0310966	1	+	+	+	+	AT3G59140	ABCC10	UTR5	Exon1	Exon1	GO:0000166::nucleotide binding;GO:0000325::plant-type vacuole;GO:0005524::ATP binding;GO:0005774::vacuolar membrane;GO:0006810::transport;GO:0006855::drug transmembrane transport;GO:0008559::xenobiotic-transporting ATPase activity;GO:0016020::membrane;GO:0016021::integral component of membrane;GO:0016787::hydrolase activity;GO:0016887::ATPase activity;GO:0042626::ATPase activity, coupled to trans…	654	21863348	21869036	AT3G59140	ABCC10	-	GO:0000166::nucleotide binding;GO:0000325::plant-type vacuole;GO:0005524::ATP binding;GO:0005774::vacuolar membrane;GO:0006810::transport;GO:0006855::drug transmembrane transport;GO:0008559::xenobiotic-transporting ATPase activity;GO:0016020::membrane;GO:0016021::integral component of membrane;GO:0016787::hydrolase activity;GO:0016887::ATPase activity;GO:0042626::ATPase activity, coupled to trans…
5	25646111	25646812	25646493;25646487;25646499;25646484	1408	1611	360	2220	2401	242	36.2958	36.8181	7.51963	49.395	51.4749	6.3909	7.72896	8.05441	4.82681	4.89626	0.698921	0.0273678	1	+	+	+	+	AT5G64080	-	UTR5	Exon1	Intron1	GO:0005886::plasma membrane;GO:0006869::lipid transport;GO:0008289::lipid binding;GO:0016020::membrane;GO:0016021::integral component of membrane;GO:0031225::anchored component of membrane;GO:0046658::anchored component of plasma membrane	383	25645209	25646845	AT5G64080	-	-	GO:0005886::plasma membrane;GO:0006869::lipid transport;GO:0008289::lipid binding;GO:0016020::membrane;GO:0016021::integral component of membrane;GO:0031225::anchored component of membrane;GO:0046658::anchored component of plasma membrane
1	1477731	1478924	1478430;1478273;1478289;1478447	1346	1678	586	3070	3310	545	34.6987	38.3484	12.2272	68.299	70.9547	14.3598	4.75626	4.9412	2.83783	3.13632	0.698875	0.0158038	1	+	+	+	+	AT1G05136	-	Intergenic	Intergenic	LastExon	GO:0003674::molecular_function;GO:0005575::cellular_component;GO:0008150::biological_process	-595	1478923	1479063	AT1G05136	-	+	GO:0003674::molecular_function;GO:0005575::cellular_component;GO:0008150::biological_process
5	5120694	5121841	5121395;5121420;5121409;5121450	1813	2052	568	2859	3071	383	46.7286	46.8905	11.8523	63.6064	65.833	10.0992	6.29816	6.51864	3.94258	3.95624	0.698328	0.0279441	1	+	+	+	+	AT5G15700	-	UTR5	Exon1	Intron1	GO:0003677::DNA binding;GO:0003899::DNA-directed RNA polymerase activity;GO:0005739::mitochondrion;GO:0006351::transcription, DNA-templated;GO:0006390::transcription from mitochondrial promoter;GO:0009507::chloroplast;GO:0009536::plastid;GO:0016740::transferase activity;GO:0016779::nucleotidyltransferase activity;GO:0034062::RNA polymerase activity;GO:0034245::mitochondrial DNA-directed RNA polym…	573	5114761	5121841	AT5G15700	-	-	GO:0003677::DNA binding;GO:0003899::DNA-directed RNA polymerase activity;GO:0005739::mitochondrion;GO:0006351::transcription, DNA-templated;GO:0006390::transcription from mitochondrial promoter;GO:0009507::chloroplast;GO:0009536::plastid;GO:0016740::transferase activity;GO:0016779::nucleotidyltransferase activity;GO:0034062::RNA polymerase activity;GO:0034245::mitochondrial DNA-directed RNA polym…
4	14954284	14954907	14954515;14954535;14954531;14954537	500	502	283	747	749	185	12.9058	11.4885	5.91572	16.6355	16.0725	4.8918	3.40069	3.2856	2.18161	1.94203	0.697288	0.027961	1	+	+	+	+	AT4G30650	-	UTR5	UTR5	UTR3	GO:0016020::membrane;GO:0016021::integral component of membrane;GO:0050832::defense response to fungus	391	14954204	14955114	AT4G30650	-	+	GO:0016020::membrane;GO:0016021::integral component of membrane;GO:0050832::defense response to fungus
3	22424682	22425078	22424862;22424858;22424873;22424881	274	323	245	467	486	172	7.084	7.40016	5.12418	10.4083	10.4364	4.5499	2.28759	2.29376	1.38247	1.44416	0.696691	0.0211145	1	+	+	+	+	AT3G60670	-	LastIntron	UTR3	UTR3	GO:0008150::biological_process	1489	22424436	22426369	AT3G60670	-	-	GO:0008150::biological_process
1	26089171	26090391	26089430;26089424;26089455;26089463	1358	1442	606	2177	2122	409	35.0078	32.9581	12.6438	48.4387	45.4959	10.783	4.49214	4.21922	2.76877	2.60666	0.696517	0.0173119	1	+	+	+	+	AT1G69410	ELF5A-3	UTR5	Intron2	UTR3	GO:0003723::RNA binding;GO:0003743::translation initiation factor activity;GO:0003746::translation elongation factor activity;GO:0006412::translation;GO:0006413::translational initiation;GO:0006452::translational frameshifting;GO:0043022::ribosome binding;GO:0045901::positive regulation of translational elongation;GO:0045905::positive regulation of translational termination	751	26089030	26090734	AT1G69410	ELF5A-3	+	GO:0003723::RNA binding;GO:0003743::translation initiation factor activity;GO:0003746::translation elongation factor activity;GO:0006412::translation;GO:0006413::translational initiation;GO:0006452::translational frameshifting;GO:0043022::ribosome binding;GO:0045901::positive regulation of translational elongation;GO:0045905::positive regulation of translational termination
5	18418879	18419224	18418984;18419058	155	171	253	255	277	181	4.01856	3.92848	5.29082	5.69344	5.95754	4.7866	1.18945	1.24463	0.759534	0.742509	0.696452	0.0244296	1	+	+	-	-	AT5G45460	-	LastExon	LastExon	LastExon	GO:0008150::biological_process;GO:0016020::membrane;GO:0016021::integral component of membrane	480	18416614	18419532	AT5G45460	-	-	GO:0008150::biological_process;GO:0016020::membrane;GO:0016021::integral component of membrane
5	5033093	5033408	5033240;5033240	148	196	171	264	307	125	3.83824	4.49948	3.58276	5.8936	6.60044	3.3138	1.7785	1.9918	1.07131	1.25587	0.6961	0.0377038	1	+	+	-	-	AT5G15500	-	UTR5	UTR5	UTR5	GO:0008150::biological_process;GO:0016020::membrane;GO:0016021::integral component of membrane	289	5031648	5033540	AT5G15500	-	-	GO:0008150::biological_process;GO:0016020::membrane;GO:0016021::integral component of membrane
1	6376788	6377130	6376917;6376968	203	242	226	248	271	116	5.25504	5.55012	4.72841	5.53776	5.82896	3.0771	1.79967	1.8943	1.11138	1.17378	0.692879	0.0107443	1	+	+	-	-	AT1G18530	CML15	LastExon	LastExon	LastExon	GO:0005509::calcium ion binding;GO:0008150::biological_process;GO:0046872::metal ion binding	336	6376623	6377256	AT1G18530	CML15	+	GO:0005509::calcium ion binding;GO:0008150::biological_process;GO:0046872::metal ion binding
1	6376788	6377130	6376917;6376968	203	242	226	248	271	116	5.25504	5.55012	4.72841	5.53776	5.82896	3.0771	1.79967	1.8943	1.11138	1.17378	0.692879	0.0107443	1	+	+	-	-	AT1G18540	RPL6A	UTR3	UTR3	UTR3	GO:0000027::ribosomal large subunit assembly;GO:0002181::cytoplasmic translation;GO:0003723::RNA binding;GO:0003735::structural constituent of ribosome;GO:0005622::intracellular;GO:0005783::endoplasmic reticulum;GO:0005829::cytosol;GO:0005840::ribosome;GO:0005886::plasma membrane;GO:0006412::translation;GO:0009506::plasmodesma;GO:0009507::chloroplast;GO:0009735::response to cytokinin;GO:0016020::…	336	6376623	6377256	AT1G18530	CML15	+	GO:0005509::calcium ion binding;GO:0008150::biological_process;GO:0046872::metal ion binding
1	6623805	6624808	6624186;6624194;6624231;6624252	1722	1967	516	2567	2823	333	44.3845	44.9491	10.7691	57.1123	60.5183	8.7842	6.50171	6.88945	4.12147	4.1739	0.690903	0.0447444	1	+	+	+	+	AT1G19190	CXE1	Intergenic	UTR5	LastExon	GO:0005829::cytosol;GO:0008152::metabolic process;GO:0009056::catabolic process;GO:0016787::hydrolase activity;GO:0052689::carboxylic ester hydrolase activity	483	6623823	6624977	AT1G19190	CXE1	+	GO:0005829::cytosol;GO:0008152::metabolic process;GO:0009056::catabolic process;GO:0016787::hydrolase activity;GO:0052689::carboxylic ester hydrolase activity
5	16818149	16818979	16818727;16818711;16818696;16818688	547	607	357	900	908	247	14.1165	13.8867	7.45714	20.0382	19.4799	6.5224	3.07221	2.98662	1.89302	1.8622	0.690141	0.0118148	1	+	+	+	+	AT5G42060	-	Intergenic	UTR3	Intergenic	GO:0003713::transcription coactivator activity;GO:0005634::nucleus;GO:0005667::transcription factor complex;GO:0016592::mediator complex;GO:0060261::positive regulation of transcription initiation from RNA polymerase II promoter	391	16818388	16818955	AT5G42060	-	-	GO:0003713::transcription coactivator activity;GO:0005634::nucleus;GO:0005667::transcription factor complex;GO:0016592::mediator complex;GO:0060261::positive regulation of transcription initiation from RNA polymerase II promoter
2	7918546	7919109	7918927;7918952	213	284	328	502	484	289	5.51264	6.5094	6.85307	11.1867	10.3936	7.627	1.46672	1.36274	0.804404	0.949852	0.689668	0.0334197	1	+	+	-	-	AT2G18193	-	Exon1	Exon1	Exon1	GO:0000166::nucleotide binding;GO:0005524::ATP binding;GO:0005783::endoplasmic reticulum;GO:0016020::membrane;GO:0016021::integral component of membrane;GO:0016787::hydrolase activity;GO:0016887::ATPase activity	517	7917413	7919345	AT2G18193	-	-	GO:0000166::nucleotide binding;GO:0005524::ATP binding;GO:0005783::endoplasmic reticulum;GO:0016020::membrane;GO:0016021::integral component of membrane;GO:0016787::hydrolase activity;GO:0016887::ATPase activity
5	3882431	3883038	3882740;3882731;3882741;3882776	616	651	422	1048	1158	324	15.8939	14.8917	8.81109	23.3298	24.8374	8.5475	2.72943	2.90581	1.80385	1.69011	0.689613	0.0156785	1	+	+	+	+	AT5G12020	HSP17.6	UTR5	LastExon	LastExon	GO:0005737::cytoplasm;GO:0009408::response to heat	376	3882231	3883111	AT5G12020	HSP17.6	-	GO:0005737::cytoplasm;GO:0009408::response to heat
2	18820617	18821877	18821045;18821485;18821045;18821507;18821045;18821485;18821089;18821499	3071	3412	697	4758	5254	477	79.1347	77.9529	14.5393	105.84	112.615	12.5714	8.41911	8.95803	5.44281	5.36153	0.685579	0.0474667	1	+	+	+	+	AT2G45685	-	LastExon	LastExon	LastExon	.	642	18820242	18821889	AT2G45680	TCP9	-	GO:0003677::DNA binding;GO:0003700::sequence-specific DNA binding transcription factor activity;GO:0005634::nucleus;GO:0006351::transcription, DNA-templated;GO:0006355::regulation of transcription, DNA-templated;GO:0008361::regulation of cell size;GO:0048364::root development;GO:1900056::negative regulation of leaf senescence
2	18820617	18821877	18821045;18821485;18821045;18821507;18821045;18821485;18821089;18821499	3071	3412	697	4758	5254	477	79.1347	77.9529	14.5393	105.84	112.615	12.5714	8.41911	8.95803	5.44281	5.36153	0.685579	0.0474667	1	+	+	+	+	AT2G45680	TCP9	UTR5	UTR3	UTR3	GO:0003677::DNA binding;GO:0003700::sequence-specific DNA binding transcription factor activity;GO:0005634::nucleus;GO:0006351::transcription, DNA-templated;GO:0006355::regulation of transcription, DNA-templated;GO:0008361::regulation of cell size;GO:0048364::root development;GO:1900056::negative regulation of leaf senescence	642	18820242	18821889	AT2G45680	TCP9	-	GO:0003677::DNA binding;GO:0003700::sequence-specific DNA binding transcription factor activity;GO:0005634::nucleus;GO:0006351::transcription, DNA-templated;GO:0006355::regulation of transcription, DNA-templated;GO:0008361::regulation of cell size;GO:0048364::root development;GO:1900056::negative regulation of leaf senescence
2	12241984	12242450	12242207;12242193;12242216;12242214	451	486	252	780	783	186	11.6435	11.1231	5.26999	17.3694	16.8011	4.9181	3.53173	3.41618	2.2094	2.11065	0.685532	0.00369683	1	+	+	+	+	AT2G28570	-	UTR5	UTR5	UTR3	GO:0008150::biological_process	451	12241766	12242778	AT2G28570	-	+	GO:0008150::biological_process
4	16387963	16388735	16388247;16388264;16388274;16388305	724	760	377	1234	1302	285	18.676	17.3812	7.87374	27.4664	27.9233	7.5218	3.65157	3.71232	2.37194	2.20749	0.685301	0.020531	1	+	+	+	+	AT4G34230	CAD5	UTR5	Intron2	Intron3	GO:0005829::cytosol;GO:0008270::zinc ion binding;GO:0009699::phenylpropanoid biosynthetic process;GO:0009809::lignin biosynthetic process;GO:0016491::oxidoreductase activity;GO:0045551::cinnamyl-alcohol dehydrogenase activity;GO:0046872::metal ion binding;GO:0052747::sinapyl alcohol dehydrogenase activity;GO:0055114::oxidation-reduction process	591	16386631	16388940	AT4G34230	CAD5	-	GO:0005829::cytosol;GO:0008270::zinc ion binding;GO:0009699::phenylpropanoid biosynthetic process;GO:0009809::lignin biosynthetic process;GO:0016491::oxidoreductase activity;GO:0045551::cinnamyl-alcohol dehydrogenase activity;GO:0046872::metal ion binding;GO:0052747::sinapyl alcohol dehydrogenase activity;GO:0055114::oxidation-reduction process
3	3556775	3557640	3556931;3557533;3556942;3557486	367	412	458	694	722	369	9.47968	9.43292	9.56097	15.4568	15.4939	9.731	1.58841	1.59222	0.991498	0.986607	0.685193	4.47579e-05	0.880343	+	+	-	-	AT3G11340	-	Exon1	LastIntron	LastExon	GO:0006952::defense response;GO:0008152::metabolic process;GO:0010150::leaf senescence;GO:0016740::transferase activity;GO:0016757::transferase activity, transferring glycosyl groups;GO:0016758::transferase activity, transferring hexosyl groups;GO:0043231::intracellular membrane-bounded organelle;GO:0046527::glucosyltransferase activity;GO:0050832::defense response to fungus;GO:0052640::salicylic…	653	3556554	3558361	AT3G11340	-	+	GO:0006952::defense response;GO:0008152::metabolic process;GO:0010150::leaf senescence;GO:0016740::transferase activity;GO:0016757::transferase activity, transferring glycosyl groups;GO:0016758::transferase activity, transferring hexosyl groups;GO:0043231::intracellular membrane-bounded organelle;GO:0046527::glucosyltransferase activity;GO:0050832::defense response to fungus;GO:0052640::salicylic…
4	1041128	1041612	1041367;1041412;1041435;1041431	341	357	275	593	606	209	8.80992	8.17672	5.74908	13.2106	13.008	5.523	2.39192	2.35524	1.53241	1.42227	0.684069	0.0239186	1	+	+	+	+	AT4G02360	-	UTR5	UTR5	LastExon	GO:0003674::molecular_function;GO:0008150::biological_process	284	1041086	1041802	AT4G02360	-	+	GO:0003674::molecular_function;GO:0008150::biological_process
4	16857229	16858102	16857627;16857617;16857610;16857631	1017	1018	435	1700	1722	324	26.2237	23.274	9.08188	37.8302	36.9239	8.5475	4.42588	4.31985	2.88747	2.56269	0.68228	0.0430058	1	+	+	+	+	AT4G35500	-	UTR5	Intron1	Intron1	GO:0000166::nucleotide binding;GO:0000245::spliceosomal complex assembly;GO:0004672::protein kinase activity;GO:0004674::protein serine/threonine kinase activity;GO:0005524::ATP binding;GO:0005634::nucleus;GO:0005737::cytoplasm;GO:0006468::protein phosphorylation;GO:0016301::kinase activity;GO:0016310::phosphorylation;GO:0035556::intracellular signal transduction;GO:0050684::regulation of mRNA pr…	635	16857030	16859620	AT4G35500	-	+	GO:0000166::nucleotide binding;GO:0000245::spliceosomal complex assembly;GO:0004672::protein kinase activity;GO:0004674::protein serine/threonine kinase activity;GO:0005524::ATP binding;GO:0005634::nucleus;GO:0005737::cytoplasm;GO:0006468::protein phosphorylation;GO:0016301::kinase activity;GO:0016310::phosphorylation;GO:0035556::intracellular signal transduction;GO:0050684::regulation of mRNA pr…
3	22379743	22380483	22380013;22380017;22380002;22380024	514	545	356	969	962	288	13.2664	12.4706	7.43631	21.5728	20.6371	7.6007	2.83826	2.71516	1.784	1.67699	0.682192	0.00647673	1	+	+	+	+	AT3G60550	CYCU2-2	UTR5	UTR5	LastExon	GO:0000079::regulation of cyclin-dependent protein serine/threonine kinase activity;GO:0007049::cell cycle;GO:0019901::protein kinase binding;GO:0051301::cell division	373	22379740	22380906	AT3G60550	CYCU2-2	+	GO:0000079::regulation of cyclin-dependent protein serine/threonine kinase activity;GO:0007049::cell cycle;GO:0019901::protein kinase binding;GO:0051301::cell division
4	11418526	11419289	11418844;11418814;11419103;11418780	312	297	357	521	592	288	8.06288	6.80632	7.45714	11.6093	12.708	7.6007	1.5274	1.67195	1.08123	0.912725	0.682146	0.0339329	1	+	+	+	-	AT4G21440	ATMYB102	LastIntron	LastExon	LastExon	GO:0000981::sequence-specific DNA binding RNA polymerase II transcription factor activity;GO:0001135::RNA polymerase II transcription factor recruiting transcription factor activity;GO:0003677::DNA binding;GO:0003700::sequence-specific DNA binding transcription factor activity;GO:0005634::nucleus;GO:0006351::transcription, DNA-templated;GO:0006355::regulation of transcription, DNA-templated;GO:00…	861	11418199	11419769	AT4G21440	ATMYB102	-	GO:0000981::sequence-specific DNA binding RNA polymerase II transcription factor activity;GO:0001135::RNA polymerase II transcription factor recruiting transcription factor activity;GO:0003677::DNA binding;GO:0003700::sequence-specific DNA binding transcription factor activity;GO:0005634::nucleus;GO:0006351::transcription, DNA-templated;GO:0006355::regulation of transcription, DNA-templated;GO:00…
4	15383187	15384803	15383474;15383964;15384441;15383517;15383920;15384602;15383509;15383904;15383570	1504	1683	726	2538	2664	527	38.7688	38.4626	15.1434	56.4674	57.111	13.8864	4.06638	4.11273	2.56011	2.53989	0.681446	0.00258345	1	+	+	+	+	AT4G31800	WRKY18	UTR5	UTR5	LastExon	GO:0002237::response to molecule of bacterial origin;GO:0003677::DNA binding;GO:0003700::sequence-specific DNA binding transcription factor activity;GO:0005515::protein binding;GO:0005634::nucleus;GO:0006351::transcription, DNA-templated;GO:0006355::regulation of transcription, DNA-templated;GO:0009751::response to salicylic acid;GO:0010200::response to chitin;GO:0031347::regulation of defense re…	1218	15382777	15385100	AT4G31800	WRKY18	+	GO:0002237::response to molecule of bacterial origin;GO:0003677::DNA binding;GO:0003700::sequence-specific DNA binding transcription factor activity;GO:0005515::protein binding;GO:0005634::nucleus;GO:0006351::transcription, DNA-templated;GO:0006355::regulation of transcription, DNA-templated;GO:0009751::response to salicylic acid;GO:0010200::response to chitin;GO:0031347::regulation of defense re…
5	4206972	4208124	4207318;4207280;4207301;4207309	2283	2302	591	3273	3590	392	58.8358	52.6005	12.3314	72.8138	76.9551	10.3359	7.04475	7.44542	4.77122	4.26557	0.681191	0.0159405	1	+	+	+	+	AT5G13200	-	UTR5	UTR5	UTR3	GO:0009793::embryo development ending in seed dormancy;GO:0009845::seed germination;GO:0010029::regulation of seed germination;GO:0098755::NA	810	4206738	4208289	AT5G13200	-	+	GO:0009793::embryo development ending in seed dormancy;GO:0009845::seed germination;GO:0010029::regulation of seed germination;GO:0098755::NA
4	11907445	11908061	11907813;11907817;11907808;11907824	768	807	302	1025	1139	184	19.8094	18.4547	6.31149	22.8182	24.4302	4.8655	4.6898	5.02111	3.13862	2.92398	0.679667	0.0183826	1	+	+	+	+	AT4G22620	-	UTR5	UTR5	LastExon	GO:0003674::molecular_function;GO:0009733::response to auxin	398	11907355	11908357	AT4G22620	-	+	GO:0003674::molecular_function;GO:0009733::response to auxin
1	9668519	9670785	9668806;9669197;9668824;9669181;9668743;9669274;9670312;9668786;9669230;9669592	2865	2953	920	5350	5217	743	73.8282	67.4694	19.1844	119.006	111.822	19.5672	6.08191	5.71477	3.84835	3.51689	0.679578	0.0126297	1	+	+	+	+	AT1G27760	SAT32	Intergenic	Intron3	Exon8	GO:0005634::nucleus;GO:0005737::cytoplasm;GO:0009651::response to salt stress	1051	9668601	9671610	AT1G27760	SAT32	+	GO:0005634::nucleus;GO:0005737::cytoplasm;GO:0009651::response to salt stress
4	12142225	12143805	12142512;12143132;12143102;12143390;12143246;12143250	1717	1892	702	2759	3006	501	44.2557	43.2361	14.6435	61.3824	64.44	13.2026	4.64927	4.88086	3.02221	2.95258	0.673607	0.0279081	1	+	+	+	+	AT4G23190	CRK11	UTR5	Exon1	Exon4	GO:0000166::nucleotide binding;GO:0004672::protein kinase activity;GO:0004674::protein serine/threonine kinase activity;GO:0005524::ATP binding;GO:0005886::plasma membrane;GO:0006468::protein phosphorylation;GO:0006979::response to oxidative stress;GO:0009816::defense response to bacterium, incompatible interaction;GO:0016020::membrane;GO:0016021::integral component of membrane;GO:0016301::kinase…	818	12140899	12143833	AT4G23190	CRK11	-	GO:0000166::nucleotide binding;GO:0004672::protein kinase activity;GO:0004674::protein serine/threonine kinase activity;GO:0005524::ATP binding;GO:0005886::plasma membrane;GO:0006468::protein phosphorylation;GO:0006979::response to oxidative stress;GO:0009816::defense response to bacterium, incompatible interaction;GO:0016020::membrane;GO:0016021::integral component of membrane;GO:0016301::kinase…
1	8147958	8148563	8148152;8148188;8148146;8148181	300	350	313	598	661	271	7.75376	8.01684	6.54062	13.3218	14.1867	7.1536	1.86225	1.98316	1.18548	1.2257	0.673398	0.0351349	1	+	+	+	+	AT1G23010	LPR1	Exon2	Exon2	Exon2	GO:0005507::copper ion binding;GO:0005783::endoplasmic reticulum;GO:0005789::endoplasmic reticulum membrane;GO:0010073::meristem maintenance;GO:0016020::membrane;GO:0016036::cellular response to phosphate starvation;GO:0016491::oxidoreductase activity;GO:0016682::oxidoreductase activity, acting on diphenols and related substances as donors, oxygen as acceptor;GO:0016722::oxidoreductase activity, …	1142	8147118	8149891	AT1G23010	LPR1	+	GO:0005507::copper ion binding;GO:0005783::endoplasmic reticulum;GO:0005789::endoplasmic reticulum membrane;GO:0010073::meristem maintenance;GO:0016020::membrane;GO:0016036::cellular response to phosphate starvation;GO:0016491::oxidoreductase activity;GO:0016682::oxidoreductase activity, acting on diphenols and related substances as donors, oxygen as acceptor;GO:0016722::oxidoreductase activity, …
5	22681217	22683842	22681579;22681998;22681576;22682648;22683111;22681583;22681910;22682226;22682692;22683018;22683501;22681575;22681942;22682181;22682650;22683536	3378	3678	1281	5759	6119	964	87.043	84.0284	26.7041	128.102	131.152	25.3795	5.04746	5.16764	3.25954	3.14665	0.673165	0.00190518	1	+	+	+	+	AT5G56010	HSP90-3	Intergenic	UTR5	LastExon	GO:0000166::nucleotide binding;GO:0002376::immune system process;GO:0005515::protein binding;GO:0005524::ATP binding;GO:0005730::nucleolus;GO:0005737::cytoplasm;GO:0005794::Golgi apparatus;GO:0005829::cytosol;GO:0005886::plasma membrane;GO:0006457::protein folding;GO:0006950::response to stress;GO:0006952::defense response;GO:0009408::response to heat;GO:0016020::membrane;GO:0045087::innate immun…	1291	22681238	22684252	AT5G56010	HSP90-3	+	GO:0000166::nucleotide binding;GO:0002376::immune system process;GO:0005515::protein binding;GO:0005524::ATP binding;GO:0005730::nucleolus;GO:0005737::cytoplasm;GO:0005794::Golgi apparatus;GO:0005829::cytosol;GO:0005886::plasma membrane;GO:0006457::protein folding;GO:0006950::response to stress;GO:0006952::defense response;GO:0009408::response to heat;GO:0016020::membrane;GO:0045087::innate immun…
3	4078758	4079696	4079352;4079359;4079356;4079335	1947	2092	451	3023	3031	302	50.1805	47.8041	9.41516	67.2538	64.9758	7.9689	8.43953	8.15367	5.32976	5.07735	0.673023	0.00403147	1	+	+	+	+	AT3G12830	SAUR72	Intergenic	UTR3	UTR3	GO:0003674::molecular_function;GO:0005737::cytoplasm;GO:0007275::multicellular organismal development;GO:0009733::response to auxin;GO:0009734::auxin-activated signaling pathway;GO:0040008::regulation of growth	400	4078651	4079627	AT3G12830	SAUR72	-	GO:0003674::molecular_function;GO:0005737::cytoplasm;GO:0007275::multicellular organismal development;GO:0009733::response to auxin;GO:0009734::auxin-activated signaling pathway;GO:0040008::regulation of growth
4	13975048	13975731	13975403;13975429;13975440;13975471	327	432	354	770	732	315	8.44928	9.88972	7.39465	17.147	15.7082	8.3108	2.06322	1.89009	1.14262	1.33742	0.672701	0.0308283	1	+	+	+	+	AT4G28140	ERF054	LastExon	LastExon	LastExon	GO:0003677::DNA binding;GO:0003700::sequence-specific DNA binding transcription factor activity;GO:0005634::nucleus;GO:0006351::transcription, DNA-templated;GO:0006355::regulation of transcription, DNA-templated;GO:0009873::ethylene-activated signaling pathway;GO:0010200::response to chitin	529	13974493	13975919	AT4G28140	ERF054	-	GO:0003677::DNA binding;GO:0003700::sequence-specific DNA binding transcription factor activity;GO:0005634::nucleus;GO:0006351::transcription, DNA-templated;GO:0006355::regulation of transcription, DNA-templated;GO:0009873::ethylene-activated signaling pathway;GO:0010200::response to chitin
2	475914	476142	476035	102	138	149	246	279	146	2.65328	3.17476	3.1245	5.49328	6.0004	3.8661	1.42088	1.55206	0.849185	1.01609	0.672504	0.0389993	1	-	+	-	-	AT2G02010	GAD4	Exon2	Exon2	Exon2	GO:0003824::catalytic activity;GO:0004351::glutamate decarboxylase activity;GO:0005516::calmodulin binding;GO:0005634::nucleus;GO:0005829::cytosol;GO:0006536::glutamate metabolic process;GO:0016829::lyase activity;GO:0016831::carboxy-lyase activity;GO:0019752::carboxylic acid metabolic process;GO:0030170::pyridoxal phosphate binding	-664	476692	477011	AT2G04155		+	.
5	23435871	23436100	23435992	126	132	193	204	226	143	3.27152	3.03772	4.04102	4.5592	4.86461	3.7872	1.20384	1.28449	0.809578	0.751721	0.672432	0.0152624	1	-	+	-	-	AT5G57850	DAAT	Exon4	Exon4	Exon4	GO:0003824::catalytic activity;GO:0008152::metabolic process;GO:0008153::para-aminobenzoic acid biosynthetic process;GO:0008483::transaminase activity;GO:0008696::4-amino-4-deoxychorismate lyase activity;GO:0009507::chloroplast;GO:0009536::plastid;GO:0009570::chloroplast stroma;GO:0016740::transferase activity;GO:0016829::lyase activity;GO:0046654::tetrahydrofolate biosynthetic process;GO:0047810…	-719	23432790	23435266	AT5G57840	-	-	GO:0016740::transferase activity;GO:0016747::transferase activity, transferring acyl groups other than amino-acyl groups
3	3674619	3674946	3674770;3674800	172	212	210	282	298	142	4.45648	4.86492	4.39513	6.29392	6.40757	3.7609	1.67351	1.70373	1.01396	1.10689	0.671207	0.0305496	1	+	+	-	-	AT3G11640	-	LastExon	LastExon	LastExon	GO:0008150::biological_process;GO:0016021::integral component of membrane	500	3674282	3675262	AT3G11640	-	+	GO:0008150::biological_process;GO:0016021::integral component of membrane
5	25721917	25722574	25722230;25722224;25722224;25722208	1320	1262	323	2008	1953	221	34.029	28.8469	6.74892	44.6802	41.8742	5.8386	7.65255	7.17196	5.04214	4.2743	0.670134	0.0387594	1	+	+	+	+	AT5G64310	AGP1	UTR5	UTR5	UTR3	GO:0005886::plasma membrane;GO:0016020::membrane;GO:0031225::anchored component of membrane	512	25721733	25722678	AT5G64310	AGP1	+	GO:0005886::plasma membrane;GO:0016020::membrane;GO:0031225::anchored component of membrane
5	576740	577208	577008;577016;577006;577045	278	356	274	461	523	191	7.18704	8.15388	5.72825	10.2749	11.2293	5.0496	2.03479	2.2238	1.25467	1.42345	0.669159	0.025525	1	+	+	+	+	AT5G02570	-	Intergenic	UTR3	UTR3	GO:0000786::nucleosome;GO:0003677::DNA binding;GO:0005634::nucleus;GO:0005694::chromosome;GO:0005730::nucleolus;GO:0046982::protein heterodimerization activity	202	576655	577176	AT5G02570	-	-	GO:0000786::nucleosome;GO:0003677::DNA binding;GO:0005634::nucleus;GO:0005694::chromosome;GO:0005730::nucleolus;GO:0046982::protein heterodimerization activity
5	576740	577208	577008;577016;577006;577045	278	356	274	461	523	191	7.18704	8.15388	5.72825	10.2749	11.2293	5.0496	2.03479	2.2238	1.25467	1.42345	0.669159	0.025525	1	+	+	+	+	AT5G02560	HTA12	UTR3	UTR3	UTR3	GO:0000775::chromosome, centromeric region;GO:0000786::nucleosome;GO:0000790::nuclear chromatin;GO:0000792::heterochromatin;GO:0003677::DNA binding;GO:0003682::chromatin binding;GO:0005634::nucleus;GO:0005694::chromosome;GO:0006342::chromatin silencing;GO:0046982::protein heterodimerization activity	202	576655	577176	AT5G02570	-	-	GO:0000786::nucleosome;GO:0003677::DNA binding;GO:0005634::nucleus;GO:0005694::chromosome;GO:0005730::nucleolus;GO:0046982::protein heterodimerization activity
5	24844264	24844662	24844452;24844449;24844440;24844447	326	393	254	455	478	148	8.42352	8.99896	5.31165	10.1414	10.265	3.9187	2.58795	2.61949	1.58586	1.69419	0.666857	0.0240581	1	+	+	+	+	AT5G61850	LFY	UTR5	UTR5	Exon1	GO:0003677::DNA binding;GO:0003700::sequence-specific DNA binding transcription factor activity;GO:0005515::protein binding;GO:0005634::nucleus;GO:0006351::transcription, DNA-templated;GO:0006355::regulation of transcription, DNA-templated;GO:0007275::multicellular organismal development;GO:0009740::gibberellic acid mediated signaling pathway;GO:0009908::flower development;GO:0010077::maintenance…	215	24844248	24846989	AT5G61850	LFY	+	GO:0003677::DNA binding;GO:0003700::sequence-specific DNA binding transcription factor activity;GO:0005515::protein binding;GO:0005634::nucleus;GO:0006351::transcription, DNA-templated;GO:0006355::regulation of transcription, DNA-templated;GO:0007275::multicellular organismal development;GO:0009740::gibberellic acid mediated signaling pathway;GO:0009908::flower development;GO:0010077::maintenance…
1	28924582	28925354	28924813;28925142;28925097;28925092;28925106	652	678	385	821	782	208	16.8213	15.5084	8.04038	18.2813	16.7797	5.4967	3.32587	3.05269	2.0921	1.92881	0.665705	0.0300469	1	+	+	+	+	AT1G76970	-	UTR5	Exon1	Exon2	GO:0005622::intracellular;GO:0005737::cytoplasm;GO:0006886::intracellular protein transport	455	28922415	28925423	AT1G76970	-	-	GO:0005622::intracellular;GO:0005737::cytoplasm;GO:0006886::intracellular protein transport
4	9604417	9607328	9604681;9605613;9606491;9606908;9604699;9605625;9606539;9606923;9604696;9605616;9606895;9604691;9605650;9605791;9606920	4106	4654	1304	7732	8298	1074	105.796	106.32	27.1832	171.982	177.848	28.2725	6.08301	6.29049	3.89196	3.91124	0.665116	0.0275936	1	+	+	+	+	AT4G17085	-	UTR5	Intergenic	Intergenic	GO:0003674::molecular_function;GO:0008150::biological_process;GO:0016020::membrane;GO:0016021::integral component of membrane	-930	9606803	9607320	AT4G06665		+	.
4	9604417	9607328	9604681;9605613;9606491;9606908;9604699;9605625;9606539;9606923;9604696;9605616;9606895;9604691;9605650;9605791;9606920	4106	4654	1304	7732	8298	1074	105.796	106.32	27.1832	171.982	177.848	28.2725	6.08301	6.29049	3.89196	3.91124	0.665116	0.0275936	1	+	+	+	+	AT4G17090	BAM3	UTR5	UTR3	Intergenic	GO:0000024::maltose biosynthetic process;GO:0000272::polysaccharide catabolic process;GO:0005975::carbohydrate metabolic process;GO:0005983::starch catabolic process;GO:0008152::metabolic process;GO:0009409::response to cold;GO:0009507::chloroplast;GO:0009536::plastid;GO:0009570::chloroplast stroma;GO:0016161::beta-amylase activity;GO:0016787::hydrolase activity;GO:0016798::hydrolase activity, ac…	-930	9606803	9607320	AT4G06665		+	.
4	9604417	9607328	9604681;9605613;9606491;9606908;9604699;9605625;9606539;9606923;9604696;9605616;9606895;9604691;9605650;9605791;9606920	4106	4654	1304	7732	8298	1074	105.796	106.32	27.1832	171.982	177.848	28.2725	6.08301	6.29049	3.89196	3.91124	0.665116	0.0275936	1	+	+	+	+	AT4G06665		Intergenic	Intergenic	Intergenic	.	-930	9606803	9607320	AT4G06665		+	.
5	23693402	23695685	23693630;23694188;23695329;23693639;23694117;23693654;23694151;23695331;23693667;23694105	1485	1678	1071	3061	3028	929	38.2794	38.3484	22.3298	68.0989	64.9115	24.459	2.78421	2.65389	1.71427	1.71736	0.664204	0.041183	1	+	+	+	+	AT5G08870		Intergenic	Intergenic	Intergenic	.	-77	23694217	23694466	AT5G08870		-	.
5	23693402	23695685	23693630;23694188;23695329;23693639;23694117;23693654;23694151;23695331;23693667;23694105	1485	1678	1071	3061	3028	929	38.2794	38.3484	22.3298	68.0989	64.9115	24.459	2.78421	2.65389	1.71427	1.71736	0.664204	0.041183	1	+	+	+	+	AT5G58620	-	UTR5	UTR5	LastExon	GO:0003677::DNA binding;GO:0003700::sequence-specific DNA binding transcription factor activity;GO:0006355::regulation of transcription, DNA-templated;GO:0046872::metal ion binding	-77	23694217	23694466	AT5G08870		-	.
2	15896676	15897588	15897154;15897178;15897158;15897190	1555	1706	423	2258	2336	268	40.0826	38.9879	8.83192	50.2402	50.0819	7.0747	7.10139	7.07901	4.53838	4.41443	0.663486	0.0122013	1	+	+	+	+	AT2G37980	-	UTR5	Exon1	Intron1	GO:0005737::cytoplasm;GO:0016020::membrane;GO:0016021::integral component of membrane;GO:0016740::transferase activity;GO:0016757::transferase activity, transferring glycosyl groups	673	15893800	15897805	AT2G37980	-	-	GO:0005737::cytoplasm;GO:0016020::membrane;GO:0016021::integral component of membrane;GO:0016740::transferase activity;GO:0016757::transferase activity, transferring glycosyl groups
1	23770032	23771068	23770438;23770397;23770428;23770454	1435	1693	459	1973	2141	272	36.9914	38.691	9.5818	43.9018	45.9031	7.1799	6.11454	6.39328	3.86059	4.03797	0.663169	0.0094882	1	+	+	+	+	AT1G64060	RBOHF	UTR5	UTR5	Exon2	GO:0002679::respiratory burst involved in defense response;GO:0004601::peroxidase activity;GO:0005509::calcium ion binding;GO:0005515::protein binding;GO:0005622::intracellular;GO:0005886::plasma membrane;GO:0007231::osmosensory signaling pathway;GO:0009723::response to ethylene;GO:0009738::abscisic acid-activated signaling pathway;GO:0009873::ethylene-activated signaling pathway;GO:0010119::regu…	776	23769774	23776984	AT1G64060	RBOHF	+	GO:0002679::respiratory burst involved in defense response;GO:0004601::peroxidase activity;GO:0005509::calcium ion binding;GO:0005515::protein binding;GO:0005622::intracellular;GO:0005886::plasma membrane;GO:0007231::osmosensory signaling pathway;GO:0009723::response to ethylene;GO:0009738::abscisic acid-activated signaling pathway;GO:0009873::ethylene-activated signaling pathway;GO:0010119::regu…
2	19568587	19569436	19568941;19568944;19568961;19568944	1651	1955	485	3043	3301	385	42.5555	44.675	10.1234	67.6986	70.7619	10.1518	6.66863	6.97038	4.20368	4.41304	0.662528	0.00822229	1	+	+	+	+	AT2G47770	TSPO	UTR5	UTR5	UTR3	GO:0000139::Golgi membrane;GO:0005783::endoplasmic reticulum;GO:0005789::endoplasmic reticulum membrane;GO:0005794::Golgi apparatus;GO:0005795::Golgi stack;GO:0006778::porphyrin-containing compound metabolic process;GO:0006810::transport;GO:0006970::response to osmotic stress;GO:0009507::chloroplast;GO:0009536::plastid;GO:0009651::response to salt stress;GO:0009737::response to abscisic acid;GO:0…	547	19568464	19569507	AT2G47770	TSPO	+	GO:0000139::Golgi membrane;GO:0005783::endoplasmic reticulum;GO:0005789::endoplasmic reticulum membrane;GO:0005794::Golgi apparatus;GO:0005795::Golgi stack;GO:0006778::porphyrin-containing compound metabolic process;GO:0006810::transport;GO:0006970::response to osmotic stress;GO:0009507::chloroplast;GO:0009536::plastid;GO:0009651::response to salt stress;GO:0009737::response to abscisic acid;GO:0…
3	5641945	5642788	5642412;5642465;5642435;5642409	1461	1593	388	1970	2090	232	37.6611	36.407	8.10287	43.835	44.8101	6.1279	7.15335	7.31247	4.64787	4.4931	0.662229	0.00174008	1	+	+	+	+	AT3G16565	-	Intergenic	Exon2	Intron3	GO:0000166::nucleotide binding;GO:0003676::nucleic acid binding;GO:0004812::aminoacyl-tRNA ligase activity;GO:0004813::alanine-tRNA ligase activity;GO:0005524::ATP binding;GO:0006419::alanyl-tRNA aminoacylation;GO:0016876::ligase activity, forming aminoacyl-tRNA and related compounds;GO:0043039::tRNA aminoacylation	407	5639704	5642774	AT3G16565	-	-	GO:0000166::nucleotide binding;GO:0003676::nucleic acid binding;GO:0004812::aminoacyl-tRNA ligase activity;GO:0004813::alanine-tRNA ligase activity;GO:0005524::ATP binding;GO:0006419::alanyl-tRNA aminoacylation;GO:0016876::ligase activity, forming aminoacyl-tRNA and related compounds;GO:0043039::tRNA aminoacylation
4	13878820	13879817	13879222;13879225;13879193;13879197	1962	2176	559	2445	2668	311	50.5669	49.7227	11.6648	54.399	57.1967	8.2056	6.6295	6.97045	4.335	4.26263	0.66159	0.0355453	1	+	+	+	+	AT4G27870	-	UTR5	UTR5	Intron1	GO:0005381::iron ion transmembrane transporter activity;GO:0005384::manganese ion transmembrane transporter activity;GO:0005783::endoplasmic reticulum;GO:0005789::endoplasmic reticulum membrane;GO:0006880::intracellular sequestering of iron ion;GO:0010168::ER body;GO:0016020::membrane;GO:0016021::integral component of membrane;GO:0030026::cellular manganese ion homeostasis;GO:0034755::iron ion tr…	617	13878701	13882905	AT4G27870	-	+	GO:0005381::iron ion transmembrane transporter activity;GO:0005384::manganese ion transmembrane transporter activity;GO:0005783::endoplasmic reticulum;GO:0005789::endoplasmic reticulum membrane;GO:0006880::intracellular sequestering of iron ion;GO:0010168::ER body;GO:0016020::membrane;GO:0016021::integral component of membrane;GO:0030026::cellular manganese ion homeostasis;GO:0034755::iron ion tr…
5	14912857	14913963	14913173;14913158;14913168;14913178	1337	1395	563	2300	2259	423	34.4669	31.8846	11.7481	51.1742	48.4318	11.1512	4.58912	4.34319	2.93383	2.71402	0.661332	0.0103522	1	+	+	+	+	AT5G37540	-	UTR5	UTR5	LastExon	GO:0003677::DNA binding;GO:0004190::aspartic-type endopeptidase activity;GO:0006508::proteolysis;GO:0008233::peptidase activity;GO:0016020::membrane;GO:0016021::integral component of membrane;GO:0016787::hydrolase activity;GO:0030163::protein catabolic process	751	14912659	14914449	AT5G37540	-	+	GO:0003677::DNA binding;GO:0004190::aspartic-type endopeptidase activity;GO:0006508::proteolysis;GO:0008233::peptidase activity;GO:0016020::membrane;GO:0016021::integral component of membrane;GO:0016787::hydrolase activity;GO:0030163::protein catabolic process
5	2069122	2069582	2069352;2069393;2069355;2069379	279	320	230	380	378	131	7.2128	7.33164	4.81173	8.47344	8.12197	3.4716	2.44079	2.33955	1.499	1.5237	0.661271	0.0277093	1	+	+	+	+	AT5G06710	HAT14	LastIntron	LastExon	LastExon	GO:0003677::DNA binding;GO:0003700::sequence-specific DNA binding transcription factor activity;GO:0005634::nucleus;GO:0006351::transcription, DNA-templated;GO:0006355::regulation of transcription, DNA-templated;GO:0043565::sequence-specific DNA binding	1026	2067941	2070378	AT5G06710	HAT14	-	GO:0003677::DNA binding;GO:0003700::sequence-specific DNA binding transcription factor activity;GO:0005634::nucleus;GO:0006351::transcription, DNA-templated;GO:0006355::regulation of transcription, DNA-templated;GO:0043565::sequence-specific DNA binding
5	1239105	1240218	1239501;1239981;1239437;1239979;1239461;1239917;1239492;1239951	688	799	607	1109	1120	411	17.7486	18.272	12.6646	24.6864	24.023	10.8356	2.27827	2.21704	1.40143	1.44276	0.6604	0.00368328	1	+	+	+	+	AT5G04390	-	UTR5	UTR5	LastExon	GO:0003676::nucleic acid binding;GO:0005634::nucleus;GO:0008150::biological_process	841	1238820	1240517	AT5G04390	-	+	GO:0003676::nucleic acid binding;GO:0005634::nucleus;GO:0008150::biological_process
5	8970572	8971441	8970699;8971317;8970861;8971310;8971040;8971272;8971003	357	360	362	496	460	217	9.22208	8.24524	7.56129	11.0533	9.87923	5.7334	1.92788	1.7231	1.21964	1.09045	0.66033	0.0446696	1	+	+	+	+	AT5G25770	-	UTR5	Exon4	Intron6	GO:0008150::biological_process;GO:0016787::hydrolase activity	1118	8969215	8972125	AT5G25770	-	-	GO:0008150::biological_process;GO:0016787::hydrolase activity
5	4286800	4287968	4287092;4287589;4287133;4287626;4287084;4287120	1092	1153	553	1923	2069	443	28.1557	26.3574	11.5398	42.7898	44.3601	11.6772	3.66439	3.79886	2.43988	2.28404	0.65982	0.00607607	1	+	+	+	+	AT5G13370	-	UTR5	Intron1	Intron3	GO:0005829::cytosol	644	4286740	4289663	AT5G13370	-	+	GO:0005829::cytosol
4	11766020	11767355	11766941;11766968;11766934;11766919	3320	3615	630	5224	5762	450	85.549	82.5894	13.1437	116.204	123.501	11.8613	9.7969	10.4121	6.50875	6.28357	0.65972	0.031781	1	+	+	+	+	AT4G22240	PAP2	UTR5	Intron1	UTR3	GO:0005739::mitochondrion;GO:0008150::biological_process;GO:0009507::chloroplast;GO:0009534::chloroplast thylakoid;GO:0009535::chloroplast thylakoid membrane;GO:0009536::plastid;GO:0009579::thylakoid;GO:0010287::plastoglobule;GO:0031977::thylakoid lumen	734	11765803	11767422	AT4G22240	PAP2	-	GO:0005739::mitochondrion;GO:0008150::biological_process;GO:0009507::chloroplast;GO:0009534::chloroplast thylakoid;GO:0009535::chloroplast thylakoid membrane;GO:0009536::plastid;GO:0009579::thylakoid;GO:0010287::plastoglobule;GO:0031977::thylakoid lumen
2	13612914	13613573	13613229;13613238;13613267;13613240	852	1040	336	1304	1410	218	21.9733	23.7764	7.01971	29.0232	30.2377	5.7597	5.03901	5.24987	3.13023	3.38709	0.658736	0.00875446	1	+	+	+	+	AT2G31990	-	Exon1	Exon1	LastIntron	GO:0000139::Golgi membrane;GO:0005794::Golgi apparatus;GO:0008150::biological_process;GO:0016020::membrane;GO:0016021::integral component of membrane;GO:0016740::transferase activity;GO:0016757::transferase activity, transferring glycosyl groups	484	13611300	13613728	AT2G31990	-	-	GO:0000139::Golgi membrane;GO:0005794::Golgi apparatus;GO:0008150::biological_process;GO:0016020::membrane;GO:0016021::integral component of membrane;GO:0016740::transferase activity;GO:0016757::transferase activity, transferring glycosyl groups
5	2002275	2003167	2002891;2002888;2002886;2002886	1280	1412	463	1928	1870	295	32.9986	32.2729	9.66512	42.901	40.0955	7.7848	5.51087	5.15049	3.41419	3.33911	0.658725	0.0496383	1	+	+	+	+	AT5G06550	-	Intergenic	Exon1	Exon1	GO:0000987::core promoter proximal region sequence-specific DNA binding;GO:0005634::nucleus;GO:0010030::positive regulation of seed germination;GO:0043985::histone H4-R3 methylation	391	2001071	2003112	AT5G06550	-	-	GO:0000987::core promoter proximal region sequence-specific DNA binding;GO:0005634::nucleus;GO:0010030::positive regulation of seed germination;GO:0043985::histone H4-R3 methylation
1	11911678	11913269	11911911;11912249;11911935;11911935;11912322;11911908;11912324;11912714;11913068	1043	1128	669	2094	2109	585	26.8934	25.7864	13.9561	46.5928	45.2173	15.4118	3.02319	2.93394	1.927	1.84768	0.658263	0.00316889	1	+	+	+	+	AT1G32870	ANAC13	UTR5	UTR5	LastIntron	GO:0003677::DNA binding;GO:0003700::sequence-specific DNA binding transcription factor activity;GO:0005515::protein binding;GO:0005634::nucleus;GO:0005737::cytoplasm;GO:0005783::endoplasmic reticulum;GO:0005789::endoplasmic reticulum membrane;GO:0006351::transcription, DNA-templated;GO:0006355::regulation of transcription, DNA-templated;GO:0010114::response to red light;GO:0010224::response to UV…	805	11911668	11913947	AT1G32870	ANAC13	+	GO:0003677::DNA binding;GO:0003700::sequence-specific DNA binding transcription factor activity;GO:0005515::protein binding;GO:0005634::nucleus;GO:0005737::cytoplasm;GO:0005783::endoplasmic reticulum;GO:0005789::endoplasmic reticulum membrane;GO:0006351::transcription, DNA-templated;GO:0006355::regulation of transcription, DNA-templated;GO:0010114::response to red light;GO:0010224::response to UV…
2	14990440	14990977	14990724;14990696;14990750;14990732	592	676	276	946	935	185	15.2757	15.4627	5.76991	21.0613	20.0585	4.8918	4.30543	4.10043	2.64748	2.67989	0.657975	0.0378404	1	+	+	+	+	AT2G08745		Intergenic	Intergenic	Intergenic	.	168	14990540	14990685	AT2G08745		+	.
2	14990440	14990977	14990724;14990696;14990750;14990732	592	676	276	946	935	185	15.2757	15.4627	5.76991	21.0613	20.0585	4.8918	4.30543	4.10043	2.64748	2.67989	0.657975	0.0378404	1	+	+	+	+	AT2G35658	-	Intergenic	UTR3	UTR3	GO:0003674::molecular_function;GO:0008150::biological_process;GO:0016020::membrane;GO:0016021::integral component of membrane	168	14990540	14990685	AT2G08745		+	.
3	2620803	2621858	2621134;2621154;2621207;2621173	1390	1575	577	2462	2675	452	35.8322	35.9958	12.0397	54.7771	57.3467	11.9139	4.59775	4.81343	2.97617	2.98976	0.657628	0.0390735	1	+	+	+	+	AT3G08630	RER2	UTR5	UTR5	LastExon	GO:0007275::multicellular organismal development;GO:0009507::chloroplast;GO:0009536::plastid;GO:0016020::membrane;GO:0016021::integral component of membrane;GO:0031969::chloroplast membrane	617	2620713	2622220	AT3G08630	RER2	+	GO:0007275::multicellular organismal development;GO:0009507::chloroplast;GO:0009536::plastid;GO:0016020::membrane;GO:0016021::integral component of membrane;GO:0031969::chloroplast membrane
3	18637961	18638685	18638165;18638202;18638233;18638267	463	510	432	726	755	297	11.9526	11.6712	9.01939	16.1685	16.2011	7.8374	2.06299	2.06715	1.32521	1.29401	0.657053	0.0116402	1	+	+	+	+	AT3G50280	-	LastExon	LastExon	LastExon	GO:0016740::transferase activity;GO:0016746::transferase activity, transferring acyl groups;GO:0016747::transferase activity, transferring acyl groups other than amino-acyl groups	588	18637735	18639475	AT3G50280	-	+	GO:0016740::transferase activity;GO:0016746::transferase activity, transferring acyl groups;GO:0016747::transferase activity, transferring acyl groups other than amino-acyl groups
5	25159242	25160588	25159634;25159604;25159679;25160073;25159677;25160181	1031	1126	586	1654	1598	400	26.5843	25.7407	12.2272	36.8072	34.2666	10.5463	3.49006	3.24916	2.17419	2.1052	0.655175	0.0463008	1	+	+	+	+	AT5G62670	AHA11	UTR5	UTR5	Intron6	GO:0000166::nucleotide binding;GO:0005524::ATP binding;GO:0005886::plasma membrane;GO:0006754::ATP biosynthetic process;GO:0006810::transport;GO:0006811::ion transport;GO:0008553::hydrogen-exporting ATPase activity, phosphorylative mechanism;GO:0015992::proton transport;GO:0016020::membrane;GO:0016021::integral component of membrane;GO:0016787::hydrolase activity;GO:0016887::ATPase activity;GO:00…	707	25159208	25165209	AT5G62670	AHA11	+	GO:0000166::nucleotide binding;GO:0005524::ATP binding;GO:0005886::plasma membrane;GO:0006754::ATP biosynthetic process;GO:0006810::transport;GO:0006811::ion transport;GO:0008553::hydrogen-exporting ATPase activity, phosphorylative mechanism;GO:0015992::proton transport;GO:0016020::membrane;GO:0016021::integral component of membrane;GO:0016787::hydrolase activity;GO:0016887::ATPase activity;GO:00…
4	16343768	16344676	16344429;16344374;16344365;16344398	592	676	450	1150	1125	366	15.2757	15.4627	9.39433	25.5982	24.1302	9.6521	2.65209	2.49999	1.62606	1.64596	0.654975	0.0478888	1	+	+	+	+	AT4G08935		LastIntron	Intergenic	Intergenic	.	596	16343057	16344818	AT4G34131	UGT73B3	-	GO:0006952::defense response;GO:0008152::metabolic process;GO:0016740::transferase activity;GO:0016757::transferase activity, transferring glycosyl groups;GO:0016758::transferase activity, transferring hexosyl groups;GO:0035251::UDP-glucosyltransferase activity;GO:0043231::intracellular membrane-bounded organelle;GO:0047893::flavonol 3-O-glucosyltransferase activity;GO:0051707::response to other …
4	16343768	16344676	16344429;16344374;16344365;16344398	592	676	450	1150	1125	366	15.2757	15.4627	9.39433	25.5982	24.1302	9.6521	2.65209	2.49999	1.62606	1.64596	0.654975	0.0478888	1	+	+	+	+	AT4G34131	UGT73B3	LastExon	LastExon	LastExon	GO:0006952::defense response;GO:0008152::metabolic process;GO:0016740::transferase activity;GO:0016757::transferase activity, transferring glycosyl groups;GO:0016758::transferase activity, transferring hexosyl groups;GO:0035251::UDP-glucosyltransferase activity;GO:0043231::intracellular membrane-bounded organelle;GO:0047893::flavonol 3-O-glucosyltransferase activity;GO:0051707::response to other …	596	16343057	16344818	AT4G34131	UGT73B3	-	GO:0006952::defense response;GO:0008152::metabolic process;GO:0016740::transferase activity;GO:0016757::transferase activity, transferring glycosyl groups;GO:0016758::transferase activity, transferring hexosyl groups;GO:0035251::UDP-glucosyltransferase activity;GO:0043231::intracellular membrane-bounded organelle;GO:0047893::flavonol 3-O-glucosyltransferase activity;GO:0051707::response to other …
3	8267999	8268772	8268437;8268448;8268434;8268438	1328	1421	341	1773	1976	210	34.235	32.4785	7.12386	39.4538	42.3671	5.5493	7.10969	7.63467	4.80568	4.55912	0.654844	0.0304943	1	+	+	+	+	AT3G23170	-	UTR5	UTR3	UTR3	GO:0008150::biological_process	575	8267920	8268961	AT3G23170	-	-	GO:0008150::biological_process
3	7887223	7888678	7887557;7888020;7888562;7887599;7887582;7887578	2094	2319	691	3788	3970	551	53.9672	52.9888	14.4144	84.2674	85.0985	14.5176	5.8045	5.86175	3.74398	3.6761	0.652834	0.000522347	1	+	+	+	+	AT3G22310	RH9	Intergenic	UTR5	Exon4	GO:0000166::nucleotide binding;GO:0003676::nucleic acid binding;GO:0003677::DNA binding;GO:0003723::RNA binding;GO:0004004::ATP-dependent RNA helicase activity;GO:0004386::helicase activity;GO:0005524::ATP binding;GO:0005730::nucleolus;GO:0005737::cytoplasm;GO:0009409::response to cold;GO:0009414::response to water deprivation;GO:0009651::response to salt stress;GO:0010501::RNA secondary structur…	674	7887276	7890153	AT3G22310	RH9	+	GO:0000166::nucleotide binding;GO:0003676::nucleic acid binding;GO:0003677::DNA binding;GO:0003723::RNA binding;GO:0004004::ATP-dependent RNA helicase activity;GO:0004386::helicase activity;GO:0005524::ATP binding;GO:0005730::nucleolus;GO:0005737::cytoplasm;GO:0009409::response to cold;GO:0009414::response to water deprivation;GO:0009651::response to salt stress;GO:0010501::RNA secondary structur…
4	13074113	13075417	13074600;13074549;13074616;13074502	1321	1618	640	2630	2596	518	34.0547	36.978	13.352	58.5134	55.6537	13.6497	4.28679	4.07728	2.55053	2.76947	0.652778	0.00982821	1	+	+	+	+	AT4G25630	MED36A	UTR5	UTR5	Exon5	GO:0000494::box C/D snoRNA 3'-end processing;GO:0003723::RNA binding;GO:0005634::nucleus;GO:0005730::nucleolus;GO:0006351::transcription, DNA-templated;GO:0006355::regulation of transcription, DNA-templated;GO:0006364::rRNA processing;GO:0008033::tRNA processing;GO:0008168::methyltransferase activity;GO:0008649::rRNA methyltransferase activity;GO:0015030::Cajal body;GO:0016592::mediator complex;G…	675	13074090	13076432	AT4G25630	MED36A	+	GO:0000494::box C/D snoRNA 3'-end processing;GO:0003723::RNA binding;GO:0005634::nucleus;GO:0005730::nucleolus;GO:0006351::transcription, DNA-templated;GO:0006355::regulation of transcription, DNA-templated;GO:0006364::rRNA processing;GO:0008033::tRNA processing;GO:0008168::methyltransferase activity;GO:0008649::rRNA methyltransferase activity;GO:0015030::Cajal body;GO:0016592::mediator complex;G…
5	16325222	16325691	16325330;16325529;16325558	220	240	282	328	350	188	5.69296	5.50444	5.89489	7.31696	7.52193	4.9707	1.47202	1.51325	0.965745	0.933765	0.652235	0.00304716	1	+	+	-	-	AT5G40780	LHT1	UTR5	UTR5	Exon3	GO:0003333::amino acid transmembrane transport;GO:0005886::plasma membrane;GO:0006810::transport;GO:0006865::amino acid transport;GO:0015171::amino acid transmembrane transporter activity;GO:0015293::symporter activity;GO:0016020::membrane;GO:0016021::integral component of membrane;GO:0043090::amino acid import;GO:0055085::transmembrane transport;GO:0080167::response to karrikin	1146	16324310	16327281	AT5G40780	LHT1	+	GO:0003333::amino acid transmembrane transport;GO:0005886::plasma membrane;GO:0006810::transport;GO:0006865::amino acid transport;GO:0015171::amino acid transmembrane transporter activity;GO:0015293::symporter activity;GO:0016020::membrane;GO:0016021::integral component of membrane;GO:0043090::amino acid import;GO:0055085::transmembrane transport;GO:0080167::response to karrikin
1	5171234	5171669	5171461;5171468;5171443;5171498	282	343	209	499	568	162	7.29008	7.85696	4.3743	11.12	12.1937	4.2869	2.59395	2.84441	1.66657	1.79616	0.651259	0.0400419	1	+	+	+	+	AT1G15010	-	LastExon	LastExon	UTR3	GO:0016020::membrane;GO:0016021::integral component of membrane;GO:0050832::defense response to fungus	270	5171181	5171956	AT1G15010	-	+	GO:0016020::membrane;GO:0016021::integral component of membrane;GO:0050832::defense response to fungus
4	13275281	13275845	13275390;13275729;13275426;13275743	256	275	275	348	382	171	6.62032	6.30384	5.74908	7.76176	8.20769	4.5236	1.71584	1.81442	1.15154	1.0965	0.651104	0.0171289	1	+	+	-	-	AT4G26200	ACS7	UTR5	Intron1	Exon2	GO:0003824::catalytic activity;GO:0005515::protein binding;GO:0009058::biosynthetic process;GO:0009693::ethylene biosynthetic process;GO:0009835::fruit ripening;GO:0016829::lyase activity;GO:0016847::1-aminocyclopropane-1-carboxylate synthase activity;GO:0030170::pyridoxal phosphate binding;GO:0042218::1-aminocyclopropane-1-carboxylate biosynthetic process;GO:0042802::identical protein binding	363	13275200	13277188	AT4G26200	ACS7	+	GO:0003824::catalytic activity;GO:0005515::protein binding;GO:0009058::biosynthetic process;GO:0009693::ethylene biosynthetic process;GO:0009835::fruit ripening;GO:0016829::lyase activity;GO:0016847::1-aminocyclopropane-1-carboxylate synthase activity;GO:0030170::pyridoxal phosphate binding;GO:0042218::1-aminocyclopropane-1-carboxylate biosynthetic process;GO:0042802::identical protein binding
1	18678432	18680092	18679398;18679398;18679398;18679437	1861	2176	803	3269	3596	621	47.9651	49.7227	16.7473	72.7248	77.0837	16.3586	4.44566	4.71212	2.86405	2.969	0.650748	0.0283307	1	+	+	+	+	AT1G50420	SCL3	UTR5	LastExon	LastExon	GO:0000989::transcription factor binding transcription factor activity;GO:0003700::sequence-specific DNA binding transcription factor activity;GO:0005634::nucleus;GO:0006351::transcription, DNA-templated;GO:0006355::regulation of transcription, DNA-templated;GO:0009739::response to gibberellin;GO:0043565::sequence-specific DNA binding	1038	18677694	18680300	AT1G50420	SCL3	-	GO:0000989::transcription factor binding transcription factor activity;GO:0003700::sequence-specific DNA binding transcription factor activity;GO:0005634::nucleus;GO:0006351::transcription, DNA-templated;GO:0006355::regulation of transcription, DNA-templated;GO:0009739::response to gibberellin;GO:0043565::sequence-specific DNA binding
3	6089576	6093057	6089831;6090789;6089845;6090355;6089866;6090413;6091471;6091878;6092443;6092786;6089858;6090430;6091920;6092421;6092798;6092455;6092433;6092740	3790	4161	1354	7010	7252	1104	97.6562	95.0601	28.2247	155.925	155.432	29.0615	5.36535	5.34838	3.45996	3.36798	0.64994	0.0120682	1	+	+	+	+	AT3G17790	PAP17	UTR5	Intergenic	Intergenic	GO:0003993::acid phosphatase activity;GO:0004601::peroxidase activity;GO:0005576::extracellular region;GO:0009986::cell surface;GO:0016311::dephosphorylation;GO:0016491::oxidoreductase activity;GO:0016787::hydrolase activity;GO:0016791::phosphatase activity;GO:0030643::cellular phosphate ion homeostasis;GO:0042542::response to hydrogen peroxide;GO:0046872::metal ion binding;GO:0055114::oxidation-…	-275	6091592	6092188	AT3G03535		+	.
3	6089576	6093057	6089831;6090789;6089845;6090355;6089866;6090413;6091471;6091878;6092443;6092786;6089858;6090430;6091920;6092421;6092798;6092455;6092433;6092740	3790	4161	1354	7010	7252	1104	97.6562	95.0601	28.2247	155.925	155.432	29.0615	5.36535	5.34838	3.45996	3.36798	0.64994	0.0120682	1	+	+	+	+	AT3G03535		Intergenic	Intergenic	Intergenic	.	-275	6091592	6092188	AT3G03535		+	.
3	6089576	6093057	6089831;6090789;6089845;6090355;6089866;6090413;6091471;6091878;6092443;6092786;6089858;6090430;6091920;6092421;6092798;6092455;6092433;6092740	3790	4161	1354	7010	7252	1104	97.6562	95.0601	28.2247	155.925	155.432	29.0615	5.36535	5.34838	3.45996	3.36798	0.64994	0.0120682	1	+	+	+	+	AT3G17800	-	UTR5	UTR3	Intergenic	GO:0009507::chloroplast;GO:0009536::plastid;GO:0009611::response to wounding;GO:0010193::response to ozone;GO:0010224::response to UV-B	-275	6091592	6092188	AT3G03535		+	.
2	9227169	9227645	9227339;9227404;9227503	237	252	231	347	354	150	6.13088	5.77852	4.83256	7.73952	7.60765	3.9713	1.94886	1.91566	1.26866	1.19575	0.649048	0.0131921	1	+	+	+	-	AT2G21550	-	UTR5	UTR5	Intron1	GO:0004146::dihydrofolate reductase activity;GO:0004799::thymidylate synthase activity;GO:0006231::dTMP biosynthetic process;GO:0006545::glycine biosynthetic process;GO:0006730::one-carbon metabolic process;GO:0008168::methyltransferase activity;GO:0009165::nucleotide biosynthetic process;GO:0016491::oxidoreductase activity;GO:0016740::transferase activity;GO:0032259::methylation;GO:0046654::tetr…	490	9226917	9230205	AT2G21550	-	+	GO:0004146::dihydrofolate reductase activity;GO:0004799::thymidylate synthase activity;GO:0006231::dTMP biosynthetic process;GO:0006545::glycine biosynthetic process;GO:0006730::one-carbon metabolic process;GO:0008168::methyltransferase activity;GO:0009165::nucleotide biosynthetic process;GO:0016491::oxidoreductase activity;GO:0016740::transferase activity;GO:0032259::methylation;GO:0046654::tetr…
3	1062319	1063061	1062644;1062849;1062608;1062859;1062845;1062687;1062844	459	520	306	745	740	211	11.8496	11.8996	6.39481	16.591	15.8796	5.5756	2.97564	2.84805	1.853	1.86082	0.64903	0.0377759	1	+	+	+	+	AT3G04070	NAC047	UTR5	Exon2	LastIntron	GO:0003677::DNA binding;GO:0003700::sequence-specific DNA binding transcription factor activity;GO:0005634::nucleus;GO:0006351::transcription, DNA-templated;GO:0006355::regulation of transcription, DNA-templated;GO:0009413::response to flooding;GO:0009793::embryo development ending in seed dormancy;GO:0010365::positive regulation of ethylene biosynthetic process;GO:0043565::sequence-specific DNA …	544	1061300	1063234	AT3G04070	NAC047	-	GO:0003677::DNA binding;GO:0003700::sequence-specific DNA binding transcription factor activity;GO:0005634::nucleus;GO:0006351::transcription, DNA-templated;GO:0006355::regulation of transcription, DNA-templated;GO:0009413::response to flooding;GO:0009793::embryo development ending in seed dormancy;GO:0010365::positive regulation of ethylene biosynthetic process;GO:0043565::sequence-specific DNA …
1	28377388	28378291	28377690;28377689;28377675;28377697	1323	1385	416	1921	1894	266	34.1062	31.6562	8.68611	42.7453	40.6099	7.0221	6.08725	5.78316	3.92652	3.64446	0.648817	0.00935547	1	+	+	+	+	AT1G75580	-	UTR5	UTR5	UTR3	GO:0005575::cellular_component;GO:0009733::response to auxin	462	28377377	28378310	AT1G75580	-	+	GO:0005575::cellular_component;GO:0009733::response to auxin
4	16893079	16893529	16893285;16893313;16893296;16893303	453	435	285	576	645	177	11.695	9.95824	5.95738	12.8325	13.8438	4.6814	2.74117	2.95719	1.96311	1.67158	0.648714	0.0354052	1	+	+	+	+	AT4G35590	RKD5	Exon2	Exon3	Intron3	GO:0003677::DNA binding;GO:0003700::sequence-specific DNA binding transcription factor activity;GO:0005634::nucleus;GO:0006351::transcription, DNA-templated;GO:0006355::regulation of transcription, DNA-templated	395	16892909	16895105	AT4G35590	RKD5	+	GO:0003677::DNA binding;GO:0003700::sequence-specific DNA binding transcription factor activity;GO:0005634::nucleus;GO:0006351::transcription, DNA-templated;GO:0006355::regulation of transcription, DNA-templated
5	26597445	26598029	26597624;26597819	310	314	358	500	496	259	8.01136	7.1946	7.47797	11.1422	10.6507	6.838	1.62945	1.55758	1.07133	0.962106	0.648294	0.0193758	1	+	+	-	-	AT5G66631	-	LastExon	LastExon	LastExon	GO:0003674::molecular_function;GO:0003723::RNA binding;GO:0004519::endonuclease activity;GO:0008150::biological_process;GO:0009451::RNA modification;GO:0043231::intracellular membrane-bounded organelle;GO:0090305::nucleic acid phosphodiester bond hydrolysis	1530	26596207	26598302	AT5G66631	-	+	GO:0003674::molecular_function;GO:0003723::RNA binding;GO:0004519::endonuclease activity;GO:0008150::biological_process;GO:0009451::RNA modification;GO:0043231::intracellular membrane-bounded organelle;GO:0090305::nucleic acid phosphodiester bond hydrolysis
4	14579781	14581514	14580375;14580882;14580393;14580891;14580396;14580393	3731	3614	772	5953	6532	595	96.1363	82.5666	16.1016	132.417	140.002	15.6748	8.44776	8.93166	5.97061	5.12785	0.647021	0.0394111	1	+	+	+	+	AT4G29780	-	UTR5	UTR5	UTR3	.	1084	14579563	14582057	AT4G29780	-	+	.
4	12936025	12936582	12936261;12936258;12936242;12936268	452	544	367	585	665	210	11.6693	12.4478	7.66544	13.0326	14.2724	5.5493	2.34851	2.57193	1.52233	1.62389	0.645172	0.0449071	1	+	+	+	+	AT4G25260	PMEI7	LastExon	LastExon	LastExon	GO:0004857::enzyme inhibitor activity;GO:0005576::extracellular region;GO:0009641::shade avoidance;GO:0043086::negative regulation of catalytic activity;GO:0048046::apoplast	932	12935710	12937236	AT4G25260	PMEI7	-	GO:0004857::enzyme inhibitor activity;GO:0005576::extracellular region;GO:0009641::shade avoidance;GO:0043086::negative regulation of catalytic activity;GO:0048046::apoplast
1	11417177	11418273	11417511;11417873;11417882;11417451;11417887;11417851	762	785	549	1105	1176	368	19.6549	17.9522	11.4565	24.5974	25.2231	9.7047	2.53459	2.59906	1.71561	1.56699	0.645145	0.0255351	1	+	+	+	+	AT1G31820	-	UTR5	LastExon	LastExon	GO:0003333::amino acid transmembrane transport;GO:0005886::plasma membrane;GO:0005887::integral component of plasma membrane;GO:0006810::transport;GO:0015171::amino acid transmembrane transporter activity;GO:0015179::L-amino acid transmembrane transporter activity;GO:0015203::polyamine transmembrane transporter activity;GO:0015293::symporter activity;GO:0015297::antiporter activity;GO:0015846::po…	739	11416451	11418464	AT1G31820	-	-	GO:0003333::amino acid transmembrane transport;GO:0005886::plasma membrane;GO:0005887::integral component of plasma membrane;GO:0006810::transport;GO:0015171::amino acid transmembrane transporter activity;GO:0015179::L-amino acid transmembrane transporter activity;GO:0015203::polyamine transmembrane transporter activity;GO:0015293::symporter activity;GO:0015297::antiporter activity;GO:0015846::po…
4	4070915	4072172	4071428;4071754;4071345;4071745;4071368;4071701;4071688	1900	2028	698	2885	3245	496	48.9698	46.3424	14.5602	64.1846	69.5618	13.0711	4.91042	5.3218	3.36326	3.18281	0.644417	0.0394013	1	+	+	+	+	AT4G06744	-	UTR5	LastExon	LastExon	GO:0005576::extracellular region	926	4070549	4072470	AT4G06744	-	-	GO:0005576::extracellular region
5	6841142	6841678	6841339;6841339;6841319;6841392	366	394	324	630	647	248	9.45392	9.0218	6.76975	14.0334	13.8866	6.5487	2.14293	2.12051	1.39649	1.33266	0.643562	0.0140233	1	+	+	+	+	AT5G20270	HHP1	LastIntron	LastExon	LastExon	GO:0004872::receptor activity;GO:0009651::response to salt stress;GO:0009725::response to hormone;GO:0009744::response to sucrose;GO:0009788::negative regulation of abscisic acid-activated signaling pathway;GO:0016020::membrane;GO:0016021::integral component of membrane	1536	6840833	6842946	AT5G20270	HHP1	-	GO:0004872::receptor activity;GO:0009651::response to salt stress;GO:0009725::response to hormone;GO:0009744::response to sucrose;GO:0009788::negative regulation of abscisic acid-activated signaling pathway;GO:0016020::membrane;GO:0016021::integral component of membrane
5	1766658	1767154	1766936;1766985;1766968	281	321	327	464	484	235	7.26432	7.35448	6.83224	10.3416	10.3936	6.2068	1.66617	1.67455	1.06324	1.07644	0.642766	0.00053306	1	+	+	-	+	AT5G05860	UGT76C2	LastExon	LastExon	LastExon	GO:0008152::metabolic process;GO:0009690::cytokinin metabolic process;GO:0016740::transferase activity;GO:0016757::transferase activity, transferring glycosyl groups;GO:0016758::transferase activity, transferring hexosyl groups;GO:0042631::cellular response to water deprivation;GO:0043231::intracellular membrane-bounded organelle;GO:0047807::cytokinin 7-beta-glucosyltransferase activity;GO:004831…	-724	1767630	1769477	AT5G05870	UGT76C1	+	GO:0008152::metabolic process;GO:0016740::transferase activity;GO:0016757::transferase activity, transferring glycosyl groups;GO:0016758::transferase activity, transferring hexosyl groups;GO:0043231::intracellular membrane-bounded organelle;GO:0047807::cytokinin 7-beta-glucosyltransferase activity;GO:0080043::quercetin 3-O-glucosyltransferase activity;GO:0080044::quercetin 7-O-glucosyltransferase…
3	23289461	23291359	23290290;23291030;23289749;23290231;23290296;23289735;23290268	3176	3751	876	5655	6096	680	81.8395	85.6957	18.2679	125.789	130.659	17.9103	7.02328	7.29519	4.47996	4.69105	0.642723	0.00565064	1	+	+	+	+	AT3G63010	GID1B	UTR5	UTR5	UTR3	GO:0005515::protein binding;GO:0005634::nucleus;GO:0005737::cytoplasm;GO:0008152::metabolic process;GO:0009056::catabolic process;GO:0009739::response to gibberellin;GO:0009939::positive regulation of gibberellic acid mediated signaling pathway;GO:0010331::gibberellin binding;GO:0010476::gibberellin mediated signaling pathway;GO:0010629::negative regulation of gene expression;GO:0016787::hydrolas…	1167	23289243	23291486	AT3G63010	GID1B	+	GO:0005515::protein binding;GO:0005634::nucleus;GO:0005737::cytoplasm;GO:0008152::metabolic process;GO:0009056::catabolic process;GO:0009739::response to gibberellin;GO:0009939::positive regulation of gibberellic acid mediated signaling pathway;GO:0010331::gibberellin binding;GO:0010476::gibberellin mediated signaling pathway;GO:0010629::negative regulation of gene expression;GO:0016787::hydrolas…
5	20111009	20111856	20111493;20111497;20111476;20111465	1163	1390	476	1990	2064	346	29.9846	31.7704	9.93591	44.2798	44.253	9.1261	4.852	4.84906	3.0178	3.19753	0.64231	0.0327524	1	+	+	+	+	AT5G49560	-	Intergenic	LastExon	LastExon	GO:0008168::methyltransferase activity;GO:0016740::transferase activity;GO:0032259::methylation	373	20110832	20111806	AT5G49560	-	-	GO:0008168::methyltransferase activity;GO:0016740::transferase activity;GO:0032259::methylation
1	21438368	21438661	21438552;21438543	190	187	218	236	225	121	4.92016	4.29392	4.56177	5.27088	4.84318	3.2086	1.64274	1.50944	1.07856	0.941284	0.6421	0.0274444	1	+	+	-	-	AT1G57943	PUP17	LastExon	LastExon	LastExon	GO:0005215::transporter activity;GO:0005345::purine nucleobase transmembrane transporter activity;GO:0006810::transport;GO:0006863::purine nucleobase transport;GO:0016020::membrane;GO:0016021::integral component of membrane;GO:1904823::NA	374	21437501	21438889	AT1G57943	PUP17	-	GO:0005215::transporter activity;GO:0005345::purine nucleobase transmembrane transporter activity;GO:0006810::transport;GO:0006863::purine nucleobase transport;GO:0016020::membrane;GO:0016021::integral component of membrane;GO:1904823::NA
5	1892722	1892975	1892857;1892858	175	182	159	219	251	95	4.53376	4.17972	3.3328	4.8928	5.40036	2.5248	1.9379	2.13893	1.36035	1.25412	0.640931	0.0442127	1	+	+	-	-	AT5G06250	-	LastIntron	LastExon	LastExon	GO:0003677::DNA binding;GO:0003700::sequence-specific DNA binding transcription factor activity;GO:0005634::nucleus;GO:0006351::transcription, DNA-templated;GO:0006355::regulation of transcription, DNA-templated;GO:0010073::meristem maintenance;GO:0010358::leaf shaping;GO:0045892::negative regulation of transcription, DNA-templated;GO:0048366::leaf development	1275	1891963	1894124	AT5G06250	-	-	GO:0003677::DNA binding;GO:0003700::sequence-specific DNA binding transcription factor activity;GO:0005634::nucleus;GO:0006351::transcription, DNA-templated;GO:0006355::regulation of transcription, DNA-templated;GO:0010073::meristem maintenance;GO:0010358::leaf shaping;GO:0045892::negative regulation of transcription, DNA-templated;GO:0048366::leaf development
5	5718765	5719470	5719132;5719131;5719164;5719129	982	1022	345	1299	1467	217	25.3221	23.3653	7.20718	28.912	31.4592	5.7334	5.04273	5.48701	3.51345	3.24195	0.640356	0.030117	1	+	+	+	+	AT5G17350	-	UTR5	UTR5	UTR3	.	619	5718498	5719608	AT5G17350	-	+	.
3	7080227	7081943	7080726;7081607;7080733;7081589;7080747;7081575;7080766;7081580	2037	2299	777	3563	3540	583	52.4989	52.532	16.2057	79.2634	75.8836	15.3592	5.16065	4.9406	3.23953	3.24158	0.64022	0.0386338	1	+	+	+	+	AT3G20300	-	UTR5	Intron1	Exon3	GO:0016020::membrane;GO:0016021::integral component of membrane	1093	7079492	7082178	AT3G20300	-	-	GO:0016020::membrane;GO:0016021::integral component of membrane
3	21716142	21716843	21716503;21716496;21716482;21716474	1249	1269	368	1639	1785	228	32.2	29.0068	7.68627	36.4736	38.274	6.0227	6.05602	6.35496	4.18929	3.77385	0.640209	0.0172824	1	+	+	+	+	AT3G58720	-	LastIntron	Intergenic	Intergenic	GO:0000209::protein polyubiquitination;GO:0042787::protein ubiquitination involved in ubiquitin-dependent protein catabolic process;GO:0043161::proteasome-mediated ubiquitin-dependent protein catabolic process;GO:0061630::ubiquitin protein ligase activity	-607	21715541	21715885	AT3G09145		-	.
3	21716142	21716843	21716503;21716496;21716482;21716474	1249	1269	368	1639	1785	228	32.2	29.0068	7.68627	36.4736	38.274	6.0227	6.05602	6.35496	4.18929	3.77385	0.640209	0.0172824	1	+	+	+	+	AT3G58710	WRKY69	LastIntron	LastExon	UTR3	GO:0003677::DNA binding;GO:0003700::sequence-specific DNA binding transcription factor activity;GO:0005634::nucleus;GO:0006351::transcription, DNA-templated;GO:0006355::regulation of transcription, DNA-templated;GO:0043565::sequence-specific DNA binding	-607	21715541	21715885	AT3G09145		-	.
5	21617961	21619159	21618637;21618655;21618676;21618632	1512	1585	484	2819	3033	418	38.9749	36.2242	10.1026	62.7168	65.0186	11.0197	5.69133	5.90022	3.85791	3.58563	0.639013	0.00857106	1	+	+	+	+	AT5G53290	CRF3	UTR5	UTR3	UTR3	GO:0003677::DNA binding;GO:0003700::sequence-specific DNA binding transcription factor activity;GO:0005515::protein binding;GO:0005634::nucleus;GO:0005737::cytoplasm;GO:0006351::transcription, DNA-templated;GO:0006355::regulation of transcription, DNA-templated;GO:0009736::cytokinin-activated signaling pathway;GO:0009873::ethylene-activated signaling pathway;GO:0042991::transcription factor impor…	721	21617714	21619281	AT5G53290	CRF3	-	GO:0003677::DNA binding;GO:0003700::sequence-specific DNA binding transcription factor activity;GO:0005515::protein binding;GO:0005634::nucleus;GO:0005737::cytoplasm;GO:0006351::transcription, DNA-templated;GO:0006355::regulation of transcription, DNA-templated;GO:0009736::cytokinin-activated signaling pathway;GO:0009873::ethylene-activated signaling pathway;GO:0042991::transcription factor impor…
5	22953020	22953323	22953176;22953181	152	167	208	259	272	158	3.94128	3.83712	4.35347	5.7824	5.85039	4.1817	1.38279	1.39905	0.905319	0.881393	0.638728	0.00169717	1	+	+	-	-	AT5G56740	HAG2	LastExon	LastExon	LastExon	GO:0000781::chromosome, telomeric region;GO:0000790::nuclear chromatin;GO:0004402::histone acetyltransferase activity;GO:0005634::nucleus;GO:0005737::cytoplasm;GO:0005829::cytosol;GO:0006325::chromatin organization;GO:0006348::chromatin silencing at telomere;GO:0008080::N-acetyltransferase activity;GO:0010485::H4 histone acetyltransferase activity;GO:0016573::histone acetylation;GO:0016740::trans…	-572	22946906	22952599	AT5G56730	-	-	.
4	9876384	9877941	9876771;9877199;9876827;9877269;9877800;9876714;9877212;9876713;9877184	1041	1158	744	1724	1802	547	26.8419	26.4716	15.5184	38.364	38.6383	14.4124	2.66187	2.68091	1.72968	1.70582	0.63707	0.000355949	1	+	+	+	+	AT4G17770	TPS5	UTR5	UTR5	Exon2	GO:0003824::catalytic activity;GO:0005737::cytoplasm;GO:0005992::trehalose biosynthetic process;GO:0016311::dephosphorylation;GO:0016740::transferase activity;GO:0016757::transferase activity, transferring glycosyl groups;GO:0016791::phosphatase activity;GO:0070413::trehalose metabolism in response to stress	990	9876172	9880386	AT4G17770	TPS5	+	GO:0003824::catalytic activity;GO:0005737::cytoplasm;GO:0005992::trehalose biosynthetic process;GO:0016311::dephosphorylation;GO:0016740::transferase activity;GO:0016757::transferase activity, transferring glycosyl groups;GO:0016791::phosphatase activity;GO:0070413::trehalose metabolism in response to stress
1	5106070	5106955	5106583;5106592;5106584;5106582	1137	1215	461	1561	1559	280	29.3149	27.7734	9.62346	34.7389	33.4308	7.3903	4.70061	4.52361	3.04619	2.88601	0.636858	0.00542422	1	+	+	+	+	AT1G14820	-	Intergenic	Exon1	Intron1	.	348	5105018	5106861	AT1G14820	-	-	.
5	24986520	24986939	24986704;24986693;24986698;24986711	304	373	299	424	474	182	7.8568	8.54216	6.249	9.452	10.1792	4.8129	1.96389	2.11498	1.25729	1.36696	0.636263	0.0207412	1	+	+	+	+	AT5G62210	-	LastExon	UTR3	UTR3	GO:0003674::molecular_function;GO:0031225::anchored component of membrane;GO:0080167::response to karrikin	-834	24984048	24985895	AT5G62200	ATS3B	-	GO:0005515::protein binding;GO:0005576::extracellular region;GO:0005774::vacuolar membrane;GO:0008150::biological_process;GO:0031225::anchored component of membrane
4	8913912	8914224	8914059;8914078	151	185	190	237	249	126	3.91552	4.24824	3.97853	5.29312	5.3575	3.3401	1.58472	1.60399	0.984162	1.06779	0.635976	0.0373584	1	+	+	-	-	AT4G15620	-	UTR5	UTR5	LastIntron	GO:0005886::plasma membrane;GO:0016020::membrane;GO:0016021::integral component of membrane;GO:0051536::iron-sulfur cluster binding	415	8913653	8915663	AT4G15620	-	+	GO:0005886::plasma membrane;GO:0016020::membrane;GO:0016021::integral component of membrane;GO:0051536::iron-sulfur cluster binding
4	4074020	4074568	4074303;4074302;4074279;4074301	525	617	309	884	991	233	13.5498	14.1151	6.4573	19.6824	21.2586	6.1542	3.19821	3.45432	2.09837	2.18591	0.634849	0.0466001	1	+	+	+	+	AT4G06746	RAP2-9	UTR5	UTR3	UTR3	GO:0003677::DNA binding;GO:0003700::sequence-specific DNA binding transcription factor activity;GO:0005634::nucleus;GO:0006351::transcription, DNA-templated;GO:0006355::regulation of transcription, DNA-templated;GO:0009873::ethylene-activated signaling pathway	441	4073717	4074735	AT4G06746	RAP2-9	-	GO:0003677::DNA binding;GO:0003700::sequence-specific DNA binding transcription factor activity;GO:0005634::nucleus;GO:0006351::transcription, DNA-templated;GO:0006355::regulation of transcription, DNA-templated;GO:0009873::ethylene-activated signaling pathway
1	5668320	5669077	5668546;5668592;5668548;5668541	1068	1121	417	1199	1196	209	27.5374	25.6265	8.70694	26.688	25.6517	5.523	4.83216	4.64452	3.1627	2.94323	0.634172	0.00791017	1	+	+	+	+	AT1G16560	-	Intergenic	UTR5	Intron2	GO:0016020::membrane;GO:0016021::integral component of membrane	240	5668441	5668939	AT1G05243		-	.
1	5668320	5669077	5668546;5668592;5668548;5668541	1068	1121	417	1199	1196	209	27.5374	25.6265	8.70694	26.688	25.6517	5.523	4.83216	4.64452	3.1627	2.94323	0.634172	0.00791017	1	+	+	+	+	AT1G05243		Intergenic	LastExon	Intergenic	.	240	5668441	5668939	AT1G05243		-	.
1	295164	295710	295422;295414;295415;295421	705	751	302	997	1044	194	18.1866	17.1757	6.31149	22.1955	22.3944	5.1285	4.32787	4.36666	2.88151	2.72134	0.633949	0.0247202	1	+	+	+	+	AT1G01810	-	Intergenic	UTR5	LastExon	GO:0003674::molecular_function;GO:0008150::biological_process	230	295207	295859	AT1G01810	-	+	GO:0003674::molecular_function;GO:0008150::biological_process
5	2928146	2929239	2928434;2928804;2928433;2928433;2928447;2928863	1606	1719	554	2398	2480	373	41.3963	39.2848	11.5607	53.3538	53.1678	9.8362	5.42423	5.40532	3.58078	3.39813	0.633899	0.0285405	1	+	+	+	+	AT5G09420	OM64	Intergenic	Intron1	Exon4	GO:0004040::amidase activity;GO:0005515::protein binding;GO:0005739::mitochondrion;GO:0005741::mitochondrial outer membrane;GO:0006626::protein targeting to mitochondrion;GO:0006810::transport;GO:0015031::protein transport;GO:0016020::membrane;GO:0016021::integral component of membrane	519	2928173	2932021	AT5G09420	OM64	+	GO:0004040::amidase activity;GO:0005515::protein binding;GO:0005739::mitochondrion;GO:0005741::mitochondrial outer membrane;GO:0006626::protein targeting to mitochondrion;GO:0006810::transport;GO:0015031::protein transport;GO:0016020::membrane;GO:0016021::integral component of membrane
5	26245263	26246418	26245520;26246149;26245527;26246155;26245526;26246156;26245529;26246145	1715	1881	425	2423	2452	265	44.2042	42.9849	8.87358	53.9098	52.5678	6.9958	7.70602	7.51419	4.98155	4.84414	0.631357	0.00305598	1	+	+	+	+	AT5G65660	-	UTR5	LastIntron	UTR3	GO:0005886::plasma membrane;GO:0016020::membrane;GO:0016021::integral component of membrane	1119	26245134	26246960	AT5G65660	-	-	GO:0005886::plasma membrane;GO:0016020::membrane;GO:0016021::integral component of membrane
1	7619146	7619812	7619462;7619477;7619506;7619485	1356	1535	363	1729	1732	200	34.9563	35.0822	7.58212	38.4752	37.1382	5.2863	7.27829	7.02537	4.61036	4.62696	0.630837	0.0310636	1	+	+	+	+	AT1G21695	-	LastExon	LastExon	UTR3	.	617	7618862	7619919	AT1G21695	-	+	.
1	9449858	9451738	9451235;9450845;9451173;9451224;9451212	3436	3811	939	5792	6034	706	88.5371	87.0661	19.5802	128.836	129.33	18.5941	6.92886	6.95543	4.52177	4.44664	0.63053	0.00399609	1	+	+	+	+	AT1G27200	-	UTR5	LastExon	LastExon	GO:0005794::Golgi apparatus;GO:0008150::biological_process;GO:0016020::membrane;GO:0016021::integral component of membrane;GO:0016740::transferase activity;GO:0016757::transferase activity, transferring glycosyl groups	970	9449338	9451768	AT1G27200	-	-	GO:0005794::Golgi apparatus;GO:0008150::biological_process;GO:0016020::membrane;GO:0016021::integral component of membrane;GO:0016740::transferase activity;GO:0016757::transferase activity, transferring glycosyl groups
5	14887715	14888133	14887912;14887916;14887939;14887912	281	368	252	459	506	173	7.26432	8.42796	5.26999	10.2304	10.865	4.5762	2.23557	2.37424	1.37843	1.59924	0.630524	0.0368053	1	+	+	+	+	AT5G37490	PUB21	UTR5	UTR5	LastExon	GO:0004842::ubiquitin-protein transferase activity;GO:0010200::response to chitin;GO:0016567::protein ubiquitination;GO:0016740::transferase activity	495	14887429	14889151	AT5G37490	PUB21	+	GO:0004842::ubiquitin-protein transferase activity;GO:0010200::response to chitin;GO:0016567::protein ubiquitination;GO:0016740::transferase activity
1	7497095	7497924	7497458;7497438;7497555;7497517	1288	1517	376	1826	1781	223	33.2046	34.6711	7.85291	40.6325	38.1883	5.8912	6.89715	6.48226	4.22832	4.41506	0.630347	0.0275524	1	+	+	+	+	AT1G21410	SKP2A	UTR5	UTR5	Intron2	GO:0004842::ubiquitin-protein transferase activity;GO:0005515::protein binding;GO:0005634::nucleus;GO:0009734::auxin-activated signaling pathway;GO:0010311::lateral root formation;GO:0016567::protein ubiquitination;GO:0019005::SCF ubiquitin ligase complex;GO:0031146::SCF-dependent proteasomal ubiquitin-dependent protein catabolic process;GO:0051781::positive regulation of cell division;GO:0071365…	511	7496998	7499616	AT1G21410	SKP2A	+	GO:0004842::ubiquitin-protein transferase activity;GO:0005515::protein binding;GO:0005634::nucleus;GO:0009734::auxin-activated signaling pathway;GO:0010311::lateral root formation;GO:0016567::protein ubiquitination;GO:0019005::SCF ubiquitin ligase complex;GO:0031146::SCF-dependent proteasomal ubiquitin-dependent protein catabolic process;GO:0051781::positive regulation of cell division;GO:0071365…
1	26323926	26324573	26324218;26324245;26324230;26324203	853	1016	324	1549	1472	242	21.999	23.2283	6.76975	34.472	31.5664	6.3909	5.39392	4.93927	3.2496	3.43119	0.629195	0.0494256	1	+	+	+	+	AT1G69890	-	UTR5	Exon1	LastIntron	.	696	26323086	26324946	AT1G69890	-	-	.
1	23016975	23018310	23017172;23018025;23017244;23018020;23018085;23018076	598	647	575	1118	1185	490	15.4302	14.8003	11.9981	24.8866	25.416	12.9133	1.92721	1.9682	1.28605	1.23355	0.628576	0.00304769	1	+	+	+	+	AT1G62300	WRKY6	Exon3	Exon5	LastExon	GO:0003677::DNA binding;GO:0003700::sequence-specific DNA binding transcription factor activity;GO:0005515::protein binding;GO:0005634::nucleus;GO:0006351::transcription, DNA-templated;GO:0006355::regulation of transcription, DNA-templated;GO:0009873::ethylene-activated signaling pathway;GO:0010200::response to chitin;GO:0016036::cellular response to phosphate starvation;GO:0043565::sequence-spec…	1851	23016569	23019494	AT1G62300	WRKY6	-	GO:0003677::DNA binding;GO:0003700::sequence-specific DNA binding transcription factor activity;GO:0005515::protein binding;GO:0005634::nucleus;GO:0006351::transcription, DNA-templated;GO:0006355::regulation of transcription, DNA-templated;GO:0009873::ethylene-activated signaling pathway;GO:0010200::response to chitin;GO:0016036::cellular response to phosphate starvation;GO:0043565::sequence-spec…
4	9389647	9390862	9390192;9390208;9390413;9390353;9390670	753	723	608	1166	1116	432	19.423	16.5362	12.6855	25.9541	23.9373	11.3879	2.27909	2.10199	1.53112	1.30355	0.628109	0.0374511	1	+	+	+	+	AT4G06415		Intergenic	Intergenic	LastExon	.	-209	9390464	9390930	AT4G06415		+	.
4	9389647	9390862	9390192;9390208;9390413;9390353;9390670	753	723	608	1166	1116	432	19.423	16.5362	12.6855	25.9541	23.9373	11.3879	2.27909	2.10199	1.53112	1.30355	0.628109	0.0374511	1	+	+	+	+	AT4G16680	-	UTR5	LastExon	LastExon	GO:0000166::nucleotide binding;GO:0003676::nucleic acid binding;GO:0004386::helicase activity;GO:0005524::ATP binding;GO:0016787::hydrolase activity	-209	9390464	9390930	AT4G06415		+	.
2	16460341	16460983	16460450;16460843;16460479;16460832;16460558;16460802	334	334	328	366	402	173	8.6296	7.6514	6.85307	8.16208	8.63629	4.5762	1.78359	1.88722	1.25923	1.11649	0.627732	0.0230511	1	+	+	+	-	AT2G39420	-	UTR5	Intron2	Exon4	GO:0005783::endoplasmic reticulum;GO:0005794::Golgi apparatus;GO:0006629::lipid metabolic process;GO:0016020::membrane;GO:0016787::hydrolase activity;GO:0047372::acylglycerol lipase activity	415	16460247	16463220	AT2G39420	-	+	GO:0005783::endoplasmic reticulum;GO:0005794::Golgi apparatus;GO:0006629::lipid metabolic process;GO:0016020::membrane;GO:0016787::hydrolase activity;GO:0047372::acylglycerol lipase activity
2	19165569	19166880	19166121;19166563;19166103;19166577;19166561;19166580	1548	1677	628	2563	2544	459	39.9022	38.3255	13.1021	57.0234	54.5394	12.098	4.71346	4.50813	3.04548	2.92514	0.627134	0.0116532	1	+	+	+	+	AT2G46680	ATHB-7	UTR5	LastIntron	UTR3	GO:0003677::DNA binding;GO:0003700::sequence-specific DNA binding transcription factor activity;GO:0005515::protein binding;GO:0005634::nucleus;GO:0006351::transcription, DNA-templated;GO:0006355::regulation of transcription, DNA-templated;GO:0009414::response to water deprivation;GO:0009737::response to abscisic acid;GO:0043565::sequence-specific DNA binding;GO:0045893::positive regulation of tr…	742	19165274	19166967	AT2G46680	ATHB-7	-	GO:0003677::DNA binding;GO:0003700::sequence-specific DNA binding transcription factor activity;GO:0005515::protein binding;GO:0005634::nucleus;GO:0006351::transcription, DNA-templated;GO:0006355::regulation of transcription, DNA-templated;GO:0009414::response to water deprivation;GO:0009737::response to abscisic acid;GO:0043565::sequence-specific DNA binding;GO:0045893::positive regulation of tr…
2	13678829	13679733	13679126;13679124;13679646;13679150;13679143	1090	1215	386	1771	1917	285	28.1042	27.7734	8.06121	39.4093	41.1027	7.5218	5.23934	5.46448	3.48635	3.44531	0.626852	0.0324813	1	+	+	+	+	AT2G32220	RPL27A	Intergenic	UTR5	Intergenic	GO:0003735::structural constituent of ribosome;GO:0005622::intracellular;GO:0005840::ribosome;GO:0006412::translation;GO:0016020::membrane;GO:0022625::cytosolic large ribosomal subunit;GO:0030529::ribonucleoprotein complex;GO:0042256::mature ribosome assembly	371	13678910	13679523	AT2G32220	RPL27A	+	GO:0003735::structural constituent of ribosome;GO:0005622::intracellular;GO:0005840::ribosome;GO:0006412::translation;GO:0016020::membrane;GO:0022625::cytosolic large ribosomal subunit;GO:0030529::ribonucleoprotein complex;GO:0042256::mature ribosome assembly
2	13678829	13679733	13679126;13679124;13679646;13679150;13679143	1090	1215	386	1771	1917	285	28.1042	27.7734	8.06121	39.4093	41.1027	7.5218	5.23934	5.46448	3.48635	3.44531	0.626852	0.0324813	1	+	+	+	+	AT2G32210	-	UTR3	Intergenic	Intergenic	GO:0003006::developmental process involved in reproduction;GO:0005886::plasma membrane;GO:0008150::biological_process;GO:0016021::integral component of membrane	371	13678910	13679523	AT2G32220	RPL27A	+	GO:0003735::structural constituent of ribosome;GO:0005622::intracellular;GO:0005840::ribosome;GO:0006412::translation;GO:0016020::membrane;GO:0022625::cytosolic large ribosomal subunit;GO:0030529::ribonucleoprotein complex;GO:0042256::mature ribosome assembly
2	13678829	13679733	13679126;13679124;13679646;13679150;13679143	1090	1215	386	1771	1917	285	28.1042	27.7734	8.06121	39.4093	41.1027	7.5218	5.23934	5.46448	3.48635	3.44531	0.626852	0.0324813	1	+	+	+	+	AT2G32230	PRORP1	LastIntron	Intergenic	Intergenic	GO:0001682::tRNA 5'-leader removal;GO:0004526::ribonuclease P activity;GO:0005739::mitochondrion;GO:0008033::tRNA processing;GO:0009507::chloroplast;GO:0009536::plastid;GO:0016787::hydrolase activity;GO:0090501::RNA phosphodiester bond hydrolysis;GO:0090502::RNA phosphodiester bond hydrolysis, endonucleolytic	371	13678910	13679523	AT2G32220	RPL27A	+	GO:0003735::structural constituent of ribosome;GO:0005622::intracellular;GO:0005840::ribosome;GO:0006412::translation;GO:0016020::membrane;GO:0022625::cytosolic large ribosomal subunit;GO:0030529::ribonucleoprotein complex;GO:0042256::mature ribosome assembly
2	10452865	10454492	10453104;10453737;10454221;10452985;10453765;10454215;10453611;10454220;10453710;10454227	1228	1388	800	1887	1945	542	31.659	31.7248	16.6848	41.9891	41.7028	14.2809	2.94023	2.92018	1.89748	1.90142	0.625421	0.00449231	1	+	+	+	+	AT2G24600	-	UTR5	Exon2	LastExon	GO:0007165::signal transduction;GO:0008150::biological_process;GO:0016020::membrane;GO:0016021::integral component of membrane	914	10452034	10454593	AT2G24600	-	-	GO:0007165::signal transduction;GO:0008150::biological_process;GO:0016020::membrane;GO:0016021::integral component of membrane
5	3430742	3431382	3431019;3430994;3430992;3431002	359	393	311	610	610	233	9.2736	8.99896	6.49896	13.5886	13.0937	6.1542	2.20802	2.1276	1.42694	1.38468	0.624842	0.0106101	1	+	+	+	+	AT5G10870	CM2	Intron3	Exon5	LastExon	GO:0004106::chorismate mutase activity;GO:0005737::cytoplasm;GO:0005829::cytosol;GO:0008652::cellular amino acid biosynthetic process;GO:0009073::aromatic amino acid family biosynthetic process;GO:0016853::isomerase activity;GO:0046417::chorismate metabolic process	-570	3428842	3430492	AT5G10860	CBSX3	-	GO:0005739::mitochondrion;GO:0009651::response to salt stress;GO:0045454::cell redox homeostasis;GO:0050897::cobalt ion binding
1	30150860	30152032	30151056;30151054;30151067;30151765;30151073;30151799;30151750;30151792	574	696	472	1083	1172	389	14.812	15.9195	9.85259	24.1082	25.1374	10.257	2.35041	2.45076	1.50336	1.61577	0.622243	0.00829289	1	+	+	+	+	AT1G80160	-	Intergenic	UTR5	UTR3	GO:0016829::lyase activity	549	30150897	30152588	AT1G80160	-	+	GO:0016829::lyase activity
4	8852861	8854344	8853335;8854058;8853336;8853884;8854054;8853308;8854078;8853295;8853954	1959	2315	723	3457	3731	565	50.4896	52.8974	15.0809	76.9059	79.9768	14.8858	5.16639	5.37269	3.34792	3.50758	0.620417	0.00632339	1	+	+	+	+	AT4G15490	UGT84A3	UTR5	UTR3	UTR3	GO:0008152::metabolic process;GO:0016740::transferase activity;GO:0016757::transferase activity, transferring glycosyl groups;GO:0016758::transferase activity, transferring hexosyl groups;GO:0043231::intracellular membrane-bounded organelle;GO:0047218::hydroxycinnamate 4-beta-glucosyltransferase activity;GO:0050284::sinapate 1-glucosyltransferase activity;GO:0080043::quercetin 3-O-glucosyltransfe…	1103	8852656	8854706	AT4G15490	UGT84A3	-	GO:0008152::metabolic process;GO:0016740::transferase activity;GO:0016757::transferase activity, transferring glycosyl groups;GO:0016758::transferase activity, transferring hexosyl groups;GO:0043231::intracellular membrane-bounded organelle;GO:0047218::hydroxycinnamate 4-beta-glucosyltransferase activity;GO:0050284::sinapate 1-glucosyltransferase activity;GO:0080043::quercetin 3-O-glucosyltransfe…
4	8043838	8044873	8044256;8044113;8044158;8044206	599	762	508	1098	1185	397	15.456	17.4269	10.6025	24.4418	25.416	10.4674	2.33504	2.42811	1.45777	1.64366	0.618983	0.0345215	1	+	+	+	+	AT4G13918	-	LastExon	LastExon	LastExon	.	552	8043803	8046559	AT4G13920	AtRLP50	+	GO:0016020::membrane;GO:0016021::integral component of membrane
4	8043838	8044873	8044256;8044113;8044158;8044206	599	762	508	1098	1185	397	15.456	17.4269	10.6025	24.4418	25.416	10.4674	2.33504	2.42811	1.45777	1.64366	0.618983	0.0345215	1	+	+	+	+	AT4G13920	AtRLP50	UTR5	UTR5	LastExon	GO:0016020::membrane;GO:0016021::integral component of membrane	552	8043803	8046559	AT4G13920	AtRLP50	+	GO:0016020::membrane;GO:0016021::integral component of membrane
5	6762651	6764355	6762993;6763012;6763960;6763029;6763196;6763137	2533	2845	925	3732	3775	600	65.2758	65.0026	19.2886	83.0219	80.9197	15.8063	5.25246	5.11946	3.38416	3.37	0.618833	0.0219292	1	+	+	+	+	AT5G20020	RAN2	UTR5	UTR5	LastExon	GO:0000054::ribosomal subunit export from nucleus;GO:0000166::nucleotide binding;GO:0003924::GTPase activity;GO:0005515::protein binding;GO:0005525::GTP binding;GO:0005634::nucleus;GO:0005635::nuclear envelope;GO:0005730::nucleolus;GO:0005737::cytoplasm;GO:0005794::Golgi apparatus;GO:0006606::protein import into nucleus;GO:0006810::transport;GO:0006886::intracellular protein transport;GO:0006913:…	934	6762569	6764683	AT5G20020	RAN2	+	GO:0000054::ribosomal subunit export from nucleus;GO:0000166::nucleotide binding;GO:0003924::GTPase activity;GO:0005515::protein binding;GO:0005525::GTP binding;GO:0005634::nucleus;GO:0005635::nuclear envelope;GO:0005730::nucleolus;GO:0005737::cytoplasm;GO:0005794::Golgi apparatus;GO:0006606::protein import into nucleus;GO:0006810::transport;GO:0006886::intracellular protein transport;GO:0006913:…
1	9740692	9741260	9740946;9740943;9740969;9740972	450	441	329	600	678	218	11.6178	10.0953	6.8739	13.3662	14.551	5.7597	2.32064	2.52635	1.69013	1.46864	0.617724	0.0309689	1	+	+	+	+	AT1G27950	LTPG1	UTR5	UTR5	LastIntron	GO:0005576::extracellular region;GO:0005618::cell wall;GO:0005783::endoplasmic reticulum;GO:0005794::Golgi apparatus;GO:0005886::plasma membrane;GO:0006869::lipid transport;GO:0006952::defense response;GO:0008289::lipid binding;GO:0009505::plant-type cell wall;GO:0016020::membrane;GO:0016021::integral component of membrane;GO:0031225::anchored component of membrane;GO:0042335::cuticle development…	468	9740508	9742159	AT1G27950	LTPG1	+	GO:0005576::extracellular region;GO:0005618::cell wall;GO:0005783::endoplasmic reticulum;GO:0005794::Golgi apparatus;GO:0005886::plasma membrane;GO:0006869::lipid transport;GO:0006952::defense response;GO:0008289::lipid binding;GO:0009505::plant-type cell wall;GO:0016020::membrane;GO:0016021::integral component of membrane;GO:0031225::anchored component of membrane;GO:0042335::cuticle development…
1	3471799	3472663	3472371;3472371;3472382;3472385	942	924	468	1287	1402	312	24.2917	21.127	9.76927	28.6451	30.0663	8.2319	3.47977	3.65241	2.48654	2.1626	0.61738	0.0405769	1	+	+	+	+	AT1G10530	-	UTR5	Intron1	UTR3	.	104	3472127	3472558	AT1G04803		+	.
1	3471799	3472663	3472371;3472371;3472382;3472385	942	924	468	1287	1402	312	24.2917	21.127	9.76927	28.6451	30.0663	8.2319	3.47977	3.65241	2.48654	2.1626	0.61738	0.0405769	1	+	+	+	+	AT1G04803		Intergenic	LastExon	Intergenic	.	104	3472127	3472558	AT1G04803		+	.
3	22971463	22972045	22971741;22971743;22971769;22971743	750	876	280	1286	1272	205	19.3458	20.0307	5.85323	28.6229	27.2804	5.4178	5.28312	5.03533	3.30515	3.42216	0.617124	0.0185719	1	+	+	+	+	AT3G62020	GLP10	UTR5	LastExon	LastExon	GO:0005576::extracellular region;GO:0005618::cell wall;GO:0009505::plant-type cell wall;GO:0009506::plasmodesma;GO:0010497::plasmodesmata-mediated intercellular transport;GO:0030145::manganese ion binding;GO:0045735::nutrient reservoir activity;GO:0046872::metal ion binding;GO:0048046::apoplast;GO:2000280::regulation of root development	485	22971358	22972239	AT3G62020	GLP10	-	GO:0005576::extracellular region;GO:0005618::cell wall;GO:0009505::plant-type cell wall;GO:0009506::plasmodesma;GO:0010497::plasmodesmata-mediated intercellular transport;GO:0030145::manganese ion binding;GO:0045735::nutrient reservoir activity;GO:0046872::metal ion binding;GO:0048046::apoplast;GO:2000280::regulation of root development
4	15990753	15991483	15990979;15991279;15990959;15991293;15990958;15991296;15991217	568	648	346	942	955	251	14.6574	14.8232	7.22801	20.9723	20.4871	6.6276	3.16439	3.09118	2.02786	2.0508	0.617045	0.0122928	1	+	+	+	+	AT4G33150	-	UTR5	Intron1	Intron2	GO:0004753::saccharopine dehydrogenase activity;GO:0005737::cytoplasm;GO:0005829::cytosol;GO:0016491::oxidoreductase activity;GO:0019477::L-lysine catabolic process;GO:0047130::saccharopine dehydrogenase (NADP+, L-lysine-forming) activity;GO:0055114::oxidation-reduction process;GO:0080167::response to karrikin	515	15985174	15991633	AT4G33150	-	-	GO:0004753::saccharopine dehydrogenase activity;GO:0005737::cytoplasm;GO:0005829::cytosol;GO:0016491::oxidoreductase activity;GO:0019477::L-lysine catabolic process;GO:0047130::saccharopine dehydrogenase (NADP+, L-lysine-forming) activity;GO:0055114::oxidation-reduction process;GO:0080167::response to karrikin
4	9323798	9324137	9323912;9323919	154	188	211	240	266	145	3.9928	4.31676	4.41596	5.35984	5.72181	3.8398	1.39586	1.49013	0.904175	0.977536	0.617025	0.0164624	1	+	+	-	-	AT4G16555	-	Intron1	Exon2	Exon2	.	368	9323420	9324336	AT4G16555	-	-	.
1	5525533	5526586	5525840;5525871;5525875;5525872	956	1168	605	1615	1678	438	24.6523	26.7	12.623	35.9398	35.981	11.5457	3.11283	3.1164	1.95297	2.11519	0.614679	0.0475988	1	+	+	+	+	AT1G16130	WAKL2	UTR5	UTR5	Intron1	GO:0000166::nucleotide binding;GO:0004672::protein kinase activity;GO:0004674::protein serine/threonine kinase activity;GO:0005509::calcium ion binding;GO:0005524::ATP binding;GO:0005886::plasma membrane;GO:0006468::protein phosphorylation;GO:0007166::cell surface receptor signaling pathway;GO:0009505::plant-type cell wall;GO:0016020::membrane;GO:0016021::integral component of membrane;GO:0016301…	766	5525293	5528212	AT1G16130	WAKL2	+	GO:0000166::nucleotide binding;GO:0004672::protein kinase activity;GO:0004674::protein serine/threonine kinase activity;GO:0005509::calcium ion binding;GO:0005524::ATP binding;GO:0005886::plasma membrane;GO:0006468::protein phosphorylation;GO:0007166::cell surface receptor signaling pathway;GO:0009505::plant-type cell wall;GO:0016020::membrane;GO:0016021::integral component of membrane;GO:0016301…
3	4972411	4974355	4972863;4973818;4973895;4973873;4973867	3112	3453	1025	5033	5414	760	80.1909	78.8894	21.3716	111.956	116.043	20.0143	5.5938	5.798	3.75222	3.69132	0.613936	0.0214201	1	+	+	+	+	AT3G14810	MSL5	UTR5	Exon1	Intron1	GO:0005886::plasma membrane;GO:0006810::transport;GO:0006811::ion transport;GO:0006820::anion transport;GO:0008381::mechanically-gated ion channel activity;GO:0016020::membrane;GO:0016021::integral component of membrane;GO:0034220::ion transmembrane transport;GO:0055085::transmembrane transport	1138	4970944	4974521	AT3G14810	MSL5	-	GO:0005886::plasma membrane;GO:0006810::transport;GO:0006811::ion transport;GO:0006820::anion transport;GO:0008381::mechanically-gated ion channel activity;GO:0016020::membrane;GO:0016021::integral component of membrane;GO:0034220::ion transmembrane transport;GO:0055085::transmembrane transport
2	9291002	9291463	9291201;9291197;9291218;9291223	528	592	279	781	823	186	13.627	13.5441	5.8324	17.3917	17.6583	4.9181	3.53626	3.59047	2.33643	2.32222	0.61333	0.00889326	1	+	+	+	+	AT2G21780	-	UTR5	UTR5	UTR3	GO:0008150::biological_process	527	9290705	9291669	AT2G21780	-	+	GO:0008150::biological_process
1	7104400	7105957	7105139;7105443;7105096;7105425;7105093;7105480;7105053;7105512	4023	4650	891	6107	6660	612	103.658	106.229	18.5804	135.842	142.745	16.1219	8.42593	8.85411	5.57889	5.71726	0.613275	0.0295034	1	+	+	+	+	AT1G20510	4CLL5	UTR5	Exon1	Exon2	GO:0000166::nucleotide binding;GO:0003824::catalytic activity;GO:0005524::ATP binding;GO:0005777::peroxisome;GO:0008152::metabolic process;GO:0009611::response to wounding;GO:0009695::jasmonic acid biosynthetic process;GO:0016020::membrane;GO:0016021::integral component of membrane;GO:0016874::ligase activity	819	7103362	7105998	AT1G20510	4CLL5	-	GO:0000166::nucleotide binding;GO:0003824::catalytic activity;GO:0005524::ATP binding;GO:0005777::peroxisome;GO:0008152::metabolic process;GO:0009611::response to wounding;GO:0009695::jasmonic acid biosynthetic process;GO:0016020::membrane;GO:0016021::integral component of membrane;GO:0016874::ligase activity
5	4635993	4636564	4636284;4636270;4636284;4636281	1310	1399	324	1698	1845	197	33.7714	31.976	6.76975	37.7858	39.5598	5.2074	7.25617	7.59684	4.98857	4.72336	0.612925	0.00861226	1	+	+	+	+	AT5G14380	AGP6	UTR5	UTR3	UTR3	GO:0005886::plasma membrane;GO:0009860::pollen tube growth;GO:0010208::pollen wall assembly;GO:0016020::membrane;GO:0031012::extracellular matrix;GO:0031225::anchored component of membrane	397	4635644	4636676	AT5G14380	AGP6	-	GO:0005886::plasma membrane;GO:0009860::pollen tube growth;GO:0010208::pollen wall assembly;GO:0016020::membrane;GO:0031012::extracellular matrix;GO:0031225::anchored component of membrane
3	20302092	20302841	20302569;20302422;20302360;20302585;20302572	713	912	419	1449	1599	368	18.3926	20.8529	8.7486	32.248	34.288	9.7047	3.32293	3.53313	2.10235	2.38357	0.611976	0.0258219	1	+	+	+	+	AT3G54820	PIP2-5	UTR5	Intron1	Intron2	GO:0005215::transporter activity;GO:0005515::protein binding;GO:0005886::plasma membrane;GO:0005887::integral component of plasma membrane;GO:0006810::transport;GO:0006833::water transport;GO:0015250::water channel activity;GO:0016020::membrane;GO:0016021::integral component of membrane;GO:0034220::ion transmembrane transport	707	20301759	20304309	AT3G54820	PIP2-5	+	GO:0005215::transporter activity;GO:0005515::protein binding;GO:0005886::plasma membrane;GO:0005887::integral component of plasma membrane;GO:0006810::transport;GO:0006833::water transport;GO:0015250::water channel activity;GO:0016020::membrane;GO:0016021::integral component of membrane;GO:0034220::ion transmembrane transport
1	27786095	27786581	27786333;27786342;27786351;27786352	542	582	321	907	950	247	13.9877	13.3157	6.70726	20.1939	20.3799	6.5224	3.09608	3.1246	2.08546	1.98527	0.611788	0.0196884	1	+	+	+	+	AT1G73880	UGT89B1	LastExon	LastExon	UTR3	GO:0008152::metabolic process;GO:0016740::transferase activity;GO:0016757::transferase activity, transferring glycosyl groups;GO:0016758::transferase activity, transferring hexosyl groups;GO:0035251::UDP-glucosyltransferase activity;GO:0043231::intracellular membrane-bounded organelle;GO:0047893::flavonol 3-O-glucosyltransferase activity;GO:0080043::quercetin 3-O-glucosyltransferase activity;GO:0…	-526	27786864	27787708	AT1G73885	-	+	GO:0008150::biological_process;GO:0009507::chloroplast;GO:0009535::chloroplast thylakoid membrane;GO:0016020::membrane;GO:0016021::integral component of membrane
1	3570	4285	3830;3830;3822;3817;4057	1200	1258	357	1466	1494	200	30.9378	28.7556	7.45714	32.6261	32.0378	5.2863	6.17182	6.06053	4.14875	3.85612	0.611753	0.0243429	1	+	+	+	+	AT1G01010	NAC001	Intergenic	Intron1	Intron2	GO:0003677::DNA binding;GO:0003700::sequence-specific DNA binding transcription factor activity;GO:0005634::nucleus;GO:0006351::transcription, DNA-templated;GO:0006355::regulation of transcription, DNA-templated;GO:0016020::membrane;GO:0016021::integral component of membrane	296	3631	5899	AT1G01010	NAC001	+	GO:0003677::DNA binding;GO:0003700::sequence-specific DNA binding transcription factor activity;GO:0005634::nucleus;GO:0006351::transcription, DNA-templated;GO:0006355::regulation of transcription, DNA-templated;GO:0016020::membrane;GO:0016021::integral component of membrane
1	24442505	24443056	24442770;24442802;24442817;24442795	588	602	322	789	833	204	15.1726	13.7725	6.72809	17.5696	17.8726	5.3915	3.25876	3.31496	2.25511	2.04701	0.611659	0.0442676	1	+	+	+	+	AT1G65730	YSL7	UTR5	UTR5	Intron1	GO:0005886::plasma membrane;GO:0006810::transport;GO:0016020::membrane;GO:0016021::integral component of membrane;GO:0022857::transmembrane transporter activity;GO:0055085::transmembrane transport	392	24442388	24446291	AT1G65730	YSL7	+	GO:0005886::plasma membrane;GO:0006810::transport;GO:0016020::membrane;GO:0016021::integral component of membrane;GO:0022857::transmembrane transporter activity;GO:0055085::transmembrane transport
1	1963589	1964983	1963806;1964623;1964181;1964645;1964676;1964626	956	1121	666	1997	2109	616	24.6523	25.6265	13.8936	44.4355	45.2173	16.2271	2.73835	2.78653	1.77436	1.84448	0.610414	0.00350904	1	+	+	+	+	AT1G06440	-	UTR5	UTR3	UTR3	GO:0016787::hydrolase activity	923	1963301	1965209	AT1G06440	-	-	GO:0016787::hydrolase activity
3	22738391	22738880	22738558;22738570;22738594;22738591	326	358	235	489	504	159	8.42352	8.19956	4.91588	10.8976	10.8222	4.208	2.58973	2.57182	1.71353	1.66797	0.610138	0.00644284	1	+	+	+	+	AT3G61450	SYP73	UTR5	UTR5	Intron1	GO:0000149::SNARE binding;GO:0005484::SNAP receptor activity;GO:0005622::intracellular;GO:0006810::transport;GO:0006886::intracellular protein transport;GO:0006906::vesicle fusion;GO:0008565::protein transporter activity;GO:0012505::endomembrane system;GO:0015031::protein transport;GO:0016020::membrane;GO:0016021::integral component of membrane;GO:0031201::SNARE complex;GO:0048278::vesicle dockin…	251	22738384	22740099	AT3G61450	SYP73	+	GO:0000149::SNARE binding;GO:0005484::SNAP receptor activity;GO:0005622::intracellular;GO:0006810::transport;GO:0006886::intracellular protein transport;GO:0006906::vesicle fusion;GO:0008565::protein transporter activity;GO:0012505::endomembrane system;GO:0015031::protein transport;GO:0016020::membrane;GO:0016021::integral component of membrane;GO:0031201::SNARE complex;GO:0048278::vesicle dockin…
5	16942775	16943501	16943104;16943104;16943080;16943118	607	726	417	887	944	268	15.6621	16.6047	8.70694	19.7491	20.2514	7.0747	2.79151	2.86251	1.79881	1.90706	0.609464	0.00782426	1	+	+	+	+	AT5G42380	CML37	UTR5	LastExon	LastExon	GO:0005509::calcium ion binding;GO:0005634::nucleus;GO:0005737::cytoplasm;GO:0010193::response to ozone;GO:0046872::metal ion binding	682	16942447	16943820	AT5G42380	CML37	-	GO:0005509::calcium ion binding;GO:0005634::nucleus;GO:0005737::cytoplasm;GO:0010193::response to ozone;GO:0046872::metal ion binding
3	6393918	6394553	6394247;6394234;6394262;6394251	744	853	394	1110	1179	264	19.1912	19.5054	8.22785	24.7086	25.2874	6.9695	3.54525	3.62829	2.33247	2.37066	0.609066	0.00703637	1	+	+	+	+	AT3G18560	-	UTR5	UTR5	LastExon	.	488	6393747	6394842	AT3G18560	-	+	.
3	3186298	3187540	3186706;3186755;3186691;3186713	3042	3450	616	5124	5595	476	78.3877	78.8208	12.8521	113.98	119.922	12.5451	9.08562	9.55927	6.09921	6.13291	0.608105	0.0459198	1	+	+	+	+	AT3G10300	-	UTR5	UTR5	LastIntron	GO:0004198::calcium-dependent cysteine-type endopeptidase activity;GO:0005509::calcium ion binding;GO:0005737::cytoplasm;GO:0006508::proteolysis;GO:0046872::metal ion binding	635	3186284	3188540	AT3G10300	-	+	GO:0004198::calcium-dependent cysteine-type endopeptidase activity;GO:0005509::calcium ion binding;GO:0005737::cytoplasm;GO:0006508::proteolysis;GO:0046872::metal ion binding
1	266383	267044	266658;266655;266688;266674	753	921	378	1184	1306	264	19.423	21.0585	7.89457	26.3544	28.009	6.9695	3.78139	4.0188	2.4603	2.66747	0.605178	0.01438	1	+	+	+	+	AT1G01715		UTR5	UTR5	Intron1	.	380	266333	267883	AT1G01715		+	.
1	17166404	17167908	17167213;17167267;17167424;17167407	1220	1432	743	2260	2302	601	31.453	32.7297	15.4975	50.2846	49.3533	15.8326	3.17602	3.11719	2.02955	2.11193	0.603647	0.00351181	1	+	+	+	+	AT1G45249	ABF2	UTR5	Exon2	Exon2	GO:0000976::transcription regulatory region sequence-specific DNA binding;GO:0003677::DNA binding;GO:0003700::sequence-specific DNA binding transcription factor activity;GO:0005515::protein binding;GO:0005634::nucleus;GO:0006351::transcription, DNA-templated;GO:0006355::regulation of transcription, DNA-templated;GO:0009414::response to water deprivation;GO:0009651::response to salt stress;GO:0009…	768	17165125	17167924	AT1G45249	ABF2	-	GO:0000976::transcription regulatory region sequence-specific DNA binding;GO:0003677::DNA binding;GO:0003700::sequence-specific DNA binding transcription factor activity;GO:0005515::protein binding;GO:0005634::nucleus;GO:0006351::transcription, DNA-templated;GO:0006355::regulation of transcription, DNA-templated;GO:0009414::response to water deprivation;GO:0009651::response to salt stress;GO:0009…
5	19380338	19380979	19380617;19380615;19380676;19380769	434	471	407	631	655	271	11.2056	10.7805	8.49864	14.0557	14.0581	7.1536	1.96484	1.96518	1.31852	1.2685	0.603249	0.0236936	1	+	+	+	+	AT5G47850	CCR4	LastExon	LastExon	LastExon	GO:0000166::nucleotide binding;GO:0004672::protein kinase activity;GO:0004674::protein serine/threonine kinase activity;GO:0005524::ATP binding;GO:0006468::protein phosphorylation;GO:0016020::membrane;GO:0016021::integral component of membrane;GO:0016301::kinase activity;GO:0016310::phosphorylation;GO:0016740::transferase activity;GO:0042803::protein homodimerization activity	531	19378669	19381190	AT5G47850	CCR4	-	GO:0000166::nucleotide binding;GO:0004672::protein kinase activity;GO:0004674::protein serine/threonine kinase activity;GO:0005524::ATP binding;GO:0006468::protein phosphorylation;GO:0016020::membrane;GO:0016021::integral component of membrane;GO:0016301::kinase activity;GO:0016310::phosphorylation;GO:0016740::transferase activity;GO:0042803::protein homodimerization activity
1	20975603	20976302	20976077;20976064;20976052;20976083	770	845	328	1106	1150	215	19.861	19.3226	6.85307	24.6197	24.6659	5.6808	4.33384	4.34198	2.89812	2.81955	0.601573	0.0157918	1	+	+	+	+	AT1G56080	-	UTR5	Exon1	Intron3	GO:0005886::plasma membrane;GO:0006810::transport;GO:0016021::integral component of membrane;GO:0022857::transmembrane transporter activity;GO:0055085::transmembrane transport	419	20974161	20976372	AT1G56080	-	-	GO:0005886::plasma membrane;GO:0006810::transport;GO:0016021::integral component of membrane;GO:0022857::transmembrane transporter activity;GO:0055085::transmembrane transport
2	15997103	15998786	15997294;15998122;15998660;15997296;15997642;15998093;15997304;15997781;15997307	815	1007	788	1289	1408	550	21.0202	23.0227	16.4349	28.6896	30.1949	14.4913	1.97978	2.08366	1.279	1.40084	0.600554	0.0141486	1	+	+	+	+	AT2G38180	-	UTR5	Intron3	UTR3	GO:0005576::extracellular region;GO:0006629::lipid metabolic process;GO:0016042::lipid catabolic process;GO:0016787::hydrolase activity	1010	15996934	15999039	AT2G38180	-	+	GO:0005576::extracellular region;GO:0006629::lipid metabolic process;GO:0016042::lipid catabolic process;GO:0016787::hydrolase activity
2	19624253	19624716	19624488;19624527;19624471;19624493	313	378	270	507	492	184	8.08864	8.65636	5.64493	11.2979	10.565	4.8655	2.32204	2.17141	1.4329	1.53348	0.599122	0.0204574	1	+	+	+	+	AT2G47950	-	LastExon	LastExon	UTR3	GO:0008150::biological_process	462	19624022	19624922	AT2G47950	-	+	GO:0008150::biological_process
3	1823202	1824185	1823541;1824010;1823487;1824008;1823543;1823552	606	775	476	1285	1192	404	15.6363	17.7238	9.93591	28.6006	25.566	10.6515	2.68512	2.40023	1.57372	1.78381	0.598947	0.0465374	1	+	+	+	+	AT3G06035	-	UTR5	LastExon	LastExon	GO:0005886::plasma membrane;GO:0008150::biological_process;GO:0016020::membrane;GO:0016021::integral component of membrane;GO:0031225::anchored component of membrane	615	1822904	1824309	AT3G06035	-	-	GO:0005886::plasma membrane;GO:0008150::biological_process;GO:0016020::membrane;GO:0016021::integral component of membrane;GO:0031225::anchored component of membrane
1	24432396	24432917	24432734;24432711;24432707;24432700	397	407	296	669	719	240	10.2525	9.31872	6.18651	14.9008	15.4296	6.3383	2.35091	2.43434	1.65723	1.5063	0.597061	0.0233456	1	+	+	+	+	AT1G65690	NHL6	UTR5	Exon1	LastIntron	GO:0005737::cytoplasm;GO:0005829::cytosol;GO:0005886::plasma membrane;GO:0006970::response to osmotic stress;GO:0009737::response to abscisic acid;GO:0009738::abscisic acid-activated signaling pathway;GO:0010116::positive regulation of abscisic acid biosynthetic process;GO:0016020::membrane;GO:0016021::integral component of membrane;GO:1902074::response to salt	508	24431417	24433165	AT1G65690	NHL6	-	GO:0005737::cytoplasm;GO:0005829::cytosol;GO:0005886::plasma membrane;GO:0006970::response to osmotic stress;GO:0009737::response to abscisic acid;GO:0009738::abscisic acid-activated signaling pathway;GO:0010116::positive regulation of abscisic acid biosynthetic process;GO:0016020::membrane;GO:0016021::integral component of membrane;GO:1902074::response to salt
1	6267870	6268905	6268513;6268508;6268506;6268512	2636	2883	433	3960	4238	303	67.9291	65.8706	9.04022	88.0926	90.8418	7.9952	11.0182	11.362	7.5141	7.28639	0.59658	0.00542457	1	+	+	+	+	AT1G18210	CML27	UTR5	UTR3	UTR3	GO:0005509::calcium ion binding;GO:0005773::vacuole;GO:0005886::plasma membrane;GO:0008150::biological_process;GO:0046872::metal ion binding	551	6267698	6268939	AT1G18210	CML27	-	GO:0005509::calcium ion binding;GO:0005773::vacuole;GO:0005886::plasma membrane;GO:0008150::biological_process;GO:0046872::metal ion binding
3	11482171	11482616	11482394;11482401;11482417;11482410	530	537	216	590	642	117	13.6786	12.2879	4.52011	13.1438	13.7795	3.1034	4.23529	4.44013	3.02617	2.7185	0.594712	0.022822	1	+	+	+	+	.	.	.	.	.	.	-1203	11480384	11481190	AT3G29645		-	.
2	19000200	19002086	19000425;19000969;19001308;19000430;19001233;19000420;19000919;19000427;19000917;19001112	1367	1536	774	2533	2529	638	35.2397	35.1051	16.1433	56.3562	54.2179	16.8057	3.3534	3.22616	2.18293	2.17459	0.594483	0.0356663	1	+	+	+	+	AT2G46270	GBF3	UTR5	UTR5	Exon9	GO:0003677::DNA binding;GO:0003700::sequence-specific DNA binding transcription factor activity;GO:0005515::protein binding;GO:0005634::nucleus;GO:0005829::cytosol;GO:0006351::transcription, DNA-templated;GO:0006355::regulation of transcription, DNA-templated;GO:0009737::response to abscisic acid;GO:0043565::sequence-specific DNA binding;GO:0044212::transcription regulatory region DNA binding	963	19000180	19003403	AT2G46270	GBF3	+	GO:0003677::DNA binding;GO:0003700::sequence-specific DNA binding transcription factor activity;GO:0005515::protein binding;GO:0005634::nucleus;GO:0005829::cytosol;GO:0006351::transcription, DNA-templated;GO:0006355::regulation of transcription, DNA-templated;GO:0009737::response to abscisic acid;GO:0043565::sequence-specific DNA binding;GO:0044212::transcription regulatory region DNA binding
4	12686400	12687589	12686967;12686837;12686906;12686982	2758	2679	531	5395	6055	526	71.0718	61.2112	11.0816	120.007	129.78	13.8601	8.65845	9.36357	6.4135	5.52368	0.594299	0.0368925	1	+	+	+	+	AT4G24570	PUMP4	Intergenic	UTR5	UTR3	GO:0005310::dicarboxylic acid transmembrane transporter activity;GO:0005739::mitochondrion;GO:0005743::mitochondrial inner membrane;GO:0006810::transport;GO:0006839::mitochondrial transport;GO:0008272::sulfate transport;GO:0015116::sulfate transmembrane transporter activity;GO:0015117::thiosulfate transmembrane transporter activity;GO:0015131::oxaloacetate transmembrane transporter activity;GO:00…	535	12686459	12687650	AT4G24570	PUMP4	+	GO:0005310::dicarboxylic acid transmembrane transporter activity;GO:0005739::mitochondrion;GO:0005743::mitochondrial inner membrane;GO:0006810::transport;GO:0006839::mitochondrial transport;GO:0008272::sulfate transport;GO:0015116::sulfate transmembrane transporter activity;GO:0015117::thiosulfate transmembrane transporter activity;GO:0015131::oxaloacetate transmembrane transporter activity;GO:00…
1	19047849	19048544	19048112;19048116;19048103;19048109	666	767	298	1086	1194	224	17.1819	17.5411	6.22817	24.1749	25.6089	5.9175	4.08532	4.32766	2.75874	2.81641	0.593605	0.0434345	1	+	+	+	+	AT1G51380	RH34	UTR5	UTR5	Intron1	GO:0000166::nucleotide binding;GO:0003676::nucleic acid binding;GO:0003723::RNA binding;GO:0004004::ATP-dependent RNA helicase activity;GO:0004386::helicase activity;GO:0005524::ATP binding;GO:0005634::nucleus;GO:0005730::nucleolus;GO:0005737::cytoplasm;GO:0006364::rRNA processing;GO:0008380::RNA splicing;GO:0010468::regulation of gene expression;GO:0010501::RNA secondary structure unwinding;GO:0…	524	19047672	19050214	AT1G51380	RH34	+	GO:0000166::nucleotide binding;GO:0003676::nucleic acid binding;GO:0003723::RNA binding;GO:0004004::ATP-dependent RNA helicase activity;GO:0004386::helicase activity;GO:0005524::ATP binding;GO:0005634::nucleus;GO:0005730::nucleolus;GO:0005737::cytoplasm;GO:0006364::rRNA processing;GO:0008380::RNA splicing;GO:0010468::regulation of gene expression;GO:0010501::RNA secondary structure unwinding;GO:0…
1	26939856	26940210	26940025;26940074	190	205	234	299	328	175	4.92016	4.70504	4.89505	6.672	7.05047	4.6288	1.44141	1.52317	1.00513	0.961183	0.592337	0.0199282	1	+	+	-	-	AT1G71530	-	Exon1	Exon1	Exon1	GO:0000166::nucleotide binding;GO:0004672::protein kinase activity;GO:0004674::protein serine/threonine kinase activity;GO:0004693::cyclin-dependent protein serine/threonine kinase activity;GO:0005524::ATP binding;GO:0005634::nucleus;GO:0006468::protein phosphorylation;GO:0016301::kinase activity;GO:0016310::phosphorylation;GO:0051726::regulation of cell cycle	466	26939567	26942952	AT1G71530	-	+	GO:0000166::nucleotide binding;GO:0004672::protein kinase activity;GO:0004674::protein serine/threonine kinase activity;GO:0004693::cyclin-dependent protein serine/threonine kinase activity;GO:0005524::ATP binding;GO:0005634::nucleus;GO:0006468::protein phosphorylation;GO:0016301::kinase activity;GO:0016310::phosphorylation;GO:0051726::regulation of cell cycle
1	26939856	26940210	26940025;26940074	190	205	234	299	328	175	4.92016	4.70504	4.89505	6.672	7.05047	4.6288	1.44141	1.52317	1.00513	0.961183	0.592337	0.0199282	1	+	+	-	-	AT1G71528	-	LastIntron	LastExon	LastExon	.	466	26939567	26942952	AT1G71530	-	+	GO:0000166::nucleotide binding;GO:0004672::protein kinase activity;GO:0004674::protein serine/threonine kinase activity;GO:0004693::cyclin-dependent protein serine/threonine kinase activity;GO:0005524::ATP binding;GO:0005634::nucleus;GO:0006468::protein phosphorylation;GO:0016301::kinase activity;GO:0016310::phosphorylation;GO:0051726::regulation of cell cycle
1	19812428	19813103	19812634;19812921;19812588;19812897;19812925;19812902	392	446	427	513	516	248	10.1237	10.2095	8.91524	11.4314	11.0793	6.5487	1.7456	1.69183	1.13555	1.14517	0.591839	0.0250457	1	+	+	+	+	AT1G53163	-	LastExon	LastExon	LastExon	GO:0003674::molecular_function;GO:0008150::biological_process;GO:0016301::kinase activity;GO:0016310::phosphorylation	678	19812087	19813290	AT1G53163	-	+	GO:0003674::molecular_function;GO:0008150::biological_process;GO:0016301::kinase activity;GO:0016310::phosphorylation
4	17978617	17979731	17978830;17979270;17978848;17979295;17978866;17979279;17978879;17979316	978	1194	586	1643	1723	431	25.219	27.2938	12.2272	36.5626	36.9453	11.3616	3.21809	3.25177	2.06253	2.23222	0.591158	0.042106	1	+	+	+	+	AT4G38400	EXLA2	UTR5	UTR3	UTR3	GO:0005576::extracellular region;GO:0019953::sexual reproduction	566	17978422	17979740	AT4G38400	EXLA2	-	GO:0005576::extracellular region;GO:0019953::sexual reproduction
4	17826913	17828245	17827249;17827670;17828014;17827304;17828005;17827959;17827989	1402	1332	621	2149	2024	447	36.1413	30.4457	12.9563	47.816	43.3957	11.7824	4.05826	3.6831	2.78948	2.34988	0.590999	0.0480732	1	+	+	+	+	AT4G37910	HSP70-9	Intergenic	Intron2	Exon4	GO:0000166::nucleotide binding;GO:0005524::ATP binding;GO:0005618::cell wall;GO:0005739::mitochondrion;GO:0005774::vacuolar membrane;GO:0006457::protein folding;GO:0008270::zinc ion binding;GO:0009651::response to salt stress;GO:0009735::response to cytokinin;GO:0046686::response to cadmium ion;GO:0051082::unfolded protein binding	601	17824965	17828180	AT4G37910	HSP70-9	-	GO:0000166::nucleotide binding;GO:0005524::ATP binding;GO:0005618::cell wall;GO:0005739::mitochondrion;GO:0005774::vacuolar membrane;GO:0006457::protein folding;GO:0008270::zinc ion binding;GO:0009651::response to salt stress;GO:0009735::response to cytokinin;GO:0046686::response to cadmium ion;GO:0051082::unfolded protein binding
1	27397221	27398329	27397471;27398057;27397520;27398120;27397521;27398095;27397602	779	924	534	1200	1348	379	20.0928	21.127	11.1441	26.7102	28.9091	9.994	2.67262	2.89265	1.803	1.8958	0.589394	0.0439616	1	+	+	+	+	AT1G72810	TS2	UTR3	Intergenic	Intergenic	GO:0003824::catalytic activity;GO:0004795::threonine synthase activity;GO:0005737::cytoplasm;GO:0006520::cellular amino acid metabolic process;GO:0008152::metabolic process;GO:0008652::cellular amino acid biosynthetic process;GO:0009088::threonine biosynthetic process;GO:0009507::chloroplast;GO:0009536::plastid;GO:0016829::lyase activity;GO:0030170::pyridoxal phosphate binding	686	27397089	27398500	AT1G72800	-	+	GO:0003676::nucleic acid binding;GO:0008150::biological_process
1	27397221	27398329	27397471;27398057;27397520;27398120;27397521;27398095;27397602	779	924	534	1200	1348	379	20.0928	21.127	11.1441	26.7102	28.9091	9.994	2.67262	2.89265	1.803	1.8958	0.589394	0.0439616	1	+	+	+	+	AT1G72800	-	UTR5	UTR5	UTR3	GO:0003676::nucleic acid binding;GO:0008150::biological_process	686	27397089	27398500	AT1G72800	-	+	GO:0003676::nucleic acid binding;GO:0008150::biological_process
1	3093777	3094758	3094299;3094298;3094301;3094266	2034	2442	545	2945	3179	354	52.4216	55.7981	11.3732	65.519	68.1474	9.3365	7.01751	7.29903	4.60922	4.9061	0.589358	0.00725736	1	+	+	+	+	AT1G09560	GLP4	UTR5	UTR5	UTR3	GO:0005576::extracellular region;GO:0005618::cell wall;GO:0005634::nucleus;GO:0009409::response to cold;GO:0009506::plasmodesma;GO:0010497::plasmodesmata-mediated intercellular transport;GO:0030145::manganese ion binding;GO:0045735::nutrient reservoir activity;GO:0046872::metal ion binding;GO:0048046::apoplast;GO:2000280::regulation of root development	623	3093644	3094954	AT1G09560	GLP4	+	GO:0005576::extracellular region;GO:0005618::cell wall;GO:0005634::nucleus;GO:0009409::response to cold;GO:0009506::plasmodesma;GO:0010497::plasmodesmata-mediated intercellular transport;GO:0030145::manganese ion binding;GO:0045735::nutrient reservoir activity;GO:0046872::metal ion binding;GO:0048046::apoplast;GO:2000280::regulation of root development
1	7835931	7837221	7836051;7836590;7836025;7836579;7836692;7836631	2710	2694	552	4527	5051	462	69.8354	61.5538	11.519	100.703	108.264	12.1769	8.27	8.89093	6.06263	5.34368	0.589297	0.0275184	1	+	+	+	+	AT1G22190	RAP2-13	UTR5	UTR5	UTR3	GO:0003677::DNA binding;GO:0003700::sequence-specific DNA binding transcription factor activity;GO:0005515::protein binding;GO:0005634::nucleus;GO:0006351::transcription, DNA-templated;GO:0006355::regulation of transcription, DNA-templated;GO:0006970::response to osmotic stress;GO:0009409::response to cold;GO:0009414::response to water deprivation;GO:0009873::ethylene-activated signaling pathway;…	795	7835781	7837411	AT1G22190	RAP2-13	+	GO:0003677::DNA binding;GO:0003700::sequence-specific DNA binding transcription factor activity;GO:0005515::protein binding;GO:0005634::nucleus;GO:0006351::transcription, DNA-templated;GO:0006355::regulation of transcription, DNA-templated;GO:0006970::response to osmotic stress;GO:0009409::response to cold;GO:0009414::response to water deprivation;GO:0009873::ethylene-activated signaling pathway;…
2	17891489	17893049	17891727;17892115;17891714;17892046;17892437;17891700;17892415;17891730;17892113	1554	1605	707	2195	2167	462	40.0568	36.681	14.7476	48.839	46.4602	12.1769	4.01079	3.81544	2.71616	2.48725	0.58886	0.0139054	1	+	+	+	+	AT2G43020	PAO2	Intergenic	Intron1	Intron5	GO:0005777::peroxisome;GO:0006598::polyamine catabolic process;GO:0016491::oxidoreductase activity;GO:0046592::polyamine oxidase activity;GO:0055114::oxidation-reduction process	766	17891503	17894635	AT2G43020	PAO2	+	GO:0005777::peroxisome;GO:0006598::polyamine catabolic process;GO:0016491::oxidoreductase activity;GO:0046592::polyamine oxidase activity;GO:0055114::oxidation-reduction process
2	528531	529084	528794;528807;528809;528819	501	642	277	886	1023	220	12.9315	14.6861	5.79074	19.7269	21.9443	5.8123	3.39399	3.77549	2.23313	2.53614	0.588101	0.0428713	1	+	+	+	+	AT2G02100	PDF2.2	LastIntron	LastExon	UTR3	GO:0005576::extracellular region;GO:0005618::cell wall;GO:0005886::plasma membrane;GO:0006952::defense response;GO:0009505::plant-type cell wall;GO:0031640::killing of cells of other organism;GO:0050832::defense response to fungus	628	528179	529186	AT2G02100	PDF2.2	+	GO:0005576::extracellular region;GO:0005618::cell wall;GO:0005886::plasma membrane;GO:0006952::defense response;GO:0009505::plant-type cell wall;GO:0031640::killing of cells of other organism;GO:0050832::defense response to fungus
1	7534391	7534830	7534596;7534625;7534629;7534642	320	367	235	514	559	174	8.26896	8.40512	4.91588	11.4536	12.0008	4.6025	2.48856	2.60745	1.68209	1.70979	0.587283	0.0350681	1	+	+	+	+	AT1G21520	-	UTR5	UTR3	UTR3	GO:0005783::endoplasmic reticulum;GO:0006979::response to oxidative stress	316	7534019	7534927	AT1G21520	-	-	GO:0005783::endoplasmic reticulum;GO:0006979::response to oxidative stress
1	16472716	16473066	16472901;16472910	177	199	222	217	216	121	4.58528	4.568	4.64509	4.84832	4.65031	3.2086	1.51104	1.44933	0.987124	0.983404	0.587193	0.0389733	1	+	+	-	-	AT1G43680	-	LastIntron	LastExon	LastExon	GO:0005575::cellular_component;GO:0008150::biological_process	686	16472205	16473343	AT1G43680	-	+	GO:0005575::cellular_component;GO:0008150::biological_process
4	5792150	5792732	5792435;5792455;5792440;5792451	1224	1378	314	1902	2028	225	31.556	31.4964	6.56145	42.3227	43.4815	5.9438	7.12048	7.31544	4.8093	4.80022	0.587126	0.0253952	1	+	+	+	+	AT4G09030	AGP10	UTR5	UTR5	UTR3	GO:0005886::plasma membrane;GO:0016020::membrane;GO:0031225::anchored component of membrane	184	5792289	5792625	AT4G09035		-	.
4	5792150	5792732	5792435;5792455;5792440;5792451	1224	1378	314	1902	2028	225	31.556	31.4964	6.56145	42.3227	43.4815	5.9438	7.12048	7.31544	4.8093	4.80022	0.587126	0.0253952	1	+	+	+	+	AT4G09035		Intergenic	UTR3	Intergenic	.	184	5792289	5792625	AT4G09035		-	.
5	26277545	26278074	26277770;26277782;26277784;26277810	594	637	245	756	730	140	15.3272	14.5719	5.12418	16.8357	15.6653	3.7083	4.54	4.22439	2.99115	2.84375	0.586945	0.0352424	1	+	+	+	+	AT5G09435		Intergenic	LastExon	LastExon	.	189	26277620	26278307	AT5G09435		+	.
3	618383	619426	618641;619159;618653;619185;618633;618651	1012	1200	630	1463	1640	420	26.0949	27.4308	13.1437	32.5594	35.1666	11.0723	2.94062	3.17609	1.98535	2.08699	0.586895	0.0417416	1	+	+	+	+	AT3G02840	-	Intergenic	UTR5	LastExon	GO:0005634::nucleus;GO:0005737::cytoplasm;GO:0010193::response to ozone	-97	618598	618807	AT3G01165		-	.
3	618383	619426	618641;619159;618653;619185;618633;618651	1012	1200	630	1463	1640	420	26.0949	27.4308	13.1437	32.5594	35.1666	11.0723	2.94062	3.17609	1.98535	2.08699	0.586895	0.0417416	1	+	+	+	+	AT3G01165		Intergenic	Intergenic	Intergenic	.	-97	618598	618807	AT3G01165		-	.
5	20792285	20792754	20792454;20792440;20792478;20792579	281	306	294	397	421	194	7.26432	7.01188	6.14485	8.85152	9.04346	5.1285	1.72595	1.76337	1.18218	1.1411	0.586784	0.00235858	1	+	+	+	+	AT5G51160	-	Exon1	Exon1	Exon1	GO:0007165::signal transduction;GO:0008150::biological_process;GO:0016020::membrane;GO:0016021::integral component of membrane	446	20792073	20793841	AT5G51160	-	+	GO:0007165::signal transduction;GO:0008150::biological_process;GO:0016020::membrane;GO:0016021::integral component of membrane
5	25703849	25705047	25704408;25704460;25704416;25704461	2957	3095	552	4239	4785	390	76.1981	70.7126	11.519	94.2976	102.564	10.2833	9.16997	9.97384	6.61499	6.13878	0.585954	0.0345633	1	+	+	+	+	AT5G64260	EXL2	UTR5	UTR5	UTR3	GO:0005576::extracellular region;GO:0005615::extracellular space;GO:0005618::cell wall;GO:0005794::Golgi apparatus;GO:0005829::cytosol;GO:0008150::biological_process;GO:0009505::plant-type cell wall;GO:0009506::plasmodesma;GO:0048046::apoplast	799	25703649	25705339	AT5G64260	EXL2	+	GO:0005576::extracellular region;GO:0005615::extracellular space;GO:0005618::cell wall;GO:0005794::Golgi apparatus;GO:0005829::cytosol;GO:0008150::biological_process;GO:0009505::plant-type cell wall;GO:0009506::plasmodesma;GO:0048046::apoplast
4	2593539	2594192	2593886;2593894;2593905;2593909	1088	1257	326	1451	1499	195	28.0526	28.7327	6.81141	32.2925	32.145	5.1548	6.26455	6.23594	4.11847	4.21832	0.58442	0.00904925	1	+	+	+	+	AT4G05071	-	LastExon	Intergenic	Intergenic	GO:0003674::molecular_function;GO:0008150::biological_process	259	2593595	2594125	AT4G05070	-	-	GO:0008150::biological_process
4	2593539	2594192	2593886;2593894;2593905;2593909	1088	1257	326	1451	1499	195	28.0526	28.7327	6.81141	32.2925	32.145	5.1548	6.26455	6.23594	4.11847	4.21832	0.58442	0.00904925	1	+	+	+	+	AT4G05070	-	Intergenic	UTR3	Intergenic	GO:0008150::biological_process	259	2593595	2594125	AT4G05070	-	-	GO:0008150::biological_process
2	18307935	18308312	18308118;18308127;18308123;18308124	265	270	221	367	416	153	6.85216	6.18964	4.62426	8.18432	8.93631	4.0502	2.02072	2.20639	1.48179	1.33851	0.583822	0.030846	1	+	+	+	+	AT2G44300	-	UTR5	Exon1	LastIntron	GO:0005886::plasma membrane;GO:0006869::lipid transport;GO:0008289::lipid binding;GO:0016020::membrane;GO:0016021::integral component of membrane;GO:0031225::anchored component of membrane	370	18307223	18308494	AT2G44300	-	-	GO:0005886::plasma membrane;GO:0006869::lipid transport;GO:0008289::lipid binding;GO:0016020::membrane;GO:0016021::integral component of membrane;GO:0031225::anchored component of membrane
3	22673588	22673823	22673704	131	148	142	187	203	94	3.40032	3.40316	2.97869	4.18112	4.37172	2.4985	1.67345	1.74974	1.14155	1.1425	0.583746	0.0425394	1	-	+	-	-	.	.	.	.	.	.	-666	22672810	22673039	AT3G09605		-	.
4	10104002	10104483	10104248;10104241;10104258;10104257	503	536	292	881	931	242	12.983	12.2651	6.10319	19.6157	19.9728	6.3909	3.06932	3.12519	2.12725	2.00962	0.582451	0.014093	1	+	+	+	+	AT4G18280	-	UTR5	UTR5	LastExon	GO:0005575::cellular_component;GO:0008150::biological_process	376	10103866	10104837	AT4G18280	-	+	GO:0005575::cellular_component;GO:0008150::biological_process
4	9420970	9421710	9421314;9421329;9421317;9421312	1328	1641	342	1956	2175	227	34.235	37.5033	7.14469	43.5237	46.6317	5.9964	7.2583	7.77662	4.79167	5.24912	0.582445	0.0194135	1	+	+	+	+	AT4G16750	ERF039	UTR5	UTR3	UTR3	GO:0003677::DNA binding;GO:0003700::sequence-specific DNA binding transcription factor activity;GO:0005634::nucleus;GO:0006351::transcription, DNA-templated;GO:0006355::regulation of transcription, DNA-templated;GO:0009873::ethylene-activated signaling pathway	517	9420651	9421857	AT4G16750	ERF039	-	GO:0003677::DNA binding;GO:0003700::sequence-specific DNA binding transcription factor activity;GO:0005634::nucleus;GO:0006351::transcription, DNA-templated;GO:0006355::regulation of transcription, DNA-templated;GO:0009873::ethylene-activated signaling pathway
5	1212599	1213348	1212928;1212963;1212890;1212937	919	954	400	1198	1297	253	23.6992	21.8122	8.35283	26.6658	27.8161	6.6802	3.99177	4.16396	2.83727	2.61135	0.581923	0.0134328	1	+	+	+	+	AT5G04330	CYP84A4	LastIntron	UTR3	UTR3	GO:0004497::monooxygenase activity;GO:0005506::iron ion binding;GO:0009809::lignin biosynthetic process;GO:0016020::membrane;GO:0016021::integral component of membrane;GO:0016491::oxidoreductase activity;GO:0016705::oxidoreductase activity, acting on paired donors, with incorporation or reduction of molecular oxygen;GO:0016709::oxidoreductase activity, acting on paired donors, with incorporation …	1465	1212532	1214439	AT5G04330	CYP84A4	-	GO:0004497::monooxygenase activity;GO:0005506::iron ion binding;GO:0009809::lignin biosynthetic process;GO:0016020::membrane;GO:0016021::integral component of membrane;GO:0016491::oxidoreductase activity;GO:0016705::oxidoreductase activity, acting on paired donors, with incorporation or reduction of molecular oxygen;GO:0016709::oxidoreductase activity, acting on paired donors, with incorporation …
5	13763024	13763402	13763129;13763239	164	170	252	332	330	237	4.2504	3.90564	5.26999	7.40592	7.09333	6.2594	1.18317	1.13323	0.806529	0.74111	0.581813	0.0139092	1	+	+	-	-	AT5G35580	-	LastExon	LastExon	LastExon	GO:0000166::nucleotide binding;GO:0004672::protein kinase activity;GO:0004674::protein serine/threonine kinase activity;GO:0004675::transmembrane receptor protein serine/threonine kinase activity;GO:0005515::protein binding;GO:0005524::ATP binding;GO:0005886::plasma membrane;GO:0006468::protein phosphorylation;GO:0006952::defense response;GO:0007166::cell surface receptor signaling pathway;GO:000…	1390	13761823	13764106	AT5G35580	-	+	GO:0000166::nucleotide binding;GO:0004672::protein kinase activity;GO:0004674::protein serine/threonine kinase activity;GO:0004675::transmembrane receptor protein serine/threonine kinase activity;GO:0005515::protein binding;GO:0005524::ATP binding;GO:0005886::plasma membrane;GO:0006468::protein phosphorylation;GO:0006952::defense response;GO:0007166::cell surface receptor signaling pathway;GO:000…
2	9732615	9733206	9732895;9732901;9732935;9732947	586	615	284	843	892	195	15.1211	14.0694	5.93655	18.7706	19.137	5.1548	3.64138	3.71246	2.54712	2.36996	0.580697	0.0244671	1	+	+	+	+	AT2G07850		LastExon	LastExon	LastExon	.	437	9732473	9733328	AT2G07850		+	.
2	9732615	9733206	9732895;9732901;9732935;9732947	586	615	284	843	892	195	15.1211	14.0694	5.93655	18.7706	19.137	5.1548	3.64138	3.71246	2.54712	2.36996	0.580697	0.0244671	1	+	+	+	+	AT2G22850	AtbZIP6	Exon1	Exon1	Exon1	GO:0003700::sequence-specific DNA binding transcription factor activity;GO:0005515::protein binding;GO:0005634::nucleus;GO:0006355::regulation of transcription, DNA-templated;GO:0043565::sequence-specific DNA binding;GO:0044212::transcription regulatory region DNA binding	437	9732473	9733328	AT2G07850		+	.
[truncated: 3,928 more rows]
