# Supplementary material for: Involvement of JMJ15 in the dynamic change of genome-wide H3K4me3 in response to salt stress
Source: Front Plant Sci. 2022 Sep 26;13:1009723. doi: 10.3389/fpls.2022.1009723 (PMC9549339; doi:10.3389/fpls.2022.1009723)
Supplement: Supplementary file 7 [file Table_7.XLSX]

## Sheet: Table S7
Table S7. Differentially regulated genes between jmj15-4 and Col-0 under normal conditiion (p<0.05).
Up-regulated genes in jmj15-4/Col-0 under salt-stress (p<0.05).
ID	jmj_MS	WT_MS	log2FoldChange	pvalue	padj	gene_name	gene_chr	gene_start	gene_end	gene_strand	gene_length	gene_biotype	gene_description
3770274	234.201	0	10.4345	1.76831e-18	5.89802e-15	F5K24.2	NC_003075.7	4627672	4633769	+	6098	pseudogene	hypothetical protein
3768331	25.2163	0	7.21926	1.5825e-08	1.01505e-05	F6F22.13	NC_003071.7	8562495	8566522	-	4028	pseudogene	hypothetical protein
3770338	7.40218	0	5.44286	0.00032211	1	AT4G08262	NC_003075.7	5204783	5210272	+	5490	pseudogene	hypothetical protein
823725	3.99203	0	4.55781	0.00815905	1	AT3G45820	NC_003074.8	16840030	16840983	-	339	protein_coding	hypothetical protein
817620	3.25432	0	4.26416	0.0187913	1	AT2G30695	NC_003071.7	13077534	13081474	-	1582	protein_coding	bacterial trigger factor
831754	2.82009	0	4.06552	0.0333114	1	CAX4	NC_003076.8	195452	198651	+	1857	protein_coding	cation exchanger 4
838522	2.59452	0	3.92968	0.0461197	1	F18O14.11	NC_003070.9	6700756	6703368	-	2383	protein_coding	Wall-associated kinase family protein
3770375	2.59452	0	3.92968	0.0461197	1	AT4G06535	NC_003075.7	3359448	3360128	+	681	pseudogene	hypothetical protein
823821	2.55904	0	3.91401	0.0466737	1	AT3G46680	NC_003074.8	17195318	17196743	-	1350	protein_coding	UDP-Glycosyltransferase superfamily protein
835127	238.64	17.5043	3.76499	7.71222e-11	9.8936e-08	SAE1B	NC_003076.8	20585349	20587761	+	1474	protein_coding	SUMO-activating enzyme 1B
3771434	4.32753	0.294453	3.71431	0.0238649	1	AT5G44973	NC_003076.8	18157610	18158264	-	474	protein_coding	defensin-like protein
833632	7.56719	0.588905	3.64291	0.0106617	1	F24C7.4	NC_003076.8	14401030	14406730	+	4571	protein_coding	RING/FYVE/PHD zinc finger superfamily protein
834435	3.67814	0.324272	3.4728	0.0412048	1	CRA1	NC_003076.8	17756238	17758336	-	1865	protein_coding	RmlC-like cupins superfamily protein
815886	3.6037	0.302032	3.45058	0.043249	1	F9B22.13	NC_003071.7	5893787	5894272	-	486	pseudogene	hypothetical protein
839183	5.21984	0.618725	3.09613	0.0426889	1	T1K7.21	NC_003070.9	9138604	9140439	-	1836	protein_coding	FAD-binding Berberine family protein
843753	5.02628	0.588905	3.05456	0.0368457	1	F9E11.2	NC_003070.9	27873611	27876033	+	1183	protein_coding	Rhomboid-related intramembrane serine protease family protein
6241319	7.51088	0.972817	3.0054	0.0131875	1	AT4G21902	NC_003075.7	11619735	11620201	+	467	protein_coding	hypothetical protein
834672	6.84761	0.898517	2.90685	0.0157384	1	AT5G46295	NC_003076.8	18779790	18780205	-	416	protein_coding	transmembrane protein
834101	8.96201	1.20055	2.88181	0.00752334	1	GLIP1	NC_003076.8	16418842	16420616	+	1419	protein_coding	GDSL lipase 1
839291	6.41685	0.920757	2.80672	0.0199885	1	T1N6.26	NC_003070.9	303537	304358	+	822	protein_coding	AP2-like ethylene-responsive transcription factor SNZ
3770506	7.23594	1.20763	2.56799	0.0212358	1	AT4G01975	NC_003075.7	858636	862475	-	3840	pseudogene	hypothetical protein
834470	506.884	88.4028	2.51797	9.53618e-09	6.62645e-06	PDF1.2c	NC_003076.8	17908850	17909507	-	548	protein_coding	plant defensin 1.2C
833584	347.777	65.3852	2.41112	6.02595e-41	5.02474e-37	MEE13.1	NC_003076.8	14090574	14093007	+	1667	protein_coding	Mannose-binding lectin superfamily protein
830416	48.3835	11.5789	2.06476	6.26811e-06	0.0019006	PRX52	NC_003076.8	1578869	1580875	-	1304	protein_coding	Peroxidase superfamily protein
821704	15.0213	3.57133	2.06231	0.0149295	0.549624	DXPS1	NC_003074.8	7573560	7576721	-	2426	protein_coding	1-deoxy-D-xylulose 5-phosphate synthase 1
5008053	12.6506	3.0643	2.04415	0.00667884	1	AT3G33528	NC_003074.8	14082640	14084346	-	1080	protein_coding	hypothetical protein
834469	2749.6	676.65	2.02257	2.04463e-06	0.000741267	PDF1.2	NC_003076.8	17906968	17907638	-	579	protein_coding	plant defensin 1.2
825785	9.09154	2.438	1.90506	0.0458824	1	CRK39	NC_003075.7	2259498	2262320	+	2495	protein_coding	cysteine-rich RLK (RECEPTOR-like protein kinase) 39
817142	2879.67	780.847	1.88275	6.02671e-05	0.0125634	PDF1.3	NC_003071.7	11087280	11088001	+	620	protein_coding	plant defensin 1.3
824763	15.3811	4.24211	1.86026	0.0152398	0.557354	JRG21	NC_003074.8	20766735	20769410	-	2172	protein_coding	jasmonate-regulated gene 21
817143	557.155	163.562	1.76691	5.9722e-07	0.000255381	PDF1.2b	NC_003071.7	11089123	11089805	+	609	protein_coding	plant defensin 1.2b
842287	10.2747	3.01224	1.76392	0.0346494	1	F23H11.24	NC_003070.9	22060924	22061516	-	593	protein_coding	MADS-box family protein
815073	31.472	9.81872	1.67552	0.000460688	0.0596368	F5G3.15	NC_003071.7	1913291	1916657	-	2920	protein_coding	DNAJ heat shock N-terminal domain-containing protein
843018	20.9242	6.82113	1.62464	0.00579294	0.328602	F1O19.18	NC_003070.9	25003818	25007647	-	3121	protein_coding	Protein kinase superfamily protein
831298	16.8439	5.56952	1.60515	0.012851	0.507859	AtGALK2	NC_003076.8	4662775	4664681	-	1379	protein_coding	GHMP kinase family protein
818785	11.5531	3.97798	1.53622	0.0498604	1	PGAZAT	NC_003071.7	17461655	17464242	-	1748	protein_coding	polygalacturonase ADPG2-like protein
829514	230.493	81.9224	1.49304	3.6696e-15	8.74257e-12	AT4G33720	NC_003075.7	16182743	16183619	+	877	protein_coding	CAP (Cysteine-rich secretory proteins%2C Antigen 5%2C and Pathogenesis-related 1 protein) superfamily protein
838206	92.9445	33.2585	1.48868	7.73934e-08	4.16351e-05	AtPRX1	NC_003070.9	1525601	1527360	-	1492	protein_coding	Peroxidase superfamily protein
6241151	13.7974	4.9134	1.48787	0.0298523	0.76947	AT2G01008	NC_003071.7	1025	3173	+	1602	protein_coding	maternal effect embryo arrest protein
833647	23.6483	8.60401	1.4629	0.00435583	0.27516	F5H8.4	NC_003076.8	14484534	14485544	-	1011	protein_coding	transmembrane protein
843328	14.994	5.79676	1.37195	0.0297733	0.76947	GSTU12	NC_003070.9	26334250	26335630	-	1003	protein_coding	glutathione S-transferase TAU 12
822700	36.7842	14.3047	1.36447	0.00428831	0.271924	AT3G29970	NC_003074.8	11745197	11746570	+	574	protein_coding	B12D protein
824124	123.486	49.5306	1.31737	6.44529e-07	0.00026872	DIN11	NC_003074.8	18393747	18397050	+	1538	protein_coding	2-oxoglutarate (2OG) and Fe(II)-dependent oxygenase superfamily protein
823660	23.4902	10.2618	1.20259	0.0199603	0.62897	GRIK1	NC_003074.8	16570478	16573762	-	2257	protein_coding	geminivirus rep interacting kinase 1
832933	37.5895	18.1126	1.06048	0.0100545	0.45274	F21B23.1	NC_003076.8	10374713	10377379	+	2667	protein_coding	Pentatricopeptide repeat (PPR) superfamily protein
839784	25.3405	12.2724	1.03912	0.0360975	0.844624	F28N24.20	NC_003070.9	10162795	10164452	-	1443	protein_coding	Cysteine proteinases superfamily protein
821619	22.3776	10.9591	1.03196	0.0458482	0.897474	AT3G20710	NC_003074.8	7237818	7239149	-	1332	protein_coding	F-box family protein
818814	30.8669	15.6236	0.983844	0.0171377	0.588076	T24P15.5	NC_003071.7	17568677	17569669	-	993	protein_coding	VQ motif-containing protein
841381	105.681	53.7221	0.978119	2.4302e-05	0.00587369	F14J22.19	NC_003070.9	18346958	18349049	+	1509	protein_coding	Peroxidase superfamily protein
837578	27.6125	14.2251	0.964625	0.0284434	0.761732	AT1G10385	NC_003070.9	3403132	3405920	+	2421	protein_coding	Vps51/Vps67 family (components of vesicular transport) protein
827121	22.6287	11.6976	0.956313	0.0439388	0.892973	ORC1A	NC_003075.7	8422173	8424760	+	2530	protein_coding	origin recognition complex 1
816283	52.715	27.4665	0.942833	0.00521143	0.306025	T17A5.16	NC_003071.7	7706896	7707954	-	1059	protein_coding	Cysteine/Histidine-rich C1 domain family protein
814866	44.1993	23.0038	0.940115	0.00621463	0.341373	T4M8.20	NC_003071.7	1024643	1027132	-	1599	protein_coding	O-linked-mannose beta-1%2C4-N-acetylglucosaminyltransferase-like protein
814828	106.324	55.5968	0.938825	0.000731062	0.0829383	RNS1	NC_003071.7	873506	874886	+	1120	protein_coding	ribonuclease 1
838548	27.1004	14.2517	0.925438	0.0421381	0.888417	PDF1.4	NC_003070.9	6781483	6782216	-	620	protein_coding	defensin-like protein
826618	59.5164	32.129	0.890759	0.0030049	0.216003	AT4G10265	NC_003075.7	6373008	6373667	-	660	protein_coding	Wound-responsive family protein
838295	26.8718	14.6806	0.86732	0.0496679	0.919201	RLP2	NC_003070.9	5896385	5898931	-	2547	protein_coding	receptor like protein 2
6241398	45.3067	24.9401	0.857767	0.0144903	0.540614	AT2G06002	NC_003071.7	2330776	2331479	+	704	ncRNA	other RNA
828459	44.4132	24.6039	0.856842	0.0131353	0.511816	F9D16.60	NC_003075.7	12307126	12309664	+	1563	protein_coding	Tyrosine transaminase family protein
842540	33.5809	18.5827	0.849321	0.0347429	0.826749	F24O1.44	NC_003070.9	23102777	23104756	-	1164	protein_coding	DUF506 family protein (DUF506)
830293	63.2819	36.1637	0.815727	0.0129155	0.5092	BHLH101	NC_003076.8	1138410	1139633	-	1083	protein_coding	basic helix-loop-helix (bHLH) DNA-binding superfamily protein
817353	30.9128	17.6332	0.80625	0.049634	0.919201	SAUR42	NC_003071.7	11967942	11968712	-	771	protein_coding	SAUR-like auxin-responsive protein family
822604	73.6766	42.3748	0.798224	0.00444163	0.277427	MUO10.10	NC_003074.8	11311266	11312823	+	1454	protein_coding	Terpenoid synthases superfamily protein
836631	46.4258	27.1313	0.778864	0.0205385	0.636655	MAF4	NC_003076.8	25992193	25996202	+	1646	protein_coding	K-box region and MADS-box transcription factor family protein
821931	92.3257	53.9696	0.77628	0.00110177	0.112038	AT3G23500	NC_003074.8	8427557	8433340	+	3191	protein_coding	Cyclopropane-fatty-acyl-phospholipid synthase
28719945	48.0666	28.197	0.774397	0.0250877	0.717997	AT4G07815	NC_003075.7	13716419	13716733	-	315	lncRNA	other RNA
817180	90.8606	53.1616	0.773132	0.00888226	0.42812	ARD3	NC_003071.7	11231770	11233388	-	1120	protein_coding	acireductone dioxygenase 3
2745749	212.453	124.441	0.770527	7.64469e-05	0.0153603	AT1G12805	NC_003070.9	4366577	4367136	+	560	protein_coding	nucleotide binding protein
820784	2166.23	1272.41	0.766624	7.5445e-15	1.398e-11	AT3G15450	NC_003074.8	5212984	5214124	+	1051	protein_coding	aluminum induced protein with YGL and LRDR motifs
5008015	125.149	73.5456	0.764041	0.000176427	0.0291314	AT3G20395	NC_003074.8	7111934	7113899	-	865	protein_coding	RING/U-box superfamily protein
830868	67.304	39.8425	0.762137	0.0178962	0.602939	T31P16.30	NC_003076.8	3143723	3144157	+	435	protein_coding	transmembrane protein
837941	35.7065	21.1395	0.755607	0.043211	0.892797	FAC19	NC_003070.9	4730395	4733869	-	3386	protein_coding	Tetratricopeptide repeat (TPR)-like superfamily protein
838820	112.121	66.8521	0.750525	0.00229733	0.184195	SULTR1%3B3	NC_003070.9	7817609	7821576	+	2515	protein_coding	sulfate transporter 1%3B3
828387	174.449	103.858	0.750498	0.000380002	0.0523743	LDOX	NC_003075.7	12004726	12006209	-	1400	protein_coding	leucoanthocyanidin dioxygenase
2745581	76.4369	46.1263	0.7342	0.00644639	0.351329	AT2G34655	NC_003071.7	14596565	14597543	+	979	protein_coding	hypothetical protein
823571	115.599	69.8631	0.729769	0.0104518	0.455617	DPBF2	NC_003074.8	16079432	16081906	-	1776	protein_coding	Basic-leucine zipper (bZIP) transcription factor family protein
822419	39.2998	23.7532	0.722395	0.0428925	0.892113	AT3G27950	NC_003074.8	10377957	10379907	+	1355	protein_coding	GDSL-like Lipase/Acylhydrolase superfamily protein
816423	44.0534	26.8847	0.713509	0.0319666	0.801537	T20K24.7	NC_003071.7	8256921	8260545	+	1890	protein_coding	SGNH hydrolase-type esterase superfamily protein
821185	76.5914	47.1906	0.698848	0.0114223	0.474585	F16B3.11	NC_003074.8	512220	513036	+	550	protein_coding	Late embryogenesis abundant protein (LEA) family protein
837351	193.16	121.594	0.671093	0.00252506	0.199576	T23G18.18	NC_003070.9	2618647	2620452	+	1483	protein_coding	alpha/beta-Hydrolases superfamily protein
817223	51.0256	32.1517	0.667048	0.0379456	0.854666	PP2-A3	NC_003071.7	11437689	11442379	+	2053	protein_coding	phloem protein 2-A3
836527	53.8553	34.0084	0.664794	0.0245474	0.707042	NAC103	NC_003076.8	25633455	25635789	-	1747	protein_coding	NAC domain containing protein 103
832031	201.354	127.854	0.657155	0.00017506	0.0291314	T24G5.10	NC_003076.8	6411443	6413311	-	1636	protein_coding	Eukaryotic aspartyl protease family protein
824969	64.8898	41.4421	0.647567	0.0168732	0.582598	AT3G58000	NC_003074.8	21474870	21475750	+	881	protein_coding	VQ motif-containing protein
828644	56.4615	36.1453	0.640985	0.0297527	0.76947	T30C3.80	NC_003075.7	12985661	12987521	+	1228	protein_coding	basic helix-loop-helix (bHLH) DNA-binding superfamily protein
825470	57.1853	36.6079	0.63893	0.0335861	0.816008	AT3G62950	NC_003074.8	23266227	23267090	+	864	protein_coding	Thioredoxin superfamily protein
830816	86.1978	55.5953	0.63711	0.0394397	0.865441	F17I14.240	NC_003076.8	2970498	2972222	+	907	protein_coding	Cox19-like CHCH family protein
840201	107.799	69.3811	0.631884	0.00504158	0.30028	AT1G33055	NC_003070.9	11971308	11972580	-	1273	protein_coding	hypothetical protein
822623	255.928	165.606	0.629292	0.000544922	0.0663334	AT5MAT	NC_003074.8	11398592	11400332	-	1741	protein_coding	HXXXD-type acyl-transferase family protein
838735	71.9525	47.1896	0.612737	0.0200757	0.62897	GLTP2	NC_003070.9	7481184	7483513	+	1452	protein_coding	glycolipid transfer protein 2
837915	71.4366	46.834	0.611261	0.0278663	0.757332	T14P4.10	NC_003070.9	553019	556152	-	1473	protein_coding	RING/FYVE/PHD zinc finger superfamily protein
843324	181.002	120.305	0.591	0.00186953	0.164095	TH8	NC_003070.9	26321398	26323002	+	797	protein_coding	thioredoxin H-type 8
816295	125.929	83.6338	0.589718	0.00782798	0.399227	T13L16.13	NC_003071.7	7760005	7760839	-	717	protein_coding	Rhodanese/Cell cycle control phosphatase superfamily protein
5008138	116.332	77.152	0.589275	0.028668	0.764358	RTFL12	NC_003075.7	7785428	7786161	-	734	protein_coding	ROTUNDIFOLIA like 12
824929	87.1509	58.4409	0.575843	0.0130171	0.51079	AT3G57600	NC_003074.8	21332774	21333918	+	1145	protein_coding	Integrase-type DNA-binding superfamily protein
834291	972.334	652.647	0.575429	0.0241251	0.699066	DFR	NC_003076.8	17164093	17166032	-	1520	protein_coding	dihydroflavonol 4-reductase
820886	195.935	131.941	0.572422	0.00357337	0.244234	NSP3	NC_003074.8	5562400	5564574	+	1725	protein_coding	nitrile specifier protein 3
817181	81.1004	54.6793	0.571952	0.018654	0.610507	Iqd4	NC_003071.7	11234267	11236995	-	2244	protein_coding	IQ-domain 4
843282	145.856	97.8948	0.57118	0.00421871	0.270598	NAP	NC_003070.9	26122080	26123514	+	1252	protein_coding	NAC-like%2C activated by AP3/PI
3766721	79.9141	54.1771	0.564234	0.0320893	0.801537	AT1G13609	NC_003070.9	4662698	4663253	+	501	protein_coding	Defensin-like (DEFL) family protein
823994	85.4092	57.6195	0.56162	0.0262962	0.736658	BT2	NC_003074.8	17907767	17910738	-	2623	protein_coding	BTB and TAZ domain protein 2
830290	95.744	65.0826	0.554085	0.0160645	0.571231	F21E1.40	NC_003076.8	1119937	1121813	+	1079	protein_coding	Phosphoglycerate mutase family protein
839667	137.738	94.2501	0.549172	0.00344372	0.238302	RSL4	NC_003070.9	9654475	9656089	+	1338	protein_coding	root hair defective 6-like 4
823888	748.348	511.994	0.549071	1.67446e-07	8.21321e-05	ASN1	NC_003074.8	17437840	17441431	-	2746	protein_coding	glutamine-dependent asparagine synthase 1
6241304	223.851	153.142	0.546856	0.000360661	0.0505441	AT5G41761	NC_003076.8	16711042	16712069	+	1028	protein_coding	hypothetical protein
840977	3107.87	2129.39	0.545375	0.00163886	0.151001	FTM1	NC_003070.9	16577521	16579722	+	1490	protein_coding	Plant stearoyl-acyl-carrier-protein desaturase family protein
837573	81.1039	55.9901	0.532868	0.0381931	0.85611	F14N23.22	NC_003070.9	3390322	3392633	-	2042	protein_coding	Ankyrin repeat family protein
3766886	186.138	128.438	0.531051	0.00365309	0.245656	AT1G32928	NC_003070.9	11931149	11931801	+	653	protein_coding	Avr9/Cf-9 rapidly elicited protein
828313	991.243	690.217	0.522732	2.12827e-08	1.31456e-05	AT4G22212	NC_003075.7	11753842	11754752	+	790	protein_coding	defensin-like protein
828314	88.8805	62.4358	0.512095	0.0254204	0.72098	AT4G22214	NC_003075.7	11754912	11756270	+	1268	protein_coding	Defensin-like (DEFL) family protein
820165	486.826	341.217	0.51128	9.35773e-06	0.00269067	HRA1	NC_003074.8	3096345	3098417	-	2073	protein_coding	sequence-specific DNA binding transcription factor
817486	103.684	72.8146	0.509954	0.0198796	0.62897	F16P2.25	NC_003071.7	12606012	12607618	+	1109	protein_coding	NAD(P)-binding Rossmann-fold superfamily protein
844223	105.207	73.9963	0.508118	0.0203143	0.632055	F9K20.9	NC_003070.9	29646003	29647691	-	1689	protein_coding	D-mannose binding lectin protein with Apple-like carbohydrate-binding domain-containing protein
835756	391.267	274.953	0.506185	0.000278284	0.04071	OXS3	NC_003076.8	22895616	22896734	-	982	protein_coding	oxidative stress 3
825140	124.547	87.9193	0.504069	0.00963628	0.450152	AT3G59710	NC_003074.8	22054667	22057156	-	1627	protein_coding	NAD(P)-binding Rossmann-fold superfamily protein
837471	101.305	71.7414	0.501533	0.0241447	0.699066	F14J9.14	NC_003070.9	3057975	3060757	+	1324	protein_coding	NAD(P)-binding Rossmann-fold superfamily protein
832147	5805.33	4112.11	0.49732	3.18741e-09	2.53126e-06	DIN10	NC_003076.8	6833564	6836862	+	3120	protein_coding	Raffinose synthase family protein
832356	1228.37	871.827	0.493108	1.00687e-06	0.000399798	AtRZPF34	NC_003076.8	7664871	7667288	+	1506	protein_coding	CHY-type/CTCHY-type/RING-type Zinc finger protein
834768	349.291	250.329	0.479916	0.00295805	0.214484	ERF2	NC_003076.8	19171643	19172956	-	1314	protein_coding	ethylene responsive element binding factor 2
844047	3446.55	2478.71	0.47556	0.0220062	0.667268	ADH1	NC_003070.9	28975255	28977417	+	1595	protein_coding	alcohol dehydrogenase 1
828043	94.973	68.8381	0.466431	0.0383723	0.856891	F2N1.36	NC_003075.7	506511	507626	-	1116	protein_coding	Calcium-dependent lipid-binding (CaLB domain) family protein
829090	570.616	415.176	0.459042	0.000105915	0.0203028	T16L4.200	NC_003075.7	14540878	14542565	-	1688	protein_coding	Alkaline-phosphatase-like family protein
818779	122.429	89.2127	0.458016	0.0239969	0.697767	T11A7.10	NC_003071.7	17436443	17438168	-	1504	protein_coding	imidazolonepropionase (Protein of unknown function%2C DUF642)
836025	534.808	389.596	0.45519	0.000122577	0.0219808	K18B18.8	NC_003076.8	23844977	23849151	-	3570	protein_coding	hypothetical protein
820706	83.5827	61.0346	0.454051	0.0486844	0.919201	AT3G14780	NC_003074.8	4961777	4963569	-	1268	protein_coding	callose synthase
833986	318.566	233.15	0.449847	0.00080778	0.0892142	MYH19.8	NC_003076.8	15974270	15976270	+	1405	protein_coding	2-aminoethanethiol dioxygenase%2C putative (DUF1637)
842945	1565.25	1148.04	0.447907	2.26228e-07	0.000107794	BGLU22	NC_003070.9	24706512	24709996	-	2081	protein_coding	Glycosyl hydrolase superfamily protein
839713	101.234	74.2354	0.445606	0.0487236	0.919201	F3H9.15	NC_003070.9	9846747	9848015	-	1269	protein_coding	hypothetical protein
829633	138.394	101.795	0.444643	0.021963	0.66717	F11I11.50	NC_003075.7	16598958	16599568	+	611	protein_coding	SAUR-like auxin-responsive protein family
840371	132.079	97.2608	0.443955	0.0182525	0.608793	MYB93	NC_003070.9	12709090	12710665	+	1378	protein_coding	myb domain protein 93
826447	906.36	666.956	0.442756	4.8204e-05	0.0105776	Prx37	NC_003075.7	5598037	5600398	-	1399	protein_coding	Peroxidase superfamily protein
815841	114.433	84.1123	0.440566	0.0373075	0.854666	T10F5.9	NC_003071.7	5648329	5649847	-	1519	protein_coding	hypothetical protein
832695	4521.06	3344.34	0.435369	6.51758e-08	3.74806e-05	T19G15.110	NC_003076.8	9200271	9202461	+	1585	protein_coding	TRAF-like family protein
816385	485.746	359.297	0.433688	0.000119519	0.0219035	TPS11	NC_003071.7	8108898	8112010	+	2945	protein_coding	trehalose phosphatase/synthase 11
829495	1422.49	1054.82	0.430828	2.38958e-06	0.000847896	T16L1.50	NC_003075.7	16135157	16135921	+	765	protein_coding	Wound-responsive family protein
824361	106.641	79.0707	0.429612	0.0431085	0.892797	AT3G51980	NC_003074.8	19285572	19287552	-	1438	protein_coding	ARM repeat superfamily protein
818525	347.17	258.242	0.42666	0.0016996	0.155737	F12L6.6	NC_003071.7	16452612	16455001	+	1507	protein_coding	alpha/beta-Hydrolases superfamily protein
833512	566.238	422.21	0.42333	0.000301453	0.0433391	MOK9.7	NC_003076.8	13687847	13689596	-	883	protein_coding	hypothetical protein
816298	207.047	154.561	0.419357	0.0165996	0.579104	DJC24	NC_003071.7	7766765	7768040	-	1276	protein_coding	Chaperone DnaJ-domain superfamily protein
839591	130.222	97.3944	0.419201	0.0358544	0.843027	T7N9.8	NC_003070.9	9378404	9380790	+	1529	protein_coding	plant/protein
834847	132.439	99.1067	0.419149	0.0256238	0.723473	RABA4C	NC_003076.8	19421340	19422533	-	925	protein_coding	RAB GTPase homolog A4C
819287	329.368	246.524	0.417916	0.000932889	0.0991322	GulLO5	NC_003071.7	19205157	19207608	-	1951	protein_coding	D-arabinono-1%2C4-lactone oxidase family protein
818723	209.278	157.04	0.417528	0.0316975	0.799728	BHLH100	NC_003071.7	17198037	17199454	-	1157	protein_coding	basic helix-loop-helix protein 100
844074	150.211	112.628	0.415684	0.0240162	0.697767	AAP3	NC_003070.9	29074879	29077390	-	1891	protein_coding	amino acid permease 3
817131	935.329	704.643	0.406703	0.000684651	0.0792912	ATCTH	NC_003071.7	11041331	11043256	+	1834	protein_coding	Zinc finger C-x8-C-x5-C-x3-H type family protein
844383	985.096	747.262	0.397776	0.000161554	0.0272145	Kelch_repeat_F-box_20	NC_003070.9	30241452	30243176	+	1725	protein_coding	Galactose oxidase/kelch repeat superfamily protein
840353	357.454	272.064	0.396812	0.00855515	0.41963	F12K21.18	NC_003070.9	12615690	12617032	-	1251	protein_coding	Peroxidase superfamily protein
828854	1451.64	1105.3	0.393045	0.0485033	0.919201	F27G19.50	NC_003075.7	13727370	13729002	-	1367	protein_coding	aluminum induced protein with YGL and LRDR motifs
832479	336.409	256.626	0.392872	0.0056859	0.325896	SQP2	NC_003076.8	8164319	8167776	-	1886	protein_coding	squalene monooxygenase 2
841634	572.454	436.285	0.392807	0.00025039	0.0379614	F5F19.11	NC_003070.9	19354919	19356901	-	1282	protein_coding	Mannose-binding lectin superfamily protein
816359	189.818	145.128	0.388718	0.0154457	0.562717	SDH1-2	NC_003071.7	7997344	8000825	-	2089	protein_coding	succinate dehydrogenase 1-2
828511	263.09	201.143	0.388295	0.0231943	0.685837	T19F6.100	NC_003075.7	12519907	12520898	-	992	protein_coding	NADP-specific glutamate dehydrogenase
821243	168.225	129.052	0.386078	0.0336557	0.816008	NPC4	NC_003074.8	842499	845096	-	1930	protein_coding	non-specific phospholipase C4
5007942	217.736	166.522	0.386007	0.00969477	0.450744	FHY1	NC_003071.7	15801418	15802793	-	1055	protein_coding	far-red elongated hypocotyl 1
823986	169.164	129.763	0.382335	0.022184	0.668763	CYP71A25	NC_003074.8	17879542	17881388	+	1749	protein_coding	cytochrome P450%2C family 71%2C subfamily A%2C polypeptide 25
825059	289.105	222.484	0.379868	0.00622278	0.341373	AT3G58900	NC_003074.8	21772813	21774873	+	1957	protein_coding	F-box/RNI-like superfamily protein
832590	194.52	149.277	0.378259	0.027305	0.750189	ESE3	NC_003076.8	8706745	8707885	-	1038	protein_coding	Integrase-type DNA-binding superfamily protein
842998	232.449	179.211	0.377996	0.018148	0.60849	F4N21.7	NC_003070.9	24924774	24926412	+	1214	protein_coding	NAD(P)-binding Rossmann-fold superfamily protein
831364	396.555	305.069	0.377795	0.00365094	0.245656	F2G14.1	NC_003076.8	4898641	4900734	+	1438	protein_coding	2-aminoethanethiol dioxygenase%2C putative (DUF1637)
841635	1159.01	893.359	0.375589	3.3524e-06	0.00109623	F5F19.12	NC_003070.9	19358800	19360822	-	1355	protein_coding	Mannose-binding lectin superfamily protein
831317	396.741	306.464	0.375331	0.00567668	0.325896	T15N1.140	NC_003076.8	4724407	4726675	+	1863	protein_coding	Pectin lyase-like superfamily protein
828271	404.301	312.775	0.372246	0.00340306	0.237662	MSRB7	NC_003075.7	11584346	11585542	-	940	protein_coding	methionine sulfoxide reductase B7
832111	179.502	138.987	0.371773	0.0310986	0.791805	F28I16.40	NC_003076.8	6724076	6725966	-	1372	protein_coding	Peroxidase superfamily protein
816991	1146.15	886.198	0.371066	2.66598e-06	0.000926263	F25P17.15	NC_003071.7	10427856	10429487	-	1378	protein_coding	major centromere autoantigen B-like protein
839281	205.108	159.389	0.367103	0.03152	0.796452	ADF11	NC_003070.9	275188	276310	+	1048	protein_coding	actin depolymerizing factor 11
821270	266.12	206.802	0.365853	0.0144854	0.540614	WRKY45	NC_003074.8	325952	327412	-	1359	protein_coding	WRKY DNA-binding protein 45
819923	338.194	262.605	0.363974	0.0345585	0.826749	AT3G07350	NC_003074.8	2347186	2348791	+	1324	protein_coding	sulfate/thiosulfate import ATP-binding protein%2C putative (DUF506)
836265	652.268	507.554	0.361691	0.000399838	0.0546565	ACHT5	NC_003076.8	24707445	24709396	+	1761	protein_coding	atypical CYS HIS rich thioredoxin 5
829838	472.612	368.944	0.359036	0.00176669	0.157556	AP22.27	NC_003075.7	17353291	17356037	-	1728	protein_coding	PQ-loop repeat family protein / transmembrane family protein
827882	171.535	133.813	0.358761	0.0347759	0.826749	SBT3.12	NC_003075.7	11345872	11349759	+	3185	protein_coding	subtilase 3.12
827246	150.605	117.261	0.358107	0.0436713	0.892973	DL3885W	NC_003075.7	8934296	8934961	+	666	protein_coding	Thioredoxin superfamily protein
5008149	187.336	146.277	0.356993	0.0321328	0.801537	AT4G20362	NC_003075.7	10989908	10992242	-	2206	lncRNA	other RNA
824787	868.923	679.259	0.355319	0.000111141	0.0210625	AT3G56210	NC_003074.8	20852380	20855610	-	2167	protein_coding	ARM repeat superfamily protein
818986	1083.58	849.057	0.352579	1.3791e-05	0.00370957	UGT74F2	NC_003071.7	18152078	18153908	+	1744	protein_coding	UDP-glucosyltransferase 74F2
821934	341.358	267.259	0.351029	0.0290212	0.766564	AT3G23550	NC_003074.8	8448273	8450799	-	1722	protein_coding	MATE efflux family protein
842357	275.972	216.718	0.349324	0.012519	0.501873	F8A5.15	NC_003070.9	22334540	22336994	-	2382	protein_coding	Leucine-rich repeat protein kinase family protein
842678	198.83	156.023	0.348161	0.0238848	0.697767	F24D7.7	NC_003070.9	23645206	23649289	+	3780	protein_coding	Disease resistance protein (TIR-NBS-LRR class) family
822222	363.261	285.867	0.347079	0.0102889	0.45274	CYP71B23	NC_003074.8	9592727	9595283	-	2189	protein_coding	cytochrome P450%2C family 71%2C subfamily B%2C polypeptide 23
832689	174.762	137.185	0.346047	0.0442561	0.895703	F9D12.12	NC_003076.8	9157142	9158404	+	1263	protein_coding	Mitochondrial substrate carrier family protein
819125	1378.11	1085.93	0.343301	8.69402e-05	0.0168593	ATG8E	NC_003071.7	18624264	18625791	+	915	protein_coding	AUTOPHAGY 8E
6241237	234.829	185.37	0.342839	0.0174094	0.593737	AT1G11175	NC_003070.9	3744858	3745655	+	798	ncRNA	other RNA
843577	1206.56	951.897	0.3416	2.04916e-05	0.00510056	JAZ6	NC_003070.9	27273968	27276562	-	2128	protein_coding	jasmonate-zim-domain protein 6
831795	360.695	285.646	0.339524	0.0191985	0.620491	AT4	NC_003076.8	894582	895517	+	936	protein_coding	expressed in response to phosphate starvation protein
839143	1721.01	1360.09	0.339043	0.000492471	0.0609639	TEM1	NC_003070.9	8981556	8983314	-	1759	protein_coding	AP2/B3 transcription factor family protein
840311	244.086	193.278	0.338277	0.0158134	0.56865	IP5PI	NC_003070.9	12426700	12429714	+	2239	protein_coding	inositol polyphosphate 5-phosphatase I
836533	1343.44	1064.52	0.336252	0.000128683	0.0223546	AtPRX71	NC_003076.8	25659257	25661007	-	1342	protein_coding	Peroxidase superfamily protein
830443	523.78	415.372	0.336102	0.0158722	0.569249	MOP10.14	NC_003076.8	1672070	1674770	+	2395	protein_coding	2-oxoglutarate (2OG) and Fe(II)-dependent oxygenase superfamily protein
821055	492.863	391.033	0.335006	0.00177707	0.157639	JAZ3	NC_003074.8	6119707	6123044	+	2749	protein_coding	jasmonate-zim-domain protein 3
841838	3736	2966.19	0.333177	5.85922e-05	0.0123689	GLL22	NC_003070.9	20154154	20156520	-	1725	protein_coding	GDSL-like Lipase/Acylhydrolase superfamily protein
828146	169.474	134.547	0.332574	0.0414264	0.885121	PIT1	NC_003075.7	913334	916509	-	1476	protein_coding	RING/FYVE/PHD zinc finger superfamily protein
834996	3585.08	2853.45	0.328862	1.48357e-05	0.00392721	BXL1	NC_003076.8	20011812	20016857	-	2890	protein_coding	beta-xylosidase 1
842965	187.333	149.568	0.327639	0.0417536	0.885121	RHD6	NC_003070.9	24795214	24797015	+	1426	protein_coding	ROOT HAIR DEFECTIVE6
5008207	186.959	148.926	0.327255	0.0488052	0.919201	PEP7	NC_003076.8	3120655	3121879	+	634	protein_coding	elicitor peptide 7 precursor
832072	670.322	535.559	0.324807	0.00146413	0.139934	MSL9	NC_003076.8	6585355	6588966	+	2878	protein_coding	mechanosensitive channel of small conductance-like 9
816574	285.783	228.693	0.324502	0.0456969	0.897474	FLA6	NC_003071.7	8840557	8841565	+	1009	protein_coding	FASCICLIN-like arabinogalactan 6
817963	290.181	231.814	0.32443	0.0159387	0.569443	T14G11.14	NC_003071.7	14371075	14373901	-	2347	protein_coding	Calcium-binding EF-hand family protein
10723075	462.644	370.619	0.321996	0.00551031	0.322288	AT1G29025	NC_003070.9	10124286	10127098	-	2198	protein_coding	Calcium-binding EF-hand family protein
826723	413.113	330.952	0.321379	0.011908	0.487936	F8L21.1	NC_003075.7	6832650	6833498	+	849	protein_coding	Disease resistance-responsive (dirigent-like protein) family protein
824940	214.948	172.307	0.321076	0.0361964	0.844624	Resistance_related_KinaSe_1	NC_003074.8	21384676	21387399	-	2724	protein_coding	Protein kinase superfamily protein
841299	191.167	153.239	0.317559	0.0433038	0.892797	F11I4.6	NC_003070.9	18040129	18041447	+	1177	protein_coding	hypothetical protein (DUF1639)
829260	327.082	262.665	0.317548	0.0256385	0.723473	F8F16.150	NC_003075.7	15202288	15203562	+	1197	protein_coding	transmembrane protein%2C putative (Protein of unknown function%2C DUF599)
837902	612.515	492.19	0.316942	0.00393097	0.259118	ST4B	NC_003070.9	4604688	4606067	+	1380	protein_coding	sulfotransferase 4B
829610	548.171	440.936	0.31587	0.00710197	0.375998	COW1	NC_003075.7	16515102	16518746	+	2031	protein_coding	Sec14p-like phosphatidylinositol transfer family protein
829915	701.29	563.115	0.31537	0.000607516	0.071349	BT5	NC_003075.7	17670481	17672353	-	1438	protein_coding	BTB and TAZ domain protein 5
821940	208.941	168.142	0.313171	0.0395642	0.865895	AT3G23605	NC_003074.8	8476482	8477392	+	911	protein_coding	Ubiquitin-like superfamily protein
822341	791.906	639.911	0.307632	0.00334392	0.236754	AT3G27220	NC_003074.8	10051069	10053761	-	2121	protein_coding	Galactose oxidase/kelch repeat superfamily protein
835100	213.899	173.013	0.30588	0.0476868	0.914107	AT5G50335	NC_003076.8	20489033	20489727	-	695	protein_coding	hypothetical protein
820565	357.445	289.586	0.303165	0.0109445	0.464432	PUT4	NC_003074.8	4450745	4452653	-	1693	protein_coding	Amino acid permease family protein
838998	1058.89	859.52	0.301347	0.00021209	0.0343401	TPS9	NC_003070.9	8432179	8435656	+	2973	protein_coding	trehalose-phosphatase/synthase 9
829319	344.457	279.526	0.301329	0.0106979	0.459674	F11C18.90	NC_003075.7	15425886	15429225	-	3137	protein_coding	ARM repeat superfamily protein
837125	250.964	203.794	0.299906	0.0354978	0.837337	ORA59	NC_003070.9	1882907	1883992	+	1086	protein_coding	octadecanoid-responsive AP2/ERF 59
816499	636.448	518.067	0.297152	0.00216955	0.176496	MIOX2	NC_003071.7	8530865	8533779	-	1620	protein_coding	myo-inositol oxygenase 2
828131	511.374	416.612	0.296525	0.00484602	0.292815	T15B16.5	NC_003075.7	732313	733510	-	966	protein_coding	Chitinase family protein
832600	3382.52	2767	0.289257	6.60216e-06	0.00193165	F18G18.20	NC_003076.8	8773734	8776594	+	2861	protein_coding	serine-rich protein-like protein
843365	956.557	782.392	0.289175	0.0020385	0.169981	TPS8	NC_003070.9	26470795	26474833	-	3349	protein_coding	trehalose-6-phosphatase synthase S8
819017	588.884	483.347	0.287131	0.0108563	0.463046	MLO15	NC_003071.7	18245357	18248459	-	1774	protein_coding	Seven transmembrane MLO family protein
826770	3272.66	2682.96	0.287121	3.48616e-06	0.00111805	OSM34	NC_003075.7	7024852	7026224	-	1121	protein_coding	osmotin 34
814899	280.189	229.709	0.286474	0.0491374	0.919201	MRH6	NC_003071.7	1132120	1133379	+	896	protein_coding	Adenine nucleotide alpha hydrolases-like superfamily protein
840915	258.617	212.604	0.284446	0.0407713	0.880756	RAP2.6	NC_003070.9	16263805	16264945	+	1045	protein_coding	related to AP2 6
836349	427.831	351.17	0.283625	0.0140228	0.534006	MMI9.11	NC_003076.8	25016860	25018265	+	1296	protein_coding	DUF1442 family protein (DUF1442)
831262	4612.6	3788.76	0.283599	0.000126896	0.0222762	MUA22.12	NC_003076.8	4555821	4558710	+	2490	protein_coding	Major facilitator superfamily protein
841130	482.611	396.283	0.283537	0.00755161	0.393557	TLP6	NC_003070.9	17326530	17328772	+	1826	protein_coding	tubby like protein 6
838673	257.552	211.526	0.281712	0.0429554	0.892113	F2D10.33	NC_003070.9	7233654	7235128	+	851	protein_coding	outer envelope pore-like protein
837830	660.475	544.746	0.279507	0.0151072	0.553721	CYP87A2	NC_003070.9	4342209	4344875	+	2091	protein_coding	cytochrome P450%2C family 87%2C subfamily A%2C polypeptide 2
842220	663.595	547.409	0.279009	0.0100725	0.45274	AT1G58602	NC_003070.9	21746354	21766048	+	5397	protein_coding	LRR and NB-ARC domains-containing disease resistance protein
829053	985.071	812.342	0.277863	0.00127077	0.124663	F17A13.130	NC_003075.7	14437133	14439769	-	2550	protein_coding	DUF1005 family protein (DUF1005)
816079	324.546	268.188	0.275332	0.0239907	0.697767	F19G14.17	NC_003071.7	6893949	6894685	+	737	protein_coding	hypothetical protein
841374	1894.65	1564.83	0.275083	0.000461496	0.0596368	F13F21.6	NC_003070.9	18320490	18322505	-	1428	protein_coding	transcription initiation factor TFIID subunit 1b-like protein
820790	453.37	375.196	0.274306	0.0124252	0.499315	NAC2	NC_003074.8	5243432	5245510	+	1832	protein_coding	NAC domain containing protein 2
819112	386.163	319.242	0.27408	0.0206186	0.637953	GATA2	NC_003071.7	18582697	18584127	+	1338	protein_coding	GATA transcription factor 2
841915	575.919	476.238	0.273067	0.00598553	0.334969	T22H22.16	NC_003070.9	20430769	20431986	+	1218	protein_coding	FANTASTIC four-like protein (DUF3049)
837444	672.574	557.056	0.27228	0.0278828	0.757332	NAS3	NC_003070.9	2984829	2986231	+	1403	protein_coding	nicotianamine synthase 3
829198	279.315	231.489	0.272202	0.0399218	0.870294	T10C21.100	NC_003075.7	14980853	14982404	-	1337	protein_coding	hypothetical protein
841636	1848.45	1531.38	0.271839	0.000939191	0.0991322	F5F19.13	NC_003070.9	19364809	19366925	-	1463	protein_coding	Mannose-binding lectin superfamily protein
815867	273.473	226.452	0.271517	0.0437559	0.892973	F17L24.11	NC_003071.7	5788445	5791128	-	1547	protein_coding	Polymerase/histidinol phosphatase-like protein
843236	1082.83	897.723	0.270566	0.000434524	0.0579724	ACR4	NC_003070.9	25957567	25960401	+	2307	protein_coding	ACT domain repeat 4
824141	354.396	293.342	0.270379	0.0413108	0.885121	AT3G49790	NC_003074.8	18467959	18469962	-	2004	protein_coding	Carbohydrate-binding protein
831594	413.689	343.408	0.270277	0.0312803	0.792798	APG5	NC_003076.8	5686135	5689947	-	2165	protein_coding	autophagy protein Apg5 family
816478	775.051	642.914	0.270261	0.0139201	0.532445	ACO1	NC_003071.7	8475276	8477733	-	2358	protein_coding	ACC oxidase 1
823992	954.359	792.456	0.269588	0.00201562	0.169497	CEP2	NC_003074.8	17897506	17899351	+	1596	protein_coding	Cysteine proteinases superfamily protein
833886	546.794	454.625	0.266572	0.0350083	0.827002	K15E6.120	NC_003076.8	15588623	15589791	+	1085	protein_coding	RmlC-like cupins superfamily protein
824349	648.209	539.421	0.266108	0.016612	0.579104	CAX3	NC_003074.8	19239305	19242913	+	2009	protein_coding	cation exchanger 3
820843	829.638	690.992	0.264306	0.00202254	0.169497	F16B3.33	NC_003074.8	581541	582949	-	1081	protein_coding	NC domain-containing protein-like protein
828849	330.679	275.207	0.263206	0.0416649	0.885121	RD26	NC_003075.7	13707192	13709170	-	1896	protein_coding	NAC (No Apical Meristem) domain transcriptional regulator superfamily protein
838421	348.099	289.971	0.26311	0.0286918	0.764358	BEE1	NC_003070.9	6331398	6333856	+	1541	protein_coding	BR enhanced expression 1
838793	307.76	256.195	0.262981	0.0455406	0.897474	DREB26	NC_003070.9	7696427	7697831	+	1405	protein_coding	Integrase-type DNA-binding superfamily protein
828297	326.494	272.404	0.2629	0.0452379	0.897474	RHS14	NC_003075.7	11700555	11702785	-	1596	protein_coding	root hair specific 14
827794	392.736	327.565	0.26283	0.0250104	0.717898	F9F13.110	NC_003075.7	11029736	11032677	-	1685	protein_coding	NAD(P)-binding Rossmann-fold superfamily protein
837753	481.032	401.501	0.262637	0.0198174	0.62897	F12F1.12	NC_003070.9	4056165	4057968	+	1370	protein_coding	2-oxoglutarate (2OG) and Fe(II)-dependent oxygenase superfamily protein
819816	697.593	582.23	0.261859	0.00940679	0.447794	ATG8H	NC_003074.8	1954990	1956397	-	712	protein_coding	Ubiquitin-like superfamily protein
821182	524.693	437.228	0.261595	0.0132351	0.514502	TMAC2	NC_003074.8	385237	387051	-	1815	protein_coding	AFP2 (ABI five-binding protein 2) family protein
832243	994.884	830.315	0.259785	0.00300263	0.216003	AKINBETA1	NC_003076.8	7205477	7208613	+	1636	protein_coding	5'-AMP-activated protein kinase beta-2 subunit protein
821897	408.534	341.667	0.258629	0.0193705	0.620528	AT3G23190	NC_003074.8	8279271	8280912	+	1074	protein_coding	HR-like lesion-inducing protein-like protein
816091	937.07	782.826	0.258562	0.0128316	0.507859	F19G14.4	NC_003071.7	6947096	6947866	+	771	protein_coding	stress-induced protein
822221	606.017	507.154	0.257293	0.0113419	0.472871	CYP71B22	NC_003074.8	9589249	9591179	+	1808	protein_coding	cytochrome P450%2C family 71%2C subfamily B%2C polypeptide 22
831654	514.653	430.986	0.257054	0.0425851	0.891537	CAX7	NC_003076.8	5902394	5904532	-	2139	protein_coding	calcium exchanger 7
835259	354.736	297.224	0.255308	0.0321576	0.801537	MIO24.2	NC_003076.8	21071944	21074662	+	1468	protein_coding	junctophilin-like protein
841572	1125.18	945.965	0.251417	0.00411637	0.265053	BGLU35	NC_003070.9	19087384	19090523	+	1851	protein_coding	beta glucosidase 35
823513	511.841	430.144	0.251142	0.0184748	0.610128	AT3G43960	NC_003074.8	15774053	15775873	-	1445	protein_coding	Cysteine proteinases superfamily protein
827182	481.978	405.036	0.250877	0.0264824	0.73854	DL3625W	NC_003075.7	8646150	8647252	+	1103	protein_coding	Bifunctional inhibitor/lipid-transfer protein/seed storage 2S albumin superfamily protein
838694	1031.25	867.22	0.250209	0.0017107	0.155898	F9H16.1	NC_003070.9	7337605	7339452	+	1423	protein_coding	PLATZ transcription factor family protein
816966	313.893	263.915	0.250138	0.0491352	0.919201	T28I24.3	NC_003071.7	10340785	10343736	+	2245	protein_coding	Calmodulin-binding protein
820929	610.604	513.895	0.248537	0.00800964	0.403555	EBP	NC_003074.8	5705541	5707084	+	1306	protein_coding	ethylene-responsive element binding protein
828707	3550.14	2990.28	0.248118	0.00492615	0.296583	F20B18.120	NC_003075.7	13200414	13202164	+	1648	protein_coding	Peroxidase superfamily protein
834266	377.716	318.116	0.247998	0.0335768	0.816008	CYP71A16	NC_003076.8	17031024	17033800	-	1847	protein_coding	cytochrome P450%2C family 71%2C subfamily A%2C polypeptide 16
838125	406.342	342.136	0.24757	0.0269904	0.743997	GA3OX1	NC_003070.9	5344388	5346342	-	1522	protein_coding	gibberellin 3-oxidase 1
835301	352.662	297.098	0.247158	0.0400841	0.871554	RUP1	NC_003076.8	21216772	21218351	+	1580	protein_coding	Transducin/WD40 repeat-like superfamily protein
832039	1192.87	1004.42	0.246773	0.0187432	0.610507	T24G5.90	NC_003076.8	6457026	6458504	+	1374	protein_coding	hypothetical protein
816012	469.472	396.54	0.245336	0.0252246	0.717997	LIP1	NC_003071.7	6612480	6615457	+	1621	protein_coding	lipase 1
843660	1554.3	1312.23	0.245081	0.00342021	0.237662	KTI1	NC_003070.9	27547098	27548282	-	1185	protein_coding	kunitz trypsin inhibitor 1
834049	792.349	670.221	0.242303	0.00502767	0.30028	MNF13.5	NC_003076.8	16228960	16231142	+	1663	protein_coding	Sucrase/ferredoxin-like family protein
832482	707.85	599.368	0.241789	0.0443586	0.896298	SQE6	NC_003076.8	8182917	8186704	-	2280	protein_coding	squalene monooxygenase 6
839964	1511.65	1279.51	0.240417	0.000758722	0.0843547	T17H7.12	NC_003070.9	10944908	10949482	-	2509	protein_coding	CTP synthase family protein
826813	360.836	305.988	0.239495	0.0483497	0.919201	AHL26	NC_003075.7	7219652	7222166	-	2515	protein_coding	Putative AT-hook DNA-binding family protein
833749	334.033	282.939	0.238575	0.0489935	0.919201	K12B20.160	NC_003076.8	14978566	14981620	+	2379	protein_coding	alpha/beta-Hydrolases superfamily protein
832431	1292.06	1097.11	0.237282	0.00762833	0.396141	SWEET12	NC_003076.8	7971647	7973995	-	1346	protein_coding	bidirectional sugar transporter SWEET12-like protein
817330	613.102	520.098	0.237058	0.0324652	0.803122	F15K20.7	NC_003071.7	11860218	11861525	+	1308	protein_coding	hypothetical protein
818471	2999.29	2545.97	0.236698	0.000254755	0.0382752	T7F6.4	NC_003071.7	16236257	16237280	-	732	protein_coding	Serine protease inhibitor%2C potato inhibitor I-type family protein
837884	1542.88	1310.38	0.234581	0.00799071	0.403555	RTFL17	NC_003070.9	4525414	4526204	-	791	protein_coding	ROTUNDIFOLIA like 17
843216	3330.1	2831.43	0.233619	0.00273443	0.207282	RAV2	NC_003070.9	25880155	25882222	+	2058	protein_coding	related to ABI3/VP1 2
827206	528.62	449.318	0.233521	0.0336431	0.816008	CYP702A5	NC_003075.7	8804070	8807232	+	1708	protein_coding	cytochrome P450%2C family 702%2C subfamily A%2C polypeptide 5
842944	1092.83	930.699	0.232861	0.0275846	0.754144	BGLU21	NC_003070.9	24699868	24703166	-	1988	protein_coding	Glycosyl hydrolase superfamily protein
818979	878.87	748.58	0.231373	0.0042681	0.271676	F18O19.13	NC_003071.7	18132484	18134068	+	1478	protein_coding	molybdopterin biosynthesis MoaE family protein
822833	5663.76	4828.24	0.230393	1.12005e-05	0.00316595	ERD5	NC_003074.8	12448636	12451556	-	2174	protein_coding	Methylenetetrahydrofolate reductase family protein
836187	1180.23	1006.78	0.230262	0.0109143	0.464332	PIP2%3B4	NC_003076.8	24375368	24377206	-	1448	protein_coding	plasma membrane intrinsic protein 2%3B4
829542	588.936	502.345	0.228207	0.0236636	0.693563	F17I5.150	NC_003075.7	16277282	16277896	+	615	protein_coding	hypothetical protein
826812	1779.13	1519.13	0.22809	0.00262294	0.204906	SAP7	NC_003075.7	7214577	7216715	+	2139	protein_coding	A20/AN1-like zinc finger family protein
830433	1196.23	1023.74	0.225504	0.0114918	0.474585	MOP10	NC_003076.8	1629610	1630478	+	869	protein_coding	Pollen Ole e 1 allergen and extensin family protein
828468	2717.62	2326.67	0.224672	0.00496999	0.298146	F9D16.150	NC_003075.7	12336134	12337599	-	920	protein_coding	Polyketide cyclase/dehydrase and lipid transport superfamily protein
835979	494.423	423.31	0.223706	0.0322581	0.801537	PSY1	NC_003076.8	23699708	23700226	-	439	protein_coding	plant peptide containing sulfated tyrosine 1
843181	5107.97	4375.38	0.223239	0.00781512	0.399227	BBX14	NC_003070.9	25708175	25710989	-	2617	protein_coding	B-box type zinc finger protein with CCT domain-containing protein
829073	699.039	599.112	0.223104	0.0122101	0.493147	T16L4.30	NC_003075.7	14493911	14495789	-	1198	protein_coding	nucleophosmin
818626	1087.8	932.679	0.222764	0.00734002	0.38615	PYL6	NC_003071.7	16844588	16846194	-	1607	protein_coding	PYR1-like 6
831283	3748.03	3213.57	0.222382	0.00284288	0.210714	F18O22.120	NC_003076.8	4619727	4620551	-	607	protein_coding	transmembrane protein
821324	3517.18	3016.26	0.222009	0.00775916	0.398152	XPL1	NC_003074.8	6154363	6157552	+	1912	protein_coding	S-adenosyl-L-methionine-dependent methyltransferases superfamily protein
819247	2718.83	2331.78	0.221631	0.00514046	0.303998	SDH8	NC_003071.7	19042301	19043234	-	522	protein_coding	succinate dehydrogenase subunit
836531	4202.14	3606.04	0.221114	0.00196227	0.168021	MHJ24.8	NC_003076.8	25650567	25652247	-	1438	protein_coding	Peroxidase superfamily protein
819351	2741.47	2352.41	0.220918	0.0070311	0.374625	T8I13.22	NC_003071.7	19440923	19442053	+	937	protein_coding	Cytochrome c oxidase subunit Vc family protein
835734	510.569	438.026	0.220612	0.0378854	0.854666	ATCRT1	NC_003076.8	22817480	22819730	+	1788	protein_coding	RING/U-box superfamily protein
829404	501.496	430.551	0.220347	0.0303297	0.778166	GLB3	NC_003075.7	15765112	15767106	+	1146	protein_coding	hemoglobin 3
841810	519.634	445.716	0.22028	0.0315097	0.796452	CYP59	NC_003070.9	20056526	20059803	+	2031	protein_coding	cyclophilin 59
837886	1010.22	867.321	0.219622	0.00870229	0.423838	RAV1	NC_003070.9	4542168	4543970	+	1803	protein_coding	related to ABI3/VP1 1
837701	6117.74	5255.76	0.219242	0.00251918	0.199576	PMEPCRA	NC_003070.9	3888610	3890824	+	1969	protein_coding	methylesterase PCR A
834464	1944.62	1671.25	0.218958	0.00956818	0.449431	K9L2.18	NC_003076.8	17878672	17881495	-	1953	protein_coding	FAD-binding Berberine family protein
824408	872.837	750.778	0.217617	0.0122126	0.493147	PAD4	NC_003074.8	19431095	19434450	+	2255	protein_coding	alpha/beta-Hydrolases superfamily protein
827320	3424.02	2948.86	0.21584	0.0066987	0.361535	DL4170C	NC_003075.7	9199972	9201643	-	1445	protein_coding	Glycosyl hydrolase superfamily protein
832968	651.882	561.405	0.215697	0.0251392	0.717997	AN3	NC_003076.8	10647467	10650066	-	2429	protein_coding	SSXT family protein
816780	758.427	653.214	0.21518	0.0150115	0.551423	GEM	NC_003071.7	9541128	9545038	+	1938	protein_coding	GRAM domain family protein
820240	816.847	704.45	0.215162	0.0258514	0.727022	RHS12	NC_003074.8	3352077	3354375	+	2036	protein_coding	root hair specific 12
840510	602.17	519.41	0.214125	0.0272647	0.750189	F5J5.5	NC_003070.9	13454496	13456336	-	1841	protein_coding	Integrase-type DNA-binding superfamily protein
838289	1356.57	1170.26	0.212895	0.014025	0.534006	GSTU25	NC_003070.9	5872024	5873124	+	1016	protein_coding	glutathione S-transferase TAU 25
839691	1038.71	896.973	0.21209	0.0102179	0.45274	DPL1	NC_003070.9	9748506	9752769	+	2092	protein_coding	dihydrosphingosine phosphate lyase
834297	714.967	617.67	0.211776	0.0231545	0.685837	MBD2.5	NC_003076.8	17183061	17185032	-	1416	protein_coding	late embryogenesis abundant protein%2C group 2
823557	1524.97	1317.7	0.211328	0.00772695	0.397723	NIT3	NC_003074.8	15993259	15995811	+	1519	protein_coding	nitrilase 3
843941	1863.62	1610.29	0.211153	0.00117231	0.117775	SMT3	NC_003070.9	28550202	28551836	-	1635	protein_coding	sterol methyltransferase 3
832359	657.296	567.827	0.210601	0.0269238	0.743391	VPS24.1	NC_003076.8	7681234	7682949	+	1065	protein_coding	SNF7 family protein
831716	497.748	430.867	0.209498	0.0415477	0.885121	TBL35	NC_003076.8	232565	234916	+	1786	protein_coding	TRICHOME BIREFRINGENCE-LIKE 35
818331	1149.57	995.275	0.207523	0.00700743	0.37456	AGD7	NC_003071.7	15755078	15757601	-	1901	protein_coding	ARF-GAP domain 7
827730	2305.41	1999.41	0.205383	0.000846586	0.0922778	T16H5.220	NC_003075.7	10777512	10780470	-	1961	protein_coding	alpha/beta-Hydrolases superfamily protein
827714	627.58	544.556	0.205155	0.0288176	0.765143	RING	NC_003075.7	10713410	10714745	-	1248	protein_coding	SBP (S-ribonuclease binding protein) family protein
829908	902.984	783.707	0.20452	0.0156561	0.567469	F19F18.20	NC_003075.7	17634696	17636401	+	1399	protein_coding	Peroxidase superfamily protein
821891	611.579	530.773	0.203735	0.0438549	0.892973	ETR2	NC_003074.8	8254559	8257888	+	3233	protein_coding	Signal transduction histidine kinase%2C hybrid-type%2C ethylene sensor
819367	576.59	501.086	0.203109	0.0457939	0.897474	T30B22.16	NC_003071.7	19505827	19506681	+	773	protein_coding	Pollen Ole e 1 allergen and extensin family protein
843761	935.344	814.029	0.201495	0.0381086	0.855367	GDPD5	NC_003070.9	27910314	27912941	+	1417	protein_coding	PLC-like phosphodiesterases superfamily protein
822497	616.419	536.609	0.200926	0.0378858	0.854666	AT3G28670	NC_003074.8	10743769	10747202	+	2065	protein_coding	oxidoreductase%2C zinc-binding dehydrogenase family protein
824661	2392.28	2082.14	0.200724	0.0164319	0.577876	PDIL1-3	NC_003074.8	20363260	20366874	-	2215	protein_coding	PDI-like 1-3
823773	946.6	824.669	0.199788	0.0157014	0.567469	AT3G46280	NC_003074.8	17005423	17008528	-	1783	protein_coding	kinase-like protein
835731	665.129	579.683	0.198908	0.0274723	0.75249	EXPA14	NC_003076.8	22808641	22810747	+	1706	protein_coding	expansin A14
832607	2529.32	2203.74	0.198738	0.00259635	0.204242	EBF2	NC_003076.8	8794252	8797349	-	2929	protein_coding	EIN3-binding F box protein 2
824919	4486.05	3910.26	0.198216	0.000746498	0.0835527	SIP2	NC_003074.8	21288742	21293171	-	2797	protein_coding	seed imbibition 2
836876	2668.77	2327.6	0.197838	0.0214994	0.65428	RHS19	NC_003076.8	26894778	26896488	+	1296	protein_coding	root hair specific 19
835736	1350.1	1177.93	0.196847	0.017181	0.588351	PSL4	NC_003076.8	22823189	22828062	-	2453	protein_coding	calmodulin-binding protein
816658	1411.45	1231.43	0.195743	0.0283012	0.76003	F26H11.3	NC_003071.7	9084628	9086029	-	1402	protein_coding	SAUR-like auxin-responsive protein family
820153	956.773	835.947	0.195353	0.0253569	0.720403	AT3G09925	NC_003074.8	3051609	3052850	-	841	protein_coding	Pollen Ole e 1 allergen and extensin family protein
830427	1744.09	1523.15	0.195261	0.0187429	0.610507	PYL5	NC_003076.8	1608988	1610527	+	1540	protein_coding	Polyketide cyclase/dehydrase and lipid transport superfamily protein
826304	589.468	515.405	0.19439	0.0379722	0.854666	AT4G07990	NC_003075.7	4824624	4829167	-	2039	protein_coding	Chaperone DnaJ-domain superfamily protein
825434	2207.21	1931.19	0.193463	0.00744438	0.390409	ATERDJ3B	NC_003074.8	23150779	23153649	-	1603	protein_coding	DNAJ heat shock family protein
825388	1112.15	973.595	0.191369	0.03437	0.826749	ABCB21	NC_003074.8	23008653	23014030	-	4444	protein_coding	P-glycoprotein 21
821083	1096.57	960.711	0.190918	0.0226186	0.674796	BET10	NC_003074.8	275333	278841	-	2506	protein_coding	bromodomain and extraterminal domain protein 10
816281	2275.86	1994.01	0.190805	0.00278057	0.209166	P4H5	NC_003071.7	7697311	7699630	+	1426	protein_coding	2-oxoglutarate (2OG) and Fe(II)-dependent oxygenase superfamily protein
838843	1787.16	1566.5	0.190516	0.00999339	0.45274	UGT85A2	NC_003070.9	7894807	7897761	-	1941	protein_coding	UDP-glucosyl transferase 85A2
824803	5379.46	4718.18	0.188987	0.00286551	0.211452	AT3G56360	NC_003074.8	20896332	20897747	+	1416	protein_coding	hypothetical protein
832075	4068.5	3572	0.187957	0.00947841	0.447794	ASP2	NC_003076.8	6597971	6601971	+	1822	protein_coding	aspartate aminotransferase 2
844220	4244.14	3726.08	0.187907	0.00115154	0.116389	F9K20.12	NC_003070.9	29636818	29638773	-	1956	protein_coding	Curculin-like (mannose-binding) lectin family protein
839971	2671.68	2347.04	0.187667	0.0184754	0.610128	T17H7.19	NC_003070.9	10991478	10993083	+	1305	protein_coding	Peroxidase superfamily protein
828331	610	535.697	0.187386	0.0447109	0.897474	T10I14.190	NC_003075.7	11807257	11810117	+	2077	protein_coding	SWIB complex BAF60b domain-containing protein
832032	1651.47	1450.98	0.186118	0.0130516	0.510943	T24G5.20	NC_003076.8	6414488	6415907	+	1420	protein_coding	Eukaryotic aspartyl protease family protein
838290	853.488	750.845	0.185934	0.0399818	0.870466	GSTU26	NC_003070.9	5875295	5876620	+	1065	protein_coding	glutathione S-transferase tau 26
838651	2059.06	1811.34	0.185372	0.049683	0.919201	CAT3	NC_003070.9	7142972	7146540	+	3385	protein_coding	catalase 3
838052	1806.39	1589	0.185235	0.0299664	0.770428	PCR2	NC_003070.9	5128344	5129731	-	1092	protein_coding	PLANT CADMIUM RESISTANCE 2
839779	1114.65	981.251	0.18507	0.0344195	0.826749	TBL38	NC_003070.9	10136246	10139228	-	1419	protein_coding	TRICHOME BIREFRINGENCE-LIKE 38
835412	947.201	833.641	0.184246	0.0347333	0.826749	K19E1.11	NC_003076.8	21634424	21636355	+	1369	protein_coding	myosin heavy chain-like protein
831709	2879.02	2538.22	0.181985	0.0105223	0.455617	ABCI20	NC_003076.8	467038	469272	-	1527	protein_coding	non-intrinsic ABC protein 9
827962	2383.33	2102.63	0.181465	0.0202365	0.630813	PPa5	NC_003075.7	626069	628070	+	1200	protein_coding	pyrophosphorylase 5
838668	766.091	676.143	0.180155	0.0393094	0.863719	SAUL1	NC_003070.9	7217021	7220842	+	3430	protein_coding	senescence-associated E3 ubiquitin ligase 1
821846	664.052	586.643	0.179265	0.0444472	0.896298	AT3G22750	NC_003074.8	8037139	8040152	-	2418	protein_coding	Protein kinase superfamily protein
3770028	884.875	782.398	0.178514	0.0391277	0.863137	AT4G22666	NC_003075.7	11917057	11917959	+	813	protein_coding	Bifunctional inhibitor/lipid-transfer protein/seed storage 2S albumin superfamily protein
835789	1556.2	1374.93	0.178304	0.0168325	0.582396	BGAL4	NC_003076.8	23003909	23009672	+	3812	protein_coding	beta-galactosidase 4
820458	1844.62	1631.26	0.177415	0.0102706	0.45274	AT3G12760	NC_003074.8	4054724	4058840	+	3006	protein_coding	defective in cullin neddylation protein
835397	2745.1	2434.38	0.173145	0.0085336	0.41963	RCAR3	NC_003076.8	21560601	21562709	+	1828	protein_coding	regulatory components of ABA receptor 3
835446	934.079	828.27	0.173064	0.0405487	0.878221	MNC6.19	NC_003076.8	21791155	21792556	+	643	protein_coding	ABC transporter A family protein
837441	5846.25	5200	0.169192	0.00449817	0.277837	CRT1b	NC_003070.9	2972638	2977002	-	2201	protein_coding	calreticulin 1b
828083	2169.01	1931.67	0.16796	0.0422808	0.88922	RHS13	NC_003075.7	992111	993039	-	813	protein_coding	root hair specific 13
821857	2854.15	2544.36	0.166399	0.0125708	0.502743	AT3G22850	NC_003074.8	8088810	8090470	+	1199	protein_coding	aluminum induced protein with YGL and LRDR motifs
838368	1512.43	1348.42	0.166172	0.0159459	0.569443	GER2	NC_003070.9	6154264	6155804	-	1541	protein_coding	NAD(P)-binding Rossmann-fold superfamily protein
834207	9232.14	8229.6	0.165948	0.0123346	0.49687	BIP2	NC_003076.8	16807342	16810693	-	2726	protein_coding	Heat shock protein 70 (Hsp 70) family protein
835406	1124.67	1003.15	0.165484	0.0444164	0.896298	AGP22	NC_003076.8	21603569	21604414	+	745	protein_coding	arabinogalactan protein 22
820206	4007.24	3576.99	0.164137	0.0200399	0.62897	SPD1	NC_003074.8	3238996	3242599	+	2784	protein_coding	P-loop containing nucleoside triphosphate hydrolases superfamily protein
838143	1617.33	1447.16	0.160099	0.0380144	0.854666	F7H2.8	NC_003070.9	5410908	5414919	+	2295	protein_coding	Leucine-rich repeat family protein
818599	4253.81	3809.16	0.159783	0.0225182	0.673005	LHCB4.3	NC_003071.7	16745628	16747424	+	1448	protein_coding	light harvesting complex photosystem II
814770	1507.01	1350.25	0.159194	0.0263266	0.736658	GSTZ1	NC_003071.7	628730	631165	+	1591	protein_coding	glutathione S-transferase zeta 1
821309	2465.26	2209.06	0.158925	0.0291644	0.766564	HIR2	NC_003074.8	87684	89593	-	1663	protein_coding	SPFH/Band 7/PHB domain-containing membrane-associated protein family
839168	1417.88	1270.11	0.158555	0.0341977	0.826749	F28B23.7	NC_003070.9	9089469	9092560	-	2763	protein_coding	Phosphatidylinositol 3- and 4-kinase family protein
819229	3213.34	2881.73	0.157255	0.0110903	0.467054	T3F17.13	NC_003071.7	18979399	18980940	+	1365	protein_coding	DUF2358 family protein (DUF2358)
834434	1890.1	1696.43	0.155658	0.0156785	0.567469	ABCI21	NC_003076.8	17753959	17755768	-	1386	protein_coding	P-loop containing nucleoside triphosphate hydrolases superfamily protein
838779	5551.31	4988.91	0.154296	0.0127344	0.505645	PDIL1-1	NC_003070.9	7645610	7648855	+	2004	protein_coding	PDI-like 1-1
821357	3904.22	3510.8	0.153367	0.0157205	0.567469	BTS	NC_003074.8	6273966	6280562	+	4495	protein_coding	zinc finger protein-like protein
823515	1567.85	1413.01	0.149887	0.0492587	0.919201	AT3G43980	NC_003074.8	15778275	15779360	-	576	protein_coding	Ribosomal protein S14p/S29e family protein
843865	5996.98	5413.06	0.148053	0.0369777	0.852943	F22H5.17	NC_003070.9	28251626	28253686	+	1668	protein_coding	NmrA-like negative transcriptional regulator family protein
841250	6567.47	5932.68	0.146582	0.0043877	0.275635	DGAT3	NC_003070.9	17847042	17848338	+	1207	protein_coding	diacylglycerol acyltransferase
829431	3874.37	3502.46	0.145659	0.00871717	0.423838	GAMMA-VPE	NC_003075.7	15900270	15903523	-	2134	protein_coding	gamma vacuolar processing enzyme
836626	2954.76	2672.5	0.145086	0.0377646	0.854666	ANNAT2	NC_003076.8	25973804	25975726	+	1643	protein_coding	annexin 2
820584	6456.57	5847.45	0.142785	0.0429259	0.892113	BGAL1	NC_003074.8	4510965	4516478	+	3493	protein_coding	beta galactosidase 1
832667	15535.1	14107.7	0.139106	0.00786809	0.400049	TGG2	NC_003076.8	9072708	9075777	+	1970	protein_coding	glucoside glucohydrolase 2
819260	1621.71	1473.75	0.138429	0.0447996	0.897474	PI4K_GAMMA_4	NC_003071.7	19086492	19089229	-	2645	protein_coding	phosphoinositide 4-kinase gamma 4
836878	3702	3367.51	0.136153	0.0268727	0.74321	LBD37	NC_003076.8	26903866	26906524	-	2572	protein_coding	LOB domain-containing protein 37
827654	2012.88	1832.73	0.135121	0.0360957	0.844624	T18B16.130	NC_003075.7	10477184	10480212	+	2437	protein_coding	transglutaminase family protein
818741	10697.5	9743.65	0.134622	0.00768885	0.396987	ERD15	NC_003071.7	17269158	17270542	+	1385	protein_coding	dehydration-induced protein (ERD15)
843823	2068.57	1889.15	0.131147	0.0434455	0.892797	F25A4.19	NC_003070.9	28115443	28117422	-	1661	protein_coding	Homeodomain-like superfamily protein
834876	3850.61	3518.93	0.129857	0.022313	0.670014	ACAT2	NC_003076.8	19552142	19555531	-	1945	protein_coding	acetoacetyl-CoA thiolase 2
824395	9645.59	8881.08	0.119192	0.0281754	0.759098	ATPQ	NC_003074.8	19396424	19398444	+	1101	protein_coding	ATP synthase D chain
828520	8905.21	8217.47	0.11606	0.0392195	0.863364	SHD	NC_003075.7	12551552	12556058	-	3033	protein_coding	Chaperone protein htpG family protein
832697	4000.89	3702.58	0.111985	0.0437095	0.892973	F9D12.7	NC_003076.8	9208573	9210654	+	1455	protein_coding	TRAF-like family protein
Down-regulated genes in jmj15-4/Col-0 under salt-stress (p<0.05).
ID	jmj_MS	WT_MS	log2FoldChange	pvalue	padj	gene_name	gene_chr	gene_start	gene_end	gene_strand	gene_length	gene_biotype	gene_description
28717429	2.82009	426.455	-7.2105	2.67872e-42	4.4673e-38	AT1G75945	NC_003070.9	28515245	28515916	-	461	protein_coding	hypothetical protein
841917	0	4.92098	-4.62681	0.00450349	1	AGL85	NC_003070.9	20433912	20434397	+	486	protein_coding	AGAMOUS-like 85
833973	0	4.22745	-4.41262	0.00913429	1	MKM21.10	NC_003076.8	15919241	15927549	-	3819	protein_coding	Restriction endonuclease%2C type II-like superfamily protein
834238	0	4.01488	-4.332	0.0108753	1	AT5G42325	NC_003076.8	16924102	16924851	-	702	protein_coding	Transcription factor IIS protein
6241406	0	3.07188	-3.94731	0.0318443	1	AT2G27229	NC_003071.7	11649057	11649998	+	942	protein_coding	Pentatricopeptide repeat (PPR) superfamily protein
828286	0.349378	5.7073	-3.88548	0.0127447	1	F1N20.70	NC_003075.7	11653234	11654462	+	1135	protein_coding	senescence regulator (Protein of unknown function%2C DUF584)
826601	0.345907	4.30175	-3.47105	0.0316476	1	CNX7	NC_003075.7	6308683	6309546	+	629	protein_coding	co-factor for nitrate%2C reductase and xanthine dehydrogenase 7
838132	0.345907	4.24211	-3.45526	0.0339773	1	T16N11.13	NC_003070.9	5373459	5374575	+	931	protein_coding	transmembrane protein
835128	0.73424	6.43822	-3.15289	0.0200312	1	HSD4	NC_003076.8	20587936	20589490	+	1212	protein_coding	hydroxysteroid dehydrogenase 4
821720	1.7789	10.2395	-2.50906	0.0089162	1	AT3G21660	NC_003074.8	7624406	7626654	-	1416	protein_coding	UBX domain-containing protein
828653	1.89924	8.81558	-2.26177	0.0282614	1	CBF1	NC_003075.7	13021780	13022996	-	1217	protein_coding	C-repeat/DRE binding factor 1
838512	1.3871	6.75441	-2.24835	0.0459068	1	PARVUS	NC_003070.9	6671095	6672777	-	1683	protein_coding	Nucleotide-diphospho-sugar transferases superfamily protein
828701	2.46378	10.4337	-2.07252	0.0427659	1	VATG3	NC_003075.7	13173443	13174541	-	990	protein_coding	vacuolar ATP synthase G3
835620	2.5521	8.80142	-1.79972	0.0451821	1	MCO15.22	NC_003076.8	22419147	22420518	+	1372	protein_coding	hypothetical protein (DUF295)
840292	3.51538	11.9693	-1.747	0.0242065	1	AT1G33950	NC_003070.9	12332834	12340409	-	1203	protein_coding	Avirulence induced gene (AIG1) family protein
831803	6.89351	20.4649	-1.57116	0.00666702	0.360993	F15A17.120	NC_003076.8	725281	725962	+	294	protein_coding	Mto 1 responding down protein
814572	3.55433	10.4678	-1.54576	0.0489457	1	ccb206	NC_001284.2	30463	31083	+	621	protein_coding	-
830721	21.852	63.6938	-1.53928	1.74321e-06	0.000646035	F8L15.12	NC_003076.8	2653554	2655870	-	1954	protein_coding	Cytochrome P450 superfamily protein
829135	11.0344	30.9099	-1.49814	0.00191457	0.166299	HMA3	NC_003075.7	14730215	14733628	-	2629	protein_coding	heavy metal atpase 3
834911	4.29204	11.7204	-1.44121	0.0482144	1	K15N18.1	NC_003076.8	19678825	19680560	+	1510	protein_coding	F-box associated ubiquitination effector family protein
830323	7.81436	21.1557	-1.42587	0.00943555	0.447794	T19N18.1	NC_003076.8	1254757	1257040	+	1705	protein_coding	RAP release 2%2C galactose-binding-like domain protein%2C putative (DUF1997)
827844	8.19923	20.6107	-1.32029	0.0141781	0.53483	T13K14.130	NC_003075.7	11215112	11216432	+	940	protein_coding	basic helix-loop-helix (bHLH) DNA-binding superfamily protein
828652	13.2783	30.8834	-1.2158	0.00638352	0.349042	DREB1A	NC_003075.7	13018010	13019400	-	1391	protein_coding	dehydration response element B1A
836050	195.293	452.243	-1.21089	0.0347661	0.826749	LTP4	NC_003076.8	23924990	23925957	-	830	protein_coding	lipid transfer protein 4
824463	14.3654	32.8953	-1.19227	0.0102383	0.45274	CYP76G1	NC_003074.8	19641278	19643282	-	1738	protein_coding	cytochrome P450%2C family 76%2C subfamily G%2C polypeptide 1
823778	19.7666	43.2329	-1.13619	0.00513128	0.303998	MEE39	NC_003074.8	17020718	17025069	-	2991	protein_coding	Leucine-rich repeat protein kinase family protein
829606	11.1292	23.6642	-1.08979	0.031263	0.792798	T4L20.130	NC_003075.7	16502532	16504254	+	1723	protein_coding	F-box protein
825649	15.1776	30.1507	-0.990823	0.0199506	0.62897	F6N15.6	NC_003075.7	48114	49068	+	885	protein_coding	DNA-binding storekeeper protein-related transcriptional regulator
838791	20.7229	41.0903	-0.990458	0.0093727	0.447794	UMAMIT19	NC_003070.9	7682584	7685662	-	1597	protein_coding	nodulin MtN21 /EamA-like transporter family protein
836807	58.3414	115.313	-0.983458	1.17664e-05	0.00327048	MSN2.13	NC_003076.8	26646900	26648731	+	1500	protein_coding	spindle assembly abnormal protein (DUF620)
5007990	17.4319	34.5826	-0.981193	0.0236483	0.693563	AT3G10185	NC_003074.8	3145526	3146283	+	506	protein_coding	Gibberellin-regulated family protein
832063	11.489	22.3628	-0.958574	0.0460885	0.898968	F7K24.180	NC_003076.8	6553703	6555954	+	1836	protein_coding	RING/U-box superfamily protein
842663	14.1858	27.351	-0.952323	0.0379477	0.854666	F2K11.6	NC_003070.9	23577329	23578486	+	1058	protein_coding	Receptor-like protein kinase-related family protein
823765	20.8359	39.1219	-0.905106	0.0170907	0.588076	NUDT9	NC_003074.8	16968423	16971321	+	2372	protein_coding	nudix hydrolase homolog 9
840206	15.0754	28.0961	-0.892868	0.0434701	0.892797	T9L6.18	NC_003070.9	11997500	12001421	+	1772	protein_coding	MATE efflux family protein
826841	36.6174	67.2318	-0.881431	0.00308393	0.220732	CYP706A6	NC_003075.7	7313779	7316871	-	2941	protein_coding	cytochrome P450%2C family 706%2C subfamily A%2C polypeptide 6
826973	127.042	234.012	-0.879733	5.2225e-07	0.000229199	HAK5	NC_003075.7	7796782	7802251	-	2691	protein_coding	high affinity K+ transporter 5
827252	23.5711	42.7766	-0.852883	0.0196956	0.62897	DL3910C	NC_003075.7	8964683	8966351	-	1669	protein_coding	Calcium-dependent lipid-binding (CaLB domain) family protein
838601	19.9004	34.2068	-0.785819	0.041407	0.885121	T20H2.29	NC_003070.9	6975339	6977267	+	1518	protein_coding	GDSL-like Lipase/Acylhydrolase superfamily protein
820669	27.9939	45.0645	-0.684301	0.0387634	0.859065	AT3G14460	NC_003074.8	4851990	4856450	-	4461	protein_coding	LRR and NB-ARC domains-containing disease resistance protein
821420	74.9756	119.762	-0.679066	0.00145868	0.139934	AT3G18870	NC_003074.8	6508385	6509343	-	959	protein_coding	Mitochondrial transcription termination factor family protein
817033	104.707	165.381	-0.66548	0.000700976	0.0806219	AT2G24945	NC_003071.7	10610833	10612232	+	1400	protein_coding	transmembrane protein
836199	33.5986	53.1469	-0.655648	0.033072	0.812284	NRT2.3	NC_003076.8	24450745	24452964	+	1922	protein_coding	nitrate transporter 2.3
832197	155.757	244.16	-0.651611	2.89277e-05	0.00689182	T1M15.140	NC_003076.8	7025565	7026753	-	1189	protein_coding	Plant invertase/pectin methylesterase inhibitor superfamily protein
836051	57.201	89.7751	-0.648554	0.0111616	0.46887	LTP3	NC_003076.8	23928954	23929816	+	769	protein_coding	lipid transfer protein 3
832691	215.937	338.552	-0.645398	0.000116291	0.0215486	AtGGCT2%3B1	NC_003076.8	9162969	9164884	-	1220	protein_coding	ChaC-like family protein
819171	41.5797	64.8076	-0.641616	0.0198227	0.62897	F17K2.16	NC_003071.7	18795926	18797263	+	1338	protein_coding	D-isomer specific 2-hydroxyacid dehydrogenase family protein
817287	445.294	690.146	-0.633607	9.09641e-09	6.59569e-06	F10A12.10	NC_003071.7	11726134	11727654	-	1359	protein_coding	Cysteine proteinases superfamily protein
2745590	68.7229	106.39	-0.63153	0.00439641	0.275635	AT2G41905	NC_003071.7	17495506	17496187	+	682	protein_coding	transmembrane protein
3769879	132.207	204.178	-0.631275	0.000493502	0.0609639	BBX30	NC_003075.7	8708841	8709482	+	642	protein_coding	B-box type zinc finger family protein
834274	41.4199	64.1931	-0.624759	0.0371153	0.854666	AT5G42655	NC_003076.8	17102027	17102896	-	870	protein_coding	Disease resistance-responsive (dirigent-like protein) family protein
7922469	43.1534	65.5995	-0.602968	0.029848	0.76947	AT2G15042	NC_003071.7	6510841	6512641	+	1726	protein_coding	Leucine-rich repeat (LRR) family protein
822032	217.759	329.789	-0.601866	1.59668e-05	0.00409658	AT3G24420	NC_003074.8	8862813	8865239	-	1476	protein_coding	alpha/beta-Hydrolases superfamily protein
841309	44.4591	66.7576	-0.583776	0.0293141	0.766564	T24P22.7	NC_003070.9	18072123	18076405	-	2595	protein_coding	Transducin/WD40 repeat-like superfamily protein
827043	961.776	1437.68	-0.57992	3.49076e-15	8.74257e-12	AAE15	NC_003075.7	8111944	8118188	-	2511	protein_coding	acyl-activating enzyme 15
826263	109.547	163.853	-0.577869	0.00120349	0.118761	F5K24.6	NC_003075.7	4636624	4637450	-	827	protein_coding	CAP (Cysteine-rich secretory proteins%2C Antigen 5%2C and Pathogenesis-related 1 protein) superfamily protein
842745	56.4615	83.4267	-0.565748	0.0184522	0.610128	F15H21.12	NC_003070.9	23890570	23892193	-	1624	protein_coding	Integrase-type DNA-binding superfamily protein
828844	107.752	159.513	-0.563858	0.00196376	0.168021	F27G19.12	NC_003075.7	13693957	13694663	+	533	protein_coding	Dynein light chain type 1 family protein
822807	46.9271	69.4943	-0.562126	0.0450089	0.897474	QQS	NC_003074.8	12349047	12349933	+	687	protein_coding	qua-quine starch
834712	44.7954	66.2879	-0.561929	0.0476275	0.914107	bHLH071	NC_003076.8	18945543	18947637	+	1776	protein_coding	beta HLH protein 71
843683	260.701	384.581	-0.561895	6.40266e-06	0.00190674	T9L24.33	NC_003070.9	27628678	27632840	+	2334	protein_coding	alpha/beta-Hydrolases superfamily protein
842548	77.3625	114.3	-0.560801	0.0081871	0.408791	T3P18.7	NC_003070.9	23136366	23137254	-	889	protein_coding	Bifunctional inhibitor/lipid-transfer protein/seed storage 2S albumin superfamily protein
831601	75.1528	110.978	-0.560694	0.0126597	0.504582	MKP11.31	NC_003076.8	5718498	5719608	+	1111	protein_coding	hypothetical protein
821427	158.822	233.871	-0.558054	0.00015749	0.0268006	AT3G18950	NC_003074.8	6536534	6538679	+	2146	protein_coding	Transducin/WD40 repeat-like superfamily protein
833659	121.089	177.369	-0.553105	0.00482111	0.29237	THI2.2	NC_003076.8	14561743	14562863	-	905	protein_coding	thionin 2.2
830446	52.8566	77.2221	-0.547489	0.0290594	0.766564	RMV1	NC_003076.8	1682301	1684504	+	2204	protein_coding	Amino acid permease family protein
827397	92.9581	134.963	-0.536696	0.00559024	0.324838	SNC1	NC_003075.7	9500271	9505972	-	5116	protein_coding	TIR-NBS-LRR class disease resistance protein
831691	65.356	94.216	-0.529888	0.0175279	0.596557	DAF-Like_gene_2	NC_003076.8	338896	340253	+	1358	protein_coding	RING/U-box superfamily protein
821744	172.707	248.452	-0.524266	0.000260719	0.0388215	BBX31	NC_003074.8	7708833	7709933	-	1101	protein_coding	B-box type zinc finger family protein
830569	180.575	257.725	-0.514145	0.000348727	0.049707	MPH15.15	NC_003076.8	2097669	2099055	-	1387	protein_coding	cotton fiber protein
842526	192.301	272.598	-0.505739	0.000459239	0.0596368	F19K23.21	NC_003070.9	23009885	23013601	-	2194	protein_coding	Saposin-like aspartyl protease family protein
838211	916.716	1299.56	-0.503871	4.14962e-11	5.76693e-08	CYP79F1	NC_003070.9	5608682	5612064	+	3272	protein_coding	cytochrome p450 79f1
814743	129.104	182.552	-0.503023	0.00970302	0.450744	PDF2.1	NC_003071.7	538250	539123	+	584	protein_coding	Scorpion toxin-like knottin superfamily protein
843437	232.242	326.171	-0.491674	0.000450375	0.0596103	AT1G70985	NC_003070.9	26764672	26765285	-	614	protein_coding	hydroxyproline-rich glycoprotein family protein
827902	97.1344	137.042	-0.491334	0.0179379	0.603126	TBL26	NC_003075.7	466298	468294	-	1676	protein_coding	TRICHOME BIREFRINGENCE-LIKE 26
824031	122.673	171.891	-0.486441	0.0100554	0.45274	CXE13	NC_003074.8	18038648	18039879	-	1232	protein_coding	carboxyesterase 13
831326	66.1833	92.1164	-0.482739	0.0411159	0.882484	CA2	NC_003076.8	4757856	4762666	+	3095	protein_coding	carbonic anhydrase 2
818579	68.79	96.2023	-0.482425	0.0287373	0.764358	T28M21.8	NC_003071.7	16663017	16664539	-	1247	protein_coding	HAD superfamily%2C subfamily IIIB acid phosphatase
829682	88.6206	123.474	-0.480971	0.0147757	0.547588	GLUR2	NC_003075.7	16789531	16793685	+	3514	protein_coding	glutamate receptor 2
829324	577.476	805.625	-0.480882	0.029663	0.76947	CYP82C4	NC_003075.7	15451988	15454224	+	1885	protein_coding	cytochrome P450%2C family 82%2C subfamily C%2C polypeptide 4
839374	124.321	173.341	-0.480516	0.00834961	0.41483	Tic20-I	NC_003070.9	1399182	1400830	+	1198	protein_coding	translocon at the inner envelope membrane of chloroplasts 20
838660	71.4073	99.325	-0.479103	0.0462004	0.900098	WOX14	NC_003070.9	7182558	7184056	+	1499	protein_coding	WUSCHEL related homeobox 14
819569	731.525	1018.37	-0.476928	4.10009e-09	3.10806e-06	T6K12.24	NC_003074.8	1086516	1089416	+	2828	protein_coding	Ankyrin repeat family protein
816362	60.2198	83.2965	-0.467269	0.0471778	0.911285	PERK4	NC_003071.7	8005003	8008681	-	3063	protein_coding	roline-rich extensin-like receptor kinase 4
844088	127.659	175.334	-0.45916	0.00654254	0.355407	T5M16.11	NC_003070.9	29130375	29132272	+	1593	protein_coding	O-methyltransferase family protein
839717	107.354	146.565	-0.446227	0.0161997	0.574812	PUP1	NC_003070.9	9862041	9864779	-	1455	protein_coding	purine permease 1
818853	96.6404	131.086	-0.437347	0.0495321	0.919201	COR15B	NC_003071.7	17708593	17710433	-	1584	protein_coding	cold regulated 15b
842514	2579.19	3484.77	-0.434142	1.52471e-13	2.54277e-10	2022-04-02	NC_003070.9	22975530	22977885	-	2049	protein_coding	5'adenylylphosphosulfate reductase 2
828288	4769.4	6423.1	-0.429209	1.50369e-10	1.79121e-07	2022-04-03	NC_003075.7	11657008	11659167	-	1827	protein_coding	APS reductase 3
825880	563.541	759.044	-0.427713	3.24112e-05	0.00750725	UBQ10	NC_003075.7	2717977	2720308	+	2044	protein_coding	polyubiquitin 10
832538	1296.18	1744.06	-0.427329	4.5884e-05	0.0102028	LSU2	NC_003076.8	8443279	8444101	-	823	protein_coding	response to low sulfur 2
818006	8270.01	11065.4	-0.42019	0.00401356	0.26352	LHB1B1	NC_003071.7	14524607	14525918	+	1312	protein_coding	light-harvesting chlorophyll-protein complex II subunit B1
844301	249.839	334.363	-0.418629	0.00159567	0.1495	F20B17.5	NC_003070.9	29957390	29962323	-	3632	protein_coding	Leucine-rich repeat protein kinase family protein
820438	862.899	1149.46	-0.413187	7.21509e-07	0.000293478	HSP70	NC_003074.8	3991117	3993886	-	2520	protein_coding	heat shock protein 70
821721	1499.81	1990.68	-0.408915	2.46295e-09	2.05373e-06	AtNPF6.4	NC_003074.8	7626757	7629205	-	2209	protein_coding	Major facilitator superfamily protein
842743	176.334	233.117	-0.405625	0.0110782	0.467054	F15H21.8	NC_003070.9	23887809	23888615	+	706	protein_coding	hypothetical protein
821667	298.436	393.78	-0.401954	0.000744395	0.0835527	BBX32	NC_003074.8	7412445	7413727	-	1283	protein_coding	B-box 32
829441	209.552	276.602	-0.399884	0.00283502	0.210714	F4I10.5	NC_003075.7	15940228	15941493	-	1266	protein_coding	Thioredoxin superfamily protein
817427	520.289	684.813	-0.398239	0.000464879	0.0596368	F8N16.7	NC_003071.7	12339851	12343443	-	2801	protein_coding	P-hydroxybenzoic acid efflux pump subunit
828401	100.659	132.8	-0.3974	0.0406893	0.880124	TRM11	NC_003075.7	12066173	12068624	-	1699	protein_coding	hypothetical protein
828499	289.912	381.723	-0.395557	0.000709885	0.0810873	CSLG3	NC_003075.7	12456342	12460753	+	2832	protein_coding	cellulose synthase like G3
837216	163.124	214.555	-0.395136	0.0114968	0.474585	F10K1.24	NC_003070.9	2163575	2165261	-	1596	protein_coding	CCT motif family protein
814838	1727.91	2272.12	-0.394439	1.04664e-08	6.98195e-06	EXPA15	NC_003071.7	916806	918671	-	1434	protein_coding	expansin A15
843031	213.213	280.047	-0.393303	0.00293145	0.213484	CYP735A2	NC_003070.9	25061673	25065446	-	1993	protein_coding	cytochrome P450%2C family 735%2C subfamily A%2C polypeptide 2
828252	389.37	509.742	-0.392028	0.00269318	0.206028	F17L22.110	NC_003075.7	11501162	11504739	-	2536	protein_coding	Subtilase family protein
814681	4419.04	5800.06	-0.392022	2.52729e-08	1.50527e-05	MLP328	NC_003071.7	235925	237253	+	895	protein_coding	MLP-like protein 328
842353	462.237	605.935	-0.390534	5.13763e-05	0.0111273	F8A5.12	NC_003070.9	22314089	22317070	-	2163	protein_coding	Pectin lyase-like superfamily protein
843172	104.488	136.704	-0.38769	0.0395284	0.865895	T2E12.2	NC_003070.9	25654630	25655574	-	945	protein_coding	hypothetical protein
830662	343.932	449.242	-0.386745	0.00067844	0.0791213	MYB29	NC_003076.8	2446669	2448584	+	1731	protein_coding	myb domain protein 29
818961	2929.5	3827	-0.385654	3.52633e-07	0.000163357	F18O19.30	NC_003071.7	18081304	18082776	-	1110	protein_coding	Chitinase family protein
835656	932.963	1206.31	-0.371473	5.66975e-05	0.0121224	MDF20.6	NC_003076.8	22530007	22530987	+	981	protein_coding	hypothetical protein
815991	1440.19	1860.86	-0.370591	4.25127e-07	0.000191617	T15J14.6	NC_003071.7	6491425	6493512	-	2088	protein_coding	hypothetical protein
828721	290.429	375.342	-0.369872	0.00146839	0.139934	CGA1	NC_003075.7	13253084	13255106	+	1632	protein_coding	cytokinin-responsive gata factor 1
818232	109.372	141.065	-0.369733	0.0459043	0.897474	ProT3	NC_003071.7	15343006	15345673	-	1996	protein_coding	proline transporter 3
835356	290.968	375.722	-0.366894	0.0148635	0.54962	F6N7.28	NC_003076.8	21391566	21395016	-	2513	protein_coding	CBS domain protein with a domain protein (DUF21)
834771	163.037	209.307	-0.364043	0.0293939	0.76714	NUDT8	NC_003076.8	19183523	19185644	+	1657	protein_coding	nudix hydrolase homolog 8
825753	299.658	385.668	-0.363519	0.00292199	0.213484	RbcX1	NC_003075.7	2116553	2118617	-	726	protein_coding	Chaperonin-like RbcX protein
816850	136.006	174.831	-0.362705	0.0259821	0.729468	CYP96A1	NC_003071.7	9874907	9876711	+	1805	protein_coding	cytochrome P450%2C family 96%2C subfamily A%2C polypeptide 1
842184	141.551	182.001	-0.361332	0.0344367	0.826749	T15M6.17	NC_003070.9	21535895	21537216	+	1322	protein_coding	Disease resistance-responsive (dirigent-like protein) family protein
835008	3033.44	3892.6	-0.360173	3.15333e-05	0.00740678	CP1	NC_003076.8	20070489	20071682	+	1194	protein_coding	Ca2+-binding protein 1
816484	462.229	591.813	-0.357081	0.000219543	0.0348697	F3P11.25	NC_003071.7	8493469	8495892	-	2424	protein_coding	Cysteine/Histidine-rich C1 domain family protein
838929	583.742	746.93	-0.355169	0.000125906	0.0222762	F26F24.4	NC_003070.9	8233953	8235019	-	1067	protein_coding	Plant invertase/pectin methylesterase inhibitor superfamily protein
839906	161.319	206.644	-0.355	0.0417695	0.885121	AGAMOUS-like_79	NC_003070.9	10650914	10651829	+	916	protein_coding	galactosyltransferase family protein
818572	477.35	609.195	-0.353004	0.00945305	0.447794	T5I7.15	NC_003071.7	16630411	16634253	+	2696	protein_coding	Subtilisin-like serine endopeptidase family protein
836031	343.643	438.643	-0.351984	0.00134539	0.130448	MNC17.3	NC_003076.8	23869980	23873849	-	2664	protein_coding	Subtilase family protein
819164	618.456	786.564	-0.347753	8.0821e-05	0.0158571	CYP76C1	NC_003071.7	18776015	18778676	-	2516	protein_coding	cytochrome P450%2C family 76%2C subfamily C%2C polypeptide 1
824005	447.36	568.354	-0.34753	0.00174477	0.157556	AT3G48460	NC_003074.8	17949416	17951250	+	1394	protein_coding	GDSL-like Lipase/Acylhydrolase superfamily protein
834467	350.872	444.855	-0.34221	0.00190748	0.166299	MFC16.3	NC_003076.8	17891132	17893067	-	1936	protein_coding	FAD-binding Berberine family protein
830032	3547.15	4495.13	-0.341971	1.58473e-05	0.00409658	PRP4	NC_003075.7	18096606	18098633	-	1935	protein_coding	proline-rich protein 4
822074	350.921	444.287	-0.341399	0.00268365	0.206028	AT3G24760	NC_003074.8	9040014	9042093	+	1788	protein_coding	Galactose oxidase/kelch repeat superfamily protein
827568	506.792	641.134	-0.339952	0.000367665	0.0510963	TCP2	NC_003075.7	10162922	10165583	-	1897	protein_coding	TEOSINTE BRANCHED 1%2C cycloidea and PCF transcription factor 2
831232	145.588	184.364	-0.339219	0.0457573	0.897474	ELC-Like	NC_003076.8	4472986	4474530	-	1545	protein_coding	ELCH-like protein
835788	831.431	1049.41	-0.337117	0.000122356	0.0219808	GNC	NC_003076.8	22989216	22991530	-	1790	protein_coding	GATA type zinc finger transcription factor family protein
819682	503.139	634.252	-0.333803	0.00176637	0.157556	T12H1.15	NC_003074.8	1468398	1470624	-	1436	protein_coding	GDSL-like Lipase/Acylhydrolase superfamily protein
814690	193.522	243.564	-0.333593	0.0184546	0.610128	T8O11.22	NC_003071.7	273895	275002	-	1108	protein_coding	Plant invertase/pectin methylesterase inhibitor superfamily protein
827411	680.669	856.654	-0.332355	0.00014067	0.0241851	EXLB1	NC_003075.7	9581562	9583290	-	1117	protein_coding	expansin-like B1
838883	639.748	805.126	-0.332023	0.00060272	0.071349	GI	NC_003070.9	8061751	8067790	+	4303	protein_coding	gigantea protein (GI)
818159	136.763	171.775	-0.327951	0.0496039	0.919201	FLA16	NC_003071.7	15059763	15062122	+	1746	protein_coding	FASCICLIN-like arabinogalactan protein 16 precursor
816671	520.606	652.365	-0.326526	0.000473671	0.0599511	BBX18	NC_003071.7	9126263	9127987	+	1093	protein_coding	B-box zinc finger family protein
6240858	158.131	198.364	-0.326179	0.0375705	0.854666	TCL2	NC_003071.7	12962984	12965723	-	1022	protein_coding	Homeodomain-like superfamily protein
831434	2677.35	3354.26	-0.325781	0.000427533	0.0574998	F14F8.160	NC_003076.8	5144629	5146458	-	1636	protein_coding	Pollen Ole e 1 allergen and extensin family protein
839304	494.068	618.67	-0.324368	0.00614885	0.340679	LEA3	NC_003070.9	623656	624567	-	816	protein_coding	Late embryogenesis abundant 3 (LEA3) family protein
830673	136.522	170.647	-0.32345	0.0480812	0.917449	MXM12.4	NC_003076.8	2486540	2489408	-	1727	protein_coding	Flavin-binding monooxygenase family protein
838093	580.674	725.259	-0.321972	0.000974658	0.102176	F9L1.20	NC_003070.9	5249760	5250573	+	814	protein_coding	LOW protein: ATP-dependent RNA helicase-like protein
834811	519.504	648.733	-0.32197	0.00108643	0.111156	MNJ7.20	NC_003076.8	19301130	19302117	-	988	protein_coding	RING/U-box superfamily protein
5008158	144.018	179.889	-0.321272	0.0438428	0.892973	AT4G22513	NC_003075.7	11854809	11855439	+	631	protein_coding	Bifunctional inhibitor/lipid-transfer protein/seed storage 2S albumin superfamily protein
828492	318.384	396.984	-0.318368	0.00705403	0.37465	UGE2	NC_003075.7	12431097	12433912	+	1618	protein_coding	UDP-D-glucose/UDP-D-galactose 4-epimerase 2
842553	1260.3	1571.05	-0.317922	6.19833e-06	0.0019006	FMO_GS-OX3	NC_003070.9	23159734	23162881	+	2284	protein_coding	flavin-monooxygenase glucosinolate S-oxygenase 3
821031	183.321	228.465	-0.317705	0.0292468	0.766564	AT3G17640	NC_003074.8	6032072	6033861	+	1790	protein_coding	Leucine-rich repeat (LRR) family protein
829507	493.489	612.786	-0.312796	0.00380364	0.253733	T16L1.2	NC_003075.7	16167257	16168711	-	1333	protein_coding	cysteine-rich TM module stress tolerance protein
814657	736.831	914.585	-0.3123	0.000857097	0.0928169	RPI2	NC_003071.7	148919	150585	-	1464	protein_coding	ribose-5-phosphate isomerase 2
820103	176.285	218.043	-0.309435	0.041466	0.885121	AT3G09450	NC_003074.8	2907479	2910206	+	2512	protein_coding	fusaric acid resistance family protein
5007884	1096.25	1356.93	-0.308307	0.0027139	0.206665	RL4	NC_003071.7	7964326	7964995	+	670	protein_coding	RAD-like 4
820918	1806.12	2234.29	-0.307455	4.15923e-05	0.00937345	AT3G16660	NC_003074.8	5676749	5678099	+	1009	protein_coding	Pollen Ole e 1 allergen and extensin family protein
842786	2293.94	2835.92	-0.305707	2.39891e-05	0.00587369	AMT1%3B2	NC_003070.9	24060640	24062804	-	2165	protein_coding	ammonium transporter 1%3B2
816236	274.274	338.895	-0.305489	0.0166	0.579104	F5J6.6	NC_003071.7	7522050	7523177	-	1128	protein_coding	hypothetical protein
832109	294.876	363.04	-0.300495	0.011287	0.471762	AT5G19875	NC_003076.8	6718206	6719303	+	1098	protein_coding	transmembrane protein
828861	2389.33	2938.9	-0.299267	2.89084e-06	0.000966422	ENODL2	NC_003075.7	13750156	13752103	-	1846	protein_coding	early nodulin-like protein 2
2745699	877.896	1079.13	-0.298134	0.0119516	0.48852	AT4G11211	NC_003075.7	6836106	6836588	+	483	protein_coding	hypothetical protein
817970	204.964	251.504	-0.295714	0.0345745	0.826749	MEE18	NC_003071.7	14396016	14399275	-	1890	protein_coding	maternal effect embryo arrest 18
827042	235.681	289.447	-0.295621	0.0277377	0.756422	DL3070W	NC_003075.7	8107254	8108379	+	828	protein_coding	Polyketide cyclase/dehydrase and lipid transport superfamily protein
835618	183.775	225.335	-0.295565	0.0478789	0.915683	IAMT1	NC_003076.8	22407427	22410974	-	1603	protein_coding	IAA carboxylmethyltransferase 1
825261	208.135	255.326	-0.295488	0.0320992	0.801537	FLA10	NC_003074.8	22499292	22501239	-	1948	protein_coding	FASCICLIN-like arabinogalactan-protein 10
827239	504.783	618.38	-0.293066	0.00264165	0.204906	CASP-like_protein_1E2	NC_003075.7	8913653	8915663	+	987	protein_coding	Uncharacterized protein family (UPF0497)
823632	825.712	1011.32	-0.292873	0.000829058	0.0909619	AT3G44970	NC_003074.8	16432286	16435124	+	1938	protein_coding	Cytochrome P450 superfamily protein
831784	588.263	720.863	-0.29195	0.00449681	0.277837	T7H20.280	NC_003076.8	448092	450737	+	2113	protein_coding	Haloacid dehalogenase-like hydrolase (HAD) superfamily protein
817457	279.604	342.112	-0.291348	0.0192732	0.620528	CYP707A2	NC_003071.7	12494826	12499723	-	2330	protein_coding	cytochrome P450%2C family 707%2C subfamily A%2C polypeptide 2
818794	550.204	673.322	-0.2905	0.00210675	0.17294	ZFP8	NC_003071.7	17507343	17508616	+	1274	protein_coding	zinc finger protein 8
819742	16050.6	19599.8	-0.288277	0.000239773	0.037025	F18C1.19	NC_003074.8	1695156	1696708	+	1393	protein_coding	defensin-like protein
834285	563.415	687.615	-0.287885	0.0034791	0.239756	MJB21.14	NC_003076.8	17148808	17150451	+	1538	protein_coding	Leucine carboxyl methyltransferase
832653	691.312	843.082	-0.287628	0.00199732	0.169083	F18A17.90	NC_003076.8	9010643	9011618	-	976	protein_coding	DUF1677 family protein (DUF1677)
821330	1466.7	1787.56	-0.285482	6.40931e-05	0.0131961	AT3G18050	NC_003074.8	6180621	6182899	+	1624	protein_coding	GPI-anchored protein
819103	544.657	664.106	-0.284991	0.0024988	0.19939	T13E15.25	NC_003071.7	18537177	18538479	+	1303	protein_coding	Integrase-type DNA-binding superfamily protein
838005	464.94	566.268	-0.28485	0.00458665	0.281219	F14L17.20	NC_003070.9	4934120	4936194	+	2075	protein_coding	glyoxal oxidase-related protein
843842	288.993	352.264	-0.28385	0.0222159	0.668763	PR5	NC_003070.9	28177670	28179022	+	1095	protein_coding	pathogenesis-related protein 5
827763	553.417	673.279	-0.28289	0.00183041	0.161512	GALS3	NC_003075.7	10896579	10899141	+	2093	protein_coding	glycosyltransferase family protein (DUF23)
823570	933.777	1135.79	-0.282783	0.000933359	0.0991322	F14L2.1	NC_003074.8	16073765	16074929	-	1165	protein_coding	hypothetical protein
830377	3082.27	3746.62	-0.281616	5.91176e-06	0.0018602	NAS1	NC_003076.8	1457641	1459039	-	1399	protein_coding	nicotianamine synthase 1
817357	251.953	305.771	-0.280379	0.0326029	0.804317	FRA8	NC_003071.7	11977865	11980003	-	1868	protein_coding	Exostosin family protein
818012	961.928	1165.73	-0.27684	0.000412321	0.0559047	CYP710A2	NC_003071.7	14535506	14537556	-	2051	protein_coding	cytochrome P450%2C family 710%2C subfamily A%2C polypeptide 2
838280	3207.3	3880.48	-0.274711	1.72243e-05	0.00435227	HBP1	NC_003070.9	5844646	5845661	+	941	protein_coding	SOUL heme-binding family protein
2745562	386.102	467.08	-0.274129	0.0202264	0.630813	AT2G26695	NC_003071.7	11364996	11366030	+	937	protein_coding	Ran BP2/NZF zinc finger-like superfamily protein
834635	773.15	934.213	-0.273854	0.00175153	0.157556	K15I22.15	NC_003076.8	18634041	18636720	+	1396	protein_coding	GDSL-like Lipase/Acylhydrolase superfamily protein
818400	665.952	804.645	-0.273242	0.00338608	0.237662	PDX1L4	NC_003071.7	16006749	16007722	+	974	protein_coding	putative PDX1-like protein 4
828075	422.49	510.514	-0.271469	0.0117231	0.481541	F2N1.33	NC_003075.7	570200	571595	-	945	protein_coding	TRAF-like family protein
820102	8955.81	10796.5	-0.26965	7.46304e-08	4.1487e-05	AT3G09440	NC_003074.8	2902355	2905947	-	3222	protein_coding	Heat shock protein 70 (Hsp 70) family protein
816314	308.27	371.42	-0.268666	0.0209483	0.644566	EMB2296	NC_003071.7	7837067	7838476	+	1177	protein_coding	Ribosomal protein L2 family
818907	255.02	307.538	-0.268539	0.0379357	0.854666	ATPMEPCRD	NC_003071.7	17902370	17904443	+	1964	protein_coding	Plant invertase/pectin methylesterase inhibitor superfamily
842747	3340.13	4022.94	-0.268166	7.49307e-05	0.0152393	GH9C2	NC_003070.9	23911024	23915236	+	2762	protein_coding	glycosyl hydrolase 9C2
828940	3154.82	3794.16	-0.266339	2.89747e-06	0.000966422	EXPB3	NC_003075.7	13999625	14002124	-	2089	protein_coding	expansin B3
834805	1029.96	1238.26	-0.265698	0.00196462	0.168021	MNJ7.14	NC_003076.8	19286314	19287179	-	866	protein_coding	Cystatin/monellin superfamily protein
828792	12850.1	15441.9	-0.264972	1.52373e-07	7.70039e-05	VTC2	NC_003075.7	13498956	13501701	-	2191	protein_coding	GDP-L-galactose phosphorylase 1
842083	290.059	348.278	-0.264524	0.0256341	0.723473	F14G9.9	NC_003070.9	21078023	21080423	-	1865	protein_coding	Chaperone DnaJ-domain superfamily protein
827870	265.754	319.151	-0.263688	0.0350101	0.827002	AT4G21215	NC_003075.7	11310348	11313850	-	1483	protein_coding	transmembrane protein
831244	367.034	439.898	-0.261991	0.0171095	0.588076	SUVH4	NC_003076.8	4501362	4506250	+	2554	protein_coding	histone-lysine N-methyltransferase%2C H3 lysine-9 specific SUVH4-like protein
816579	4384.94	5256.47	-0.261735	1.155e-06	0.000447951	GPRI1	NC_003071.7	8855302	8857758	+	1731	protein_coding	GBF's pro-rich region-interacting factor 1
823897	1410.52	1690.44	-0.261358	0.0020782	0.172428	PEX11B	NC_003074.8	17480521	17481800	+	1069	protein_coding	peroxin 11B
831856	398.101	476.521	-0.260837	0.0214597	0.654267	Hsp70-2	NC_003076.8	550035	552827	-	2485	protein_coding	Heat shock protein 70 (Hsp 70) family protein
842218	659.411	789.076	-0.258854	0.00210901	0.17294	RXW8	NC_003070.9	21729913	21738808	+	3344	protein_coding	GDSL-like lipase/acylhydrolase superfamily protein
843422	6256.12	7478.19	-0.257165	0.000112537	0.0210874	MLP34	NC_003070.9	26714866	26716901	-	1377	protein_coding	MLP-like protein 34
837704	302.598	361.204	-0.257112	0.045185	0.897474	CYP77B1	NC_003070.9	3901950	3903895	+	1946	protein_coding	cytochrome P450%2C family 77%2C subfamily B%2C polypeptide 1
844279	448.519	535.773	-0.256563	0.0114629	0.474585	2022-10-05	NC_003070.9	29867854	29869784	-	1931	protein_coding	organic cation/carnitine transporter5
840024	302.474	360.807	-0.256449	0.0451694	0.897474	KUF1	NC_003070.9	11221267	11222827	-	1561	protein_coding	KAR-UP F-box 1
827356	368.571	439.735	-0.256326	0.0467875	0.909067	AT4G16563	NC_003075.7	9329620	9331646	-	2027	protein_coding	Eukaryotic aspartyl protease family protein
835409	390.915	466.394	-0.25477	0.0185664	0.610507	PDV1	NC_003076.8	21607410	21609428	+	1343	protein_coding	plastid division1
842897	767.744	915.934	-0.253813	0.0022636	0.183253	FMO_GS-OX1	NC_003070.9	24498954	24502776	-	1734	protein_coding	flavin-monooxygenase glucosinolate S-oxygenase 1
843723	779.513	927.325	-0.25223	0.0172792	0.590504	BBX16	NC_003070.9	27778984	27780809	+	1696	protein_coding	B-box type zinc finger protein with CCT domain-containing protein
816190	406.002	483.093	-0.251583	0.0167598	0.581089	F12A24.7	NC_003071.7	7316789	7319243	+	2455	protein_coding	UDP-Glycosyltransferase superfamily protein
844146	1501.52	1786.87	-0.250372	0.000519536	0.0637081	AUF1	NC_003070.9	29387672	29389222	+	1551	protein_coding	F-box family protein
824786	838.175	997.484	-0.250094	0.0102587	0.45274	AT3G56200	NC_003074.8	20849762	20852104	+	1958	protein_coding	Transmembrane amino acid transporter family protein
839481	425.868	505.911	-0.249172	0.0312054	0.792798	F6F3.2	NC_003070.9	88622	90502	+	1081	protein_coding	DNA-directed RNA polymerase%2C subunit M%2C archaeal
835318	1155.91	1372.66	-0.248567	0.000870682	0.0936798	K24M7.17	NC_003076.8	21281569	21282806	+	1034	protein_coding	transmembrane protein
834794	492.713	585.51	-0.248191	0.0378514	0.854666	TIP2%3B3	NC_003076.8	19248249	19249622	-	1169	protein_coding	tonoplast intrinsic protein 2%3B3
838413	309.185	366.641	-0.247712	0.0349881	0.827002	EPR1	NC_003070.9	6305814	6308243	-	2026	protein_coding	Homeodomain-like superfamily protein
843612	648.886	770.118	-0.247551	0.00568663	0.325896	F3N23.1	NC_003070.9	27397877	27400474	-	2515	protein_coding	Pyridoxal-5'-phosphate-dependent enzyme family protein
844137	3718.37	4414.07	-0.247351	0.00292389	0.213484	F28K19.24	NC_003070.9	29338530	29339760	+	1015	protein_coding	senescence-associated family protein%2C putative (DUF581)
830105	487.635	578.674	-0.247078	0.0105456	0.455617	CYP96A12	NC_003075.7	18368685	18370698	-	2014	protein_coding	cytochrome P450%2C family 96%2C subfamily A%2C polypeptide 12
827040	999.635	1185.41	-0.245832	0.00149602	0.141757	SBP2	NC_003075.7	8100349	8103094	-	2072	protein_coding	selenium-binding protein 2
819927	1307.9	1550.2	-0.244878	0.000996023	0.103172	AIR12	NC_003074.8	2365301	2366496	+	1196	protein_coding	auxin-induced in root cultures-like protein
823659	375.484	444.081	-0.244609	0.0362626	0.844624	APAP1	NC_003074.8	16569051	16569860	+	777	protein_coding	hydroxyproline-rich glycoprotein family protein
827029	276.677	327.846	-0.243841	0.04525	0.897474	RALFL31	NC_003075.7	8058072	8058823	-	752	protein_coding	ralf-like 31
818642	452.33	534.962	-0.241696	0.0419382	0.887443	ASG8	NC_003071.7	16906899	16908152	-	1254	protein_coding	hypothetical protein
842775	632.132	746.952	-0.241437	0.0116099	0.478071	BDG1	NC_003070.9	24030743	24033674	-	1857	protein_coding	alpha/beta-Hydrolases superfamily protein
820091	363.947	430.083	-0.240679	0.026592	0.74036	Fes1A	NC_003074.8	2870970	2873332	+	1861	protein_coding	Fes1A
825322	324.748	383.726	-0.240166	0.0364637	0.846943	AT3G61490	NC_003074.8	22757761	22760470	+	2442	protein_coding	Pectin lyase-like superfamily protein
819037	406.001	479.807	-0.239634	0.0247875	0.712727	F4I1.10	NC_003071.7	18305080	18306395	-	1149	protein_coding	Bifunctional inhibitor/lipid-transfer protein/seed storage 2S albumin superfamily protein
827912	2351.05	2775.56	-0.238957	0.000268142	0.0395735	GT72B1	NC_003075.7	461513	463556	-	2044	protein_coding	UDP-Glycosyltransferase superfamily protein
28717346	533.985	629.833	-0.238396	0.0455015	0.897474	AT1G52342	NC_003070.9	19491767	19493122	-	1356	protein_coding	hypothetical protein
820569	598.179	704.795	-0.235901	0.014103	0.534535	AT3G13650	NC_003074.8	4462841	4463955	+	1115	protein_coding	Disease resistance-responsive (dirigent-like protein) family protein
815055	19137.2	22532.8	-0.235781	0.00162405	0.150468	LHCB2.2	NC_003071.7	1799234	1800472	-	1143	protein_coding	photosystem II light harvesting complex protein 2.2
843836	4047.14	4763.85	-0.23541	0.00405527	0.263842	RPS9	NC_003070.9	28157386	28159317	-	1117	protein_coding	ribosomal protein S9
832457	2034.23	2393.87	-0.234751	0.000603995	0.071349	MRO11.4	NC_003076.8	8073222	8074286	-	999	protein_coding	transmembrane protein
818259	875.316	1029.2	-0.234396	0.0149005	0.549624	XTH32	NC_003071.7	15472607	15474828	-	1916	protein_coding	xyloglucan endotransglucosylase/hydrolase 32
817947	3477.41	4089.97	-0.234339	0.00334763	0.236754	EMB3113	NC_003071.7	14300672	14302496	-	1309	protein_coding	Ribosomal protein S5 family protein
827470	609.358	715.925	-0.234131	0.0163328	0.57696	G3Pp4	NC_003075.7	9777648	9779939	-	2126	protein_coding	Major facilitator superfamily protein
819127	587.657	690.645	-0.23377	0.017709	0.599053	AFO	NC_003071.7	18628252	18630779	-	1226	protein_coding	Plant-specific transcription factor YABBY family protein
831027	597.199	700.753	-0.232408	0.0191123	0.618903	F15N18.140	NC_003076.8	3707961	3709403	-	1443	protein_coding	ARM repeat superfamily protein
816719	321.121	376.678	-0.231279	0.0417174	0.885121	F7D8.15	NC_003071.7	9303713	9306025	+	2143	protein_coding	Cysteine/Histidine-rich C1 domain family protein
835800	508.43	597.139	-0.231048	0.0158214	0.56865	MHM17.10	NC_003076.8	23056080	23057742	-	1663	protein_coding	cotton fiber protein
820946	3014.56	3538.43	-0.23082	7.94192e-05	0.0157675	AAE7	NC_003074.8	5772743	5775841	-	2628	protein_coding	acyl-activating enzyme 7
841401	425.874	499.964	-0.230251	0.0281076	0.758976	PUB26	NC_003070.9	18428788	18430497	-	1710	protein_coding	plant U-box 26
827511	675.945	791.99	-0.229622	0.00858143	0.419685	MYC4	NC_003075.7	9933326	9935685	-	2360	protein_coding	Basic helix-loop-helix (bHLH) DNA-binding family protein
818656	1116.16	1306.89	-0.229094	0.00818702	0.408791	EXPA8	NC_003071.7	16948791	16950705	-	1325	protein_coding	expansin A8
844159	461.131	540.305	-0.228009	0.0234242	0.691407	T11I11.17	NC_003070.9	29430052	29432764	+	2468	protein_coding	Outer arm dynein light chain 1 protein
837714	1118.4	1309.16	-0.227917	0.00385283	0.255991	F25C20.15	NC_003070.9	3945584	3946757	+	1174	protein_coding	senescence regulator (Protein of unknown function%2C DUF584)
821958	482.546	564.585	-0.227263	0.0428948	0.892113	AT3G23760	NC_003074.8	8562745	8564717	-	882	protein_coding	transferring glycosyl group transferase
826910	868.517	1015.88	-0.226875	0.00458066	0.281219	F25G13.70	NC_003075.7	7589247	7591259	-	1793	protein_coding	Auxin-responsive family protein
839375	2257.43	2640.82	-0.226165	0.000980282	0.102176	F6F3.10	NC_003070.9	116784	118845	+	2062	protein_coding	Eukaryotic aspartyl protease family protein
841324	657.432	768.253	-0.225633	0.0107222	0.459674	F27J15.20	NC_003070.9	18132545	18134017	+	1353	protein_coding	Duplicated homeodomain-like superfamily protein
821194	696.694	815.375	-0.225548	0.0244027	0.704089	GASA5	NC_003074.8	637921	639242	-	927	protein_coding	GAST1 protein homolog 5
841872	368.572	430.136	-0.224347	0.0454685	0.897474	F20D21.13	NC_003070.9	20273567	20275574	+	1516	protein_coding	S-adenosyl-L-methionine-dependent methyltransferases superfamily protein
827555	344.043	402.072	-0.224335	0.0433196	0.892797	KAT2	NC_003075.7	10114794	10118652	+	2893	protein_coding	potassium channel KAT1-like protein
828263	1858.45	2169.65	-0.224064	0.00118388	0.118225	ATML1	NC_003075.7	11555039	11560771	+	4474	protein_coding	Homeobox-leucine zipper family protein / lipid-binding START domain-containing protein
843420	5149.05	6013.19	-0.224055	0.000211401	0.0343401	MLP28	NC_003070.9	26709889	26711587	-	1522	protein_coding	MLP-like protein 28
816502	1861.32	2173.07	-0.223208	0.000300377	0.0433391	SNF7.2	NC_003071.7	8557646	8559808	-	1243	protein_coding	SNF7 family protein
832620	7965	9296.45	-0.223154	0.000550863	0.0665706	DGR2	NC_003076.8	8863224	8865677	+	1599	protein_coding	transmembrane protein%2C putative (Protein of unknown function%2C DUF642)
814884	903.22	1054.44	-0.222731	0.00389503	0.257768	T4M8.1	NC_003071.7	1076863	1078348	+	1486	protein_coding	alpha/beta-Hydrolases superfamily protein
820183	339.935	396.522	-0.222258	0.0474889	0.913463	AT3G10210	NC_003074.8	3160089	3161725	-	1187	protein_coding	SEC14 cytosolic factor family protein / phosphoglyceride transfer family protein
836529	582.192	678.317	-0.221664	0.0167597	0.581089	XYP1	NC_003076.8	25645209	25646845	-	1022	protein_coding	Bifunctional inhibitor/lipid-transfer protein/seed storage 2S albumin superfamily protein
830039	1136.25	1324.65	-0.221583	0.0160609	0.571231	F19H22.7	NC_003075.7	18124978	18125559	-	582	protein_coding	SAUR-like auxin-responsive protein family
823563	371.53	433.106	-0.221563	0.0487662	0.919201	AT3G44380	NC_003074.8	16036115	16037216	-	1102	protein_coding	Late embryogenesis abundant (LEA) hydroxyproline-rich glycoprotein family
844392	1086.65	1266.05	-0.221382	0.00613374	0.340679	T21F11.14	NC_003070.9	30277909	30280359	-	2113	protein_coding	Major facilitator superfamily protein
826860	1299.29	1512.93	-0.22034	0.00552703	0.322288	EARLI1	NC_003075.7	7406065	7406994	-	930	protein_coding	Bifunctional inhibitor/lipid-transfer protein/seed storage 2S albumin superfamily protein
832093	813.674	947.302	-0.219842	0.00836915	0.41483	T29J13.150	NC_003076.8	6670275	6673625	+	1862	protein_coding	Pectin lyase-like superfamily protein
820500	6933.92	8071.39	-0.219283	0.000247804	0.037914	AT3G13120	NC_003074.8	4219310	4221666	-	1544	protein_coding	Ribosomal protein S10p/S20e family protein
824350	587.597	683.476	-0.218971	0.0236212	0.693563	AT3G51870	NC_003074.8	19243902	19246936	+	1547	protein_coding	Mitochondrial substrate carrier family protein
835355	1410.67	1639.6	-0.217098	0.00228678	0.184195	F6N7.27	NC_003076.8	21390412	21391561	-	1150	protein_coding	transmembrane protein%2C putative (DUF3464)
840254	978.929	1137.42	-0.217	0.0067259	0.361832	T1E4.2	NC_003070.9	12180483	12184528	+	2439	protein_coding	Leucine-rich repeat (LRR) family protein
841558	636.906	740.269	-0.216958	0.0145692	0.542345	F11M15.21	NC_003070.9	19035644	19039398	+	2609	protein_coding	ARM repeat superfamily protein
820694	431.229	500.699	-0.216742	0.045624	0.897474	CYP72A13	NC_003074.8	4924777	4927607	+	2593	protein_coding	cytochrome P450%2C family 72%2C subfamily A%2C polypeptide 13
841278	566.753	657.721	-0.216037	0.0220471	0.667294	T1N15.19	NC_003070.9	17953870	17957719	-	3011	protein_coding	zinc finger (Ran-binding) family protein
842047	3716.41	4315.1	-0.215958	0.00103732	0.106786	F14J16.24	NC_003070.9	20927643	20930209	-	1915	protein_coding	Polyketide cyclase/dehydrase and lipid transport superfamily protein
818912	3036.94	3522.3	-0.214321	0.000474518	0.0599511	IPMI2	NC_003071.7	17920647	17921844	+	1198	protein_coding	isopropylmalate isomerase 2
829613	947.2	1097.43	-0.212898	0.00617156	0.340805	BLH6	NC_003075.7	16530346	16533362	-	2663	protein_coding	BEL1-like homeodomain 6
831827	641.108	742.921	-0.212674	0.0367258	0.850662	F9G14.8	NC_003076.8	612463	614562	+	1778	protein_coding	zinc/iron-chelating domain protein
839395	1746.47	2022.85	-0.212628	0.00278437	0.209166	KCS1	NC_003070.9	57164	59215	-	2052	protein_coding	3-ketoacyl-CoA synthase 1
829109	728.054	843.446	-0.21244	0.0136902	0.526064	F27B13.110	NC_003075.7	14606000	14606668	+	669	protein_coding	Oligosaccharyltransferase complex/magnesium transporter family protein
836880	466.969	540.374	-0.212022	0.0357798	0.842796	NPY3	NC_003076.8	26912707	26916453	-	3127	protein_coding	Phototropic-responsive NPH3 family protein
827165	640.241	740.994	-0.211905	0.0193167	0.620528	GPAT3	NC_003075.7	844342	846814	-	1922	protein_coding	glycerol-3-phosphate acyltransferase 3
827240	1151.95	1333.99	-0.211782	0.00613238	0.340679	CASP-like_protein_1E1	NC_003075.7	8917260	8918875	+	1032	protein_coding	Uncharacterized protein family (UPF0497)
820253	790.582	915.077	-0.211335	0.00916254	0.440356	AT3G10840	NC_003074.8	3390153	3393536	-	2980	protein_coding	alpha/beta-Hydrolases superfamily protein
831644	506.693	587.085	-0.21091	0.0346081	0.826749	MVA3.110	NC_003076.8	5860350	5862475	-	2126	protein_coding	P-loop containing nucleoside triphosphate hydrolases superfamily protein
833315	422.663	488.551	-0.210533	0.0425929	0.891537	F19N2.90	NC_003076.8	12602468	12604832	-	1568	protein_coding	GDSL-like Lipase/Acylhydrolase superfamily protein
835937	3821.11	4420.31	-0.210489	0.000353788	0.0500011	EMB3143	NC_003076.8	23559474	23560778	+	1126	protein_coding	YCF54
831074	627.369	726.038	-0.210374	0.0193857	0.620528	F14F18.180	NC_003076.8	3877680	3879657	-	1978	protein_coding	nuclease
820919	5288.67	6114.39	-0.20942	0.000222603	0.0350222	AT3G16670	NC_003074.8	5681380	5682362	+	836	protein_coding	Pollen Ole e 1 allergen and extensin family protein
817013	1020.21	1177.95	-0.207119	0.00595368	0.334308	GDU4	NC_003071.7	10559173	10560239	+	1067	protein_coding	glutamine dumper 4
836695	995.51	1148.59	-0.206362	0.00586052	0.331048	WAVH2	NC_003076.8	26261136	26264170	+	2956	protein_coding	Zinc finger (C3HC4-type RING finger) family protein
822018	972.313	1121.02	-0.205415	0.0200558	0.62897	AMT1%3B3	NC_003074.8	8805519	8807460	-	1942	protein_coding	ammonium transporter 1%3B3
838769	462.745	533.134	-0.205404	0.0445005	0.896298	F8K7.9	NC_003070.9	7610241	7612721	+	2481	protein_coding	DPP6 amino-terminal domain protein
827132	454.743	524.437	-0.205044	0.0468243	0.909067	TCX2	NC_003075.7	8480634	8484976	-	3534	protein_coding	TESMIN/TSO1-like CXC 2
836356	2930.69	3375.96	-0.204058	0.000557359	0.0668711	MMI9.21	NC_003076.8	25037191	25038424	+	1234	protein_coding	Plant invertase/pectin methylesterase inhibitor superfamily protein
828811	1062.11	1222.96	-0.20391	0.0106768	0.459674	FADA	NC_003075.7	13571813	13573070	+	1150	protein_coding	fatty acid desaturase A
844219	956.832	1101.06	-0.203168	0.00988572	0.45274	F9K20.13	NC_003070.9	29634096	29635931	-	1836	protein_coding	D-mannose binding lectin protein with Apple-like carbohydrate-binding domain-containing protein
839065	745.47	857.636	-0.203033	0.0188853	0.613937	ALB4	NC_003070.9	8682195	8685271	+	1974	protein_coding	OxaA/YidC-like membrane insertion protein
836647	11979.7	13780	-0.202074	0.0057861	0.328602	MQN23.16	NC_003076.8	26061165	26062682	+	834	protein_coding	Ribosomal L29 family protein
837078	487.497	560.858	-0.201664	0.048269	0.919201	F3F20.16	NC_003070.9	1714818	1717290	+	2163	protein_coding	basic helix-loop-helix (bHLH) DNA-binding superfamily protein
814836	459.28	528.366	-0.201435	0.0458322	0.897474	MED8	NC_003071.7	905513	909272	+	2394	protein_coding	mediator subunit 8
824087	1056.2	1213.64	-0.201285	0.00976881	0.45254	iqd21	NC_003074.8	18262290	18266021	+	2046	protein_coding	IQ-domain 21
826903	576.497	662.471	-0.201041	0.0409372	0.882484	scpl20	NC_003075.7	7550238	7553375	-	2177	protein_coding	serine carboxypeptidase-like 20
818571	569.643	654.517	-0.200158	0.0334699	0.816008	TOPP4	NC_003071.7	16627216	16629412	+	1608	protein_coding	type one serine/threonine protein phosphatase 4
828079	1112.13	1277.02	-0.1997	0.00990248	0.45274	RLK4	NC_003075.7	148612	151739	+	3046	protein_coding	receptor-like protein kinase 4
816186	764.653	877.771	-0.199478	0.043048	0.892797	PIP2%3B8	NC_003071.7	7301334	7303509	+	1479	protein_coding	plasma membrane intrinsic protein 2%3B8
823951	1031.9	1184.89	-0.199339	0.0154539	0.562717	GTR1	NC_003074.8	17697942	17700923	-	2247	protein_coding	Major facilitator superfamily protein
835004	2706.55	3104.56	-0.198313	0.00211547	0.17294	K7J8.12	NC_003076.8	20048239	20049776	+	1538	protein_coding	hypothetical protein
830398	612.449	702.254	-0.19772	0.0336639	0.816008	RUL1	NC_003076.8	1527768	1530205	+	2343	protein_coding	Leucine-rich repeat protein kinase family protein
823657	587.088	673.69	-0.197667	0.0496586	0.919201	AT3G45210	NC_003074.8	16556684	16558169	-	1486	protein_coding	transcription initiation factor TFIID subunit (Protein of unknown function%2C DUF584)
816545	14787	16948.9	-0.196958	0.00844282	0.416571	PSAE-2	NC_003071.7	8736734	8737767	+	607	protein_coding	photosystem I subunit E-2
819357	1028.16	1178.45	-0.196924	0.0104194	0.455617	T30B22.26	NC_003071.7	19469571	19472006	+	2352	protein_coding	Tetratricopeptide repeat (TPR)-like superfamily protein
820665	2041.11	2339.32	-0.196585	0.0101519	0.45274	GOX1	NC_003074.8	4821391	4824178	+	1892	protein_coding	Aldolase-type TIM barrel family protein
818173	1048.92	1201.04	-0.196108	0.0121066	0.491815	EMB3114	NC_003071.7	15117015	15119043	+	1937	protein_coding	Mitochondrial transcription termination factor family protein
838363	1822.04	2085.96	-0.195616	0.00265787	0.20521	ABCG11	NC_003070.9	6142402	6146521	+	3207	protein_coding	white-brown complex-like protein
842798	1525.72	1747.44	-0.195577	0.00460999	0.281614	CYP89A2	NC_003070.9	24113109	24114984	+	1876	protein_coding	cytochrome P450%2C family 89%2C subfamily A%2C polypeptide 2
836263	2152.2	2463.15	-0.194458	0.00128316	0.125142	MYB28	NC_003076.8	24689069	24691187	-	1979	protein_coding	myb domain protein 28
840047	15074.7	17242.2	-0.193732	0.0208325	0.642188	ECS1	NC_003070.9	11310997	11311989	+	868	protein_coding	ECS1
824537	525.329	600.649	-0.193041	0.0369477	0.852943	MEE40	NC_003074.8	19900240	19903173	+	2934	protein_coding	Pentatricopeptide repeat (PPR) superfamily protein
829686	577.975	660.297	-0.192374	0.032438	0.803122	F23E12.120	NC_003075.7	16805869	16806830	-	962	protein_coding	hypothetical protein
816228	812.228	926.975	-0.190767	0.0223378	0.670014	EXL5	NC_003071.7	7494536	7496292	-	1757	protein_coding	EXORDIUM like 5
829668	613.196	700.569	-0.190707	0.0427138	0.891537	T12J5.30	NC_003075.7	16730703	16732923	-	1550	protein_coding	O-methyltransferase family protein
826811	985.098	1123.97	-0.190175	0.020736	0.640396	BAT5	NC_003075.7	7210807	7213376	+	2209	protein_coding	bile acid transporter 5
818150	1440.58	1642.23	-0.189474	0.00724282	0.382242	scpl26	NC_003071.7	15037579	15040298	-	1707	protein_coding	serine carboxypeptidase-like 26
818957	901.498	1028.58	-0.189425	0.0439909	0.892973	T1O24.29	NC_003071.7	18073305	18073651	+	270	protein_coding	scorpion toxin-like knottin superfamily protein
815086	8923.46	10167.3	-0.188277	0.0015621	0.147181	GRP3S	NC_003071.7	1966610	1968142	+	914	protein_coding	glycine-rich protein 3 short isoform
836343	869.92	990.962	-0.18816	0.0230111	0.684057	GT18	NC_003076.8	24988214	24990331	-	2118	protein_coding	glycosyltransferase 18
832636	6612.93	7532.4	-0.187852	0.000225269	0.0351104	RD22	NC_003076.8	8914122	8916856	-	1727	protein_coding	BURP domain-containing protein
842386	22047.1	25108.9	-0.187685	0.00995263	0.45274	FED_A	NC_003070.9	22444307	22445291	+	985	protein_coding	2Fe-2S ferredoxin-like superfamily protein
836609	854.643	973.784	-0.187502	0.0185947	0.610507	DPE1	NC_003076.8	25925173	25928879	-	2022	protein_coding	disproportionating enzyme
827686	1378.61	1570.83	-0.187266	0.0131204	0.511816	T5K18.230	NC_003075.7	10606324	10609391	+	2179	protein_coding	Major facilitator superfamily protein
837866	775.816	883.902	-0.187103	0.0281254	0.758976	CYP71B28	NC_003070.9	4461738	4463469	+	1732	protein_coding	cytochrome P450%2C family 71%2C subfamily B%2C polypeptide 28
838201	981.144	1116.09	-0.186402	0.0239735	0.697767	F3O9.12	NC_003070.9	5580821	5582154	+	1174	protein_coding	plant/protein (DUF2358)
841486	980.226	1115.48	-0.186213	0.0142391	0.53483	ERF3	NC_003070.9	18756972	18758708	-	1737	protein_coding	ethylene responsive element binding factor 3
826517	627.405	713.702	-0.185384	0.0476643	0.914107	NdhT	NC_003075.7	5931110	5932475	-	1280	protein_coding	Chaperone DnaJ-domain superfamily protein
830996	995.125	1132.43	-0.185352	0.0227746	0.678236	HY5	NC_003076.8	3593335	3595073	-	1256	protein_coding	Basic-leucine zipper (bZIP) transcription factor family protein
818553	3179.18	3614.61	-0.185132	0.0076487	0.396141	EXPA4	NC_003071.7	16543832	16545746	-	1500	protein_coding	expansin A4
837761	14087.2	16008.6	-0.184565	0.00198679	0.16905	ELP	NC_003070.9	4089664	4090857	-	1194	protein_coding	extensin-like protein
829031	1307.14	1485.62	-0.184465	0.0103515	0.454295	F19B15.130	NC_003075.7	14340951	14345013	+	2345	protein_coding	basic helix-loop-helix (bHLH) DNA-binding superfamily protein
817696	1682.98	1911.09	-0.184248	0.0129495	0.509338	STH	NC_003071.7	13381767	13383470	+	1268	protein_coding	salt tolerance homologue
832365	5998.41	6813.09	-0.183934	0.00335035	0.236754	MAM1	NC_003076.8	7703041	7706973	+	2051	protein_coding	methylthioalkylmalate synthase 1
829932	1887.83	2144.22	-0.183805	0.00404988	0.263842	SQE3	NC_003075.7	17743738	17746697	+	2196	protein_coding	squalene epoxidase 3
825360	6391.57	7258.47	-0.183727	0.00448252	0.277837	AT3G61870	NC_003074.8	22902491	22904137	+	1552	protein_coding	plant/protein
827118	1108.23	1258.91	-0.183383	0.0132672	0.514552	APS3	NC_003075.7	8413263	8415650	-	2011	protein_coding	Pseudouridine synthase/archaeosine transglycosylase-like family protein
825427	8545.21	9700.04	-0.182893	0.0126773	0.504582	AT3G62530	NC_003074.8	23132122	23133298	+	940	protein_coding	ARM repeat superfamily protein
818392	6641.55	7537.28	-0.182714	0.0102871	0.45274	PSRP4	NC_003071.7	15980848	15981612	+	610	protein_coding	plastid-specific ribosomal protein 4
820871	1763.21	2001.26	-0.182517	0.0108099	0.462247	PnsB3	NC_003074.8	5506931	5508414	-	869	protein_coding	NDH-dependent cyclic electron flow 1
843432	2486.81	2820.65	-0.182138	0.00408174	0.263842	PIN3	NC_003070.9	26742940	26746469	+	2751	protein_coding	Auxin efflux carrier family protein
824446	1666.69	1890.66	-0.181777	0.016364	0.57696	AT3G52800	NC_003074.8	19569256	19570710	+	1373	protein_coding	A20/AN1-like zinc finger family protein
817210	2161.38	2450.04	-0.181416	0.00426719	0.271676	AtNPF6.2	NC_003071.7	11347147	11350993	-	2421	protein_coding	Major facilitator superfamily protein
818348	1256.33	1424.58	-0.181399	0.014445	0.540614	RLK	NC_003071.7	15814531	15817088	-	2558	protein_coding	receptor lectin kinase
833550	1111.99	1261.01	-0.180947	0.020102	0.62897	AT5G35735	NC_003076.8	13900695	13903218	-	1717	protein_coding	Auxin-responsive family protein
818411	3700.19	4194.34	-0.180904	0.0040787	0.263842	PYL4	NC_003071.7	16049918	16051356	+	1439	protein_coding	PYR1-like 4
824576	961.023	1089.34	-0.180695	0.0286705	0.764358	FLN1	NC_003074.8	20028052	20030055	+	1729	protein_coding	fructokinase-like 1
825189	1065.82	1207.62	-0.180284	0.01984	0.62897	DL1E	NC_003074.8	22244169	22247976	-	2398	protein_coding	DYNAMIN-like 1E
828344	1832.29	2074.87	-0.180005	0.0405103	0.878221	F7K2.70	NC_003075.7	11849653	11850436	-	784	protein_coding	Bifunctional inhibitor/lipid-transfer protein/seed storage 2S albumin superfamily protein
839844	2061.14	2334.05	-0.17972	0.0204083	0.633797	F15D2.22	NC_003070.9	10375599	10377871	+	1490	protein_coding	GDSL-like Lipase/Acylhydrolase superfamily protein
830594	3391.23	3840.1	-0.179417	0.00587577	0.331048	MOJ9.20	NC_003076.8	2183328	2185972	-	1895	protein_coding	Eukaryotic aspartyl protease family protein
836552	1416.52	1603.64	-0.179216	0.0280993	0.758976	AGP1	NC_003076.8	25721733	25722678	+	946	protein_coding	arabinogalactan protein 1
827300	1012.84	1145.82	-0.178777	0.0230885	0.685136	DL4110W	NC_003075.7	9128732	9129852	+	1121	protein_coding	proline-rich family protein
836863	843.756	954.975	-0.178572	0.0280169	0.758976	RLK	NC_003076.8	26842114	26845294	-	2740	protein_coding	receptor-like kinase
816845	780.898	883.109	-0.178276	0.030834	0.786267	AGP17	NC_003071.7	9844134	9845385	+	1252	protein_coding	arabinogalactan protein 17
835804	702.604	795.046	-0.178206	0.039692	0.866418	ckl12	NC_003076.8	23071028	23074843	+	2054	protein_coding	casein kinase I-like 12
830022	1188.81	1343.7	-0.177703	0.0335009	0.816008	T9A14.6	NC_003075.7	18066030	18068293	-	1856	protein_coding	Pathogenesis-related thaumatin superfamily protein
826942	2136.33	2415.81	-0.177582	0.00752318	0.393304	NYC1	NC_003075.7	7684156	7687006	-	2067	protein_coding	NAD(P)-binding Rossmann-fold superfamily protein
836334	993.371	1122.85	-0.177123	0.0297146	0.76947	MTG10.17	NC_003076.8	24954216	24955503	-	1200	protein_coding	ATP-dependent Clp protease ATP-binding subunit
817956	753.479	851.573	-0.176778	0.0410271	0.882484	ETT	NC_003071.7	14325206	14328978	-	2875	protein_coding	Transcriptional factor B3 family protein / auxin-responsive factor AUX/IAA-like protein
818500	826.8	934.032	-0.176743	0.0362121	0.844624	SVR1	NC_003071.7	16330129	16333405	+	1672	protein_coding	pseudouridine synthase family protein
820700	957.665	1082.22	-0.176604	0.0198478	0.62897	MPK19	NC_003074.8	4945601	4949042	+	2618	protein_coding	MAP kinase 19
843747	1570.34	1774.11	-0.176516	0.0322468	0.801537	F2P9.6	NC_003070.9	27851460	27853269	-	1731	protein_coding	Cyclophilin-like peptidyl-prolyl cis-trans isomerase family protein
816018	3031.2	3423.75	-0.175906	0.00281369	0.210421	TIC21	NC_003071.7	6642300	6644055	-	1147	protein_coding	translocon at inner membrane of chloroplasts 21
831328	1292.49	1459.43	-0.175748	0.0252291	0.717997	AO	NC_003076.8	4768263	4772153	+	2594	protein_coding	L-aspartate oxidase
824679	1119.41	1263.9	-0.175305	0.0141978	0.53483	ABCG19	NC_003074.8	20433839	20436453	-	2615	protein_coding	white-brown complex homolog 19
816051	667.483	753.216	-0.174622	0.0440141	0.892973	AT2G15580	NC_003071.7	6797111	6798939	+	1676	protein_coding	RING/U-box superfamily protein
836190	1152.66	1300.73	-0.174031	0.0147558	0.547588	REV	NC_003076.8	24396981	24402195	+	3544	protein_coding	Homeobox-leucine zipper family protein / lipid-binding START domain-containing protein
820859	17868.7	20153.1	-0.173629	0.00998743	0.45274	PSAH-1	NC_003074.8	5467987	5469594	-	1300	protein_coding	photosystem I subunit H-1
817861	788.666	889.304	-0.173237	0.0396602	0.866418	GH9B8	NC_003071.7	14003128	14006065	+	2032	protein_coding	glycosyl hydrolase 9B8
818713	1551.64	1748.77	-0.17284	0.0100854	0.45274	CRK1	NC_003071.7	17150095	17153693	+	2443	protein_coding	CDPK-related kinase 1
818822	7747.91	8730.86	-0.172509	0.0257212	0.724583	T24P15.13	NC_003071.7	17592038	17593500	+	967	protein_coding	Rhodanese/Cell cycle control phosphatase superfamily protein
843427	3670.21	4135.57	-0.172075	0.00884957	0.42778	MLP43	NC_003070.9	26725521	26726652	-	1031	protein_coding	MLP-like protein 43
826677	1026.97	1156.94	-0.171801	0.0329297	0.809984	F25I24.20	NC_003075.7	6645553	6646400	-	848	protein_coding	hypothetical protein
819167	758.315	853.916	-0.171423	0.0379723	0.854666	F17K2.12	NC_003071.7	18785990	18789113	+	3124	protein_coding	Protein kinase superfamily protein
821779	778.704	877.079	-0.171382	0.049688	0.919201	AT3G22150	NC_003074.8	7812861	7816011	+	3151	protein_coding	Tetratricopeptide repeat (TPR)-like superfamily protein
840184	3870.6	4359.24	-0.171236	0.0112709	0.471762	GBSS1	NC_003070.9	11920390	11923866	-	2292	protein_coding	UDP-Glycosyltransferase superfamily protein
817910	3507.74	3948.56	-0.171009	0.0325063	0.803122	PRPL28	NC_003071.7	14173579	14174656	+	749	protein_coding	Ribosomal L28 family
842826	897.151	1009.65	-0.170944	0.0498216	0.919201	T23K8.10	NC_003070.9	24215591	24217436	-	1846	protein_coding	Protein kinase superfamily protein
829579	1629.91	1834.51	-0.170705	0.0293259	0.766564	F10M10.60	NC_003075.7	16410791	16412385	+	790	protein_coding	SWIB/MDM2 domain superfamily protein
830724	6968.71	7840.91	-0.170343	0.00354225	0.243103	HEMC	NC_003076.8	2663499	2665826	-	1643	protein_coding	hydroxymethylbilane synthase
826848	1374.54	1546.84	-0.16997	0.0176081	0.598064	PME1	NC_003075.7	7336330	7338180	+	1851	protein_coding	pectin methylesterase inhibitor 1
824796	3026.35	3403.85	-0.169697	0.019066	0.618605	AT3G56290	NC_003074.8	20878446	20879783	-	1061	protein_coding	potassium transporter
828743	1168.18	1313.9	-0.169436	0.0432954	0.892797	T25K17.4	NC_003075.7	13333652	13336231	-	1669	protein_coding	antitermination NusB domain-containing protein
830739	1696.25	1906.62	-0.169059	0.0460513	0.898968	FTRA2	NC_003076.8	2709787	2710598	-	812	protein_coding	ferredoxin/thioredoxin reductase subunit A (variable subunit) 2
823904	941.611	1057.97	-0.168994	0.0478756	0.915683	CDF3	NC_003074.8	17503883	17506124	-	1900	protein_coding	cycling DOF factor 3
821630	1782.72	2003.18	-0.168932	0.0183525	0.610128	AT3G20820	NC_003074.8	7280792	7282377	+	1586	protein_coding	Leucine-rich repeat (LRR) family protein
842485	930.638	1046.16	-0.168698	0.0441167	0.893966	F8K4.9	NC_003070.9	22867689	22871358	-	2360	protein_coding	MATE efflux family protein
839623	1400.99	1575.52	-0.168662	0.0176674	0.598861	LCR	NC_003070.9	9495344	9498085	+	2029	protein_coding	Galactose oxidase/kelch repeat superfamily protein
836608	1195.84	1343.81	-0.168492	0.0277586	0.756422	MXK3.7	NC_003076.8	25921402	25923418	+	908	protein_coding	sorbin/SH3 domain protein
824380	805.4	905.366	-0.168203	0.0420387	0.887443	AT3G52155	NC_003074.8	19343537	19345517	+	1607	protein_coding	Phosphoglycerate mutase family protein
827908	3027.82	3400.62	-0.167625	0.0139195	0.532445	ANTR2	NC_003075.7	162897	166357	-	2128	protein_coding	Major facilitator superfamily protein
814738	1046.36	1174.53	-0.166963	0.0426925	0.891537	IDD5	NC_003071.7	505375	510781	+	2948	protein_coding	indeterminate(ID)-domain 5
821379	4370.84	4906.08	-0.166813	0.00812151	0.407959	ASPG1	NC_003074.8	6348628	6350832	-	2205	protein_coding	Eukaryotic aspartyl protease family protein
828853	8761.93	9834.57	-0.166691	0.00363159	0.245656	PORB	NC_003075.7	13725546	13727440	+	1641	protein_coding	protochlorophyllide oxidoreductase B
829471	1183.7	1328.28	-0.166457	0.0322979	0.801537	Tic22-IV	NC_003075.7	16064437	16066897	-	1190	protein_coding	Tic22-like family protein
838282	729.632	818.698	-0.166153	0.0490789	0.919201	CAT8	NC_003070.9	5851860	5853987	+	2128	protein_coding	cationic amino acid transporter 8
818574	874.461	980.867	-0.166124	0.0375142	0.854666	T28M21.3	NC_003071.7	16643381	16645866	+	2225	protein_coding	hypothetical protein
819406	4817.6	5403.76	-0.165933	0.00341506	0.237662	DEG2	NC_003071.7	19617986	19622301	-	2347	protein_coding	DEGP protease 2
824462	6752.67	7574.78	-0.16591	0.00119572	0.118697	AT3G52960	NC_003074.8	19639549	19640710	+	1162	protein_coding	Thioredoxin superfamily protein
834215	2688.14	3015.68	-0.165852	0.0142145	0.53483	BG_PPAP	NC_003076.8	16829113	16831618	-	2506	protein_coding	beta-1%2C3-glucanase
832044	1221.76	1370.01	-0.165269	0.0458489	0.897474	T24G5.140	NC_003076.8	6470072	6471636	+	1392	protein_coding	Glycoprotein membrane precursor GPI-anchored
831318	1597.8	1790.47	-0.164347	0.0212461	0.650129	PDF1B	NC_003076.8	4726641	4728746	-	1343	protein_coding	peptide deformylase 1B
831046	7267.27	8143.28	-0.164161	0.00361862	0.245656	AGP15	NC_003076.8	3783930	3784963	+	1034	protein_coding	arabinogalactan protein 15
817246	1318.64	1476.22	-0.163014	0.0388585	0.859474	AGO4	NC_003071.7	11536502	11542391	-	3255	protein_coding	Argonaute family protein
843498	3196.67	3578.49	-0.162915	0.0046363	0.282188	F14O23.6	NC_003070.9	26964087	26966688	+	1480	protein_coding	Peroxidase superfamily protein
829321	1301.97	1457.04	-0.162051	0.0214307	0.654267	BAT1	NC_003075.7	15440971	15444006	+	1841	protein_coding	HXXXD-type acyl-transferase family protein
830153	3040.93	3401.13	-0.161419	0.0344128	0.826749	AKN2	NC_003075.7	18519599	18521605	+	1399	protein_coding	APS-kinase 2
825355	2058.78	2302.83	-0.161327	0.0181913	0.60849	F21F14.7	NC_003074.8	22879720	22881775	-	2056	protein_coding	Eukaryotic aspartyl protease family protein
837147	1137.84	1271.34	-0.161099	0.0380255	0.854666	T2D23.6	NC_003070.9	1938862	1940496	-	1290	protein_coding	Fatty acid desaturase family protein
829779	3209.82	3586.47	-0.160178	0.00374997	0.251157	FAH1	NC_003075.7	17137313	17139777	-	1992	protein_coding	ferulic acid 5-hydroxylase 1
820697	1834.32	2049.37	-0.160036	0.0140665	0.534366	CYP72A15	NC_003074.8	4937172	4939871	+	2338	protein_coding	cytochrome P450%2C family 72%2C subfamily A%2C polypeptide 15
816411	911.541	1018.52	-0.159473	0.0423	0.88922	F19F24.14	NC_003071.7	8203705	8206478	-	2774	protein_coding	Tetratricopeptide repeat (TPR)-like superfamily protein
839452	1997.92	2229.82	-0.158854	0.0192981	0.620528	T1G11.7	NC_003070.9	1303467	1307973	-	2074	protein_coding	Pectin lyase-like superfamily protein
835667	1439.03	1606.02	-0.158415	0.0292709	0.766564	FLA1	NC_003076.8	22558044	22560541	-	1755	protein_coding	FASCICLIN-like arabinogalactan 1
820870	12298.6	13714.2	-0.15732	0.00838266	0.41483	DELTA-TIP	NC_003074.8	5505360	5507050	+	1189	protein_coding	delta tonoplast integral protein
829626	1346.65	1501.21	-0.157237	0.0405461	0.878221	ASE2	NC_003075.7	16574544	16576753	-	2210	protein_coding	GLN phosphoribosyl pyrophosphate amidotransferase 2
829137	1821.55	2029.5	-0.156748	0.0366729	0.850619	CDEF1	NC_003075.7	14738326	14740742	-	1518	protein_coding	GDSL-like Lipase/Acylhydrolase superfamily protein
821729	1180.82	1316.43	-0.156593	0.0290585	0.766564	UGT71B1	NC_003074.8	7664345	7666305	+	1961	protein_coding	UDP-glucosyl transferase 71B1
818169	1674.43	1866.34	-0.156555	0.0274789	0.75249	NHL12	NC_003071.7	15106940	15108086	+	1147	protein_coding	NDR1/HIN1-like 12
838749	5260.96	5861.66	-0.15632	0.0472752	0.911454	F24J8.11	NC_003070.9	7529705	7531108	-	877	protein_coding	hypothetical protein
817297	3994.02	4448.65	-0.155474	0.0121206	0.491815	FD3	NC_003071.7	11757955	11759588	-	990	protein_coding	ferredoxin 3
826734	8112.31	9030.83	-0.154763	0.010535	0.455617	AtCP2	NC_003075.7	6887166	6889879	+	2338	protein_coding	Papain family cysteine protease
835878	1857.41	2067.02	-0.154532	0.0480436	0.917449	MRI1.7	NC_003076.8	23384255	23388465	+	3925	protein_coding	Double Clp-N motif-containing P-loop nucleoside triphosphate hydrolases superfamily protein
830847	3579.04	3983.3	-0.15448	0.0178126	0.601338	CESA5	NC_003076.8	3072870	3078416	+	4138	protein_coding	cellulose synthase 5
817214	1735.64	1931.83	-0.154442	0.0295334	0.76947	F18A8.10	NC_003071.7	11388298	11391682	+	2696	protein_coding	Leucine-rich repeat protein kinase family protein
838875	2945.77	3277.91	-0.154324	0.0296713	0.76947	T22J18.14	NC_003070.9	8027126	8028168	+	764	protein_coding	Gibberellin-regulated family protein
829623	13926	15494.2	-0.153987	0.00160792	0.149806	ADC2	NC_003075.7	16560030	16563044	-	3015	protein_coding	arginine decarboxylase 2
839843	2760.15	3069.8	-0.153707	0.0268018	0.742482	F15D2.21	NC_003070.9	10371675	10374005	+	1756	protein_coding	GDSL-like Lipase/Acylhydrolase superfamily protein
822527	1002.81	1115.36	-0.153676	0.0454609	0.897474	HB34	NC_003074.8	10940305	10941833	-	1529	protein_coding	homeobox protein 34
815247	8135.62	9044.45	-0.15297	0.0236108	0.693563	XTH4	NC_003071.7	2763449	2765743	+	1615	protein_coding	xyloglucan endotransglucosylase/hydrolase 4
822265	8845.32	9832.7	-0.152881	0.00796203	0.403555	PHT2%3B1	NC_003074.8	9756007	9758701	+	2461	protein_coding	phosphate transporter 2%3B1
823843	1389.56	1544.62	-0.151773	0.0410659	0.882484	COPT2	NC_003074.8	17268700	17269510	+	636	protein_coding	copper transporter 2
824775	2192.15	2434.31	-0.151138	0.0288586	0.765143	FER3	NC_003074.8	20813904	20816035	-	1277	protein_coding	ferritin 3
836304	2160.65	2398.86	-0.150921	0.0182069	0.60849	MAC9.6	NC_003076.8	24834300	24836933	-	2137	protein_coding	stress up-regulated Nod 19 protein
818197	1843.13	2045.53	-0.150791	0.0186947	0.610507	FTSZ2-1	NC_003071.7	15197369	15200603	-	2400	protein_coding	Tubulin/FtsZ family protein
821399	2590.9	2875.41	-0.150737	0.0252084	0.717997	AT3G18680	NC_003074.8	6427403	6429692	+	1421	protein_coding	Amino acid kinase family protein
830088	4765.8	5288.45	-0.150351	0.0110083	0.465954	CAD9	NC_003075.7	18291218	18293018	+	1379	protein_coding	cinnamyl alcohol dehydrogenase 9
825400	1628.18	1806.58	-0.149858	0.0299819	0.770428	BOR2	NC_003074.8	23042212	23046153	-	2948	protein_coding	HCO3- transporter family
843915	1556.13	1725.25	-0.148719	0.0361502	0.844624	CLV1	NC_003070.9	28463344	28466971	-	3549	protein_coding	Leucine-rich receptor-like protein kinase family protein
839670	1600.91	1774.8	-0.14845	0.0434536	0.892797	ACA1	NC_003070.9	9671632	9676307	-	3716	protein_coding	autoinhibited Ca2+-ATPase 1
844173	13208.6	14634	-0.147998	0.0105109	0.455617	GSTU20	NC_003070.9	29484120	29485389	-	1147	protein_coding	glutathione S-transferase TAU 20
824305	1803.14	1997.33	-0.147933	0.0387885	0.859065	SSL4	NC_003074.8	19083980	19086300	+	2064	protein_coding	strictosidine synthase-like 4
842759	5391.62	5972.06	-0.147635	0.0492906	0.919201	F1N19.8	NC_003070.9	23954800	23956304	-	916	protein_coding	Translation elongation factor EF1B/ribosomal protein S6 family protein
837996	2998.44	3320.12	-0.147178	0.0211008	0.648061	AT1G14345	NC_003070.9	4899045	4900054	+	1010	protein_coding	NAD(P)-linked oxidoreductase superfamily protein
840139	3160.19	3496.85	-0.146541	0.0358907	0.843027	NRT1.5	NC_003070.9	11715147	11719988	-	2216	protein_coding	nitrate transporter 1.5
840207	1688.13	1867.06	-0.145931	0.0348011	0.826749	T9L6.1	NC_003070.9	12004854	12008852	+	2053	protein_coding	MATE efflux family protein
830754	1659.61	1835.64	-0.145737	0.0458568	0.897474	MAH20.10	NC_003076.8	2763823	2765734	+	1435	protein_coding	ribosomal RNA small subunit methyltransferase J
839489	6510.84	7200.85	-0.145563	0.0119894	0.48887	LIN2	NC_003070.9	868853	871308	-	1743	protein_coding	Coproporphyrinogen III oxidase
838342	1282.42	1417.01	-0.144432	0.0435875	0.892973	GLYR2	NC_003070.9	6069424	6072140	-	1527	protein_coding	glyoxylate reductase 2
840112	1770.05	1954.15	-0.143468	0.0349668	0.827002	ATS1	NC_003070.9	11601671	11605174	-	2105	protein_coding	phospholipid/glycerol acyltransferase family protein
844387	1841.09	2032.94	-0.143091	0.0343119	0.826749	PTAC17	NC_003070.9	30258005	30260732	-	1764	protein_coding	plastid transcriptionally active 17
828580	4226.99	4663.93	-0.142019	0.00927813	0.44463	F6I7.12	NC_003075.7	12770221	12772479	-	1889	protein_coding	Pectin lyase-like superfamily protein
816092	4323.55	4769.02	-0.141494	0.0095939	0.449431	COR413-PM1	NC_003071.7	6949851	6951192	+	1086	protein_coding	cold regulated 413 plasma membrane 1
817329	1650.78	1819.99	-0.140663	0.0368682	0.852775	PD1	NC_003071.7	11856571	11858288	+	1718	protein_coding	prephenate dehydratase 1
829142	24936.5	27476.9	-0.139985	0.0101405	0.45274	HA2	NC_003075.7	14770395	14776247	-	3698	protein_coding	H[+]-ATPase 2
825294	1640.8	1806.81	-0.139223	0.0423362	0.88922	SDR1	NC_003074.8	22662849	22664493	+	1337	protein_coding	NAD(P)-binding Rossmann-fold superfamily protein
822189	14899.6	16407.4	-0.139158	0.0332645	0.815137	RPL15	NC_003074.8	9491055	9492655	-	1144	protein_coding	ribosomal protein L15
822259	27686	30485.4	-0.139002	0.00562336	0.325627	TIP2	NC_003074.8	9722443	9723904	-	1290	protein_coding	tonoplast intrinsic protein 2
821874	2359.64	2596.56	-0.138319	0.0378793	0.854666	CIPK7	NC_003074.8	8172479	8174142	+	1664	protein_coding	CBL-interacting protein kinase 7
841653	19886.5	21883.1	-0.138094	0.0391229	0.863137	PSAH2	NC_003070.9	19454798	19455668	+	702	protein_coding	photosystem I subunit H2
825866	26431.9	29075.6	-0.137597	0.0363148	0.844662	PSBQ-2	NC_003075.7	2671523	2673243	-	1271	protein_coding	photosystem II subunit Q-2
839933	2391.7	2631.46	-0.137491	0.0282613	0.76003	UGT78D1	NC_003070.9	10814612	10816615	+	1908	protein_coding	UDP-glucosyl transferase 78D1
822416	3677.65	4041.3	-0.136168	0.0135777	0.524155	DEG1	NC_003074.8	10365652	10369013	-	1796	protein_coding	DegP protease 1
824771	2010.92	2207.13	-0.134469	0.0291244	0.766564	AT3G56050	NC_003074.8	20797871	20801428	-	2636	protein_coding	Protein kinase family protein
829743	1897.3	2082.48	-0.133962	0.032766	0.807147	LARP1c	NC_003075.7	16997091	17000896	+	2911	protein_coding	winged-helix DNA-binding transcription factor family protein
839760	1649.94	1811.09	-0.133865	0.04718	0.911285	F1K23.28	NC_003070.9	10050957	10053218	-	1656	protein_coding	GDSL-like Lipase/Acylhydrolase superfamily protein
840939	1876.91	2057.25	-0.132423	0.0417265	0.885121	ty2	NC_003070.9	16397979	16399880	-	936	protein_coding	thioredoxin Y2
825516	7360.11	8059.9	-0.13115	0.0135201	0.523143	APG1	NC_003074.8	23415589	23417119	-	1361	protein_coding	S-adenosyl-L-methionine-dependent methyltransferases superfamily protein
836688	4030.77	4411.87	-0.130409	0.026444	0.73854	K21L13.14	NC_003076.8	26221829	26225903	+	2617	protein_coding	Zincin-like metalloproteases family protein
821147	9692.33	10609.7	-0.130403	0.0267618	0.742482	MS2	NC_003074.8	956862	961032	+	3042	protein_coding	methionine synthase 2
814713	2481.92	2715.53	-0.130012	0.0426847	0.891537	T23K3.1	NC_003071.7	357353	360924	-	3386	protein_coding	Leucine-rich repeat protein kinase family protein
818343	10829.3	11848.6	-0.12986	0.0450768	0.897474	F13M22.16	NC_003071.7	15795213	15797059	-	1328	protein_coding	NAD(P)-binding Rossmann-fold superfamily protein
818115	1945.17	2128.11	-0.129809	0.0474561	0.913463	SKL2	NC_003071.7	14913937	14916668	+	2024	protein_coding	shikimate kinase like 2
838580	3551.5	3883.73	-0.129208	0.0242502	0.700903	APS2	NC_003070.9	6914518	6916823	-	1914	protein_coding	Pseudouridine synthase/archaeosine transglycosylase-like family protein
819639	7087.22	7742.26	-0.127627	0.0497468	0.919201	EMB3119	NC_003074.8	1313297	1314288	+	992	protein_coding	Ribose 5-phosphate isomerase%2C type A protein
826892	73172.1	79832.2	-0.125702	0.0385362	0.856891	PSAL	NC_003075.7	7521257	7522761	+	1140	protein_coding	photosystem I subunit l
829106	2565.17	2798.24	-0.125541	0.0332859	0.815137	MTO2	NC_003075.7	14599216	14601164	-	1840	protein_coding	Pyridoxal-5'-phosphate-dependent enzyme family protein
837178	43259.3	47188.3	-0.125461	0.0305211	0.781573	PSBP-1	NC_003070.9	2047634	2049439	+	1355	protein_coding	photosystem II subunit P-1
838079	2846.5	3103.98	-0.125341	0.04923	0.919201	F9L1.8	NC_003070.9	5210181	5212349	-	1489	protein_coding	FAD/NAD(P)-binding oxidoreductase
837763	12027.8	13110.8	-0.124316	0.0101086	0.45274	NRT1.1	NC_003070.9	4105223	4109601	+	2202	protein_coding	nitrate transporter 1.1
824625	3488.48	3800.71	-0.123721	0.0319115	0.801537	DJ1F	NC_003074.8	20210792	20213172	+	1752	protein_coding	Class I glutamine amidotransferase-like superfamily protein
819372	5618.77	6119.87	-0.123378	0.0162723	0.576165	PHR2	NC_003071.7	19521774	19524095	+	1821	protein_coding	photolyase/blue-light receptor 2
832142	3055.57	3328.13	-0.12288	0.0471134	0.911285	F5O24.80	NC_003076.8	6813762	6815873	+	1906	protein_coding	Tetratricopeptide repeat (TPR)-like superfamily protein
815130	2759.83	2999.12	-0.120091	0.048452	0.919201	T25M19.1	NC_003071.7	2199151	2201603	+	2028	protein_coding	O-Glycosyl hydrolases family 17 protein
816542	2532.37	2751.43	-0.119815	0.0411159	0.882484	F11A3.22	NC_003071.7	8725541	8727742	+	1388	protein_coding	Tetraspanin family protein
843185	4584.58	4977.71	-0.118517	0.0385094	0.856891	XYL1	NC_003070.9	25734060	25738134	-	3360	protein_coding	alpha-xylosidase 1
836789	53880.5	58483.6	-0.118304	0.0284559	0.761732	PSBO1	NC_003076.8	26568572	26570461	+	1508	protein_coding	PS II oxygen-evolving complex 1
818487	6963.47	7556.39	-0.118088	0.0392415	0.863364	PIP2E	NC_003071.7	16291280	16294101	+	2148	protein_coding	plasma membrane intrinsic protein 2E
824345	5784.27	6276.04	-0.117983	0.0485801	0.919201	G4	NC_003074.8	19215930	19219128	-	1729	protein_coding	UbiA prenyltransferase family protein
827347	3221.69	3494.06	-0.117407	0.0472118	0.911285	DL4270C	NC_003075.7	9293543	9296089	-	2326	protein_coding	ARM repeat superfamily protein
827011	8152.68	8834.4	-0.11595	0.0384346	0.856891	CYP83A1	NC_003075.7	7990429	7992429	-	1909	protein_coding	cytochrome P450%2C family 83%2C subfamily A%2C polypeptide 1
839009	4301.54	4657.41	-0.114654	0.0490148	0.919201	POR_C	NC_003070.9	907523	909650	+	1787	protein_coding	protochlorophyllide oxidoreductase C
818299	24335.6	26297.5	-0.111904	0.0380261	0.854666	F3G5.1	NC_003071.7	15634466	15636522	-	1488	protein_coding	RNA-binding (RRM/RBD/RNP motifs) family protein
843886	5831.4	6298.27	-0.111178	0.0485596	0.919201	WAT1	NC_003070.9	28337726	28340275	-	1910	protein_coding	Walls Are Thin 1
827446	5205.52	5620.59	-0.110441	0.0458597	0.897474	TIP2%3B2	NC_003075.7	9698940	9700472	+	1353	protein_coding	tonoplast intrinsic protein 2%3B2
820387	15555	16731.8	-0.105259	0.0467311	0.909067	FAD2	NC_003074.8	3860251	3863250	-	2528	protein_coding	fatty acid desaturase 2
817083	8791.68	9444.52	-0.103381	0.0439339	0.892973	F13B15.11	NC_003071.7	10829854	10831655	-	1604	protein_coding	2-oxoglutarate (2OG) and Fe(II)-dependent oxygenase superfamily protein
828616	5505.32	5908.78	-0.102192	0.0499694	0.919674	PMSR4	NC_003075.7	12898514	12900090	-	1157	protein_coding	peptide met sulfoxide reductase 4
819204	22001.2	23570.7	-0.0994507	0.046972	0.910875	PIP1B	NC_003071.7	18910081	18911982	+	1597	protein_coding	plasma membrane intrinsic protein 1B
