# Supplementary material for: Involvement of JMJ15 in the dynamic change of genome-wide H3K4me3 in response to salt stress
Source: Front Plant Sci. 2022 Sep 26;13:1009723. doi: 10.3389/fpls.2022.1009723 (PMC9549339; doi:10.3389/fpls.2022.1009723)
Supplement: Supplementary file 8 [file Table_8.XLSX]

## Sheet: Table S8
Table S8. Differentially regulated genes between jmj15-4 and Col-0 under salt stress (p<0.05).
Up-regulated genes in jmj15-4/Col-0 under salt-stress (p<0.05).
ID	jmj_NaCl	WT_NaCl	log2FoldChange	pvalue	padj	gene_name	gene_chr	gene_start	gene_end	gene_strand	gene_length	gene_biotype	gene_description
3770274	295.274	0	10.438	1.35581e-18	2.03901e-15	F5K24.2	NC_003075.7	4627672	4633769	+	6098	pseudogene	hypothetical protein
828970	343.165	0.781282	8.7979	1.36769e-16	1.50838e-13	CRU3	NC_003075.7	14087556	14089796	+	1798	protein_coding	cruciferin 3
828824	84.9185	0	8.63909	1.56134e-12	8.60977e-10	SESA3	NC_003075.7	13611796	13612563	+	768	protein_coding	seed storage albumin 3
828823	138.525	0.413338	8.38338	7.48794e-12	3.64332e-09	SESA2	NC_003075.7	13609341	13610075	+	735	protein_coding	seed storage albumin 2
3768331	66.5774	0	8.28969	7.99745e-12	3.73764e-09	F6F22.13	NC_003071.7	8562495	8566522	-	4028	pseudogene	hypothetical protein
817282	62.8958	0.377396	7.24375	4.67349e-09	1.26743e-06	EPR1	NC_003071.7	11713411	11715774	+	2364	protein_coding	extensin proline-rich 1
839383	25.145	0	6.88476	8.56771e-08	1.74982e-05	CRU2	NC_003070.9	985751	988146	+	1633	protein_coding	cruciferin 2
838060	21.6185	0	6.66441	2.00956e-07	3.7353e-05	F10B6.38	NC_003070.9	5157336	5158269	-	845	protein_coding	Polyketide cyclase/dehydrase and lipid transport superfamily protein
835563	37.7336	0.377396	6.50749	6.05782e-05	0.00443488	SESA5	NC_003076.8	22238358	22239187	-	830	protein_coding	seed storage albumin 5
828825	36.6505	0.377396	6.46426	2.77448e-07	4.78107e-05	SESA4	NC_003075.7	13613596	13614283	+	688	protein_coding	seed storage albumin 4
828822	99.7473	2.22657	5.46226	3.01582e-06	0.000361527	SESA1	NC_003075.7	13607329	13608031	+	703	protein_coding	seed storage albumin 1
3771140	26.1121	0.754792	5.0843	5.07287e-06	0.000544938	AT5G33395	NC_003076.8	12664506	12666192	+	1687	pseudogene	hypothetical protein
834435	443.632	20.9952	4.40739	1.23072e-10	4.33188e-08	CRA1	NC_003076.8	17756238	17758336	-	1865	protein_coding	RmlC-like cupins superfamily protein
835634	21.6976	1.15868	4.22735	1.72023e-05	0.00155507	MTE17.12	NC_003076.8	22460550	22461385	+	836	protein_coding	Bifunctional inhibitor/lipid-transfer protein/seed storage 2S albumin superfamily protein
817397	36.3744	2.31735	3.97336	4.63668e-08	1.01877e-05	T17D12.5	NC_003071.7	12178597	12181012	-	1780	protein_coding	RmlC-like cupins superfamily protein
834672	21.4634	1.51717	3.80399	1.28952e-05	0.001219	AT5G46295	NC_003076.8	18779790	18780205	-	416	protein_coding	transmembrane protein
828617	65.2468	5.96085	3.43824	0.000167354	0.00981749	OLEO1	NC_003075.7	12900430	12901577	+	908	protein_coding	oleosin 1
834470	43.264	4.96671	3.1134	2.3369e-09	6.90344e-07	PDF1.2c	NC_003076.8	17908850	17909507	-	548	protein_coding	plant defensin 1.2C
817869	25.7678	3.40415	2.90109	1.36976e-05	0.00128023	NSP2	NC_003071.7	14028282	14031164	-	2085	protein_coding	nitrile specifier protein 2
817143	64.5037	9.62033	2.74364	2.78745e-12	1.44103e-09	PDF1.2b	NC_003071.7	11089123	11089805	+	609	protein_coding	plant defensin 1.2b
834040	75.7785	11.9169	2.66568	6.50087e-11	2.33791e-08	OLEO2	NC_003076.8	16173340	16174783	-	925	protein_coding	oleosin 2
821692	48.4008	7.6785	2.6528	1.33595e-08	3.29861e-06	AT3G21380	NC_003074.8	7528181	7530686	+	1670	protein_coding	Mannose-binding lectin superfamily protein
834469	327.516	55.4726	2.56151	3.82727e-09	1.05524e-06	PDF1.2	NC_003076.8	17906968	17907638	-	579	protein_coding	plant defensin 1.2
821691	95.496	16.3199	2.55513	2.42982e-11	9.5706e-09	BGLU19	NC_003074.8	7524054	7527677	-	1914	protein_coding	beta glucosidase 19
843653	37.0582	6.86128	2.42491	4.07418e-06	0.000446352	TIP3%3B1	NC_003070.9	27521944	27523332	+	1179	protein_coding	Aquaporin-like superfamily protein
818856	24.5093	4.90241	2.29964	0.000140218	0.0088199	F14N22.17	NC_003071.7	17714638	17716912	-	2174	protein_coding	late embryogenesis abundant domain-containing protein / LEA domain-containing protein
838058	24.38	4.93077	2.29018	0.000110091	0.00728495	F10B6.35	NC_003070.9	5152263	5153104	-	739	protein_coding	Polyketide cyclase/dehydrase and lipid transport superfamily protein
841231	79.7813	16.8855	2.2361	2.49641e-11	9.60422e-09	PER1	NC_003070.9	17780429	17781727	+	1059	protein_coding	1-cysteine peroxiredoxin 1
833584	250.432	53.8686	2.21571	3.24247e-32	8.94002e-29	MEE13.1	NC_003076.8	14090574	14093007	+	1667	protein_coding	Mannose-binding lectin superfamily protein
817142	500.067	111.235	2.16954	6.41585e-43	3.53791e-39	PDF1.3	NC_003071.7	11087280	11088001	+	620	protein_coding	plant defensin 1.3
3771291	19.0356	4.75199	2.02818	0.00226486	0.069503	MJE4.15	NC_003076.8	13852387	13853742	-	1279	protein_coding	Glycine-rich protein family
817663	26.1772	7.23681	1.84415	0.00071256	0.0307777	CLE5	NC_003071.7	13252076	13252914	+	839	protein_coding	CLAVATA3/ESR-RELATED 5
832350	15.4449	4.57228	1.74679	0.0087787	0.167504	MRN17.10	NC_003076.8	7646903	7647679	-	777	protein_coding	Late embryogenesis abundant (LEA) hydroxyproline-rich glycoprotein family
836035	27.4161	8.31602	1.7058	0.000701571	0.0304138	MNC17.8	NC_003076.8	23881988	23883122	+	1135	protein_coding	Proline-rich extensin-like family protein
821565	15.9454	4.90241	1.68564	0.0105023	0.18803	DELTA-VPE	NC_003074.8	7052347	7054743	+	1754	protein_coding	delta vacuolar processing enzyme
827185	859.912	278.865	1.62171	1.79437e-37	7.42108e-34	BAM5	NC_003075.7	8666334	8669526	-	2642	protein_coding	beta-amylase 5
816598	21.4352	7.79764	1.46932	0.00700572	0.143791	LLG2	NC_003071.7	8924894	8925804	-	691	protein_coding	LORELEI-LIKE-GPI ANCHORED PROTEIN 2
10723042	18.2447	6.78939	1.41083	0.0160326	0.244126	AT1G78865	NC_003070.9	29647738	29649951	-	1877	ncRNA	other RNA
822684	17.3603	6.4952	1.40852	0.0243845	0.30947	RALFL27	NC_003074.8	11671637	11672239	+	603	protein_coding	ralf-like 27
841216	27.2833	10.1463	1.40803	0.00553815	0.124299	T2J15.11	NC_003070.9	17691811	17693887	-	1191	protein_coding	desiccation-like protein
824153	18.8033	7.33891	1.36153	0.0147695	0.232919	F3A4.4	NC_003074.8	18504164	18505390	+	1227	protein_coding	Translation protein SH3-like family protein
6241398	24.7032	9.9864	1.30383	0.0141087	0.225944	AT2G06002	NC_003071.7	2330776	2331479	+	704	ncRNA	other RNA
814986	15.1562	6.14243	1.30095	0.0351168	0.372874	T1O3.13	NC_003071.7	1547538	1548999	-	1462	pseudogene	hypothetical protein
824470	43.1986	17.8767	1.27736	0.000819516	0.0338931	AT3G53040	NC_003074.8	19664629	19666497	-	1700	protein_coding	late embryogenesis abundant protein%2C putative / LEA protein
843656	34.3707	14.3875	1.26521	0.00537763	0.12168	44470	NC_003070.9	27538190	27540235	+	1943	protein_coding	organic cation/carnitine transporter1
5008122	91.8494	38.5135	1.2518	1.51581e-06	0.000203759	AT4G04223	NC_003075.7	2036511	2037816	+	565	ncRNA	other RNA
838080	27.2245	11.5868	1.23421	0.00646743	0.136468	F9L1.9	NC_003070.9	5212475	5215042	+	2097	protein_coding	MATE efflux family protein
831591	34.7304	15.0515	1.20699	0.00364259	0.0933372	NAC086	NC_003076.8	5675184	5678175	-	1833	protein_coding	NAC domain containing protein 86
838841	19.6149	8.51649	1.20445	0.0285549	0.336024	UGT85A7	NC_003070.9	7890259	7892118	-	1697	protein_coding	UDP-glucosyl transferase 85A7
824659	28.1748	12.3851	1.19127	0.0122207	0.20885	AT3G54940	NC_003074.8	20354351	20356363	+	1492	protein_coding	Papain family cysteine protease
816248	17.2177	7.55177	1.17292	0.0417396	0.406296	NTRA	NC_003071.7	7564240	7566601	+	2195	protein_coding	NADPH-dependent thioredoxin reductase A
5007861	23.2864	10.4451	1.15851	0.018223	0.263152	AT1G80555	NC_003070.9	30286956	30287741	+	714	protein_coding	Isocitrate/isopropylmalate dehydrogenase family protein
821845	75.0401	34.0509	1.14308	6.05865e-05	0.00443488	HMT3	NC_003074.8	8032917	8036005	-	1622	protein_coding	homocysteine S-methyltransferase 3
841633	135.718	61.7768	1.14176	2.77397e-07	4.78107e-05	MBP1	NC_003070.9	19350314	19352791	-	1751	protein_coding	myrosinase-binding protein 1
832449	58.0199	26.3489	1.13126	0.000348549	0.0173676	MRO11.12	NC_003076.8	8035690	8037110	+	1111	protein_coding	MD-2-related lipid recognition domain-containing protein
834024	25.3354	11.5962	1.128	0.015316	0.238805	SWEET8	NC_003076.8	16089678	16091797	+	1158	protein_coding	Nodulin MtN3 family protein
827849	29.1834	13.2657	1.12612	0.0137192	0.222918	T13K14.180	NC_003075.7	11228187	11229616	+	1101	protein_coding	Late embryogenesis abundant protein (LEA) family protein
28720952	21.3165	9.9675	1.09116	0.0370672	0.383972	AT5G08155	NC_003076.8	21990623	21990808	+	186	misc_RNA	novel transcribed region%3B detected in root%2C root apical meristem%2C receptacle%2C leaf%2C dark-grown seedling%2C light-grown seedling%2C flower%2C pollen%2C aerial%2C shoot apical meristem~AT5G08155.1
835224	27.7557	13.0775	1.08485	0.0121328	0.207777	K17N15.5	NC_003076.8	20917795	20919964	-	1883	protein_coding	Plant invertase/pectin methylesterase inhibitor superfamily
843643	94.7358	45.3436	1.05456	2.65626e-05	0.00221932	T18K17.22	NC_003070.9	27497176	27498062	-	696	protein_coding	F-box/RNI superfamily protein
817757	91.6452	44.027	1.05302	1.65887e-05	0.00151617	CYS2	NC_003071.7	13609093	13609955	-	782	protein_coding	PHYTOCYSTATIN 2
828833	24.5057	11.8847	1.0423	0.0309178	0.348354	M4I22.60	NC_003075.7	13642515	13644507	-	1435	protein_coding	NAD(P)-binding Rossmann-fold superfamily protein
843307	29.7483	14.5133	1.02947	0.0154719	0.239434	T6C23.9	NC_003070.9	26222004	26226664	+	3726	protein_coding	Regulator of chromosome condensation (RCC1) family with FYVE zinc finger domain-containing protein
835226	79.4773	39.1349	1.02718	7.5273e-05	0.00531766	K17N15.7	NC_003076.8	20925852	20926783	+	932	protein_coding	Plant invertase/pectin methylesterase inhibitor superfamily protein
3771524	435.205	214.925	1.01381	5.88456e-13	3.47672e-10	MT1B	NC_003076.8	22971713	22972690	-	741	protein_coding	metallothionein 1B
28717283	44.2625	22.0054	1.00838	0.00313532	0.0847509	MIR167d	NC_003070.9	11137539	11137915	+	377	miRNA	microRNA ath-MIR167d precursor
820213	20.6012	10.2654	0.99543	0.0484041	0.435664	NAC052	NC_003074.8	3267825	3271202	+	2590	protein_coding	NAC domain containing protein 52
3770585	33.7922	17.0293	0.992312	0.0109437	0.194043	F23E13.120	NC_003075.7	17145525	17146544	+	1020	protein_coding	transmembrane protein
6241151	31.3476	15.7703	0.98838	0.0159483	0.243613	AT2G01008	NC_003071.7	1025	3173	+	1602	protein_coding	maternal effect embryo arrest protein
820152	174.61	88.7206	0.979631	8.04938e-08	1.66451e-05	IPS1	NC_003074.8	3050989	3051530	+	542	protein_coding	induced by phosphate starvation1
838548	67.6028	34.4974	0.968561	0.000544101	0.025003	PDF1.4	NC_003070.9	6781483	6782216	-	620	protein_coding	defensin-like protein
5008328	32.2607	16.3908	0.96693	0.0180517	0.262096	AT5G63087	NC_003076.8	25304750	25305371	+	524	protein_coding	Plant thionin family protein
843145	29.3355	15.0987	0.960195	0.0243259	0.309318	UMAMIT23	NC_003070.9	25551490	25554471	+	1719	protein_coding	nodulin MtN21 /EamA-like transporter family protein
3768796	40.64	21.0718	0.956937	0.00940632	0.17511	MSA6.32	NC_003074.8	7368267	7369526	+	1260	pseudogene	hypothetical protein
841926	30.4032	15.8081	0.943559	0.0195714	0.272993	F14C21.43	NC_003070.9	20458952	20460647	+	1297	protein_coding	NAD(P)-binding Rossmann-fold superfamily protein
838578	25.1251	13.0585	0.938578	0.0395833	0.396625	F6F9.4	NC_003070.9	6906899	6908805	-	1907	protein_coding	glyoxal oxidase-related protein
834580	43.4837	22.8321	0.933354	0.00582628	0.127492	MFC19.11	NC_003076.8	18412059	18413617	-	1559	protein_coding	P-loop containing nucleoside triphosphate hydrolases superfamily protein
832872	26.7267	14.5057	0.878077	0.0485454	0.43641	CYSD2	NC_003076.8	10026152	10028722	-	1842	protein_coding	cysteine synthase D2
818097	146.177	79.5667	0.874814	3.41515e-06	0.000389633	LEA18	NC_003071.7	14862779	14863412	-	634	protein_coding	Late embryogenesis abundant protein%2C group 1 protein
3769846	47.7643	26.2646	0.862724	0.00848063	0.163324	T26N6.2	NC_003075.7	2189515	2193763	+	4249	pseudogene	hypothetical protein
817664	38.2357	21.0917	0.85646	0.0233114	0.302022	CLE6	NC_003071.7	13254152	13254859	+	708	protein_coding	CLAVATA3/ESR-RELATED 6
830482	47.7717	26.2864	0.85463	0.0102345	0.185037	AT5G05965	NC_003076.8	1790788	1792634	-	806	protein_coding	cell wall RBR3-like protein
830711	68.6276	38.3196	0.843003	0.00185013	0.0607088	SOB5	NC_003076.8	2621974	2622900	-	927	protein_coding	suppressor of phytochrome b 5
841402	28.9002	16.1042	0.840548	0.0409163	0.40147	F10F5.4	NC_003070.9	18435351	18437131	-	1476	protein_coding	F-box associated ubiquitination effector family protein
836168	29.3217	16.3814	0.83451	0.0457175	0.42486	MUF9.10	NC_003076.8	24320411	24322939	+	1705	protein_coding	C2H2 and C2HC zinc fingers superfamily protein
836631	50.0698	28.1545	0.824963	0.0137311	0.222918	MAF4	NC_003076.8	25992193	25996202	+	1646	protein_coding	K-box region and MADS-box transcription factor family protein
834267	93.7525	53.2377	0.822591	0.000908887	0.0365832	MRN1	NC_003076.8	17053453	17058245	+	2669	protein_coding	marneral synthase
820481	47.0295	26.6525	0.811118	0.0168444	0.252343	SAUR74	NC_003074.8	4135406	4136143	-	738	protein_coding	SAUR-like auxin-responsive protein family
841840	45.5139	26.0971	0.809809	0.0189517	0.268252	F15I1.10	NC_003070.9	20161555	20163750	-	1577	protein_coding	GDSL-like Lipase/Acylhydrolase superfamily protein
843997	33.5392	19.0932	0.803235	0.0437027	0.414841	CALMODULIN_LIKE_39	NC_003070.9	28765254	28765866	-	613	protein_coding	Calcium-binding EF-hand family protein
832460	39.8652	23.1035	0.788899	0.0300745	0.342818	MRO11.1	NC_003076.8	8082650	8083772	+	1123	protein_coding	Calcium-dependent lipid-binding (CaLB domain) family protein
841634	96.6379	55.9769	0.787478	0.000593158	0.0269577	F5F19.11	NC_003070.9	19354919	19356901	-	1282	protein_coding	Mannose-binding lectin superfamily protein
844723	42.4003	24.6359	0.782647	0.020744	0.281979	rpl14	NC_000932.1	80696	81064	-	369	protein_coding	-
5007682	227.118	131.727	0.780541	1.5273e-06	0.000203759	AT1G11185	NC_003070.9	3749510	3750035	+	526	ncRNA	other RNA
816718	73.6061	42.7945	0.776859	0.00345259	0.0903737	AT2G21820	NC_003071.7	9302853	9303408	-	556	protein_coding	seed maturation protein
826685	78.4625	46.0312	0.76494	0.00240774	0.0720274	UMAMIT29	NC_003075.7	585598	588126	+	1655	protein_coding	nodulin MtN21 /EamA-like transporter family protein
826263	49.514	29.072	0.76344	0.014024	0.225238	F5K24.6	NC_003075.7	4636624	4637450	-	827	protein_coding	CAP (Cysteine-rich secretory proteins%2C Antigen 5%2C and Pathogenesis-related 1 protein) superfamily protein
838102	36.0555	21.3131	0.762809	0.0442561	0.417405	F9L1.27	NC_003070.9	5274271	5275602	+	1259	protein_coding	Cystathionine beta-synthase (CBS) protein
843126	37.6842	22.3298	0.755899	0.0332747	0.363614	CCOAMT	NC_003070.9	25487682	25489312	+	1119	protein_coding	caffeoyl-CoA 3-O-methyltransferase
818489	846.724	503.865	0.75001	2.07135e-14	1.42777e-11	NATA1	NC_003071.7	16298110	16299205	+	1096	protein_coding	Acyl-CoA N-acyltransferases (NAT) superfamily protein
819150	49.5336	29.8059	0.744343	0.0241263	0.308202	LBD18	NC_003071.7	18718348	18720729	+	1326	protein_coding	LOB domain-containing protein 18
824124	171.344	102.239	0.740389	3.44266e-05	0.0027513	DIN11	NC_003074.8	18393747	18397050	+	1538	protein_coding	2-oxoglutarate (2OG) and Fe(II)-dependent oxygenase superfamily protein
827207	36.5565	21.9089	0.734963	0.0487435	0.43729	CYP702A6	NC_003075.7	8807483	8810512	+	1779	protein_coding	cytochrome P450%2C family 702%2C subfamily A%2C polypeptide 6
828862	48.7968	29.457	0.72244	0.0222155	0.294244	T29A15.20	NC_003075.7	13752633	13753257	+	535	protein_coding	hypothetical protein
838375	43.2789	26.4386	0.716585	0.0398286	0.397481	F2H15.18	NC_003070.9	6180865	6183806	-	1596	protein_coding	Threonyl-tRNA synthetase
824715	211.429	129.094	0.71129	1.01905e-05	0.00100058	EXPA16	NC_003074.8	20574752	20576249	-	1251	protein_coding	expansin A16
839784	67.2871	41.055	0.710132	0.00908541	0.170602	F28N24.20	NC_003070.9	10162795	10164452	-	1443	protein_coding	Cysteine proteinases superfamily protein
829449	179.978	109.729	0.709818	3.79659e-05	0.00299081	F4I10.50	NC_003075.7	15975343	15978136	-	1383	protein_coding	S-adenosyl-L-methionine-dependent methyltransferases superfamily protein
824444	41.4629	25.3755	0.707608	0.044655	0.419759	PAP20	NC_003074.8	19561260	19564350	-	1708	protein_coding	Purple acid phosphatases superfamily protein
841636	273.045	170.484	0.680583	6.02281e-07	9.31172e-05	F5F19.13	NC_003070.9	19364809	19366925	-	1463	protein_coding	Mannose-binding lectin superfamily protein
10723075	127.547	80.0283	0.667586	0.00109431	0.0422971	AT1G29025	NC_003070.9	10124286	10127098	-	2198	protein_coding	Calcium-binding EF-hand family protein
825510	52.6531	33.107	0.667049	0.0309538	0.348354	AT-HSFA7B	NC_003074.8	23399236	23400812	+	1081	protein_coding	winged-helix DNA-binding transcription factor family protein
818785	231.861	147.255	0.649828	0.000128956	0.00823653	PGAZAT	NC_003071.7	17461655	17464242	-	1748	protein_coding	polygalacturonase ADPG2-like protein
833948	90.8258	57.6776	0.648275	0.00649967	0.13683	MUL8.22	NC_003076.8	15823735	15825566	-	1028	protein_coding	hypothetical protein (DUF1997)
830983	57.9051	36.9056	0.64596	0.0245609	0.310804	T10O8.10	NC_003076.8	121483	122525	-	953	protein_coding	PEBP (phosphatidylethanolamine-binding protein) family protein
830290	114.71	73.0932	0.645583	0.00284488	0.0796222	F21E1.40	NC_003076.8	1119937	1121813	+	1079	protein_coding	Phosphoglycerate mutase family protein
826899	66.5895	42.5732	0.637646	0.0405032	0.401026	T20K18.220	NC_003075.7	7542233	7543549	+	870	protein_coding	Gamma interferon responsive lysosomal thiol (GILT) reductase family protein
2745754	114.435	73.3307	0.63696	0.00247766	0.0733238	AT1G18265	NC_003070.9	6282233	6283348	-	1116	protein_coding	zein-binding protein (Protein of unknown function%2C DUF593)
842121	361.389	232.095	0.634989	4.2551e-05	0.0033048	F25P12.91	NC_003070.9	21237839	21241014	+	2326	protein_coding	MAEBL domain protein
837024	69.4897	44.9661	0.63105	0.0154534	0.239434	YUC9	NC_003070.9	1104493	1106241	+	1649	protein_coding	YUCCA 9
818608	148.828	95.8478	0.630845	0.00104217	0.0406619	GEA6	NC_003071.7	16779552	16780368	-	720	protein_coding	Stress induced protein
843568	91.9875	59.5985	0.630302	0.00561655	0.124718	ERF73	NC_003070.9	27241696	27242968	+	1273	protein_coding	Integrase-type DNA-binding superfamily protein
novel.10293	126.257	82.1301	0.615787	0.00416047	0.102642	-	NC_003071.7	18067172	18071826	+	1792	-	PF00537:Scorpion toxin-like domain
815086	20507.1	13382.7	0.615698	0.000189451	0.0107332	GRP3S	NC_003071.7	1966610	1968142	+	914	protein_coding	glycine-rich protein 3 short isoform
822224	176.394	114.918	0.614586	0.000232606	0.0126997	CYP71B24	NC_003074.8	9597941	9599988	-	1852	protein_coding	cytochrome P450%2C family 71%2C subfamily B%2C polypeptide 24
828313	167.495	109.281	0.610642	0.000622316	0.0279015	AT4G22212	NC_003075.7	11753842	11754752	+	790	protein_coding	defensin-like protein
novel.7246	51.8204	34.1673	0.598615	0.0421289	0.407786	-	NC_003071.7	3390708	3394265	+	3558	-	PF00346:Respiratory-chain NADH dehydrogenase, 49 Kd subunit
829168	198.628	131.276	0.595029	0.00023646	0.0128255	F17I23.210	NC_003075.7	14886027	14886784	-	758	protein_coding	glycine-rich protein
828459	52.3355	34.7131	0.591433	0.0464286	0.427827	F9D16.60	NC_003075.7	12307126	12309664	+	1563	protein_coding	Tyrosine transaminase family protein
823888	1305.61	873.147	0.580436	5.64662e-16	5.49483e-13	ASN1	NC_003074.8	17437840	17441431	-	2746	protein_coding	glutamine-dependent asparagine synthase 1
819842	61.4605	41.388	0.575575	0.0449869	0.421654	T8E24.13	NC_003074.8	2069369	2074087	-	3762	protein_coding	protein kinase family protein
819097	51.7491	34.8322	0.575128	0.0497947	0.441344	AHG11	NC_003071.7	18505101	18508298	+	3033	protein_coding	Pentatricopeptide repeat (PPR-like) superfamily protein
817946	376.529	254.047	0.565938	2.87519e-06	0.000352328	AGP30	NC_003071.7	14293561	14295353	-	1137	protein_coding	arabinogalactan protein 30
825383	126.42	85.4168	0.562691	0.00465463	0.109747	IAA30	NC_003074.8	22995686	22996809	+	994	protein_coding	indole-3-acetic acid inducible 30
841635	134.355	91.2735	0.561201	0.00266821	0.0762352	F5F19.12	NC_003070.9	19358800	19360822	-	1355	protein_coding	Mannose-binding lectin superfamily protein
831795	131.119	89.185	0.561139	0.00385575	0.0976809	AT4	NC_003076.8	894582	895517	+	936	protein_coding	expressed in response to phosphate starvation protein
815950	68.1203	46.2072	0.560009	0.0354002	0.373963	XTH10	NC_003071.7	6244772	6246279	+	1360	protein_coding	xyloglucan endotransglucosylase/hydrolase 10
821644	125.218	85.0394	0.557239	0.00304022	0.0829939	CYP705A30	NC_003074.8	7339640	7341703	+	1849	protein_coding	cytochrome P450%2C family 705%2C subfamily A%2C polypeptide 30
832177	89.8735	61.2246	0.555109	0.0176363	0.258651	F7C8.140	NC_003076.8	6952397	6953971	-	1337	protein_coding	2-oxoglutarate (2OG) and Fe(II)-dependent oxygenase superfamily protein
835773	57.6912	39.2077	0.554745	0.0491254	0.43905	c-NAD-MDH3	NC_003076.8	22945419	22946807	+	1227	protein_coding	Lactate/malate dehydrogenase family protein
7922524	98.6481	67.0378	0.55324	0.0132695	0.220098	AT5G26749	NC_003076.8	9398015	9399267	-	799	protein_coding	C2H2 and C2HC zinc fingers superfamily protein
819247	2220.82	1512.08	0.553226	2.2894e-15	1.76499e-12	SDH8	NC_003071.7	19042301	19043234	-	522	protein_coding	succinate dehydrogenase subunit
817630	121.997	83.9895	0.540694	0.00585267	0.127619	PSBP-2	NC_003071.7	13118937	13120199	-	1010	protein_coding	photosystem II subunit P-2
820328	82.1299	56.5916	0.538393	0.0362136	0.378447	CASP2	NC_003074.8	3638178	3639348	+	995	protein_coding	Uncharacterized protein family (UPF0497)
832695	1653.29	1138.77	0.537499	4.30182e-18	5.93041e-15	T19G15.110	NC_003076.8	9200271	9202461	+	1585	protein_coding	TRAF-like family protein
novel.4689	184.731	127.039	0.536386	0.00175984	0.0585078	-	NC_003070.9	21746354	21838495	+	23053	-	PF00931:NB-ARC domain
823370	106.691	73.4261	0.536113	0.0121194	0.207762	AT3G43110	NC_003074.8	15091521	15092521	-	1001	protein_coding	transmembrane protein
821902	184.043	127.396	0.532339	0.000836911	0.0343549	ERF1	NC_003074.8	8295617	8296604	+	988	protein_coding	ethylene response factor 1
821065	97.9767	67.9032	0.529873	0.0120709	0.207434	F16B3.13	NC_003074.8	519211	521793	+	1203	protein_coding	mental retardation GTPase activating protein
843608	98.0907	68.0385	0.526939	0.0138791	0.223783	F28P22.5	NC_003070.9	27385130	27388534	-	2625	protein_coding	Protein kinase superfamily protein
6241126	434.468	301.718	0.52253	1.02217e-05	0.00100058	AT1G10682	NC_003070.9	3544913	3545614	-	702	ncRNA	other RNA
817496	200.526	139.75	0.52152	0.00185323	0.0607088	GSTU3	NC_003071.7	12628422	12629640	-	1072	protein_coding	glutathione S-transferase tau 3
844784	84.8547	58.9762	0.520739	0.0296475	0.341492	rpoC1	NC_000932.1	20251	23084	-	2043	protein_coding	-
839040	90.1798	62.6614	0.520128	0.0228823	0.299007	44442	NC_003070.9	8593536	8596123	-	1271	protein_coding	K-box region and MADS-box transcription factor family protein
832365	3464.61	2431.69	0.51124	2.00101e-11	8.07381e-09	MAM1	NC_003076.8	7703041	7706973	+	2051	protein_coding	methylthioalkylmalate synthase 1
818289	1811.41	1272.17	0.509263	1.49152e-17	1.89802e-14	T2N18.11	NC_003071.7	15597921	15600154	-	1615	protein_coding	Peroxidase superfamily protein
828275	102.955	72.2391	0.508831	0.0138078	0.223331	AT4G21865	NC_003075.7	11601706	11603283	+	989	protein_coding	hypothetical protein
821247	82.8953	58.5382	0.50692	0.0299196	0.342818	T21P5.8	NC_003074.8	832718	834600	+	1459	protein_coding	TatD related DNase
821333	5112.43	3597.98	0.506479	2.00967e-27	4.74941e-24	BGLU44	NC_003074.8	6191461	6194452	+	1992	protein_coding	B-S glucosidase 44
829941	178.6	125.529	0.505052	0.00270647	0.0766664	T28I19.130	NC_003075.7	17796072	17797901	-	1375	protein_coding	basic helix-loop-helix (bHLH) DNA-binding superfamily protein
825818	123.277	86.8763	0.501237	0.0100594	0.183108	MSRB4	NC_003075.7	2441241	2442785	+	908	protein_coding	methionine sulfoxide reductase B4
815261	174.773	124.247	0.492569	0.0033288	0.0883921	PLA2-ALPHA	NC_003071.7	2842020	2843386	-	1076	protein_coding	Phospholipase A2 family protein
836841	195.584	139.153	0.492062	0.00309091	0.0838245	HEC1	NC_003076.8	26765992	26767257	+	1266	protein_coding	basic helix-loop-helix (bHLH) DNA-binding superfamily protein
839408	225.055	160.169	0.491925	0.00111452	0.0424037	SOM	NC_003070.9	954290	956144	+	1855	protein_coding	Zinc finger C-x8-C-x5-C-x3-H type family protein
825163	176.008	125.049	0.491316	0.00242045	0.072277	AT3G59930	NC_003074.8	22139492	22140320	-	716	protein_coding	defensin-like protein
834265	177.946	126.908	0.490934	0.00235653	0.0708801	CYP705A12	NC_003076.8	17023502	17025361	-	1776	protein_coding	cytochrome P450%2C family 705%2C subfamily A%2C polypeptide 12
832482	1018.82	724.839	0.490024	5.60595e-10	1.8334e-07	SQE6	NC_003076.8	8182917	8186704	-	2280	protein_coding	squalene monooxygenase 6
818323	282.135	200.798	0.489165	0.000821657	0.0338969	UMAMIT12	NC_003071.7	15726338	15729170	-	1632	protein_coding	nodulin MtN21 /EamA-like transporter family protein
839813	212.592	151.643	0.485667	0.00112463	0.042574	F15D2.1	NC_003070.9	10283396	10286164	+	2659	protein_coding	Carbohydrate-binding X8 domain superfamily protein
839491	134.68	96.0579	0.482523	0.01938	0.271697	T1G11.19	NC_003070.9	1244947	1246059	+	855	protein_coding	AWPM-19-like family protein
834305	261.427	186.96	0.482411	0.00033473	0.0169644	MBD2.13	NC_003076.8	17210533	17214220	-	1805	protein_coding	alpha/beta-Hydrolases superfamily protein
6241428	133.141	95.5394	0.477079	0.0102517	0.185077	AT5G07322	NC_003076.8	2313119	2313563	-	445	ncRNA	other RNA
820919	4018.53	2890.75	0.474774	7.27636e-20	1.20373e-16	AT3G16670	NC_003074.8	5681380	5682362	+	836	protein_coding	Pollen Ole e 1 allergen and extensin family protein
814816	136.645	98.359	0.469111	0.0186669	0.265754	ARPN	NC_003071.7	826299	827994	-	995	protein_coding	plantacyanin
837303	99.0785	71.5988	0.466072	0.0314145	0.352094	ATMPK13	NC_003070.9	2433896	2435858	-	1640	protein_coding	Protein kinase superfamily protein
2745761	126.55	91.6519	0.465383	0.0137639	0.223232	AT1G23935	NC_003070.9	8461757	8469573	+	4314	protein_coding	apoptosis inhibitory protein
823681	110.901	80.521	0.464555	0.0276084	0.332082	L-type_lectin_receptor_kinase_I.5	NC_003074.8	16660575	16664146	-	2569	protein_coding	Concanavalin A-like lectin protein kinase family protein
28718279	146.031	105.583	0.463506	0.0178918	0.260779	AT2G16367	NC_003071.7	7079650	7080075	-	426	misc_RNA	AT2G16367.1
829861	199.089	144.577	0.462586	0.00235155	0.0708801	PLP1	NC_003075.7	17464594	17467186	-	1853	protein_coding	Acyl transferase/acyl hydrolase/lysophospholipase superfamily protein
834485	1120.66	814.499	0.459706	0.0150296	0.234995	AT5G44575	NC_003076.8	17973775	17975120	+	657	protein_coding	hypothetical protein
821726	160.677	116.779	0.456852	0.0101539	0.183982	ICL	NC_003074.8	7652487	7656053	-	2213	protein_coding	isocitrate lyase
828919	523.665	382.226	0.456485	3.06315e-05	0.00249624	UMAMIT33	NC_003075.7	13940307	13942436	+	1889	protein_coding	nodulin MtN21 /EamA-like transporter family protein
837363	115.203	84.3261	0.456156	0.0260811	0.321745	ALMT1	NC_003070.9	2658602	2661310	+	1961	protein_coding	aluminum-activated malate transporter 1
816621	167.581	121.989	0.45462	0.00618603	0.133249	EPF1	NC_003071.7	8982863	8983814	-	866	protein_coding	epidermal patterning factor 1
834596	86.0588	62.7474	0.454531	0.0422336	0.407786	K2N11.5	NC_003076.8	18480809	18483044	-	1617	protein_coding	Homeodomain-like superfamily protein
841430	222.686	162.786	0.452556	0.00188461	0.0613723	F2J10.6	NC_003070.9	18551121	18552660	+	765	protein_coding	CAP (Cysteine-rich secretory proteins%2C Antigen 5%2C and Pathogenesis-related 1 protein) superfamily protein
828015	113.355	83.2393	0.451538	0.0292295	0.339282	F2N1.27	NC_003075.7	560146	562438	+	2293	protein_coding	Cysteine/Histidine-rich C1 domain family protein
826616	136.275	99.8117	0.450446	0.0156361	0.241012	ATHSP22.0	NC_003075.7	6370338	6371372	+	1035	protein_coding	HSP20-like chaperones superfamily protein
838683	501.957	367.557	0.44978	5.5111e-06	0.000573397	ESC	NC_003070.9	7272526	7274072	+	1517	protein_coding	Putative AT-hook DNA-binding family protein
820681	90.2308	66.2262	0.449681	0.0402709	0.400121	GGPS3	NC_003074.8	4884563	4887487	-	2523	protein_coding	geranylgeranyl pyrophosphate synthase 3
837592	94.3895	69.1064	0.448155	0.0381519	0.388398	Pol{lambda}	NC_003070.9	3465926	3469455	+	1935	protein_coding	DNA polymerase lambda (POLL)
6240770	1486	1091.44	0.444626	0.0211794	0.285784	AT3G03341	NC_003074.8	790130	790693	-	564	protein_coding	cold-regulated protein
835306	1260.92	927.603	0.44356	5.23342e-11	1.92392e-08	LTI65	NC_003076.8	21237021	21239531	+	2171	protein_coding	CAP160 protein
817256	159.167	117.053	0.441221	0.0094403	0.175276	T20P8.19	NC_003071.7	11598305	11599322	-	924	protein_coding	HSP20-like chaperones superfamily protein
836791	151.636	111.912	0.439722	0.0123214	0.20992	K1F13.27	NC_003076.8	26573964	26574959	+	996	protein_coding	CAP (Cysteine-rich secretory proteins%2C Antigen 5%2C and Pathogenesis-related 1 protein) superfamily protein
824988	158.147	116.659	0.439171	0.0126867	0.214574	LBD29	NC_003074.8	21548484	21549572	-	973	protein_coding	lateral organ boundaries-domain 29
838912	457.699	337.304	0.437589	6.14498e-05	0.00445861	F19G10.19	NC_003070.9	8164782	8166716	+	1626	protein_coding	hydroxyproline-rich glycoprotein family protein
832624	260.179	192.587	0.434929	0.00158332	0.054225	T14C9.30	NC_003076.8	8876321	8877904	+	1300	protein_coding	Ran BP2/NZF zinc finger-like superfamily protein
831852	117.353	87.1997	0.431505	0.0273122	0.3298	F12E4.130	NC_003076.8	834859	836751	+	1665	protein_coding	hypothetical protein (DUF295)
839479	147.476	109.276	0.429569	0.0135327	0.222176	GSTF5	NC_003070.9	662963	664290	-	975	protein_coding	glutathione S-transferase (class phi) 5
826585	134.395	99.8458	0.42891	0.0173391	0.25588	T5L19.80	NC_003075.7	6234671	6236560	+	1454	protein_coding	P-loop containing nucleoside triphosphate hydrolases superfamily protein
2745747	259.413	192.965	0.425421	0.00335568	0.0888208	AT1G07985	NC_003070.9	2475226	2476167	+	942	protein_coding	Expressed protein
836026	325.32	243.754	0.415341	0.000692865	0.0303229	SBT4.12	NC_003076.8	23851679	23855499	-	2921	protein_coding	subtilase 4.12
832072	391.354	293.46	0.413973	0.000205547	0.0115659	MSL9	NC_003076.8	6585355	6588966	+	2878	protein_coding	mechanosensitive channel of small conductance-like 9
831238	137.677	103.437	0.413037	0.0264984	0.323993	LEP	NC_003076.8	4482128	4483247	-	1120	protein_coding	Integrase-type DNA-binding superfamily protein
818183	308.832	233.01	0.409435	0.00120115	0.0452632	CASP1	NC_003071.7	15159591	15160799	-	904	protein_coding	Uncharacterized protein family (UPF0497)
832431	738.51	556.752	0.408486	3.04296e-06	0.000362156	SWEET12	NC_003076.8	7971647	7973995	-	1346	protein_coding	bidirectional sugar transporter SWEET12-like protein
836420	815.849	614.671	0.408339	6.9249e-07	0.000104144	MJH22.6	NC_003076.8	25280012	25281652	-	934	protein_coding	Mitochondrial import inner membrane translocase subunit Tim17/Tim22/Tim23 family protein
836734	4425.9	3336.63	0.40702	1.3295e-14	9.56257e-12	STR16	NC_003076.8	26410344	26411355	+	855	protein_coding	sulfurtransferase protein 16
837327	260.344	196.131	0.405944	0.0025832	0.074893	NRT2:1	NC_003070.9	2524023	2526322	+	2111	protein_coding	nitrate transporter 2:1
840362	260.26	196.654	0.405505	0.00220576	0.0686779	F12K21.8	NC_003070.9	12660497	12663870	+	2054	protein_coding	Major facilitator superfamily protein
820810	731.113	552.07	0.404933	1.69247e-06	0.000223988	AT3G15670	NC_003074.8	5309886	5310988	-	1020	protein_coding	Late embryogenesis abundant protein (LEA) family protein
817109	138.558	104.529	0.404261	0.0216018	0.288658	MOT1	NC_003071.7	10933005	10934604	-	1600	protein_coding	molybdate transporter 1
826813	176.931	133.832	0.402573	0.0159224	0.243526	AHL26	NC_003075.7	7219652	7222166	-	2515	protein_coding	Putative AT-hook DNA-binding family protein
823939	986.879	745.958	0.402403	3.95942e-07	6.48521e-05	AT3G47836	NC_003074.8	17650260	17651849	-	484	protein_coding	transmembrane protein
837440	3394.85	2571.73	0.39967	3.63988e-11	1.36851e-08	H3.1	NC_003070.9	2971571	2972334	-	764	protein_coding	Histone superfamily protein
842220	377.856	286.139	0.398213	0.00125298	0.0465726	AT1G58602	NC_003070.9	21746354	21766048	+	5397	protein_coding	LRR and NB-ARC domains-containing disease resistance protein
824487	155.41	117.865	0.397932	0.0196044	0.27318	UMAMIT6	NC_003074.8	19720077	19721903	+	1462	protein_coding	nodulin MtN21 /EamA-like transporter family protein
828135	277.81	211.635	0.395978	0.00409465	0.101708	T10M13.12	NC_003075.7	935006	940328	+	4357	protein_coding	transcription coactivator
824018	135.522	103.09	0.395836	0.0292801	0.339282	XTH11	NC_003074.8	18007098	18008535	+	1254	protein_coding	xyloglucan endotransglucosylase/hydrolase 11
817513	21886.5	16644.6	0.395065	7.09373e-26	1.46689e-22	THIC	NC_003071.7	12666935	12671055	+	3510	protein_coding	thiaminC
826860	1340.48	1019.45	0.394611	1.0697e-07	2.15804e-05	EARLI1	NC_003075.7	7406065	7406994	-	930	protein_coding	Bifunctional inhibitor/lipid-transfer protein/seed storage 2S albumin superfamily protein
820325	126.5	96.3471	0.393447	0.0316497	0.353582	CYCB1%3B3	NC_003074.8	3625286	3627273	-	1656	protein_coding	CYCLIN B1%3B3
825420	424.773	323.967	0.392467	0.000209018	0.0116585	AT3G62460	NC_003074.8	23104665	23105650	-	894	protein_coding	Putative endonuclease or glycosyl hydrolase
837191	184.595	141.059	0.392454	0.0307896	0.347975	PLA-I{gamma}1	NC_003070.9	2089417	2091686	-	2202	protein_coding	alpha/beta-Hydrolases superfamily protein
839550	227.82	174.122	0.388959	0.00500121	0.116364	UMAMIT28	NC_003070.9	38444	41017	-	1831	protein_coding	nodulin MtN21 /EamA-like transporter family protein
835103	363.469	277.772	0.388481	0.000586814	0.0267429	MXI22.7	NC_003076.8	20505089	20506354	-	1266	protein_coding	von willebrand factor A domain protein
816923	1603.82	1225.77	0.387049	5.76156e-09	1.51291e-06	T29E15.11	NC_003071.7	10177776	10180088	+	1576	protein_coding	NAD(P)-binding Rossmann-fold superfamily protein
830622	335.935	256.592	0.386635	0.00156719	0.0537885	ERF115	NC_003076.8	2305551	2306837	+	1102	protein_coding	Integrase-type DNA-binding superfamily protein
842209	139.716	107.022	0.385901	0.0398328	0.397481	F9K23.7	NC_003070.9	21695699	21699695	-	3194	protein_coding	Disease resistance protein (CC-NBS-LRR class) family
835315	172.931	132.309	0.382373	0.0278542	0.332992	K24M7.13	NC_003076.8	21263897	21265460	-	1259	protein_coding	PAR1 protein
820098	55005.4	42221.8	0.381508	9.31634e-16	8.11159e-13	MT2A	NC_003074.8	2889406	2890574	-	963	protein_coding	metallothionein 2A
842455	133.637	102.813	0.381378	0.0458671	0.425087	T25B24.6	NC_003070.9	22723368	22726190	-	1766	protein_coding	Protein kinase superfamily protein
827502	338.59	260.398	0.38059	0.00169679	0.057169	AHL23	NC_003075.7	9895094	9896688	-	1595	protein_coding	Putative AT-hook DNA-binding family protein
823992	631.344	484.672	0.380446	2.21844e-05	0.00190154	CEP2	NC_003074.8	17897506	17899351	+	1596	protein_coding	Cysteine proteinases superfamily protein
835789	552.9	425.898	0.37923	0.000221616	0.0122533	BGAL4	NC_003076.8	23003909	23009672	+	3812	protein_coding	beta-galactosidase 4
830416	397.818	305.817	0.378752	0.000475595	0.0226737	PRX52	NC_003076.8	1578869	1580875	-	1304	protein_coding	Peroxidase superfamily protein
841012	147.587	113.689	0.377327	0.0290644	0.338773	GA20OX5	NC_003070.9	16760616	16762486	-	1219	protein_coding	gibberellin 20-oxidase 5
828260	144.338	111.238	0.375288	0.0279276	0.333181	F17L22.180	NC_003075.7	11542430	11544657	+	1143	protein_coding	defensin-like protein
838606	218.738	168.483	0.374729	0.0329583	0.361318	ATSBT5.2	NC_003070.9	6990642	6993989	-	2655	protein_coding	Subtilisin-like serine endopeptidase family protein
826171	130.835	100.744	0.374309	0.0463476	0.427777	VFB3	NC_003075.7	4197666	4199511	-	1846	protein_coding	VIER F-box protein 3
831404	132.159	102.515	0.369632	0.0414176	0.404709	T20K14.120	NC_003076.8	5033933	5036824	+	2099	protein_coding	TPX2 (targeting protein for Xklp2) protein family
817059	4487.89	3475.7	0.367988	1.8135e-07	3.48845e-05	T22F11.20	NC_003071.7	10739855	10740552	+	402	protein_coding	Ribosomal protein L39 family protein
831371	240.436	186.211	0.367507	0.00896933	0.169965	F8M21.80	NC_003076.8	4932708	4933620	-	913	protein_coding	hypothetical protein
816093	266.304	206.628	0.367175	0.00557006	0.124414	F19G14.2	NC_003071.7	6951349	6952845	-	1497	protein_coding	Tetratricopeptide repeat (TPR)-like superfamily protein
832702	148.149	114.715	0.367049	0.0337641	0.36699	F9D12.16	NC_003076.8	9241420	9242854	-	977	protein_coding	Cupredoxin superfamily protein
816961	566.792	440.035	0.366368	6.53186e-05	0.00469811	LRL1	NC_003071.7	10319213	10322423	-	1768	protein_coding	LJRHL1-like 1
839971	540.394	420.118	0.366056	0.000586272	0.0267429	T17H7.19	NC_003070.9	10991478	10993083	+	1305	protein_coding	Peroxidase superfamily protein
827205	309.881	241.517	0.362721	0.00571697	0.126777	DL3740C	NC_003075.7	8792707	8794442	-	1736	protein_coding	HXXXD-type acyl-transferase family protein
843553	150.871	117.267	0.362474	0.0320152	0.355216	bHLH096	NC_003070.9	27179458	27182456	+	2464	protein_coding	basic helix-loop-helix (bHLH) DNA-binding superfamily protein
835468	208.661	162.286	0.362079	0.0132913	0.220098	ENODL1	NC_003076.8	21869774	21871391	-	1535	protein_coding	early nodulin-like protein 1
830806	204.168	158.866	0.361702	0.0155491	0.239952	DIC3	NC_003076.8	2949132	2950695	-	1305	protein_coding	dicarboxylate carrier 3
832202	710.4	552.475	0.36053	0.00026059	0.013957	T1M15.190	NC_003076.8	7039674	7040919	-	1246	protein_coding	transmembrane protein
838742	2692.91	2100.36	0.35928	4.97153e-09	1.32652e-06	F24J8.7	NC_003070.9	7502082	7504275	-	1426	protein_coding	Phosphoenolpyruvate carboxylase family protein
834436	5539.32	4318.52	0.358795	8.13365e-12	3.73764e-09	FLA13	NC_003076.8	17760865	17762089	+	1225	protein_coding	FASCICLIN-like arabinogalactan protein 13 precursor
819130	649.969	507.591	0.356035	3.17444e-05	0.00256258	AtPME17	NC_003071.7	18644061	18646606	-	1968	protein_coding	Plant invertase/pectin methylesterase inhibitor superfamily
819351	2474.98	1933.59	0.355352	6.87402e-10	2.16437e-07	T8I13.22	NC_003071.7	19440923	19442053	+	937	protein_coding	Cytochrome c oxidase subunit Vc family protein
829529	6626.35	5188.21	0.352796	0.00756647	0.150447	AT4G33865	NC_003075.7	16233045	16234273	-	680	protein_coding	Ribosomal protein S14p/S29e family protein
814828	1491.79	1167.77	0.352295	1.72208e-06	0.000226098	RNS1	NC_003071.7	873506	874886	+	1120	protein_coding	ribonuclease 1
838290	490.784	384.052	0.351208	0.00272354	0.0768867	GSTU26	NC_003070.9	5875295	5876620	+	1065	protein_coding	glutathione S-transferase tau 26
818917	1119.11	877.86	0.348666	8.93134e-06	0.000890067	F14B2.9	NC_003071.7	17945662	17947155	+	1411	protein_coding	Proline-rich extensin-like family protein
829319	418.903	329.368	0.34842	0.000902231	0.0364039	F11C18.90	NC_003075.7	15425886	15429225	-	3137	protein_coding	ARM repeat superfamily protein
819367	147.118	115.791	0.348124	0.0446592	0.419759	T30B22.16	NC_003071.7	19505827	19506681	+	773	protein_coding	Pollen Ole e 1 allergen and extensin family protein
831283	192.445	151.003	0.348054	0.0258643	0.319786	F18O22.120	NC_003076.8	4619727	4620551	-	607	protein_coding	transmembrane protein
825188	318.613	250.247	0.347383	0.00462588	0.109479	F27H5.2	NC_003074.8	22242500	22244125	-	955	protein_coding	P-loop containing nucleoside triphosphate hydrolases superfamily protein
841572	381.448	299.67	0.346722	0.00176128	0.0585078	BGLU35	NC_003070.9	19087384	19090523	+	1851	protein_coding	beta glucosidase 35
819288	508.073	399.917	0.345865	0.000389188	0.0191617	GulLO2	NC_003071.7	19207991	19211021	-	2340	protein_coding	D-arabinono-1%2C4-lactone oxidase family protein
818236	252.144	198.316	0.345524	0.00888597	0.169161	ECP63	NC_003071.7	15356830	15358619	-	1703	protein_coding	embryonic cell protein 63
818991	187	147.574	0.345454	0.0300028	0.342818	F18O19.2	NC_003071.7	18166336	18168381	-	1551	protein_coding	Pectin lyase-like superfamily protein
820156	153.847	121.043	0.345447	0.0444714	0.418719	AT3G09950	NC_003074.8	3060090	3060720	-	631	protein_coding	hypothetical protein
824768	2340.24	1842.06	0.344988	0.0307946	0.347975	F27K19.200	NC_003074.8	20790502	20791163	-	522	protein_coding	Ribosomal protein L41 family
844377	216.13	170.014	0.344753	0.0180614	0.262096	CYCA2%3B4	NC_003070.9	30213705	30217102	+	1829	protein_coding	Cyclin A2%3B4
834281	1458.23	1149.56	0.343755	3.2026e-07	5.3997e-05	MJB21.9	NC_003076.8	17130186	17132909	+	1812	protein_coding	Glycosyl hydrolase family 17 protein
829419	223.202	175.829	0.34332	0.0178582	0.260748	AUR1	NC_003075.7	15842443	15844865	+	1510	protein_coding	ataurora1
831736	1375.59	1085.02	0.34208	3.2314e-07	5.3997e-05	EXPA9	NC_003076.8	463073	465273	+	1361	protein_coding	expansin A9
834905	808.462	636.964	0.341684	0.000260697	0.013957	MJE7.13	NC_003076.8	19647784	19648362	-	579	protein_coding	Bifunctional inhibitor/lipid-transfer protein/seed storage 2S albumin superfamily protein
28719945	215.86	170.185	0.339704	0.021098	0.285383	AT4G07815	NC_003075.7	13716419	13716733	-	315	lncRNA	other RNA
831268	177.897	140.472	0.339324	0.0291669	0.339282	MPL1	NC_003076.8	4571294	4574679	-	2066	protein_coding	Myzus persicae-induced lipase 1
3770597	236.545	187.218	0.339058	0.0312019	0.350297	67220.SNORNA00004	NC_003075.7	18305585	18305704	+	120	snoRNA	snoRNA
829329	6584.63	5206.15	0.338362	6.87896e-07	0.000104144	AT4G31985	NC_003075.7	15469841	15470733	+	613	protein_coding	Ribosomal protein L39 family protein
5008146	261.684	206.564	0.337442	0.0234202	0.302041	AT4G17085	NC_003075.7	9604335	9604974	+	536	protein_coding	Putative membrane lipoprotein
817131	1028.44	814.819	0.336559	2.89936e-06	0.000352677	ATCTH	NC_003071.7	11041331	11043256	+	1834	protein_coding	Zinc finger C-x8-C-x5-C-x3-H type family protein
830894	503.744	398.738	0.335562	0.000624366	0.0279015	MES5	NC_003076.8	3239455	3240883	+	1316	protein_coding	methyl esterase 5
817123	238.137	189.027	0.335469	0.0172085	0.254633	TIP4%3B1	NC_003071.7	11012499	11014171	+	1174	protein_coding	tonoplast intrinsic protein 4%3B1
829855	194.089	153.575	0.335247	0.0345037	0.370057	CEN2	NC_003075.7	17444129	17445615	+	1031	protein_coding	centrin 2
814844	186.501	147.929	0.334186	0.02739	0.330257	emb1579	NC_003071.7	951888	959236	+	4574	protein_coding	ATP/GTP-binding protein family
817636	22963.4	18234.4	0.332761	1.61876e-16	1.6737e-13	GSTF9	NC_003071.7	13138882	13140392	+	1233	protein_coding	glutathione S-transferase PHI 9
828121	2421.89	1922.49	0.332269	1.8268e-05	0.00162477	AT7SL-1	NC_003075.7	1317499	1319179	+	813	protein_coding	7SL RNA1
10723115	363.451	288.294	0.331004	0.00508197	0.117582	AT1G50732	NC_003070.9	18802552	18803755	+	1078	protein_coding	transmembrane protein
820696	652.655	519.531	0.330094	0.000277436	0.0146633	CYP72A14	NC_003074.8	4934330	4936644	+	1869	protein_coding	cytochrome P450%2C family 72%2C subfamily A%2C polypeptide 14
841951	410.071	325.912	0.329011	0.00311227	0.0842655	MED9	NC_003070.9	20552905	20554272	-	1128	protein_coding	mediator of RNA polymerase II transcription subunit-like protein
821325	196.181	156.275	0.327092	0.0342394	0.369226	WOX1	NC_003074.8	6160733	6163453	-	1745	protein_coding	WUSCHEL related homeobox 1
28717232	192.098	152.968	0.326779	0.0348724	0.371888	AT1G11303	NC_003070.9	3797667	3800851	+	2697	protein_coding	G-type lectin S-receptor-like Serine/Threonine-kinase
831782	342.005	272.133	0.326367	0.0197511	0.274343	SIS	NC_003076.8	385878	388231	-	1668	protein_coding	E3 ubiquitin-protein ligase RLIM-like protein
818961	2588.7	2065.8	0.32547	2.94228e-08	6.85552e-06	F18O19.30	NC_003071.7	18081304	18082776	-	1110	protein_coding	Chitinase family protein
841253	215.603	172.319	0.324954	0.0247903	0.312106	F11A17.11	NC_003070.9	17863660	17864558	+	899	protein_coding	SsrA-binding protein
843433	160.769	128.606	0.324185	0.0451341	0.422058	F15H11.15	NC_003070.9	26752597	26755407	+	1784	protein_coding	TPX2 (targeting protein for Xklp2) protein family
842944	520.112	415.716	0.323937	0.000898903	0.0363583	BGLU21	NC_003070.9	24699868	24703166	-	1988	protein_coding	Glycosyl hydrolase superfamily protein
835446	752.71	600.976	0.32307	0.000182846	0.0105395	MNC6.19	NC_003076.8	21791155	21792556	+	643	protein_coding	ABC transporter A family protein
824344	271.002	216.423	0.32161	0.0269392	0.326653	EM1	NC_003074.8	19214722	19215831	+	925	protein_coding	Stress induced protein
816563	265.139	212.025	0.321008	0.0128561	0.216577	T13C7.3	NC_003071.7	8810644	8813696	-	2177	protein_coding	Ypt/Rab-GAP domain of gyp1p superfamily protein
838608	639.347	511.908	0.320677	0.00127231	0.0469818	EXPA11	NC_003070.9	6998335	6999839	-	1342	protein_coding	expansin 11
843422	1734.64	1388.95	0.320567	1.5588e-07	3.06991e-05	MLP34	NC_003070.9	26714866	26716901	-	1377	protein_coding	MLP-like protein 34
834464	1835.14	1469.9	0.319834	7.84408e-07	0.000115861	K9L2.18	NC_003076.8	17878672	17881495	-	1953	protein_coding	FAD-binding Berberine family protein
842965	215.249	172.123	0.319652	0.0366853	0.381689	RHD6	NC_003070.9	24795214	24797015	+	1426	protein_coding	ROOT HAIR DEFECTIVE6
819382	1688.58	1351.95	0.319567	2.61481e-06	0.000329968	F17A22.8	NC_003071.7	19551195	19552358	+	1075	protein_coding	NADH-ubiquinone oxidoreductase-like protein
824689	302.468	242.4	0.319183	0.00768166	0.151971	AT3G55230	NC_003074.8	20471787	20472946	+	1160	protein_coding	Disease resistance-responsive (dirigent-like protein) family protein
822714	384.499	308.082	0.318591	0.00424442	0.103869	MYB121	NC_003074.8	11838363	11840502	+	1224	protein_coding	myb domain protein 121
827011	6661.66	5343.41	0.318516	1.14011e-07	2.27239e-05	CYP83A1	NC_003075.7	7990429	7992429	-	1909	protein_coding	cytochrome P450%2C family 83%2C subfamily A%2C polypeptide 1
843953	4753.16	3811.86	0.31825	1.98864e-11	8.07381e-09	T23E18.30	NC_003070.9	28593211	28594750	+	606	protein_coding	NADH dehydrogenase ubiquinone 1 beta subcomplex subunit
831230	306.28	246.149	0.317159	0.0109027	0.193597	FZR3	NC_003076.8	4468508	4471466	-	1927	protein_coding	FIZZY-related 3
839511	12768.1	10248.4	0.316961	9.80589e-12	4.26891e-09	F19P19.5	NC_003070.9	1215925	1217471	+	822	protein_coding	Ribosomal protein L14p/L23e family protein
829090	220.336	176.706	0.316748	0.0374059	0.385739	T16L4.200	NC_003075.7	14540878	14542565	-	1688	protein_coding	Alkaline-phosphatase-like family protein
826816	486.15	390.38	0.316441	0.00222017	0.0687797	AHL1	NC_003075.7	7239200	7241675	+	1766	protein_coding	AT-hook motif nuclear-localized protein 1
830419	2258.93	1814.35	0.31569	8.74019e-09	2.19074e-06	K18I23.18	NC_003076.8	1590797	1591939	-	469	protein_coding	Cytochrome b-c1 complex%2C subunit 8 protein
829425	195.396	157.286	0.315485	0.0334098	0.364106	GATA9	NC_003075.7	15875342	15876827	+	1395	protein_coding	GATA transcription factor 9
831686	559.568	449.542	0.313978	0.00254933	0.0741186	T20L15.10	NC_003076.8	280674	281532	+	859	protein_coding	Nuclear transport factor 2 (NTF2) family protein
830978	172.02	138.373	0.313899	0.0463643	0.427777	SYTD	NC_003076.8	3532402	3535221	+	1709	protein_coding	Calcium-dependent lipid-binding (CaLB domain) family protein
844173	12625.1	10156.9	0.313801	1.20258e-12	6.86007e-10	GSTU20	NC_003070.9	29484120	29485389	-	1147	protein_coding	glutathione S-transferase TAU 20
832873	198.095	159.209	0.313775	0.0344359	0.36995	DES1	NC_003076.8	10029632	10032962	-	2527	protein_coding	L-cysteine desulfhydrase 1
828468	5128.34	4126.43	0.312965	3.68592e-06	0.000412001	F9D16.150	NC_003075.7	12336134	12337599	-	920	protein_coding	Polyketide cyclase/dehydrase and lipid transport superfamily protein
3769769	271.978	218.936	0.312624	0.0172919	0.255411	AT3G62455	NC_003074.8	23100568	23104580	-	4013	pseudogene	hypothetical protein
818516	2781.36	2239.52	0.312475	3.64882e-08	8.26882e-06	JAL22	NC_003071.7	16414034	16416845	-	2086	protein_coding	jacalin-related lectin 22
827046	4007.91	3228.2	0.31172	1.96949e-07	3.70241e-05	DL3090C	NC_003075.7	8122188	8123835	-	1648	protein_coding	UDP-Glycosyltransferase superfamily protein
821104	4501.53	3625.5	0.311507	9.79415e-07	0.000138483	T17B22.21	NC_003074.8	705381	707697	-	786	protein_coding	NADH:ubiquinone oxidoreductase%2C 17.2kDa subunit
819742	12581.2	10144.9	0.310419	0.0183783	0.263862	F18C1.19	NC_003074.8	1695156	1696708	+	1393	protein_coding	defensin-like protein
843282	222.032	178.95	0.309892	0.0264211	0.323993	NAP	NC_003070.9	26122080	26123514	+	1252	protein_coding	NAC-like%2C activated by AP3/PI
835361	7030.27	5672.44	0.309692	8.39736e-12	3.75453e-09	MXC20.6	NC_003076.8	21413591	21415006	+	896	protein_coding	NADH-ubiquinone oxidoreductase-like protein
817774	2050.91	1654.01	0.309164	2.63288e-06	0.000329968	F22D22.10	NC_003071.7	13658888	13660948	+	1592	protein_coding	Haloacid dehalogenase-like hydrolase (HAD) superfamily protein
6241144	322.045	259.711	0.307201	0.0186354	0.265535	AT1G68238	NC_003070.9	25574381	25574835	+	455	protein_coding	transmembrane protein
843599	216.051	174.948	0.30635	0.0445273	0.419007	iqd8	NC_003070.9	27356459	27358863	-	1890	protein_coding	IQ-domain 8
841337	3456.25	2794.92	0.305793	3.39749e-09	9.52621e-07	F27J15.9	NC_003070.9	18176772	18179264	-	1485	protein_coding	NADH dehydrogenase ubiquinone 1 beta subcomplex subunit 10-B-like protein (Complex I subunit NDUFS6)
834216	1099.3	888.878	0.304915	0.000542299	0.0249895	MJC20.22	NC_003076.8	16831696	16832357	-	575	protein_coding	hypothetical protein
820784	2276.39	1841.77	0.30468	7.31622e-07	0.000109038	AT3G15450	NC_003074.8	5212984	5214124	+	1051	protein_coding	aluminum induced protein with YGL and LRDR motifs
820501	201.317	162.705	0.304376	0.0419867	0.407317	AT3G13130	NC_003074.8	4222912	4223759	+	848	protein_coding	transmembrane protein
828835	277.853	225.16	0.303357	0.0148486	0.233055	M4I22.80	NC_003075.7	13661201	13663371	-	1961	protein_coding	Quinone reductase family protein
841838	735.479	596.775	0.303304	0.0011134	0.0424037	GLL22	NC_003070.9	20154154	20156520	-	1725	protein_coding	GDSL-like Lipase/Acylhydrolase superfamily protein
821080	268.119	217.521	0.302792	0.0192741	0.270902	T17B22.18	NC_003074.8	721291	723784	-	1931	protein_coding	lisH domain-like protein
3766646	641.271	519.76	0.302093	0.000844278	0.0345715	F21B7.12	NC_003070.9	873166	874476	+	1311	protein_coding	HXXXD-type acyl-transferase family protein
817707	4856.27	3940.06	0.301413	0.033496	0.364796	T28P16.2	NC_003071.7	13411940	13413285	+	619	protein_coding	neuronal acetylcholine receptor subunit alpha-5
818947	10138.1	8232.97	0.299941	7.44753e-09	1.89545e-06	T1O24.20	NC_003071.7	18045965	18047401	-	639	protein_coding	Ribosomal L38e protein family
28719217	417.563	338.857	0.299828	0.0146522	0.231811	AT3G09455	NC_003074.8	2910411	2911354	-	573	protein_coding	dolichyl-diphosphooligosaccharide-protein glycosyltransferase subunit
828804	382.925	311.148	0.298951	0.00683522	0.141698	AT4G26965	NC_003075.7	13539505	13542466	+	1196	protein_coding	NADH:ubiquinone oxidoreductase%2C 17.2kDa subunit
838315	276.511	224.923	0.297747	0.0226377	0.297626	F28G4.9	NC_003070.9	5982145	5984013	+	1258	protein_coding	alpha/beta-Hydrolases superfamily protein
842547	275.001	224.386	0.297611	0.0340251	0.368134	T3P18.6	NC_003070.9	23131928	23133507	+	1580	protein_coding	Bifunctional inhibitor/lipid-transfer protein/seed storage 2S albumin superfamily protein
838211	566.407	461.098	0.297611	0.0105898	0.189392	CYP79F1	NC_003070.9	5608682	5612064	+	3272	protein_coding	cytochrome p450 79f1
841839	1920.93	1564.37	0.297128	2.53148e-06	0.000322141	F15I1.9	NC_003070.9	20158589	20160864	-	1543	protein_coding	GDSL-like Lipase/Acylhydrolase superfamily protein
835901	1166.54	950.092	0.296299	0.000127393	0.00816843	SKIP1	NC_003076.8	23449694	23450933	-	1143	protein_coding	SKP1 interacting partner 1
28720173	373.645	304.018	0.295366	0.00987777	0.180961	AT4G22755	NC_003075.7	11951830	11953731	-	1187	protein_coding	methylsterol monooxygenase 1-3
842526	644.374	526.34	0.294291	0.00295704	0.0815304	F19K23.21	NC_003070.9	23009885	23013601	-	2194	protein_coding	Saposin-like aspartyl protease family protein
818446	469.899	383.363	0.294149	0.0037249	0.0949477	T6A23.16	NC_003071.7	16157521	16158660	-	981	protein_coding	LURP-one-like protein (DUF567)
842602	347.627	284.002	0.292915	0.0150373	0.234995	KNAT7	NC_003070.9	23337167	23340692	+	1521	protein_coding	homeobox knotted-like protein
839406	885.696	722.505	0.291624	0.00585523	0.127619	F13M7.21	NC_003070.9	1348452	1349478	-	1027	protein_coding	glycine-rich protein
835525	708.712	579.03	0.291156	0.00108811	0.0421892	MDK4.20	NC_003076.8	22075277	22076819	+	1323	protein_coding	Late embryogenesis abundant (LEA) protein-like protein
838390	489.049	399.67	0.291078	0.00626165	0.134353	E12A11	NC_003070.9	6227217	6230194	-	1438	protein_coding	PEBP (phosphatidylethanolamine-binding protein) family protein
824625	1903.75	1557.26	0.290554	3.28742e-06	0.000385701	DJ1F	NC_003074.8	20210792	20213172	+	1752	protein_coding	Class I glutamine amidotransferase-like superfamily protein
827744	286.572	234.425	0.290004	0.0216016	0.288658	FRS1	NC_003075.7	10832214	10835702	+	3197	protein_coding	FAR1-related sequence 1
822623	2059.82	1684.28	0.289863	6.66642e-07	0.000102114	AT5MAT	NC_003074.8	11398592	11400332	-	1741	protein_coding	HXXXD-type acyl-transferase family protein
835469	2339.83	1913.47	0.289779	0.0305531	0.346628	K19P17.4	NC_003076.8	21872701	21873454	-	754	protein_coding	hypothetical protein
832135	2465.84	2017.21	0.289459	4.68031e-08	1.01877e-05	F5O24.20	NC_003076.8	6797361	6798899	+	932	protein_coding	sulfate adenylyltransferase subunit
824073	3078.35	2518.2	0.289209	8.021e-07	0.000117426	PRXCB	NC_003074.8	18207651	18210333	+	1522	protein_coding	peroxidase CB
828854	287.109	235.259	0.287253	0.0235935	0.303461	F27G19.50	NC_003075.7	13727370	13729002	-	1367	protein_coding	aluminum induced protein with YGL and LRDR motifs
827469	399.76	327.909	0.286735	0.00713956	0.145455	DL4805W	NC_003075.7	9775841	9777835	+	1096	protein_coding	dynamin
829622	6796.58	5573.84	0.286078	1.52412e-10	5.21088e-08	CIB22	NC_003075.7	16556738	16559034	+	1021	protein_coding	LYR family of Fe/S cluster biogenesis protein
820620	430.573	353.28	0.285735	0.00505769	0.117398	AT3G14060	NC_003074.8	4656782	4657723	-	942	protein_coding	hypothetical protein
826373	687.199	563.483	0.284418	0.00250463	0.073726	T12G13.70	NC_003075.7	5187785	5189794	-	824	protein_coding	glycine-rich protein
842578	6931.59	5694.44	0.28325	4.80896e-08	1.03318e-05	F23N19.16	NC_003070.9	23252140	23253743	+	944	protein_coding	Bifunctional inhibitor/lipid-transfer protein/seed storage 2S albumin superfamily protein
831935	876.24	720.197	0.283028	0.000168887	0.00987245	GDH1	NC_003076.8	6006035	6008726	+	1851	protein_coding	glutamate dehydrogenase 1
837504	2325.05	1913.73	0.281609	1.10819e-05	0.00107839	F21M12.13	NC_003070.9	3157501	3159148	+	1578	protein_coding	Eukaryotic aspartyl protease family protein
837813	313.536	258.253	0.281581	0.017618	0.258612	EXPA7	NC_003070.9	4276505	4277969	+	1117	protein_coding	expansin A7
821017	670.108	550.781	0.281147	0.00199986	0.0641157	AT3G17520	NC_003074.8	5999174	6000447	-	1274	protein_coding	Late embryogenesis abundant protein (LEA) family protein
820366	2432.19	2001.58	0.281019	8.17018e-07	0.000118561	AT3G11930	NC_003074.8	3776177	3777751	+	1236	protein_coding	Adenine nucleotide alpha hydrolases-like superfamily protein
820107	21725.7	17881.3	0.280775	7.0112e-09	1.81228e-06	AT3G09500	NC_003074.8	2916922	2918247	+	849	protein_coding	Ribosomal L29 family protein
820839	3016.72	2484.46	0.279563	3.05179e-08	7.01191e-06	NAI2	NC_003074.8	5397541	5402653	-	2604	protein_coding	DNA topoisomerase-like protein
816899	227.275	186.848	0.279409	0.0479292	0.433748	F26B6.33	NC_003071.7	10066117	10067737	+	1360	protein_coding	Cold acclimation protein WCOR413 family
843457	812.317	669.631	0.278885	0.00181164	0.05994	F23N20.16	NC_003070.9	26830603	26832123	+	1521	protein_coding	6-phosphogluconate dehydrogenase family protein
829015	213.694	176.08	0.278763	0.0496796	0.441344	F25O24.60	NC_003075.7	14274341	14277252	+	1530	protein_coding	Phosphorylase superfamily protein
842774	2851.57	2354.74	0.277189	2.09891e-05	0.00181793	MGL	NC_003070.9	24028830	24030780	+	1716	protein_coding	methionine gamma-lyase
837502	857.45	707.725	0.276702	0.00038084	0.0188067	F21M12.12	NC_003070.9	3154390	3156376	+	1073	protein_coding	Adenine nucleotide alpha hydrolases-like superfamily protein
824683	1342.8	1111.05	0.272731	5.22799e-05	0.00393121	AT3G55170	NC_003074.8	20452910	20454530	-	797	protein_coding	Ribosomal L29 family protein
818822	6371.06	5280.14	0.271174	4.19676e-06	0.000456756	T24P15.13	NC_003071.7	17592038	17593500	+	967	protein_coding	Rhodanese/Cell cycle control phosphatase superfamily protein
834805	729.647	604.113	0.270813	0.00376056	0.0957091	MNJ7.14	NC_003076.8	19286314	19287179	-	866	protein_coding	Cystatin/monellin superfamily protein
839463	2134.57	1770.36	0.270462	3.3641e-06	0.000389176	T25K16.19	NC_003070.9	44970	47059	-	1774	protein_coding	RNA-binding (RRM/RBD/RNP motifs) family protein
829263	366.293	303.878	0.269811	0.0129516	0.217521	F8F16.180	NC_003075.7	15221843	15223627	+	980	protein_coding	selenium binding protein
828102	334.029	277.068	0.26981	0.0246053	0.310804	AOP2	NC_003075.7	1351688	1354096	-	2095	misc_RNA	pseudogene of 2-oxoglutarate-dependent dioxygenase~AT4G03060.2
826447	354.973	294.286	0.269772	0.0224312	0.296044	Prx37	NC_003075.7	5598037	5600398	-	1399	protein_coding	Peroxidase superfamily protein
818025	255.023	211.2	0.26944	0.0466951	0.428677	JAZ7	NC_003071.7	14573030	14573952	+	823	protein_coding	jasmonate-zim-domain protein 7
839829	325.352	269.946	0.268643	0.0202662	0.277996	F15D2.10	NC_003070.9	10323636	10324826	+	877	protein_coding	AWPM-19-like family protein
822506	600.925	498.203	0.268356	0.00573427	0.126821	CYP81D11	NC_003074.8	10788698	10790553	-	1597	protein_coding	Cytochrome P450 superfamily protein
818912	2357.12	1958.05	0.267785	4.33696e-05	0.00335263	IPMI2	NC_003071.7	17920647	17921844	+	1198	protein_coding	isopropylmalate isomerase 2
824540	3373.88	2802.07	0.267065	0.000326648	0.0167818	F5K20.30	NC_003074.8	19912385	19913515	-	1131	protein_coding	Histone superfamily protein
819389	720.124	599.114	0.266294	0.0020236	0.0647512	TSPO	NC_003071.7	19568464	19569507	+	1044	protein_coding	TSPO(outer membrane tryptophan-rich sensory protein)-like protein
824505	403.615	335.748	0.266268	0.0117481	0.204577	AT3G53370	NC_003074.8	19787852	19788907	-	708	protein_coding	S1FA-like DNA-binding protein
821614	1556.93	1296.13	0.265298	3.62909e-05	0.00288635	HTA13	NC_003074.8	7229390	7230146	+	664	protein_coding	histone H2A 13
828154	577.184	479.92	0.264802	0.00339138	0.0894793	STP7	NC_003075.7	898307	901072	-	2180	protein_coding	sugar transporter protein 7
835553	905.797	754.139	0.264011	0.000758005	0.031989	RAT5	NC_003076.8	22196287	22197492	+	859	protein_coding	Histone superfamily protein
834291	10426.4	8696.27	0.261508	2.75256e-06	0.000342373	DFR	NC_003076.8	17164093	17166032	-	1520	protein_coding	dihydroflavonol 4-reductase
835988	1537.79	1282.75	0.260931	3.84406e-05	0.00301385	MZN1.18	NC_003076.8	23725675	23727628	-	838	protein_coding	HSP20-like chaperones superfamily protein
835152	610.797	509.38	0.260693	0.00318123	0.0855726	SWEET13	NC_003076.8	20665068	20667312	-	1269	protein_coding	Nodulin MtN3 family protein
839714	1394.62	1165.51	0.260024	0.000184342	0.0105521	FIP1	NC_003070.9	9849844	9852449	-	1480	protein_coding	FH interacting protein 1
834832	511.348	427.74	0.259954	0.00907798	0.170602	PFK2	NC_003076.8	19356292	19358125	-	1748	protein_coding	phosphofructokinase 2
835768	14244	11897	0.259685	0.0479865	0.43403	MIK19.12	NC_003076.8	22935211	22936084	-	494	protein_coding	Ribosomal protein S30 family protein
835005	452.315	377.02	0.259647	0.0202626	0.277996	bZIP1	NC_003076.8	20051829	20052735	+	907	protein_coding	basic leucine-zipper 1
823668	1539.81	1285.41	0.25933	0.00011625	0.00757133	IVD	NC_003074.8	16621452	16625043	-	1632	protein_coding	isovaleryl-CoA-dehydrogenase
832095	2296.23	1917.51	0.259309	3.28203e-06	0.000385701	T29J13.170	NC_003076.8	6677016	6679384	+	1232	protein_coding	Peroxisomal membrane 22 kDa (Mpv17/PMP22) family protein
830722	4909.26	4102.36	0.25919	2.66626e-08	6.30114e-06	scpl35	NC_003076.8	2657054	2661437	+	1790	protein_coding	serine carboxypeptidase-like 35
2745833	4919.74	4110.61	0.259003	0.0354746	0.374066	AT1G56045	NC_003070.9	20962570	20963546	+	472	protein_coding	Ribosomal protein L41 family
837293	2128.86	1778.84	0.258672	5.8036e-06	0.000600056	HTB1	NC_003070.9	2412938	2413790	+	853	protein_coding	Histone superfamily protein
829994	426.21	355.962	0.258662	0.0135019	0.222176	F22I13.140	NC_003075.7	17969907	17971295	-	956	protein_coding	Phosphoglycerate mutase family protein
3768709	736.332	614.883	0.258188	0.00346071	0.0904343	AT2G20724	NC_003071.7	8932580	8933262	-	683	misc_RNA	pseudogene of expressed protein~AT2G20724.2
828662	2745.17	2296.83	0.257512	5.8193e-07	9.16844e-05	ACYB-2	NC_003075.7	13053661	13055800	-	1228	protein_coding	Cytochrome b561/ferric reductase transmembrane protein family
832133	340.074	284.24	0.256644	0.030046	0.342818	F28I16.260	NC_003076.8	6791360	6793419	-	1315	protein_coding	Dynein light chain type 1 family protein
840273	2268.84	1897.45	0.256641	0.000343752	0.0172276	F14M2.27	NC_003070.9	12264942	12266920	+	824	protein_coding	zinc finger/BTB domain protein
818023	1664.75	1393.61	0.256195	6.28977e-05	0.00454374	AT2G34585	NC_003071.7	14567966	14568799	-	834	protein_coding	transmembrane protein
824034	5081.65	4257.83	0.255544	2.19878e-08	5.27166e-06	GSA2	NC_003074.8	18049571	18051778	+	1773	protein_coding	glutamate-1-semialdehyde 2%2C1-aminomutase 2
817467	814.344	681.698	0.255234	0.00378285	0.0961285	F16P2.44	NC_003071.7	12542933	12543835	+	791	protein_coding	transmembrane protein
820557	411.597	345.585	0.254392	0.0163857	0.247777	FUS9	NC_003074.8	4423237	4424894	-	1201	protein_coding	Ubiquitin-conjugating enzyme family protein
829507	529.324	442.999	0.254353	0.030033	0.342818	T16L1.2	NC_003075.7	16167257	16168711	-	1333	protein_coding	cysteine-rich TM module stress tolerance protein
832352	3347	2805.86	0.253598	4.93076e-05	0.00374172	HTB2	NC_003076.8	7651868	7652714	-	847	protein_coding	histone B2
822697	486.276	408.182	0.253229	0.00803338	0.156902	COBL2	NC_003074.8	11728024	11730350	+	1706	protein_coding	COBRA-like protein 2 precursor
838998	711.053	596.516	0.253077	0.00208493	0.0656973	TPS9	NC_003070.9	8432179	8435656	+	2973	protein_coding	trehalose-phosphatase/synthase 9
824404	386.626	324.184	0.252804	0.0316607	0.353582	AT3G52390	NC_003074.8	19422988	19425257	-	1163	protein_coding	TatD related DNase
818435	18019.4	15122.6	0.252651	2.4828e-05	0.00209556	LTP2	NC_003071.7	16128176	16129399	+	1113	protein_coding	lipid transfer protein 2
842038	390.34	328.369	0.250741	0.0179292	0.260886	F14J16.13	NC_003070.9	20898793	20901247	-	1980	protein_coding	Pyridoxal-5'-phosphate-dependent enzyme family protein
844219	1551.65	1304.62	0.250501	0.00012945	0.00823653	F9K20.13	NC_003070.9	29634096	29635931	-	1836	protein_coding	D-mannose binding lectin protein with Apple-like carbohydrate-binding domain-containing protein
842897	349.819	294.558	0.249784	0.0333465	0.363956	FMO_GS-OX1	NC_003070.9	24498954	24502776	-	1734	protein_coding	flavin-monooxygenase glucosinolate S-oxygenase 1
819562	426.363	358.655	0.248667	0.0145761	0.231413	NAC047	NC_003074.8	1061300	1063234	-	1611	protein_coding	NAC domain containing protein 47
836772	2230.98	1878.38	0.248346	0.00151103	0.0528478	RAB18	NC_003076.8	26518277	26519447	-	1089	protein_coding	Dehydrin family protein
837290	1185.39	998.183	0.248066	0.000465814	0.0223361	F24B9.13	NC_003070.9	2403992	2406049	-	1565	protein_coding	RmlC-like cupins superfamily protein
836547	3867.48	3256.38	0.248055	2.25067e-07	4.09152e-05	EXL2	NC_003076.8	25703649	25705339	+	1691	protein_coding	EXORDIUM like 2
843091	742.715	625.761	0.247481	0.00190396	0.0617116	F12A21.19	NC_003070.9	25363502	25365314	+	1650	protein_coding	Restriction endonuclease%2C type II-like superfamily protein
831434	3107.94	2619.37	0.247432	7.6552e-05	0.0053661	F14F8.160	NC_003076.8	5144629	5146458	-	1636	protein_coding	Pollen Ole e 1 allergen and extensin family protein
814780	2414.34	2032.84	0.246957	0.00154861	0.0535359	T8K22.19	NC_003071.7	673260	674986	+	797	protein_coding	NADH dehydrogenase (ubiquinone)s
829838	835.578	705.134	0.245926	0.00169566	0.057169	AP22.27	NC_003075.7	17353291	17356037	-	1728	protein_coding	PQ-loop repeat family protein / transmembrane family protein
821122	1886	1590.09	0.245773	0.000429368	0.0208913	F4P13.7	NC_003074.8	208250	210161	+	1024	protein_coding	Adenine nucleotide alpha hydrolases-like superfamily protein
824571	478.97	404.484	0.243033	0.025196	0.314579	AT3G54040	NC_003074.8	20013726	20015653	-	1212	protein_coding	PAR1 protein
829357	1484.91	1254.18	0.242335	0.000595141	0.0269738	F10M6.120	NC_003075.7	15568264	15569564	+	1023	protein_coding	hypothetical protein
830578	335.534	283.903	0.242028	0.0317777	0.354006	PGIP2	NC_003076.8	2133918	2135168	+	1168	protein_coding	polygalacturonase inhibiting protein 2
831214	780.51	660.398	0.241945	0.00220005	0.0686705	CYL1	NC_003076.8	4415754	4420371	+	2691	protein_coding	alpha-N-acetylglucosaminidase family / NAGLU family
843763	4160.5	3518.28	0.241574	1.07939e-06	0.000151325	GR-RBP5	NC_003070.9	27914602	27917097	+	1283	protein_coding	glycine-rich RNA-binding protein 5
816617	637.079	538.793	0.241297	0.00668065	0.139367	SCAMP3	NC_003071.7	8971696	8974555	-	1614	protein_coding	Secretory carrier membrane protein (SCAMP) family protein
824899	484.184	409.189	0.240754	0.0226507	0.297626	AT3G57320	NC_003074.8	21209916	21211445	+	1248	protein_coding	threonine-tRNA ligase 2
824035	1888.05	1597.35	0.240642	6.12755e-05	0.00445861	SWEET11	NC_003074.8	18052466	18054832	-	1387	protein_coding	Nodulin MtN3 family protein
835871	1582.16	1340.55	0.239847	0.000178709	0.010337	AT5G57655	NC_003076.8	23346675	23350065	+	2126	protein_coding	xylose isomerase family protein
818181	804.991	681.462	0.239631	0.00332521	0.0883921	ABS2	NC_003071.7	15148259	15151634	-	3376	protein_coding	AP2/B3-like transcriptional factor family protein
820958	3993.67	3384	0.238674	1.32095e-05	0.00124162	AT3G17020	NC_003074.8	5802493	5804282	-	1308	protein_coding	Adenine nucleotide alpha hydrolases-like superfamily protein
827101	835.767	707.53	0.238591	0.00349878	0.0910069	NF-YB3	NC_003075.7	8344349	8345324	+	976	protein_coding	nuclear factor Y%2C subunit B3
839583	600.277	509.044	0.238471	0.0108831	0.193597	T2P11.12	NC_003070.9	9336057	9337938	-	1873	protein_coding	Galactose oxidase/kelch repeat superfamily protein
828984	808.945	685.29	0.238469	0.00458733	0.10928	PSB28	NC_003075.7	14149849	14151163	+	986	protein_coding	photosystem II reaction center PSB28 protein
828568	1026.47	870.068	0.238078	0.00271389	0.0767452	HB22	NC_003075.7	12722912	12725835	-	1331	protein_coding	homeobox protein 22
828853	20179.9	17113.5	0.237966	2.80293e-06	0.000346036	PORB	NC_003075.7	13725546	13727440	+	1641	protein_coding	protochlorophyllide oxidoreductase B
820078	300.589	254.979	0.237541	0.0465602	0.428152	LAC7	NC_003074.8	2827190	2830655	-	2507	protein_coding	laccase 7
827437	454.101	384.603	0.237098	0.0376078	0.386317	AT4G17245	NC_003075.7	9669345	9670005	+	661	protein_coding	RING/U-box superfamily protein
831040	957.119	812.093	0.237002	0.000990253	0.0391009	T22P22.70	NC_003076.8	3758809	3760913	+	1150	protein_coding	classical AGP protein
819358	14979	12712.9	0.236715	0.0279546	0.333181	CAO	NC_003071.7	19472573	19474387	+	1815	protein_coding	chloroplast signal recognition particle component (CAO)
825133	431.428	365.668	0.236524	0.0285718	0.336024	AT3G59640	NC_003074.8	22028649	22030505	+	1218	protein_coding	glycine-rich protein
820170	958.284	812.536	0.236327	0.0104409	0.187337	AT3G10090	NC_003074.8	3108789	3110094	-	538	protein_coding	Nucleic acid-binding%2C OB-fold-like protein
838007	536.6	456.065	0.236015	0.0114104	0.201025	F14L17.22	NC_003070.9	4946192	4947670	-	655	protein_coding	NADH dehydrogenase (ubiquinone)s
841670	3391.22	2880.88	0.23574	0.000625731	0.0279015	BGLU18	NC_003070.9	19514989	19518411	+	2333	protein_coding	beta glucosidase 18
839325	2372.33	2015.18	0.235166	2.24632e-05	0.00190887	F21M11.2	NC_003070.9	1042362	1043887	-	1086	protein_coding	HAD superfamily%2C subfamily IIIB acid phosphatase
844409	468.498	397.813	0.235002	0.016736	0.251237	F23A5.5	NC_003070.9	30331842	30333400	+	948	protein_coding	stress response NST1-like protein
835489	1438.82	1221.65	0.234843	0.000798309	0.0332078	UF3GT	NC_003076.8	21936746	21938396	-	1651	protein_coding	UDP-glucose:flavonoid 3-o-glucosyltransferase
843179	334.018	283.918	0.233322	0.0469788	0.430089	T26J14.7	NC_003070.9	25701770	25702778	+	1009	protein_coding	hypothetical protein
829064	772.886	656.653	0.233147	0.0189743	0.268252	rps15ae	NC_003075.7	14472303	14473621	+	765	protein_coding	ribosomal protein S15A E
837935	311.939	265.544	0.232975	0.0472976	0.431105	F21F23.18	NC_003070.9	4715394	4718269	-	2116	protein_coding	Purple acid phosphatases superfamily protein
841752	543.873	463.01	0.232401	0.0129962	0.217827	F12M16.8	NC_003070.9	19831352	19833028	+	1608	protein_coding	hypothetical protein
841082	1254.42	1066.96	0.232176	0.0130591	0.218439	TRX5	NC_003070.9	17074942	17076417	-	840	protein_coding	thioredoxin H-type 5
818345	427.161	363.852	0.231621	0.0324048	0.358098	F13M22.18	NC_003071.7	15803243	15805673	-	1063	protein_coding	glucose-induced degradation-like protein
831138	540.501	460.722	0.23149	0.0133533	0.2209	T24H18.150	NC_003076.8	4105383	4108232	-	1208	protein_coding	Cell differentiation%2C Rcd1-like protein
829040	773.422	659.589	0.231476	0.00629062	0.134626	OZF2	NC_003075.7	14391849	14393381	-	1533	protein_coding	Zinc finger C-x8-C-x5-C-x3-H type family protein
842780	15256.6	13000	0.230988	6.72018e-08	1.40724e-05	CP5	NC_003070.9	24046553	24048822	-	1777	protein_coding	Polyketide cyclase/dehydrase and lipid transport superfamily protein
838325	647.508	551.268	0.230983	0.0128819	0.216791	F1L3.22	NC_003070.9	6023504	6024309	-	667	protein_coding	hypothetical protein
835614	514.06	438.448	0.230544	0.0201207	0.277055	MCO15.16	NC_003076.8	22396426	22397446	-	860	protein_coding	hypothetical protein
831868	494.292	421.21	0.230053	0.015153	0.236487	T20L15.60	NC_003076.8	304677	305912	-	1236	protein_coding	hypothetical protein
836051	2513.24	2144.04	0.230031	0.000517175	0.0242369	LTP3	NC_003076.8	23928954	23929816	+	769	protein_coding	lipid transfer protein 3
831270	3059.36	2609.9	0.22952	0.000270091	0.0143372	IMD1	NC_003076.8	4576123	4578402	+	1706	protein_coding	isopropylmalate dehydrogenase 1
826383	684.838	583.518	0.229233	0.0115589	0.202777	UMAMIT20	NC_003075.7	5238773	5241112	+	1795	protein_coding	nodulin MtN21 /EamA-like transporter family protein
828942	441.103	375.67	0.22918	0.034516	0.370057	RMA2	NC_003075.7	14007475	14009287	-	1212	protein_coding	RING membrane-anchor 2
829452	1527.05	1303.49	0.229089	0.000308227	0.0159344	F4I10.80	NC_003075.7	15985174	15991633	-	4024	protein_coding	lysine-ketoglutarate reductase/saccharopine dehydrogenase bifunctional enzyme
822251	523.881	446.793	0.228593	0.0163328	0.247204	AT3G26460	NC_003074.8	9683682	9684657	-	880	protein_coding	Polyketide cyclase/dehydrase and lipid transport superfamily protein
817583	486.524	414.699	0.228471	0.0332776	0.363614	BLOS1	NC_003071.7	12928660	12929863	-	1113	protein_coding	GCN5L1 family protein
827464	2222.51	1898.15	0.227905	8.39355e-05	0.00583422	ERF-1	NC_003075.7	9759203	9760391	+	1189	protein_coding	ethylene responsive element binding factor 1
821958	619.227	528.481	0.227741	0.0281178	0.334469	AT3G23760	NC_003074.8	8562745	8564717	-	882	protein_coding	transferring glycosyl group transferase
839758	1955.91	1671.84	0.226713	4.84071e-05	0.00369031	F1K23.18	NC_003070.9	10044337	10046552	-	1874	protein_coding	GDSL-like Lipase/Acylhydrolase superfamily protein
843076	587.092	501.223	0.226652	0.0166613	0.250571	URE	NC_003070.9	25312660	25317495	+	3283	protein_coding	urease
834482	489.741	418.708	0.225807	0.0183013	0.263686	CASP-like_protein_1B1	NC_003076.8	17941842	17943283	-	961	protein_coding	Uncharacterized protein family (UPF0497)
831580	381.127	325.527	0.225744	0.0490368	0.438732	F2K13.310	NC_003076.8	5639646	5642623	-	2103	protein_coding	aspartic/glutamic acid-rich protein
816656	498.857	426.515	0.224743	0.0368676	0.383345	AT2G21195	NC_003071.7	9083144	9083909	+	697	protein_coding	hypothetical protein
830359	7435.55	6363.71	0.224741	4.81514e-07	7.73368e-05	MUK11.13	NC_003076.8	1387909	1389887	+	1424	protein_coding	Ribosomal S17 family protein
835506	617.329	529.011	0.224617	0.0126983	0.214574	PTAC15	NC_003076.8	21988457	21990393	+	1800	protein_coding	plastid transcriptionally active 15
837974	1317.19	1126.12	0.224605	0.00690904	0.142514	PnsL2	NC_003070.9	4839801	4840823	+	1023	protein_coding	PsbQ-like 2
829701	2365.34	2023.91	0.224522	4.65055e-05	0.00357833	MRPL11	NC_003075.7	16855825	16856936	+	1105	protein_coding	mitochondrial ribosomal protein L11
838291	1208.84	1034.7	0.224033	0.000920182	0.0369106	CASP-like_protein_2A1	NC_003070.9	5878390	5880073	+	952	protein_coding	Uncharacterized protein family (UPF0497)
818026	364.493	312.107	0.223745	0.0450761	0.421772	T31E10.5	NC_003071.7	14575392	14576527	+	1136	protein_coding	cotton fiber protein
820406	3233.43	2767.8	0.223688	1.19081e-05	0.00114532	AT3G12260	NC_003074.8	3908940	3910475	-	852	protein_coding	LYR family of Fe/S cluster biogenesis protein
824858	4950.33	4240.26	0.223638	2.09892e-05	0.00181793	PSRP5	NC_003074.8	21069411	21070356	-	693	protein_coding	plastid-specific 50S ribosomal protein 5
818115	1949.63	1669.97	0.223623	0.000113736	0.00743689	SKL2	NC_003071.7	14913937	14916668	+	2024	protein_coding	shikimate kinase like 2
828725	692.217	592.064	0.223464	0.0290792	0.338773	T25K17.7	NC_003075.7	13262139	13267020	-	4246	protein_coding	Haloacid dehalogenase-like hydrolase (HAD) superfamily protein
838991	1863.84	1596.62	0.223089	0.000166828	0.00981749	ALDH2B7	NC_003070.9	8412051	8414886	-	1966	protein_coding	aldehyde dehydrogenase 2B7
830287	830.385	710.382	0.22286	0.0343527	0.369631	F21E1.3	NC_003076.8	1104524	1105398	+	707	protein_coding	cysteine-rich TM module stress tolerance protein
832520	2070.42	1774.6	0.222859	0.00015746	0.00940384	T31K7.7	NC_003076.8	8365601	8367460	+	1298	protein_coding	30S ribosomal protein
844069	1526.83	1308.38	0.22285	0.000340457	0.0171191	ACC_oxidase_5	NC_003070.9	29062945	29064637	-	1384	protein_coding	2-oxoglutarate (2OG) and Fe(II)-dependent oxygenase superfamily protein
822063	942.116	807.745	0.222847	0.00381281	0.0967414	AT3G24670	NC_003074.8	9005939	9008801	-	1589	protein_coding	Pectin lyase-like superfamily protein
817439	47728.5	40944.4	0.221107	7.97208e-06	0.000809093	OEP16-1	NC_003071.7	12414108	12415661	-	964	protein_coding	outer plastid envelope protein 16-1
829824	453.126	388.832	0.221008	0.0356636	0.37483	HAM4	NC_003075.7	17305758	17307648	+	1891	protein_coding	GRAS family transcription factor
831234	855.333	734.228	0.220743	0.00932116	0.173844	APD7	NC_003076.8	625254	627124	+	1543	protein_coding	Protein phosphatase 2C family protein
818470	1931.65	1658.41	0.220574	0.000235471	0.0128138	YLS5	NC_003071.7	16232859	16235367	-	2127	protein_coding	Class I glutamine amidotransferase-like superfamily protein
820918	2627.19	2254.91	0.220372	2.17848e-05	0.00187701	AT3G16660	NC_003074.8	5676749	5678099	+	1009	protein_coding	Pollen Ole e 1 allergen and extensin family protein
831241	20473.7	17578.6	0.219834	2.39615e-07	4.23085e-05	TT4	NC_003076.8	4488476	4490264	+	1703	protein_coding	Chalcone and stilbene synthase family protein
840056	404.969	348.234	0.219765	0.0447373	0.419759	F27M3.11	NC_003070.9	11343854	11347945	+	2338	protein_coding	Copper amine oxidase family protein
838455	1710.21	1467.58	0.219531	0.00268074	0.0764612	PnsB4	NC_003070.9	6460403	6462344	+	1560	protein_coding	NDH dependent flow 6
839709	1366.35	1173.14	0.21839	0.00325215	0.0870556	F13K9.24	NC_003070.9	9834642	9836210	-	1220	protein_coding	hypothetical protein
816428	889.928	765.701	0.218179	0.00577387	0.127148	HMA4	NC_003071.7	8278789	8286561	+	4256	protein_coding	heavy metal atpase 4
822448	2601.86	2238.36	0.218018	0.0025332	0.0741186	AT3G28220	NC_003074.8	10524181	10526733	+	1588	protein_coding	TRAF-like family protein
830002	3065.21	2636.59	0.217958	0.000620431	0.0279015	GGR	NC_003075.7	17994739	17996222	+	1339	protein_coding	geranylgeranyl reductase
830903	673.364	579.13	0.217773	0.00915289	0.171133	F12B17.260	NC_003076.8	3268847	3269594	-	704	protein_coding	Histone superfamily protein
844311	555.663	477.714	0.217378	0.016426	0.247934	F19K16.30	NC_003070.9	29997127	29999045	-	1681	protein_coding	Eukaryotic aspartyl protease family protein
832493	1051.31	905.246	0.217063	0.0054033	0.121865	MOP9.8	NC_003076.8	8234684	8238294	-	3013	protein_coding	prolyl oligopeptidase family protein
832746	1922.51	1654.78	0.216714	0.000301329	0.015749	AGL26	NC_003076.8	9457691	9459221	-	1082	protein_coding	tRNA (cytidine(34)-2'-O)-methyltransferase
814741	9166.07	7890.93	0.215754	0.000164815	0.00973762	LCR69	NC_003071.7	528179	529186	+	753	protein_coding	low-molecular-weight cysteine-rich 69
829978	2309.12	1989.38	0.215375	0.000126682	0.00815449	AQI	NC_003075.7	17925180	17927188	+	1642	protein_coding	Peptidase M20/M25/M40 family protein
820893	5323.26	4586.27	0.215267	2.98192e-06	0.000360072	JAL33	NC_003074.8	5588292	5590085	+	1497	protein_coding	Mannose-binding lectin superfamily protein
821613	411.885	354.638	0.214761	0.0417388	0.406296	44473	NC_003074.8	7225037	7228797	-	2102	protein_coding	organic cation/carnitine transporter4
826147	749.659	646.136	0.213497	0.00839231	0.162189	AT4G06744	NC_003075.7	4070549	4072470	-	1922	protein_coding	Leucine-rich repeat (LRR) family protein
837243	10940.6	9437.97	0.213319	4.38029e-07	7.10424e-05	RPL4	NC_003070.9	2248967	2250529	+	1563	protein_coding	ribosomal protein L4
835231	1122.69	967.846	0.21319	0.00220859	0.0686779	K17N15.12	NC_003076.8	20949291	20951512	+	1377	protein_coding	SPFH/Band 7/PHB domain-containing membrane-associated protein family
843397	28496.7	24590.3	0.212618	1.94084e-07	3.6905e-05	F24J13.17	NC_003070.9	26620821	26621779	-	959	protein_coding	Ribosomal protein L18e/L15 superfamily protein
824678	3504.25	3022.96	0.212378	0.000147951	0.0091376	TT5	NC_003074.8	20430059	20431597	-	1112	protein_coding	Chalcone-flavanone isomerase family protein
843549	412.589	356.396	0.211379	0.0482737	0.435664	AT1G72175	NC_003070.9	27157875	27159735	+	1506	protein_coding	E3 ubiquitin-protein ligase RNF170-like protein (DUF 1232)
839186	482.732	417.382	0.211018	0.0300039	0.342818	T1K7.18	NC_003070.9	9148636	9150250	-	1148	protein_coding	Carbohydrate-binding X8 domain superfamily protein
831568	4001.59	3458.24	0.210324	1.1443e-05	0.00110703	UGT78D2	NC_003076.8	5607788	5609589	-	1620	protein_coding	UDP-glucosyl transferase 78D2
839779	531.751	459.536	0.20991	0.0218086	0.29058	TBL38	NC_003070.9	10136246	10139228	-	1419	protein_coding	TRICHOME BIREFRINGENCE-LIKE 38
818861	717.686	621.245	0.209728	0.0162738	0.246988	LSH10	NC_003071.7	17747781	17750524	+	1219	protein_coding	LIGHT-DEPENDENT SHORT HYPOCOTYLS-like protein (DUF640)
827416	632.859	547.228	0.209638	0.0141586	0.226316	DL4570W	NC_003075.7	9601348	9604265	+	2214	protein_coding	Histone H3 K4-specific methyltransferase SET7/9 family protein
842290	820.762	709.52	0.209416	0.00694621	0.143047	F23H11.27	NC_003070.9	22071217	22073267	-	1374	protein_coding	NAD(P)-linked oxidoreductase superfamily protein
829790	546.23	472.101	0.20925	0.0323537	0.357772	ROT3	NC_003075.7	17187528	17192507	-	2397	protein_coding	Cytochrome P450 superfamily protein
825191	1460.13	1262.54	0.208912	0.00147841	0.0522594	F27H5.5	NC_003074.8	22251047	22252899	-	1003	protein_coding	GroES-like family protein
816732	1633.28	1413.18	0.20883	0.000355755	0.0176205	F7D8.28	NC_003071.7	9354842	9357091	+	1280	protein_coding	transmembrane protein
836461	2563.7	2219.19	0.20867	0.00010408	0.00699914	emb2746	NC_003076.8	25400317	25406250	+	3377	protein_coding	RNA-metabolising metallo-beta-lactamase family protein
835418	2303.08	1992.9	0.208649	8.68865e-05	0.00599189	PMEPCRF	NC_003076.8	21649532	21651713	-	2098	protein_coding	pectin methylesterase PCR fragment F
819221	578.847	500.754	0.208583	0.0335271	0.364894	late_embryogenesis_abundant_27	NC_003071.7	18958999	18960645	+	948	protein_coding	Late embryogenesis abundant protein
841324	852.604	738.247	0.205766	0.0245816	0.310804	F27J15.20	NC_003070.9	18132545	18134017	+	1353	protein_coding	Duplicated homeodomain-like superfamily protein
824395	7686.48	6665.66	0.205129	0.000306842	0.0159125	ATPQ	NC_003074.8	19396424	19398444	+	1101	protein_coding	ATP synthase D chain
834094	759.273	657.749	0.204911	0.0201446	0.277055	TOM20-4	NC_003076.8	16404457	16406079	+	952	protein_coding	translocase of outer membrane 20-4
818297	935.17	811.157	0.203888	0.0112205	0.198101	CASP-like_protein_5A1	NC_003071.7	15621815	15623160	-	939	protein_coding	Uncharacterized protein family (UPF0497)
834821	15303.5	13289.1	0.203798	1.98792e-06	0.000256923	MCA23.2	NC_003076.8	19327566	19328986	-	915	protein_coding	60S acidic ribosomal protein family
833693	417.898	362.692	0.203771	0.0447594	0.419759	CIP4	NC_003076.8	14723144	14726818	-	3139	protein_coding	COP1-interacting protein 4
832395	3037.61	2639.14	0.203357	0.000111338	0.00733813	FSD3	NC_003076.8	7850444	7852534	+	1265	protein_coding	Fe superoxide dismutase 3
830369	5760.95	5007.64	0.202661	4.07663e-05	0.00318112	F7A7.110	NC_003076.8	224134	226926	+	2005	protein_coding	histone-lysine N-methyltransferase ATXR3-like protein
831637	1113.44	968.78	0.202653	0.0108207	0.192894	MVA3.5	NC_003076.8	5830570	5834000	-	2638	protein_coding	MATE efflux family protein
842785	5554.75	4826.27	0.202397	1.20429e-05	0.0011516	PnsB2	NC_003070.9	24057063	24059621	+	2484	protein_coding	NDH-dependent cyclic electron flow 1
824238	1042.32	906.339	0.202307	0.00577979	0.127148	UGT72E1	NC_003074.8	18855043	18857040	-	1998	protein_coding	UDP-glucosyl transferase 72E1
829505	1101.54	956.407	0.202162	0.0451576	0.422058	T16L1.130	NC_003075.7	16159548	16160489	-	745	protein_coding	costars family protein
843458	617.885	537.073	0.202043	0.0235294	0.302915	F23N20.17	NC_003070.9	26832267	26833709	+	1375	protein_coding	6-phosphogluconate dehydrogenase family protein
837733	29146.5	25341.3	0.201939	3.54e-06	0.000401111	F12F1.30	NC_003070.9	4001113	4003748	+	2147	protein_coding	Glycine cleavage T-protein family
829893	1193.45	1037.43	0.201633	0.00576422	0.127143	BRU6	NC_003075.7	17579618	17582022	+	2170	protein_coding	Auxin-responsive GH3 family protein
833969	1187.56	1032.66	0.201616	0.00208151	0.0656973	MKM21.20	NC_003076.8	15901569	15902958	+	1024	protein_coding	AIG2-like (avirulence induced gene) family protein
831956	23235.1	20206.7	0.201386	2.11604e-07	3.88952e-05	F20L16.100	NC_003076.8	6089712	6090804	-	1093	protein_coding	Ribosomal protein S5 domain 2-like superfamily protein
830859	746.79	648.373	0.201385	0.0459818	0.425911	PROPEP4	NC_003076.8	3122731	3124003	+	580	protein_coding	elicitor peptide 4 precursor
831635	550.644	478.594	0.20111	0.034253	0.369226	TFL2	NC_003076.8	5827142	5829763	-	2035	protein_coding	like heterochromatin protein (LHP1)
836569	664.308	577.612	0.201089	0.0171932	0.254633	T12B11.7	NC_003076.8	25778030	25778992	+	963	protein_coding	hypothetical protein
816668	2038.88	1772.45	0.200884	0.00269448	0.0766664	AT2G21290	NC_003071.7	9112798	9113597	+	800	protein_coding	30S ribosomal protein S31
842037	617.719	538.084	0.200575	0.0233923	0.302041	AHG2	NC_003070.9	20895582	20898868	+	2735	protein_coding	Polynucleotidyl transferase%2C ribonuclease H-like superfamily protein
818363	5508.5	4792.59	0.200296	0.00109928	0.04239	T8P21.22	NC_003071.7	15859204	15859942	+	643	protein_coding	Bifunctional inhibitor/lipid-transfer protein/seed storage 2S albumin superfamily protein
824264	1156.31	1005.6	0.200245	0.00448453	0.107765	AT3G51000	NC_003074.8	18945025	18946621	-	1327	protein_coding	alpha/beta-Hydrolases superfamily protein
827145	10671.3	9289.6	0.19985	2.18597e-06	0.000280329	OASA1	NC_003075.7	8517960	8520596	-	1694	protein_coding	O-acetylserine (thiol) lyase (OAS-TL) isoform A1
818293	3923.41	3415.81	0.199469	2.79674e-05	0.00231873	PIP2B	NC_003071.7	15613368	15615022	-	1345	protein_coding	plasma membrane intrinsic protein 2
829433	474.593	413.322	0.19913	0.043158	0.41198	F26P21.80	NC_003075.7	15908572	15910292	-	1159	protein_coding	BRISC/BRCA1-A complex protein
838280	6234.08	5428.51	0.19912	0.00420539	0.103239	HBP1	NC_003070.9	5844646	5845661	+	941	protein_coding	SOUL heme-binding family protein
818687	477.039	415.673	0.199063	0.0403919	0.400627	UMAMIT11	NC_003071.7	17063098	17065813	-	1782	protein_coding	nodulin MtN21 /EamA-like transporter family protein
843509	503.305	438.771	0.198826	0.0370032	0.383972	CPB	NC_003070.9	26996805	26999067	+	1117	protein_coding	Subunits of heterodimeric actin filament capping protein Capz superfamily
829494	3338.12	2906.91	0.198781	0.00371138	0.0948954	T16L1.40	NC_003075.7	16134366	16135134	+	769	protein_coding	Bifunctional inhibitor/lipid-transfer protein/seed storage 2S albumin superfamily protein
829285	3017.78	2629.5	0.198614	8.05821e-05	0.00562476	RSZ22	NC_003075.7	15306544	15309035	+	1814	protein_coding	serine/arginine-rich 22
841221	8899.09	7755.99	0.198583	3.39441e-06	0.000389633	mtLPD1	NC_003070.9	17716893	17719500	-	2422	protein_coding	mitochondrial lipoamide dehydrogenase 1
834032	728.505	634.259	0.198123	0.0184955	0.263996	MPO12.6	NC_003076.8	16130881	16135393	-	4015	protein_coding	Tudor/PWWP/MBT superfamily protein
823515	1592.67	1387.25	0.197837	0.0115183	0.202495	AT3G43980	NC_003074.8	15778275	15779360	-	576	protein_coding	Ribosomal protein S14p/S29e family protein
818006	2463.29	2149.27	0.197749	0.0046825	0.110032	LHB1B1	NC_003071.7	14524607	14525918	+	1312	protein_coding	light-harvesting chlorophyll-protein complex II subunit B1
825432	1655.9	1442.85	0.197715	0.00208418	0.0656973	AT3G62580	NC_003074.8	23146809	23147951	+	980	protein_coding	Late embryogenesis abundant protein (LEA) family protein
822335	8397.19	7321.82	0.197398	1.526e-05	0.00141032	GHS1	NC_003074.8	10017321	10019442	+	1350	protein_coding	Ribosomal protein S21 family protein
826630	1189.83	1038.62	0.196815	0.00451467	0.108241	NIP5%3B1	NC_003075.7	6431161	6435396	-	2170	protein_coding	NOD26-like intrinsic protein 5%3B1
817487	781.618	682.114	0.196806	0.012758	0.215363	HAI3	NC_003071.7	12608675	12610350	+	1495	protein_coding	highly ABA-induced PP2C protein 3
821473	809.424	705.998	0.196419	0.0122559	0.209021	AT3G19390	NC_003074.8	6722825	6725110	+	1900	protein_coding	Granulin repeat cysteine protease family protein
836564	789.024	688.684	0.196191	0.0181943	0.263102	T12B11.2	NC_003076.8	25762160	25764420	-	2261	protein_coding	Octicosapeptide/Phox/Bem1p family protein
818341	2941.67	2568.93	0.19614	0.00184575	0.0607088	EXP3	NC_003071.7	15787523	15790139	-	1783	protein_coding	Barwin-like endoglucanases superfamily protein
843197	1244.92	1087.53	0.19537	0.00306364	0.0833582	F24J5.9	NC_003070.9	25781801	25784118	+	1853	protein_coding	myb-like transcription factor family protein
828815	782.526	683.726	0.195085	0.0163194	0.247204	TSB2	NC_003075.7	13586268	13588897	+	2002	protein_coding	tryptophan synthase beta-subunit 2
836109	2823.17	2464.8	0.195084	0.000344697	0.0172276	HTA6	NC_003076.8	24115354	24116220	-	780	protein_coding	histone H2A 6
819778	3667.15	3202.57	0.194875	0.000146814	0.0091376	PRXIIF	NC_003074.8	1825999	1827917	-	1226	protein_coding	peroxiredoxin IIF
827144	1400.38	1224.7	0.194546	0.0034499	0.0903737	SECE1	NC_003075.7	8517100	8517954	+	855	protein_coding	secE/sec61-gamma protein transport protein
843660	7227.79	6316.42	0.194523	3.97931e-06	0.00044181	KTI1	NC_003070.9	27547098	27548282	-	1185	protein_coding	kunitz trypsin inhibitor 1
819141	589.97	515.815	0.194201	0.0369909	0.383972	emb1067	NC_003071.7	18685898	18688061	+	1499	protein_coding	RNA 2'-phosphotransferase%2C Tpt1 / KptA family
828213	2237.29	1954.97	0.193782	0.000969072	0.0384445	GLB1	NC_003075.7	821546	823569	+	1056	protein_coding	nitrogen regulatory P-II-like protein
834356	1225.19	1070.59	0.193764	0.00465924	0.109747	TOPP6	NC_003076.8	17419790	17421982	-	2033	protein_coding	type one serine/threonine protein phosphatase 6
839473	624.333	545.622	0.193633	0.0244086	0.30947	F10O3.15	NC_003070.9	701365	703929	+	1623	protein_coding	P-loop containing nucleoside triphosphate hydrolases superfamily protein
841762	3128.91	2735.9	0.193541	0.000151221	0.00923116	DJ1B	NC_003070.9	19864726	19867389	-	1733	protein_coding	Class I glutamine amidotransferase-like superfamily protein
837701	1529.21	1337.84	0.193366	0.00135608	0.0493219	PMEPCRA	NC_003070.9	3888610	3890824	+	1969	protein_coding	methylesterase PCR A
843761	657.73	574.898	0.193349	0.0223262	0.295007	GDPD5	NC_003070.9	27910314	27912941	+	1417	protein_coding	PLC-like phosphodiesterases superfamily protein
828774	1748.3	1530.28	0.192703	0.00233148	0.0708801	F10M23.10	NC_003075.7	13452117	13454139	+	1333	protein_coding	Mitochondrial import inner membrane translocase subunit Tim17/Tim22/Tim23 family protein
824033	605.816	530.854	0.192189	0.0336786	0.366302	DCF	NC_003074.8	18046144	18049474	+	1855	protein_coding	HXXXD-type acyl-transferase family protein
837549	1004.83	879.7	0.191833	0.00907836	0.170602	CIB4	NC_003070.9	3304039	3306956	-	2262	protein_coding	basic helix-loop-helix (bHLH) DNA-binding superfamily protein
824654	6664.02	5835.41	0.191689	9.8206e-06	0.000972828	LHCA1	NC_003074.8	20339504	20341176	-	1273	protein_coding	chlorophyll a-b binding protein 6
842067	611.581	535.648	0.191377	0.0253274	0.315401	AT1G56145	NC_003070.9	21008057	21014095	-	3591	protein_coding	Leucine-rich repeat transmembrane protein kinase
838203	551.013	482.278	0.191342	0.0361328	0.378319	ATKDSA2	NC_003070.9	5587722	5590761	-	1484	protein_coding	Aldolase superfamily protein
838014	1231.67	1078.65	0.191263	0.00388503	0.0979727	MIOX1	NC_003070.9	4968134	4970311	-	1633	protein_coding	myo-inositol oxygenase 1
816161	15933.5	13956.4	0.191082	2.34884e-07	4.22357e-05	ROC3	NC_003071.7	7200423	7201755	+	1333	protein_coding	rotamase CYP 3
825524	12388.8	10855.2	0.190729	2.95835e-07	5.04536e-05	EMB3126	NC_003074.8	23444203	23446355	+	1442	protein_coding	Ribosomal protein L1p/L10e family
821135	5031.64	4409	0.190514	5.16585e-05	0.00390222	DOX1	NC_003074.8	159450	162905	-	2338	protein_coding	Peroxidase superfamily protein
830638	2454.8	2149.82	0.190486	0.00155755	0.0536802	PMSR3	NC_003076.8	2362524	2364479	-	1038	protein_coding	peptidemethionine sulfoxide reductase 3
838886	761.834	667.403	0.190473	0.0183144	0.263686	T22J18.3	NC_003070.9	8071789	8074357	+	1617	protein_coding	S-adenosyl-L-methionine-dependent methyltransferases superfamily protein
827554	1106.69	969.097	0.190372	0.0210879	0.285383	T9A21.130	NC_003075.7	10103866	10104837	+	972	protein_coding	glycine-rich cell wall protein-like protein
820894	6223.16	5457.98	0.189751	0.000101178	0.00683182	JAL34	NC_003074.8	5592491	5595912	+	3046	protein_coding	Mannose-binding lectin superfamily protein
821368	4848.89	4253.63	0.18947	0.000183867	0.0105521	EMB1865	NC_003074.8	6313471	6318062	+	3126	protein_coding	CRS1 / YhbY (CRM) domain-containing protein
826821	805.563	706.331	0.189445	0.0141007	0.225944	F16J13.200	NC_003075.7	7263576	7265879	+	1607	protein_coding	Glycine cleavage T-protein family
831883	3779.5	3314.7	0.189153	6.8095e-05	0.00485559	T22P11.70	NC_003076.8	547436	549996	+	2561	protein_coding	HSP20-like chaperones superfamily protein
835567	63453.6	55660.4	0.18906	2.40404e-07	4.23085e-05	THI1	NC_003076.8	22246519	22248332	+	1606	protein_coding	thiazole biosynthetic enzyme%2C chloroplast (ARA6) (THI1) (THI4)
844047	2025.53	1776.84	0.188782	0.00152688	0.0530657	ADH1	NC_003070.9	28975255	28977417	+	1595	protein_coding	alcohol dehydrogenase 1
841471	702.691	616.533	0.188442	0.0239541	0.307241	UBC20	NC_003070.9	18704805	18706657	-	1097	protein_coding	ubiquitin-conjugating enzyme 20
820118	4604.03	4041.47	0.187873	2.01884e-05	0.0017736	SOX	NC_003074.8	314693	317431	-	1642	protein_coding	sulfite oxidase
820789	896.372	786.752	0.187513	0.0264975	0.323993	NAC3	NC_003074.8	5234457	5236196	+	1542	protein_coding	NAC domain containing protein 3
821582	1527.41	1340.96	0.187428	0.00197333	0.0635114	AT3G20370	NC_003074.8	7105371	7107389	+	1654	protein_coding	TRAF-like family protein
838651	978.885	860.017	0.186664	0.010484	0.187905	CAT3	NC_003070.9	7142972	7146540	+	3385	protein_coding	catalase 3
839266	560.367	492.063	0.186524	0.0407014	0.401026	AT1G05205	NC_003070.9	1509103	1510341	-	617	protein_coding	hexokinase-1 protein
837898	1510.31	1326.47	0.186185	0.00446267	0.107618	T6J4.13	NC_003070.9	4588994	4590501	-	930	protein_coding	sodium/hydrogen exchanger (DUF1218)
834800	1206.48	1060.49	0.186166	0.00545173	0.122705	PME5	NC_003076.8	19270944	19272892	-	1454	protein_coding	Pectin lyase-like superfamily protein
828249	2923.15	2567.94	0.186164	0.00184686	0.0607088	F17L22.80	NC_003075.7	11491264	11492216	+	953	protein_coding	glycine-rich protein
829943	6637.35	5837.97	0.185313	3.27037e-05	0.0026263	PCK1	NC_003075.7	17802690	17806705	-	2583	protein_coding	phosphoenolpyruvate carboxykinase 1
842748	549.774	483.271	0.184417	0.0471782	0.430837	LACS3	NC_003070.9	23915570	23919835	-	2384	protein_coding	AMP-dependent synthetase and ligase family protein
822075	1265.76	1112.54	0.184317	0.0251258	0.314177	CLE41	NC_003074.8	9046293	9047463	+	931	protein_coding	CLAVATA3/ESR-RELATED 41
843210	795.315	699.593	0.184236	0.0243076	0.309318	LINC3	NC_003070.9	25834686	25839541	-	3888	protein_coding	little nuclei3
843534	985.84	867.459	0.183856	0.0116227	0.203035	F28P5.8	NC_003070.9	27110832	27111932	+	933	protein_coding	Acyl-CoA N-acyltransferases (NAT) superfamily protein
839366	1509.75	1328.84	0.183722	0.00851913	0.163684	F21M11.13	NC_003070.9	1009228	1011145	-	1918	protein_coding	HXXXD-type acyl-transferase family protein
838498	2159.86	1902.3	0.183576	0.00134161	0.048994	Lhca6	NC_003070.9	6612630	6613972	+	1162	protein_coding	PSI type II chlorophyll a/b-binding protein (Lhca2*1)
818646	5262.73	4632.53	0.183473	0.000665589	0.0292841	T2P4.14	NC_003071.7	16918391	16919900	+	794	protein_coding	Ribosomal protein S26e family protein
831807	1069.68	940.915	0.183353	0.0243199	0.309318	F15A17.150	NC_003076.8	733887	735381	+	1403	protein_coding	transmembrane protein
823557	1670.31	1469.67	0.183351	0.00557742	0.124414	NIT3	NC_003074.8	15993259	15995811	+	1519	protein_coding	nitrilase 3
842453	1661.26	1461.96	0.182942	0.0201473	0.277055	TIM13	NC_003070.9	22718462	22719535	-	761	protein_coding	translocase of the inner mitochondrial membrane 13
837486	10972.6	9664.7	0.182908	1.77059e-05	0.00159189	F14J9.25	NC_003070.9	3106367	3107801	+	872	protein_coding	Translation protein SH3-like family protein
823640	701.566	617.712	0.182905	0.026203	0.322288	AT3G45050	NC_003074.8	16475957	16477524	+	1044	protein_coding	transmembrane protein
830837	1004.41	884.283	0.182597	0.0136731	0.222632	F17I14.40	NC_003076.8	3035030	3036596	-	798	protein_coding	Ribosomal protein L17 family protein
828287	820.097	721.922	0.182504	0.0228789	0.299007	APG8A	NC_003075.7	11655562	11657034	+	945	protein_coding	Ubiquitin-like superfamily protein
823777	887.256	781.252	0.182209	0.0263473	0.323581	F18L15.40	NC_003074.8	17019785	17020428	-	644	protein_coding	Histone superfamily protein
823896	3099.28	2732.3	0.182111	0.000173116	0.010084	G3Pp1	NC_003074.8	17472297	17475274	-	2800	protein_coding	putative glycerol-3-phosphate transporter 1
823650	39968.8	35244.2	0.181568	5.66805e-05	0.004186	LOX2	NC_003074.8	16525245	16529352	+	3252	protein_coding	lipoxygenase 2
821881	1263.93	1115.12	0.181484	0.00534453	0.121449	CFM3A	NC_003074.8	8203393	8207419	+	2977	protein_coding	CRM family member 3A
829381	1162.8	1026.22	0.181254	0.0119098	0.205877	F8B4.160	NC_003075.7	15662266	15665032	-	2140	protein_coding	choice-of-anchor C domain protein%2C putative (Protein of unknown function%2C DUF642)
843420	2929.75	2584.92	0.180553	0.00152102	0.0530657	MLP28	NC_003070.9	26709889	26711587	-	1522	protein_coding	MLP-like protein 28
827375	16445.4	14511.7	0.180462	1.39336e-05	0.00129497	DL4385C	NC_003075.7	9399865	9401408	-	999	protein_coding	Ribosomal protein L23/L15e family protein
837714	756.11	666.664	0.180376	0.0272487	0.329743	F25C20.15	NC_003070.9	3945584	3946757	+	1174	protein_coding	senescence regulator (Protein of unknown function%2C DUF584)
826770	1569.82	1385.84	0.18032	0.00295133	0.0815089	OSM34	NC_003075.7	7024852	7026224	-	1121	protein_coding	osmotin 34
838712	795.182	701.703	0.179603	0.0290406	0.338773	T22I11.2	NC_003070.9	7407931	7413295	-	4186	protein_coding	eukaryotic translation initiation factor 2 (eIF-2) family protein
818078	1688.26	1489.35	0.179591	0.00622276	0.133866	T4C15.21	NC_003071.7	14805639	14807406	-	877	protein_coding	Single hybrid motif superfamily protein
835938	1861.18	1643.31	0.179536	0.00210558	0.0662217	NdhN	NC_003076.8	23560568	23562001	-	1274	protein_coding	oxidoreductases%2C acting on NADH or NADPH%2C quinone or similar compound as acceptor
839111	3327.66	2936.74	0.17947	0.00756557	0.150447	AT1G25275	NC_003070.9	8860527	8861522	+	820	protein_coding	thionin-like protein
839941	651.592	575.096	0.179402	0.0366515	0.381577	EMB2279	NC_003070.9	10846513	10850724	+	3391	protein_coding	pentatricopeptide (PPR) repeat-containing protein
817083	10451	9227.74	0.179301	0.000150889	0.00923116	F13B15.11	NC_003071.7	10829854	10831655	-	1604	protein_coding	2-oxoglutarate (2OG) and Fe(II)-dependent oxygenase superfamily protein
841996	19411.7	17144.6	0.179255	1.94416e-06	0.000253246	CPN60B	NC_003070.9	20715563	20719261	-	2545	protein_coding	chaperonin 60 beta
821143	847.116	747.036	0.179111	0.0485926	0.43641	PnsL3	NC_003074.8	168408	169662	+	988	protein_coding	PsbQ-like 1
824323	20442.4	18054.9	0.178997	0.0013801	0.0499584	LTP5	NC_003074.8	19138338	19139423	-	979	protein_coding	lipid transfer protein 5
821584	5784.47	5108.78	0.178989	0.000174147	0.0101085	Reactive_Intermediate_Deaminase_A	NC_003074.8	7109862	7111929	-	1163	protein_coding	endoribonuclease L-PSP family protein
821175	611.758	540.422	0.178651	0.0398019	0.397481	SRG3	NC_003074.8	348167	350010	-	1525	protein_coding	senescence-related gene 3
820798	877.413	774.763	0.178558	0.0339664	0.367981	APG8H	NC_003074.8	5273526	5275095	-	992	protein_coding	Ubiquitin-like superfamily protein
818599	1626.85	1438.27	0.178329	0.00493688	0.115192	LHCB4.3	NC_003071.7	16745628	16747424	+	1448	protein_coding	light harvesting complex photosystem II
820666	675.461	597.411	0.17817	0.0385511	0.39065	AT3G14430	NC_003074.8	4824158	4824913	-	653	protein_coding	GRIP/coiled-coil protein
837313	643.809	569.385	0.178161	0.0374458	0.385739	NF-YC10	NC_003070.9	2473165	2475128	-	1434	protein_coding	nuclear factor Y%2C subunit C10
2745591	721.993	638.162	0.17798	0.0330918	0.36213	AT2G41945	NC_003071.7	17509069	17513064	-	1284	protein_coding	transmembrane protein
832031	2171.67	1918.73	0.177961	0.00303079	0.0828735	T24G5.10	NC_003076.8	6411443	6413311	-	1636	protein_coding	Eukaryotic aspartyl protease family protein
829853	3685.63	3258.89	0.177844	0.00111501	0.0424037	HSF4	NC_003075.7	17440177	17442151	+	1783	protein_coding	heat shock factor 4
841044	1198.41	1060.14	0.17735	0.00923588	0.172448	SIAR1	NC_003070.9	16913994	16917053	-	1656	protein_coding	nodulin MtN21 /EamA-like transporter family protein
828889	691.795	611.397	0.177049	0.0329491	0.361318	ISI1	NC_003075.7	13841639	13843653	+	1139	protein_coding	binding protein
815558	1733.75	1534.35	0.176805	0.00999838	0.182564	F15K19.1	NC_003071.7	4310321	4312162	-	1842	protein_coding	Bifunctional inhibitor/lipid-transfer protein/seed storage 2S albumin superfamily protein
836661	4007.03	3545.52	0.176129	0.000474457	0.0226737	H3.1	NC_003076.8	26119859	26120581	-	723	protein_coding	Histone superfamily protein
836635	2304.99	2040.92	0.176064	0.0021986	0.0686705	ACX2	NC_003076.8	26009521	26012684	-	2682	protein_coding	acyl-CoA oxidase 2
827273	3516.21	3112.06	0.176021	0.000746751	0.0316757	DI21	NC_003075.7	9028262	9029477	+	918	protein_coding	drought-induced 21
830005	903.816	800.313	0.175943	0.0213905	0.287157	F20M13.50	NC_003075.7	18006288	18007372	+	728	protein_coding	transmembrane protein
837538	618.556	546.927	0.175871	0.0456393	0.42486	ERG28	NC_003070.9	3273753	3275953	+	931	protein_coding	ergosterol biosynthesis protein
842585	817.976	723.536	0.175538	0.030076	0.342818	AT1G62850	NC_003070.9	23271703	23274340	-	1771	protein_coding	Class I peptide chain release factor
831444	738.055	653.542	0.1755	0.0426412	0.40941	F1N13.10	NC_003076.8	5182367	5184948	-	2582	protein_coding	glycosyl hydrolase family 81 protein
831406	1004.85	889.793	0.175218	0.0139818	0.225001	BCCP2	NC_003076.8	5038563	5040840	+	1563	protein_coding	biotin carboxyl carrier protein 2
835466	2604.85	2307.78	0.174471	0.000655173	0.0289027	DEHYDRATASE-ENOLASE-PHOSPHATASE-COMPLEX_1	NC_003076.8	21860860	21865150	-	2588	protein_coding	haloacid dehalogenase-like hydrolase family protein
827495	1440.96	1278.17	0.174383	0.0135166	0.222176	DL4905C	NC_003075.7	9866977	9869752	-	1692	protein_coding	Peptidase S41 family protein
841875	1103.95	978.95	0.174357	0.0131051	0.218766	ICDH	NC_003070.9	20283326	20286786	+	1830	protein_coding	isocitrate dehydrogenase
820024	3689.84	3268.35	0.174253	0.00254603	0.0741186	LTP6	NC_003074.8	2664069	2664888	-	726	protein_coding	lipid transfer protein 6
825355	2164.95	1919.5	0.174209	0.00226873	0.069503	F21F14.7	NC_003074.8	22879720	22881775	-	2056	protein_coding	Eukaryotic aspartyl protease family protein
843767	3869.22	3427.49	0.174179	0.0029501	0.0815089	F1O17.6	NC_003070.9	27928171	27929537	-	654	protein_coding	Ribosomal protein L35Ae family protein
819883	3493.4	3096.64	0.174092	0.000188662	0.0107332	AT3G06980	NC_003074.8	2201432	2205171	+	2954	protein_coding	DEA(D/H)-box RNA helicase family protein
824012	1462.12	1296.5	0.173962	0.00558651	0.124414	KING1	NC_003074.8	17987378	17989763	+	1627	protein_coding	SNF1-related protein kinase regulatory subunit gamma 1
819931	4655.97	4128.93	0.173898	0.00361292	0.0929526	YLMG1-1	NC_003074.8	2379128	2380429	+	1302	protein_coding	YGGT family protein
823669	1455.57	1290.85	0.173777	0.00459279	0.10928	AT3G45310	NC_003074.8	16628210	16630570	-	1668	protein_coding	Cysteine proteinases superfamily protein
830522	2601.84	2305.71	0.173695	0.00258909	0.074893	NUDX27	NC_003076.8	1936339	1938134	+	1035	protein_coding	nudix hydrolase homolog 27
817103	1240.57	1100.02	0.173362	0.00868876	0.166364	AT2G25625	NC_003071.7	10906215	10907350	+	1057	protein_coding	histone deacetylase-like protein
825372	667.715	592.433	0.173339	0.0406091	0.401026	OMTF3	NC_003074.8	22957054	22959018	-	1245	protein_coding	S-adenosyl-L-methionine-dependent methyltransferases superfamily protein
824914	823.857	730.409	0.173036	0.0392274	0.395185	AT3G57470	NC_003074.8	21269149	21276017	-	3483	protein_coding	Insulinase (Peptidase family M16) family protein
831469	856.064	759.368	0.172855	0.0282064	0.334846	T21H19.40	NC_003076.8	5265473	5268078	+	1934	protein_coding	alpha/beta-Hydrolases superfamily protein
830751	649.835	577.363	0.172357	0.0492149	0.439471	F8L15.2	NC_003076.8	2755144	2758540	-	2022	protein_coding	Duplicated homeodomain-like superfamily protein
827089	2218.07	1969.37	0.172202	0.0022248	0.0687942	HCD1	NC_003075.7	8306590	8307934	-	1345	protein_coding	3-hydroxyacyl-CoA dehydratase 1
831282	11062.4	9817.91	0.171911	0.00123763	0.0464484	EMB3137	NC_003076.8	4617218	4618981	-	1567	protein_coding	Ribosomal protein S13/S18 family
835919	3335.24	2959.44	0.171698	0.00722516	0.14612	TIL	NC_003076.8	23500061	23501416	-	1272	protein_coding	temperature-induced lipocalin
838256	3644.71	3234.42	0.171594	0.00230219	0.0703976	F17F16.17	NC_003070.9	5764807	5765798	-	894	protein_coding	transmembrane protein
839489	6682.05	5935.67	0.171163	7.55395e-05	0.00531766	LIN2	NC_003070.9	868853	871308	-	1743	protein_coding	Coproporphyrinogen III oxidase
828770	2337.04	2074.43	0.171078	0.00443962	0.107218	DEK-domain_containing_protein_3	NC_003075.7	13430405	13435770	-	2983	protein_coding	DEK domain-containing chromatin associated protein
816723	12160.4	10799.9	0.170982	2.80328e-05	0.00231873	MGP1	NC_003071.7	9320190	9322867	-	1242	protein_coding	MALE GAMETOPHYTE DEFECTIVE 1
837849	880.494	782.027	0.170591	0.0244127	0.30947	ATAN11	NC_003070.9	4394897	4396291	-	1395	protein_coding	Transducin/WD40 repeat-like superfamily protein
832454	3271.54	2906.15	0.170572	0.000481757	0.0229014	MRO11.7	NC_003076.8	8058568	8063286	+	3354	protein_coding	GPI-anchored adhesin-like protein
6241216	1298.09	1152.82	0.170505	0.0162239	0.246458	AT3G49601	NC_003074.8	18387267	18389571	-	2142	protein_coding	pre-mRNA-splicing factor
831375	4483.26	3982.15	0.170377	0.00387299	0.0978358	GASA4	NC_003076.8	4944816	4946299	+	996	protein_coding	GAST1 protein homolog 4
821399	3996.83	3553.65	0.169785	0.000243831	0.013182	AT3G18680	NC_003074.8	6427403	6429692	+	1421	protein_coding	Amino acid kinase family protein
816849	2501	2222.67	0.169554	0.00768904	0.151971	GH3.3	NC_003071.7	9863855	9866562	-	2118	protein_coding	Auxin-responsive GH3 family protein
819969	1662.32	1478.05	0.169448	0.00482482	0.112843	OBE1	NC_003074.8	2484454	2487126	+	2516	protein_coding	potyvirus VPg interacting protein (DUF1423)
831907	11376.2	10114.7	0.169322	7.34316e-05	0.00521364	AT5G02450	NC_003076.8	533058	534729	+	805	protein_coding	Ribosomal protein L36e family protein
824632	860.749	764.652	0.169246	0.0433268	0.413087	TTN8	NC_003074.8	20235506	20244046	+	4314	protein_coding	Structural maintenance of chromosomes (SMC) family protein
827519	1205.87	1072.27	0.169192	0.0196179	0.27318	T6K21.120	NC_003075.7	9965742	9967013	+	1105	protein_coding	Tetratricopeptide repeat (TPR)-like superfamily protein
842666	1400.94	1246.95	0.168804	0.00972336	0.179692	F2K11.3	NC_003070.9	23583196	23585784	-	1780	protein_coding	hypothetical protein
830157	4112.7	3659.83	0.168351	0.000197684	0.0111614	DJA5	NC_003075.7	18533734	18536618	+	2023	protein_coding	Molecular chaperone Hsp40/DnaJ family protein
827077	1165.24	1035.91	0.168222	0.0379977	0.387783	AT4G14342	NC_003075.7	8253536	8255604	-	1089	protein_coding	Splicing factor 3B subunit 5/RDS3 complex subunit 10
825183	1153.77	1027.82	0.168144	0.0204317	0.279109	BGLU16	NC_003074.8	22210026	22213882	+	2094	protein_coding	beta glucosidase 16
828289	1212.75	1078.23	0.167989	0.024124	0.308202	F1N20.100	NC_003075.7	11659563	11660919	-	780	protein_coding	tyrosine sulfotransferase-like protein
830424	1911.13	1700	0.167931	0.0385963	0.39065	DREB2A	NC_003076.8	1602205	1604112	+	1651	protein_coding	DRE-binding protein 2A
819315	1297.57	1155.13	0.167898	0.00905549	0.170602	F14M4.16	NC_003071.7	19317126	19319397	+	2076	protein_coding	calcium/calcium/calmodulin-dependent Serine/Threonine-kinase
819172	1618.91	1441.2	0.167816	0.00507446	0.117573	SAP18	NC_003071.7	18799528	18801471	-	960	protein_coding	SIN3 associated polypeptide P18
832536	3625.07	3226.23	0.16768	0.00053689	0.0249208	HP30-2	NC_003076.8	8437024	8439104	+	1124	protein_coding	Mitochondrial import inner membrane translocase subunit Tim17/Tim22/Tim23 family protein
818299	29515	26282.7	0.167383	0.000126598	0.00815449	F3G5.1	NC_003071.7	15634466	15636522	-	1488	protein_coding	RNA-binding (RRM/RBD/RNP motifs) family protein
819553	1034.05	921.051	0.167284	0.0266812	0.325267	T11I18.9	NC_003074.8	1031660	1033237	+	1095	protein_coding	NAD(P)-binding Rossmann-fold superfamily protein
826900	2503.1	2230.28	0.166952	0.00142048	0.051196	ENODL19	NC_003075.7	7544381	7545512	-	923	protein_coding	early nodulin-like protein 19
836273	1199.78	1070.08	0.166698	0.0307058	0.347446	K11J9.8	NC_003076.8	24739026	24741401	-	2301	protein_coding	Major facilitator superfamily protein
829150	5314.54	4735.14	0.166645	0.000441316	0.021347	XTH24	NC_003075.7	14819192	14820595	-	1210	protein_coding	xyloglucan endotransglucosylase/hydrolase 24
820306	1129.96	1006.83	0.166631	0.0200007	0.276187	PIRL9	NC_003074.8	3551759	3554843	-	2219	protein_coding	plant intracellular ras group-related LRR 9
842945	1312.94	1170.55	0.166528	0.0168875	0.252488	BGLU22	NC_003070.9	24706512	24709996	-	2081	protein_coding	Glycosyl hydrolase superfamily protein
831223	2852.66	2541.23	0.166456	0.00254455	0.0741186	MXE10.7	NC_003076.8	4447259	4448675	-	1002	protein_coding	Acyl-CoA N-acyltransferases (NAT) superfamily protein
843365	1073.73	957.532	0.166102	0.035917	0.376537	TPS8	NC_003070.9	26470795	26474833	-	3349	protein_coding	trehalose-6-phosphatase synthase S8
834667	2594.64	2312.02	0.16593	0.0012464	0.0464484	LARP6a	NC_003076.8	18755280	18758333	+	1662	protein_coding	RNA-binding protein
838554	1536.23	1370.51	0.165738	0.011603	0.202906	CLH1	NC_003070.9	6803486	6805092	-	1454	protein_coding	chlorophyllase 1
835183	1183.87	1056.1	0.165163	0.0203034	0.278276	FSD2	NC_003076.8	20773235	20775739	-	1544	protein_coding	Fe superoxide dismutase 2
831463	927.761	826.812	0.164842	0.0490703	0.438794	F1N13.200	NC_003076.8	5246080	5247442	+	602	protein_coding	Cytochrome c oxidase biogenesis protein Cmc1-like protein
820163	1195.61	1066.86	0.164721	0.017154	0.254633	AT3G10020	NC_003074.8	3090806	3091922	-	1117	protein_coding	plant/protein
836393	2508.38	2239.82	0.164234	0.00651026	0.13683	MQB2.4	NC_003076.8	25191402	25195071	+	2029	protein_coding	Integral membrane HPP family protein
830736	1249.38	1114.8	0.164076	0.0123582	0.210332	AGAL1	NC_003076.8	2694669	2697781	-	1668	protein_coding	alpha-galactosidase 1
824862	1193.5	1064.6	0.163717	0.0199224	0.275566	SIP2%3B1	NC_003074.8	21078297	21079925	-	1284	protein_coding	small and basic intrinsic protein 2%3B1
835355	1046.74	934.482	0.163352	0.0417087	0.406296	F6N7.27	NC_003076.8	21390412	21391561	-	1150	protein_coding	transmembrane protein%2C putative (DUF3464)
829844	991.338	886.033	0.163285	0.0276009	0.332082	LEJ2	NC_003075.7	17390626	17393479	-	1362	protein_coding	Cystathionine beta-synthase (CBS) family protein
835318	1248.05	1114.3	0.163012	0.0187051	0.266069	K24M7.17	NC_003076.8	21281569	21282806	+	1034	protein_coding	transmembrane protein
834300	1968.83	1757.36	0.162834	0.0148319	0.233014	SCP2	NC_003076.8	17194170	17196093	-	843	protein_coding	sterol carrier protein 2
825091	1025.19	915.094	0.162675	0.0309132	0.348354	PRN	NC_003074.8	21893812	21895789	+	1545	protein_coding	pirin
841040	1167.59	1041.95	0.16258	0.0289846	0.338773	T12C22.3	NC_003070.9	16896679	16898645	-	1075	protein_coding	Adenine nucleotide alpha hydrolases-like superfamily protein
836651	2066.27	1846.66	0.162529	0.00315847	0.0850986	MQN23.21	NC_003076.8	26080222	26083066	-	1024	protein_coding	RNA-binding (RRM/RBD/RNP motifs) family protein
833992	2173.62	1941.33	0.162474	0.00315767	0.0850986	TRX2	NC_003076.8	15990687	15991978	-	697	protein_coding	thioredoxin 2
817955	1076.31	961.406	0.162357	0.0253381	0.315401	AT2G33855	NC_003071.7	14324309	14325205	-	897	protein_coding	transmembrane protein
822168	5819.25	5198.25	0.162344	0.00980367	0.180162	AOC2	NC_003074.8	9406669	9408071	+	1300	protein_coding	allene oxide cyclase 2
837877	1586.46	1418.92	0.161802	0.0146424	0.231811	F3F19.21	NC_003070.9	4498764	4501624	+	2307	protein_coding	RNA-binding (RRM/RBD/RNP motifs) family protein
834768	1132.15	1011.8	0.161744	0.0233413	0.302041	ERF2	NC_003076.8	19171643	19172956	-	1314	protein_coding	ethylene responsive element binding factor 2
831707	1727.94	1543.44	0.161588	0.0174101	0.256469	F7A7.170	NC_003076.8	242450	244111	-	1188	protein_coding	Tautomerase/MIF superfamily protein
836726	870.588	778.615	0.161408	0.0317025	0.353644	K2A18.2	NC_003076.8	26385348	26387447	+	1497	protein_coding	GTP binding protein
843109	775.737	693.285	0.161285	0.0485774	0.43641	FXG1	NC_003070.9	25431549	25433091	-	1394	protein_coding	alpha-fucosidase 1
842563	2958.78	2646.14	0.161252	0.0014956	0.0526786	F23N19.3	NC_003070.9	23199612	23203808	+	3693	protein_coding	Glycosyl hydrolases family 32 protein
830704	987.962	884.097	0.161157	0.0251039	0.31414	ASPGA1	NC_003076.8	2592976	2594701	-	1537	protein_coding	N-terminal nucleophile aminohydrolases (Ntn hydrolases) superfamily protein
834765	6526.71	5837.09	0.160943	9.70437e-05	0.00657949	MQL5.4	NC_003076.8	19164184	19166135	-	1009	protein_coding	Ribosomal protein L19 family protein
814896	5048.56	4514.54	0.160732	0.00391455	0.098417	SPR1	NC_003071.7	1120787	1122055	+	1152	protein_coding	spiral1
818343	10831.5	9689.07	0.160729	3.71919e-05	0.00294385	F13M22.16	NC_003071.7	15795213	15797059	-	1328	protein_coding	NAD(P)-binding Rossmann-fold superfamily protein
835004	2881.26	2579.71	0.160462	0.0159279	0.243526	K7J8.12	NC_003076.8	20048239	20049776	+	1538	protein_coding	hypothetical protein
839781	7490.45	6707.38	0.159436	8.79134e-05	0.00600971	F28N24.22	NC_003070.9	10149791	10151407	+	819	protein_coding	Ribosomal protein L34
3768810	1765.95	1580.8	0.159018	0.0132897	0.220098	AT3G13882	NC_003074.8	4574521	4576107	+	919	protein_coding	Ribosomal protein L34
831631	894.95	801.324	0.159	0.033842	0.36704	K10A8.130	NC_003076.8	5816678	5818472	-	1138	protein_coding	glycine/proline-rich protein
822349	2007.36	1798.22	0.158746	0.00398256	0.0998235	G6PD5	NC_003074.8	10083009	10086798	-	2253	protein_coding	glucose-6-phosphate dehydrogenase 5
825168	1749.15	1567.83	0.158394	0.0089191	0.169596	AT3G59980	NC_003074.8	22154244	22155641	-	1177	protein_coding	Nucleic acid-binding%2C OB-fold-like protein
843703	1077.04	965.875	0.157344	0.0228253	0.298733	ALPHA_DOX2	NC_003070.9	27703944	27707657	-	2663	protein_coding	alpha dioxygenase
824813	1671.15	1499.14	0.157214	0.00834073	0.161687	AT3G56460	NC_003074.8	20932791	20934540	-	1400	protein_coding	GroES-like zinc-binding alcohol dehydrogenase family protein
824083	5139.22	4610.26	0.157199	0.0084291	0.16252	AT3G49220	NC_003074.8	18249663	18253911	+	3980	protein_coding	Plant invertase/pectin methylesterase inhibitor superfamily
843700	2407.86	2159.02	0.157127	0.00233136	0.0708801	AT1G73655	NC_003070.9	27690350	27691819	-	861	protein_coding	FKBP-like peptidyl-prolyl cis-trans isomerase family protein
827734	1187.91	1065.05	0.156558	0.0193515	0.271528	T16H5.240	NC_003075.7	10784347	10786556	-	1673	protein_coding	Glutathione S-transferase family protein
820876	3669.66	3294.68	0.155826	0.00100933	0.0394735	EMB2083	NC_003074.8	5520880	5525150	-	3093	protein_coding	AAA-type ATPase family protein
837129	1934.99	1736.73	0.155713	0.00590586	0.128355	F9P14.6	NC_003070.9	1894289	1897027	-	1111	protein_coding	Peptidase S24/S26A/S26B/S26C family protein
835257	4599.76	4130.22	0.155665	0.000637508	0.0282742	PGM	NC_003076.8	21063298	21068327	-	2499	protein_coding	phosphoglucomutase
818280	15580.9	13991.9	0.155185	0.000222208	0.0122533	PAL1	NC_003071.7	15557367	15560755	-	2931	protein_coding	PHE ammonia lyase 1
831344	2476.65	2224.98	0.155074	0.00328586	0.0875755	A-stimulated_in_Arabidopsis_14	NC_003076.8	4826141	4828384	+	1996	protein_coding	Gibberellin-regulated family protein
828480	917.241	823.48	0.155061	0.0327504	0.360233	3xHMG-box2	NC_003075.7	12390167	12392710	+	1626	protein_coding	HMG (high mobility group) box protein
819621	844.443	758.53	0.154758	0.0447017	0.419759	WDL1	NC_003074.8	1258519	1260871	+	1729	protein_coding	WVD2-like 1
840141	10232	9192.06	0.154324	0.00805258	0.157092	F5D14.25	NC_003070.9	11739304	11740399	-	829	protein_coding	Single hybrid motif superfamily protein
840230	797.55	717.087	0.154296	0.0473199	0.431105	F10C21.5	NC_003070.9	12091780	12096486	+	2999	protein_coding	ATP-dependent Clp protease
844353	11762.7	10569.9	0.154138	0.000188946	0.0107332	F18B13.21	NC_003070.9	30140912	30142697	-	1475	protein_coding	Tetratricopeptide repeat (TPR)-like superfamily protein
842120	1810.74	1628.38	0.154135	0.0170424	0.253993	PAP1	NC_003070.9	21233555	21235292	-	1109	protein_coding	production of anthocyanin pigment 1
817261	1701.01	1529.53	0.153565	0.0079337	0.155322	PAP12	NC_003071.7	11621222	11623618	-	1768	protein_coding	purple acid phosphatase 12
837773	1031.29	927.388	0.153515	0.0313041	0.351094	FMO	NC_003070.9	4137511	4140158	+	1981	protein_coding	Flavin-binding monooxygenase family protein
821370	3895.26	3502.01	0.153061	0.00158646	0.054225	AT3G18410	NC_003074.8	6323143	6324579	+	1199	protein_coding	NADH dehydrogenase ubiquinone 1 beta subcomplex subunit 10-B-like protein (Complex I subunit NDUFS6)
820887	2599.12	2339.05	0.153041	0.0109027	0.193597	NSP1	NC_003074.8	5566083	5568545	+	2061	protein_coding	nitrile specifier protein 1
824462	8346.83	7509.17	0.15285	0.000745809	0.0316757	AT3G52960	NC_003074.8	19639549	19640710	+	1162	protein_coding	Thioredoxin superfamily protein
824572	8553.3	7694.29	0.152721	0.000335218	0.0169644	HCEF1	NC_003074.8	20016837	20018822	+	1652	protein_coding	high cyclic electron flow 1
836666	927.67	834.349	0.152632	0.0492256	0.439471	HB25	NC_003076.8	26136002	26137554	+	1553	protein_coding	homeobox protein 25
825107	1173.56	1056.63	0.15251	0.026842	0.326056	FTA	NC_003074.8	21944170	21946007	+	1246	protein_coding	farnesyltransferase A
828326	2706.18	2433.96	0.151981	0.0292671	0.339282	AT4G22310	NC_003075.7	11791321	11793137	+	948	protein_coding	Uncharacterized protein family (UPF0041)
831998	2743.15	2467.84	0.151977	0.0069037	0.142514	F17K4.50	NC_003076.8	6266974	6268638	+	774	protein_coding	Cox19-like CHCH family protein
834296	1802.24	1622.11	0.151772	0.00831616	0.161472	MBD2.4	NC_003076.8	17181412	17182743	-	1240	protein_coding	Thioredoxin superfamily protein
838103	2427.32	2184.62	0.151765	0.00716226	0.145464	MBD10	NC_003070.9	5275616	5277869	-	1829	protein_coding	methyl-CPG-binding domain 10
843043	1479.43	1332.14	0.151321	0.0168956	0.252488	LINC1	NC_003070.9	25151211	25156389	-	4106	protein_coding	little nuclei1
841528	4075.13	3668.4	0.151209	0.00306321	0.0833582	HTA10	NC_003070.9	18926811	18927746	+	839	protein_coding	histone H2A 10
843056	3061.18	2755.98	0.15091	0.00357768	0.092425	F1N21.17	NC_003070.9	25235271	25236878	+	869	protein_coding	NADH-ubiquinone oxidoreductase
824054	17531.9	15792.2	0.150836	5.2813e-05	0.00395333	EMB1080	NC_003074.8	18140771	18142281	-	821	protein_coding	Nucleic acid-binding%2C OB-fold-like protein
839644	2336.23	2103.27	0.150807	0.00976286	0.180034	T17H3.3	NC_003070.9	9562487	9564031	-	943	protein_coding	ubiquitin-fold modifier-conjugating enzyme
833949	1887.13	1700.47	0.150613	0.0073481	0.148243	MUL8.23	NC_003076.8	15826017	15828035	-	1592	protein_coding	hypothetical protein (DUF1997)
829347	3027.97	2728.36	0.150602	0.00218295	0.0683949	VAMP711	NC_003075.7	15525979	15527926	-	1363	protein_coding	vesicle-associated membrane protein 711
836459	6348.73	5720.89	0.150556	0.00288491	0.0802102	ADK1	NC_003076.8	25392920	25394907	-	1185	protein_coding	adenylate kinase 1
818524	5695.76	5131.32	0.150021	0.0292982	0.339282	F12L6.5	NC_003071.7	16450554	16451878	-	737	protein_coding	Ribosomal L29 family protein
832500	2605.5	2347.6	0.149822	0.00708493	0.144699	PTAC7	NC_003076.8	8277700	8279400	+	861	protein_coding	plastid transcriptionally active7
821891	953.567	859.687	0.148968	0.0405739	0.401026	ETR2	NC_003074.8	8254559	8257888	+	3233	protein_coding	Signal transduction histidine kinase%2C hybrid-type%2C ethylene sensor
842072	6386.21	5762.45	0.148606	0.00411452	0.101896	F14G9.19	NC_003070.9	21028137	21030684	+	1933	protein_coding	Phosphoglycerate kinase family protein
835296	1147.8	1035.04	0.148586	0.0276244	0.332082	I-2	NC_003076.8	21202549	21204816	-	1694	protein_coding	phosphoprotein phosphatase inhibitor
834184	1356.63	1223.75	0.148408	0.0404823	0.401026	CIP1	NC_003076.8	16725753	16732847	+	5613	protein_coding	COP1-interactive protein 1
817604	1482.13	1338.65	0.14733	0.0190479	0.268462	DAD1-Like_Lipase_3	NC_003071.7	13014530	13017329	+	2800	protein_coding	alpha/beta-Hydrolases superfamily protein
842742	1328.58	1198.62	0.147314	0.0287844	0.337187	AT1G64355	NC_003070.9	23885982	23887323	+	1342	protein_coding	1-acyl-sn-glycerol-3-phosphate acyltransferase
829124	4791.13	4324.38	0.147266	0.00678045	0.140739	F6G3.40	NC_003075.7	14672669	14674225	+	915	protein_coding	ATP-dependent RNA helicase
831679	5492.11	4960.21	0.147151	0.0029795	0.0820131	MED24.18	NC_003076.8	1038381	1041480	-	1340	protein_coding	Thioredoxin family protein
831853	6028.84	5443.12	0.147088	0.00208225	0.0656973	T22P11.200	NC_003076.8	587392	588859	+	972	protein_coding	Ribosomal L29 family protein
828460	21363.8	19298.2	0.146796	0.00199436	0.0640634	CORI3	NC_003075.7	12310379	12313212	+	2310	protein_coding	Tyrosine transaminase family protein
839378	3330.94	3009.31	0.146577	0.00234551	0.0708801	ABCI18	NC_003070.9	991106	993126	+	1239	protein_coding	non-intrinsic ABC protein 4
819160	1423.83	1285.6	0.146519	0.0264666	0.323993	F17K2.5	NC_003071.7	18755045	18756302	-	816	protein_coding	coiled-coil protein
828523	11352.7	10258.1	0.146299	0.00190622	0.0617116	VEP1	NC_003075.7	12564945	12566755	+	1722	protein_coding	NAD(P)-binding Rossmann-fold superfamily protein
844294	4018.41	3632.98	0.146182	0.0115757	0.20284	FTSH12	NC_003070.9	29926624	29932585	+	3742	protein_coding	FTSH protease 12
826535	1415.99	1279.75	0.146148	0.0247219	0.311718	CINV2	NC_003075.7	6021160	6024042	-	2281	protein_coding	cytosolic invertase 2
836413	1120.35	1013.08	0.146065	0.0353465	0.373963	MQB2.25	NC_003076.8	25254821	25256619	+	1388	protein_coding	SGNH hydrolase-type esterase superfamily protein
837833	2516.3	2273.13	0.146014	0.00574807	0.126956	EMB1586	NC_003070.9	4351019	4353797	+	2539	protein_coding	P-loop containing nucleoside triphosphate hydrolases superfamily protein
826724	2733.6	2469.94	0.145827	0.00453975	0.108685	BTI2	NC_003075.7	6837911	6840036	-	1539	protein_coding	VIRB2-interacting protein 2
830700	3061.29	2766.16	0.145785	0.00521904	0.119088	T22D6.4	NC_003076.8	2580422	2582817	+	1237	protein_coding	furry
835660	1532.64	1384.9	0.145087	0.0248365	0.312449	MDF20.10	NC_003076.8	22538556	22543474	+	2887	protein_coding	DEK domain-containing chromatin associated protein
824347	3063.53	2771.91	0.144669	0.0041254	0.102013	ACX4	NC_003074.8	19225360	19229341	-	1937	protein_coding	acyl-CoA oxidase 4
830458	3513.74	3179.84	0.144603	0.00406504	0.10143	EGY2	NC_003076.8	1723687	1727068	-	2216	protein_coding	ethylene-dependent gravitropism-deficient and yellow-green-like 2
823555	2292.89	2073.27	0.144563	0.0285474	0.336024	NIT2	NC_003074.8	15983199	15985535	+	1535	protein_coding	nitrilase 2
831923	2546.74	2304.7	0.144461	0.00980586	0.180162	T22P11.120	NC_003076.8	564085	565925	-	1275	protein_coding	RNA-binding (RRM/RBD/RNP motifs) family protein
828577	2347.38	2124.69	0.144353	0.0119976	0.206961	F22K18.50	NC_003075.7	12757958	12760934	-	1528	protein_coding	Rhodanese/Cell cycle control phosphatase superfamily protein
837797	5828.01	5272.84	0.144221	0.000720712	0.0308879	CLP2	NC_003070.9	4223030	4225254	+	1209	protein_coding	CLP protease proteolytic subunit 2
836476	6780.65	6137.12	0.14412	0.00270566	0.0766664	GSA1	NC_003076.8	25451800	25453845	+	1960	protein_coding	glutamate-1-semialdehyde-2%2C1-aminomutase
821994	1643.92	1488.19	0.144074	0.03735	0.385693	AT3G24080	NC_003074.8	8694867	8697142	-	2276	protein_coding	KRR1 family protein
843950	6449.79	5836.53	0.14391	0.000674611	0.0296024	ERD14	NC_003070.9	28586663	28587931	-	1182	protein_coding	Dehydrin family protein
830635	3586.39	3246.03	0.143555	0.00556065	0.124414	GDH2	NC_003076.8	2355759	2358241	+	2019	protein_coding	glutamate dehydrogenase 2
820043	25841.6	23396.5	0.14353	0.00716406	0.145464	LHCB4.2	NC_003074.8	2717557	2718923	+	1367	protein_coding	light harvesting complex photosystem II
835527	4641.19	4201.48	0.143518	0.0121039	0.207712	HL	NC_003076.8	22085998	22088094	+	1665	protein_coding	HAL2-like protein
828640	4733.99	4285.66	0.143361	0.00141414	0.0510788	T30C3.40	NC_003075.7	12972685	12974963	+	1162	protein_coding	Double Clp-N motif protein
823438	3873.32	3506.17	0.143059	0.0082919	0.16138	AT3G43520	NC_003074.8	15405984	15407949	+	1077	protein_coding	Transmembrane proteins 14C
3768278	6781.7	6141.87	0.143017	0.00205551	0.065519	SADHU1-1	NC_003071.7	4005995	4007044	-	1050	pseudogene	hypothetical protein
836470	2826.64	2559.36	0.142964	0.00438715	0.106417	GAMMA_CAL1	NC_003076.8	25423967	25425871	+	1186	protein_coding	gamma carbonic anhydrase like 1
820931	5675.13	5141.87	0.142222	0.00126994	0.0469818	AT3G16780	NC_003074.8	5708826	5710579	+	1116	protein_coding	Ribosomal protein L19e family protein
836809	10923.1	9901.13	0.141929	0.00172324	0.0578247	SDH1-1	NC_003076.8	26653607	26657696	+	2546	protein_coding	succinate dehydrogenase 1-1
841058	2670.8	2422.27	0.140764	0.00591225	0.128355	T12C22.21	NC_003070.9	16982904	16984444	-	1138	protein_coding	transmembrane protein
837685	4739.72	4300.56	0.14048	0.00244894	0.0728648	MORF9	NC_003070.9	3847220	3849224	+	1038	protein_coding	plastid developmental protein DAG
836871	12735.5	11555.7	0.140462	0.014815	0.233014	ARA12	NC_003076.8	26871891	26874850	-	2960	protein_coding	Subtilase family protein
819661	1391.21	1262.84	0.140385	0.0305706	0.346628	T9J14.5	NC_003074.8	1387175	1388831	-	925	protein_coding	Transport protein particle (TRAPP) component
835945	12513.3	11353.2	0.140357	0.000542272	0.0249895	MCK7.20	NC_003076.8	23579722	23582395	-	1732	protein_coding	lactate/malate dehydrogenase family protein
829056	16625.2	15082.4	0.140314	0.00235548	0.0708801	PFN2	NC_003075.7	14449888	14451394	+	918	protein_coding	profilin 2
817013	1059.15	961.365	0.140248	0.0443233	0.41774	GDU4	NC_003071.7	10559173	10560239	+	1067	protein_coding	glutamine dumper 4
832471	1505.23	1365.95	0.139854	0.0239768	0.307241	MZF18.6	NC_003076.8	8129979	8133301	-	1861	protein_coding	Pentatricopeptide repeat (PPR) superfamily protein
818104	14708	13349.7	0.139598	0.00751519	0.150447	GDCH	NC_003071.7	14891041	14892298	+	944	protein_coding	glycine decarboxylase complex H
837455	16398.4	14885.8	0.139489	0.000761925	0.0320574	CRB	NC_003070.9	3015237	3018542	+	2216	protein_coding	chloroplast RNA binding protein
837151	1300.1	1180.13	0.139356	0.0351419	0.372891	ARA-2	NC_003070.9	1950596	1952880	-	1338	protein_coding	Ras-related small GTP-binding family protein
842776	3525.13	3200.15	0.139164	0.00613356	0.132291	F1N19.25	NC_003070.9	24035941	24037429	+	1330	protein_coding	beta-carotene isomerase D27
830153	2231.52	2026.77	0.139098	0.0315145	0.352737	AKN2	NC_003075.7	18519599	18521605	+	1399	protein_coding	APS-kinase 2
831846	1181.61	1072.31	0.138931	0.0406678	0.401026	F12E4.170	NC_003076.8	845601	848914	+	2046	protein_coding	5'-AMP-activated protein kinase-like protein
831505	1750.47	1590.3	0.1389	0.0199081	0.275566	IPP1	NC_003076.8	5371627	5373809	+	1248	protein_coding	isopentenyl diphosphate isomerase 1
828831	1742.86	1583.07	0.138357	0.0176996	0.259348	HTA2	NC_003075.7	13637236	13638449	-	799	protein_coding	histone H2A 2
841529	1977.64	1797.21	0.138251	0.0178828	0.260779	bHLH115	NC_003070.9	18927810	18929762	+	1336	protein_coding	basic helix-loop-helix (bHLH) DNA-binding superfamily protein
836007	1860.35	1690.13	0.138205	0.0150432	0.234995	K19M22.10	NC_003076.8	23783102	23785512	-	1885	protein_coding	Homeodomain-like transcriptional regulator
830273	6318.92	5743.57	0.137758	0.000798929	0.0332078	CPSRP54	NC_003076.8	1060106	1063425	-	2022	protein_coding	chloroplast signal recognition particle 54 kDa subunit
834321	2695.41	2449.77	0.137753	0.00707164	0.144606	RD21B	NC_003076.8	17269310	17272298	-	2047	protein_coding	Granulin repeat cysteine protease family protein
821729	2514.93	2286.27	0.137745	0.0131949	0.219572	UGT71B1	NC_003074.8	7664345	7666305	+	1961	protein_coding	UDP-glucosyl transferase 71B1
834840	3150.83	2862.55	0.137544	0.0222871	0.294956	MCA23.23	NC_003076.8	19388704	19390937	+	924	protein_coding	NADH-ubiquinone oxidoreductase B8 subunit
836050	11314.7	10285.5	0.137293	0.00677687	0.140739	LTP4	NC_003076.8	23924990	23925957	-	830	protein_coding	lipid transfer protein 4
836887	3306.23	3006.41	0.136858	0.00762495	0.151246	K9I9.7	NC_003076.8	26937621	26938498	-	878	protein_coding	Translation protein SH3-like family protein
829176	4014.44	3650.44	0.136742	0.00686422	0.142121	GGP1	NC_003075.7	14920376	14922519	+	1215	protein_coding	Class I glutamine amidotransferase-like superfamily protein
823623	6968.68	6337.83	0.136705	0.00130953	0.0480344	RPL9	NC_003074.8	16386395	16388723	+	1216	protein_coding	ribosomal protein L9
831666	3827.28	3482.53	0.136658	0.013565	0.222185	TRP1	NC_003076.8	5957080	5960201	+	2105	protein_coding	tryptophan biosynthesis 1
830325	84849	77207.2	0.136204	0.0207036	0.281661	LHCB4.1	NC_003076.8	208866	210548	+	1396	protein_coding	light harvesting complex photosystem II
818751	3626.7	3300.28	0.136149	0.00358735	0.0924386	SFGH	NC_003071.7	17323367	17325732	-	1446	protein_coding	S-formylglutathione hydrolase
818852	1773.89	1614.06	0.135945	0.0226491	0.297626	F14N22.21	NC_003071.7	17704741	17709060	+	2696	protein_coding	P-loop containing nucleoside triphosphate hydrolases superfamily protein
835321	1823.64	1659.44	0.135797	0.0178006	0.260307	K24M7.20	NC_003076.8	21288850	21291928	-	1832	protein_coding	MATE efflux family protein
828280	2870.71	2613.27	0.135658	0.00672665	0.140084	T8O5.120	NC_003075.7	11625309	11631255	-	4044	protein_coding	MATE efflux family protein
832798	1251.77	1139.49	0.135522	0.041752	0.406296	F21A20.100	NC_003076.8	9674320	9676219	-	1305	protein_coding	tagatose-6-phosphate ketose/aldose isomerase%2C putative (Mog1/PsbP/DUF1795-like photosystem II reaction center PsbP family protein)
824588	9859.95	8975.8	0.135497	0.00033877	0.0170862	AT3G54210	NC_003074.8	20067540	20068614	-	997	protein_coding	Ribosomal protein L17 family protein
817901	1860.76	1693.4	0.135464	0.0198922	0.275566	RD20	NC_003071.7	14144831	14146555	-	1045	protein_coding	Caleosin-related family protein
842577	3818.71	3475.45	0.13544	0.0153626	0.239306	F23N19.15	NC_003070.9	23249145	23251195	-	1047	protein_coding	dimethylallyl%2C adenosine tRNA methylthiotransferase
825495	2363.35	2153.46	0.135172	0.0456621	0.42486	PLP9	NC_003074.8	23345754	23347672	+	1834	protein_coding	PATATIN-like protein 9
821050	4476.41	4077.43	0.135124	0.0065436	0.1372	GLN1.3	NC_003074.8	6097201	6099595	+	1554	protein_coding	glutamine synthetase 1.3
837943	1306.03	1189.05	0.134798	0.0357126	0.375107	F16A14.4	NC_003070.9	4735474	4737910	+	1461	protein_coding	alpha/beta-Hydrolases superfamily protein
836534	4231.09	3852.55	0.134783	0.00513812	0.11822	MHJ24.11	NC_003076.8	25664290	25666393	-	1085	protein_coding	cAMP-regulated phosphoprotein 19-related protein
821181	2687.77	2449.15	0.134564	0.0090802	0.170602	RIF10	NC_003074.8	919362	925372	+	3317	protein_coding	polyribonucleotide nucleotidyltransferase
829027	13989.5	12745.9	0.134409	0.000531539	0.0247697	emb2726	NC_003075.7	14317226	14321575	+	3386	protein_coding	elongation factor Ts family protein
829277	2560.09	2332.91	0.134239	0.0101972	0.184564	CYP83B1	NC_003075.7	15273410	15275404	-	1900	protein_coding	cytochrome P450%2C family 83%2C subfamily B%2C polypeptide 1
825374	2168.11	1977.42	0.133688	0.0190065	0.268281	AT3G62010	NC_003074.8	22964534	22971384	+	4411	protein_coding	metal ion-binding protein
840895	58728.6	53566.9	0.132746	0.00167506	0.0566677	GAPB	NC_003070.9	16127353	16129895	+	1854	protein_coding	glyceraldehyde-3-phosphate dehydrogenase B subunit
829954	3404.84	3104.97	0.132546	0.0102591	0.185077	ELI3-1	NC_003075.7	17852441	17854608	+	1820	protein_coding	cinnamyl alcohol dehydrogenase 7
836626	2290.32	2088.37	0.132394	0.0266152	0.324702	ANNAT2	NC_003076.8	25973804	25975726	+	1643	protein_coding	annexin 2
844220	2764.96	2522.7	0.132326	0.0101045	0.183342	F9K20.12	NC_003070.9	29636818	29638773	-	1956	protein_coding	Curculin-like (mannose-binding) lectin family protein
844199	12136.4	11075.5	0.131943	0.00250069	0.073726	emb1473	NC_003070.9	29575806	29577880	+	1391	protein_coding	Ribosomal protein L13 family protein
826702	5989.43	5467.27	0.13175	0.00187238	0.0610943	NDPK3	NC_003075.7	6732420	6734454	-	1233	protein_coding	nucleoside diphosphate kinase 3
816311	1257.07	1147.44	0.131663	0.0395784	0.396625	T27K22.14	NC_003071.7	7826811	7828827	+	1740	protein_coding	polyamine-modulated factor 1-binding protein
843202	1570.51	1434.52	0.131651	0.0352016	0.373056	TADA	NC_003070.9	25804392	25809031	+	4290	protein_coding	tRNA arginine adenosine deaminase
828099	5479.6	5002.43	0.131025	0.00666797	0.139278	T2H3.3	NC_003075.7	979158	980698	-	918	protein_coding	Ribosomal protein L19e family protein
831387	4208.91	3843.43	0.130732	0.00515623	0.118452	ENODL17	NC_003076.8	4984919	4986377	-	1007	protein_coding	early nodulin-like protein 17
825847	17289.5	15797.1	0.130304	0.000607565	0.0274616	UBQ11	NC_003075.7	2588004	2589437	-	1434	protein_coding	ubiquitin 11
837665	1337.12	1221.76	0.129851	0.0475041	0.431802	T28P6.24	NC_003070.9	3766754	3769799	-	2372	protein_coding	ribosomal RNA-processing protein
821879	2600.77	2377.34	0.129754	0.0194922	0.272348	IAA7	NC_003074.8	8194606	8197161	+	1908	protein_coding	indole-3-acetic acid 7
818137	1544.64	1412.19	0.129729	0.0465018	0.427853	T20F21.13	NC_003071.7	14996713	14999125	-	1840	protein_coding	Phosphotyrosine protein phosphatases superfamily protein
823491	1463.6	1336.99	0.129598	0.0453379	0.423265	GSTU27	NC_003074.8	15660770	15661987	+	1046	protein_coding	glutathione S-transferase tau 27
835962	3322.75	3038.28	0.129403	0.00748131	0.150381	MQJ2.6	NC_003076.8	23643009	23644679	+	1258	protein_coding	NAD(P)-binding Rossmann-fold superfamily protein
843747	1748.69	1599.9	0.129088	0.0376023	0.386317	F2P9.6	NC_003070.9	27851460	27853269	-	1731	protein_coding	Cyclophilin-like peptidyl-prolyl cis-trans isomerase family protein
830517	5433.35	4967.13	0.129046	0.0064577	0.136436	2-Cys_Prx_B	NC_003076.8	1919080	1921425	+	1447	protein_coding	2-cysteine peroxiredoxin B
839657	2011.12	1839.57	0.129034	0.039837	0.397481	ATU2AF35A	NC_003070.9	9614551	9616574	+	1405	protein_coding	U2 snRNP auxiliary factor small subunit
839195	4155.1	3798.99	0.128622	0.0164431	0.247966	T1K7.8	NC_003070.9	9171118	9173033	+	842	protein_coding	FKBP-like peptidyl-prolyl cis-trans isomerase family protein
821857	1767.31	1616.76	0.128593	0.0283912	0.336024	AT3G22850	NC_003074.8	8088810	8090470	+	1199	protein_coding	aluminum induced protein with YGL and LRDR motifs
831532	3276.65	2996.75	0.12835	0.00914795	0.171133	DHAR3	NC_003076.8	5483260	5485185	+	1088	protein_coding	dehydroascorbate reductase 1
824568	1546.23	1415.01	0.127388	0.0469632	0.430089	PAS1	NC_003074.8	20000821	20005280	+	2416	protein_coding	FKBP-type peptidyl-prolyl cis-trans isomerase family protein
834420	2989.47	2736.45	0.126815	0.0385631	0.39065	TOM22-V	NC_003076.8	17692786	17693481	+	696	protein_coding	translocase of outer membrane 22-V
825492	1651.63	1513.65	0.126474	0.0355767	0.374296	FAP1	NC_003074.8	23334574	23336081	+	1029	protein_coding	Chalcone-flavanone isomerase family protein
828900	2393.22	2192.88	0.126362	0.0144153	0.22952	T27E11.110	NC_003075.7	13878701	13882905	+	2854	protein_coding	Vacuolar iron transporter (VIT) family protein
821063	1907.95	1748.29	0.126282	0.042904	0.410954	KUP3	NC_003074.8	350613	354345	+	2782	protein_coding	K+ uptake transporter 3
814660	2428.36	2226.47	0.126097	0.0372837	0.385693	ABCG7	NC_003071.7	154097	158204	-	3230	protein_coding	ABC-2 type transporter family protein
821405	11092.9	10165.1	0.125721	0.0305489	0.346628	RLK902	NC_003074.8	6453303	6454018	+	621	protein_coding	Ribosomal protein L7Ae/L30e/S12e/Gadd45 family protein
830725	3142.9	2879.57	0.125549	0.0227443	0.298381	YLS8	NC_003076.8	2665899	2667261	+	1284	protein_coding	mRNA splicing factor%2C thioredoxin-like U5 snRNP
819190	3622.73	3319.51	0.125493	0.0155133	0.23978	F4I18.20	NC_003071.7	18862953	18864741	-	932	protein_coding	Remorin family protein
835186	1747.58	1601.91	0.125181	0.0347012	0.371618	PABN1	NC_003076.8	20779327	20781557	+	1373	protein_coding	polyadenylate-binding protein 1
833518	4565.82	4185.29	0.125101	0.0147962	0.233014	MOK9.14	NC_003076.8	13710026	13712288	-	1172	protein_coding	Ribosomal protein S3 family protein
818107	3325.83	3050.36	0.124876	0.00982525	0.180198	T32F12.21	NC_003071.7	14898256	14899750	+	1172	protein_coding	RNA-binding (RRM/RBD/RNP motifs) family protein
820382	2813.07	2581.58	0.124721	0.0278258	0.332992	emb2738	NC_003074.8	3847743	3852138	+	2258	protein_coding	GTP-binding family protein
830824	8083.49	7416.48	0.124259	0.00466374	0.109747	PPa6	NC_003076.8	2991149	2993213	-	1181	protein_coding	pyrophosphorylase 6
831275	1500.47	1377.45	0.12387	0.0425265	0.408783	COP13	NC_003076.8	4597868	4600835	+	1758	protein_coding	Proteasome component (PCI) domain protein
841470	6720.78	6169.93	0.123697	0.00892958	0.169601	THFS	NC_003070.9	18701882	18704938	+	2338	protein_coding	10-formyltetrahydrofolate synthetase
834405	3386.6	3108.87	0.123595	0.00973246	0.179692	MQD19.19	NC_003076.8	17622256	17624359	-	1213	protein_coding	aluminum induced protein with YGL and LRDR motifs
838610	3110.07	2856.44	0.123166	0.0255116	0.317083	T20H2.2	NC_003070.9	7004824	7007717	-	1508	protein_coding	Alba DNA/RNA-binding protein
841273	1893.19	1739.19	0.123017	0.0392931	0.395392	GATB	NC_003070.9	17940050	17942864	+	2186	protein_coding	GLU-ADT subunit B
838151	31613.5	29050.1	0.122108	0.0305925	0.346638	LHCB6	NC_003070.9	5446462	5447880	-	1204	protein_coding	light harvesting complex photosystem II subunit 6
819611	3774.11	3469.21	0.122019	0.0175834	0.258421	F7O18.2	NC_003074.8	1225919	1227436	+	1515	protein_coding	rubisco accumulation factor-like protein
817866	12174.2	11188.6	0.12196	0.00393671	0.0988241	ATP3	NC_003071.7	14018610	14021185	-	1484	protein_coding	gamma subunit of Mt ATP synthase
824454	13848.4	12725.3	0.121958	0.00189382	0.0615509	MDAR1	NC_003074.8	19601167	19604597	-	1942	protein_coding	monodehydroascorbate reductase 1
830000	2535.94	2331.39	0.121599	0.0349116	0.371888	ROPGEF1	NC_003075.7	17986384	17988869	+	2116	protein_coding	rho guanyl-nucleotide exchange factor 1
829936	13622.5	12526.2	0.121251	0.00626075	0.134353	XTH7	NC_003075.7	17775370	17777445	-	1288	protein_coding	xyloglucan endotransglucosylase/hydrolase 7
835923	2012.05	1850.25	0.120873	0.0400899	0.399522	K21L19.11	NC_003076.8	23515150	23516751	+	988	protein_coding	chaperone binding / ATPase activator
830307	2405.7	2211.63	0.120697	0.0349101	0.371888	AtRZ-1c	NC_003076.8	1192259	1195759	+	3302	protein_coding	RNA-binding (RRM/RBD/RNP motifs) family protein with retrovirus zinc finger-like domain-containing protein
831899	5773.42	5310.92	0.120519	0.00430522	0.105046	UBQ3	NC_003076.8	771660	773515	-	1856	protein_coding	polyubiquitin 3
824606	14491.8	13332.9	0.120173	0.0015092	0.0528478	T14E10.1	NC_003074.8	20140025	20142763	-	1708	protein_coding	Eukaryotic aspartyl protease family protein
824379	7130.16	6561.43	0.119846	0.00328746	0.0875755	PSRP2	NC_003074.8	19342014	19343466	+	1198	protein_coding	RNA-binding (RRM/RBD/RNP motifs) family protein
829779	6111.4	5625.73	0.119763	0.00788203	0.154493	FAH1	NC_003075.7	17137313	17139777	-	1992	protein_coding	ferulic acid 5-hydroxylase 1
830765	5688.69	5237.06	0.119397	0.00695219	0.143047	FLS1	NC_003076.8	2803833	2805606	+	1618	protein_coding	flavonol synthase 1
833461	1828.59	1683.85	0.118899	0.0403888	0.400627	F7N22.3	NC_003076.8	13359502	13361905	-	2331	protein_coding	Cyclophilin-like peptidyl-prolyl cis-trans isomerase family protein
826480	4910.25	4522.89	0.118883	0.00877115	0.167504	TL29	NC_003075.7	5777397	5779572	-	1468	protein_coding	ascorbate peroxidase 4
819936	4930.94	4539.72	0.118842	0.0213136	0.286893	AT3G07480	NC_003074.8	2388703	2389823	+	1121	protein_coding	2Fe-2S ferredoxin-like superfamily protein
815211	1863.53	1715.81	0.118376	0.0425053	0.408783	VPS2.1	NC_003071.7	2588523	2590531	-	1390	protein_coding	SNF7 family protein
834509	2701.64	2490.07	0.118259	0.0258274	0.319786	RAN1	NC_003076.8	18075562	18080160	-	3633	protein_coding	copper-exporting ATPase / responsive-to-antagonist 1 / copper-transporting ATPase (RAN1)
819725	24221.2	22319	0.117929	0.00143007	0.0514295	RPL18	NC_003074.8	1621355	1623052	+	1275	protein_coding	ribosomal protein L18
827470	1899.61	1751.08	0.11785	0.04888	0.437803	G3Pp4	NC_003075.7	9777648	9779939	-	2126	protein_coding	Major facilitator superfamily protein
818407	3121.93	2876.74	0.117569	0.0180154	0.261888	CXIP2	NC_003071.7	16031185	16033169	-	1159	protein_coding	CAX-interacting protein 2
834575	10556.8	9731.69	0.117453	0.00540705	0.121865	CLPP4	NC_003076.8	18396254	18398138	+	1338	protein_coding	CLP protease P4
822189	14921.8	13754.4	0.117347	0.00752885	0.150447	RPL15	NC_003074.8	9491055	9492655	-	1144	protein_coding	ribosomal protein L15
843908	34696.1	31985.1	0.117334	0.00835628	0.161687	GASA1	NC_003070.9	28441501	28442435	-	760	protein_coding	GAST1 protein homolog 1
822590	6849.74	6317.23	0.117131	0.0211993	0.285819	PHS1	NC_003074.8	11252807	11257814	+	3180	protein_coding	Glycosyl transferase%2C family 35
830752	9331.67	8609.71	0.116385	0.00664039	0.138877	CI51	NC_003076.8	2759317	2762019	-	2067	protein_coding	51 kDa subunit of complex I
831153	1980.14	1827.9	0.116124	0.0465905	0.428193	T19L5.100	NC_003076.8	4170560	4171954	-	1142	protein_coding	Pollen Ole e 1 allergen and extensin family protein
818869	2568.2	2369.25	0.115837	0.0282159	0.334846	F14N22.2	NC_003071.7	17776241	17777717	-	1389	protein_coding	alpha/beta-Hydrolases superfamily protein
841391	2581.97	2383.87	0.11535	0.0241888	0.308761	NQR	NC_003070.9	18380804	18386146	-	2871	protein_coding	ARP protein (REF)
828482	2072.73	1915.02	0.114725	0.043673	0.414841	T32A16.3	NC_003075.7	12397038	12400231	-	1695	protein_coding	Pectin lyase-like superfamily protein
842940	6893.78	6365.39	0.114717	0.0154369	0.239434	ATX1	NC_003070.9	24686114	24687417	-	825	protein_coding	homolog of anti-oxidant 1
831156	2592.06	2395.36	0.114232	0.0481243	0.434801	SAG29	NC_003076.8	4181042	4183354	-	1351	protein_coding	senescence-associated gene 29
827238	2510.57	2318.88	0.113912	0.0338276	0.36704	CASP-like_protein_1D1	NC_003075.7	8908763	8910945	+	1819	protein_coding	Uncharacterized protein family (UPF0497)
819185	1840.86	1702.18	0.113495	0.0483707	0.435664	CPFTSY	NC_003071.7	18851088	18853741	+	1600	protein_coding	signal recognition particle receptor protein%2C chloroplast (FTSY)
832057	3113.18	2878.68	0.1131	0.0263856	0.323811	F7K24.120	NC_003076.8	6524018	6526735	-	1235	protein_coding	rhodanese-like domain-containing protein / PPIC-type PPIASE domain-containing protein
818051	3847.7	3558.92	0.112179	0.0214503	0.28733	EDA3	NC_003071.7	14708243	14710267	+	1043	protein_coding	DnaJ/Hsp40 cysteine-rich domain superfamily protein
829490	3607.89	3337.74	0.112126	0.020673	0.281661	PAA1	NC_003075.7	16118830	16126151	+	3947	protein_coding	P-type ATP-ase 1
831330	15280.4	14138.4	0.111904	0.0144606	0.23002	FDH	NC_003076.8	4776733	4779526	+	2430	protein_coding	formate dehydrogenase
836820	3347.85	3099.24	0.111375	0.0343567	0.369631	MUD21.12	NC_003076.8	26700986	26702702	-	1168	protein_coding	Ribosomal protein L25/Gln-tRNA synthetase%2C anti-codon-binding domain-containing protein
840939	1894.22	1753.79	0.111144	0.0456427	0.42486	ty2	NC_003070.9	16397979	16399880	-	936	protein_coding	thioredoxin Y2
839248	2172.82	2011.96	0.11092	0.0384994	0.39065	TOC33	NC_003070.9	448423	450426	-	1214	protein_coding	translocon at the outer envelope membrane of chloroplasts 33
827471	4682.91	4336.8	0.110686	0.011587	0.20284	DL4815W	NC_003075.7	9780224	9782183	+	1228	protein_coding	Ribosomal protein L19 family protein
820808	3252.02	3013.7	0.110249	0.0414685	0.404728	AT3G15650	NC_003074.8	5305549	5307979	+	1527	protein_coding	alpha/beta-Hydrolases superfamily protein
819187	3244.04	3004.61	0.110236	0.0258628	0.319786	PMM	NC_003071.7	18855675	18858018	+	1207	protein_coding	phosphomannomutase
829969	4188.3	3881.19	0.110179	0.0362794	0.378895	HD1	NC_003075.7	17896278	17899509	-	2006	protein_coding	histone deacetylase 1
823972	3443.22	3190.81	0.109907	0.018818	0.267215	ALDH10A9	NC_003074.8	17785854	17790026	-	2056	protein_coding	aldehyde dehydrogenase 10A9
820500	6301.4	5840.41	0.109829	0.0173676	0.256071	AT3G13120	NC_003074.8	4219310	4221666	-	1544	protein_coding	Ribosomal protein S10p/S20e family protein
825376	22654.2	20993	0.109822	0.00245783	0.0729981	ROC4	NC_003074.8	22973004	22975378	+	1276	protein_coding	rotamase CYP 4
838658	2029.13	1879.8	0.109783	0.0476474	0.432221	HMGB2	NC_003070.9	7176747	7178895	+	1057	protein_coding	high mobility group B2
841454	3655.7	3387.69	0.109283	0.0380735	0.387952	THX	NC_003070.9	18638384	18639536	-	843	protein_coding	thioredoxin X
823057	2551.03	2366.26	0.108621	0.0315006	0.352737	AT3G32930	NC_003074.8	13489249	13490906	+	1191	protein_coding	6%2C7-dimethyl-8-ribityllumazine synthase
820255	3000.07	2783.32	0.108514	0.029249	0.339282	GLY2	NC_003074.8	3397549	3399761	-	1223	protein_coding	Metallo-hydrolase/oxidoreductase superfamily protein
818739	5315.79	4930.32	0.108449	0.0166021	0.250135	F13H10.4	NC_003071.7	17261728	17263017	-	1290	protein_coding	Calcium-binding EF-hand family protein
817319	4420.44	4099.9	0.107987	0.0461676	0.426915	F15K20.17	NC_003071.7	11819728	11822036	-	1839	protein_coding	copper ion binding protein
835937	5110.06	4742.51	0.107795	0.0143733	0.229073	EMB3143	NC_003076.8	23559474	23560778	+	1126	protein_coding	YCF54
842893	3258.81	3023.8	0.107664	0.032068	0.355367	F1E22.17	NC_003070.9	24485046	24486954	+	1072	protein_coding	microsomal glutathione s-transferase
839760	4126.12	3829.84	0.10739	0.0194771	0.272348	F1K23.28	NC_003070.9	10050957	10053218	-	1656	protein_coding	GDSL-like Lipase/Acylhydrolase superfamily protein
832832	7178.04	6663.34	0.106979	0.0380802	0.387952	T1G16.30	NC_003076.8	9807236	9808513	-	673	protein_coding	Ribosomal protein S21e
817317	14713.6	13668.3	0.106193	0.0136658	0.222632	F15K20.19	NC_003071.7	11816634	11817972	+	945	protein_coding	60S acidic ribosomal protein family
822343	4295.12	3993.94	0.105287	0.0312118	0.350297	AT3G27240	NC_003074.8	10055730	10058773	-	1530	protein_coding	Cytochrome C1 family
828006	5958.26	5541.83	0.104646	0.0135511	0.222176	T14P8.5	NC_003075.7	1073753	1075930	-	1125	protein_coding	HSP20-like chaperones superfamily protein
837509	3597.72	3346.48	0.104446	0.0221068	0.293275	ATP-PRT2	NC_003070.9	3173534	3176910	+	1516	protein_coding	ATP phosphoribosyl transferase 2
830500	2470.05	2297.18	0.104135	0.0480711	0.434558	K16F4.10	NC_003076.8	1853432	1855978	-	1699	protein_coding	chaperone protein dnaJ-like protein
828616	7057.74	6569.99	0.102944	0.028215	0.334846	PMSR4	NC_003075.7	12898514	12900090	-	1157	protein_coding	peptide met sulfoxide reductase 4
837887	2334.86	2174.1	0.102879	0.0499409	0.441867	MAP1C	NC_003070.9	4544889	4547373	+	1541	protein_coding	methionine aminopeptidase 1B
839449	6535.93	6086.78	0.102379	0.0227159	0.298246	PSB27	NC_003070.9	898480	899794	+	1315	protein_coding	photosystem II family protein
838388	20724.5	19306.4	0.102198	0.00588514	0.128103	ATARCA	NC_003070.9	6222201	6224242	+	1449	protein_coding	Transducin/WD40 repeat-like superfamily protein
836647	10042.7	9358.72	0.101657	0.0360913	0.378125	MQN23.16	NC_003076.8	26061165	26062682	+	834	protein_coding	Ribosomal L29 family protein
833756	3811.33	3553	0.100691	0.0441682	0.416814	CAM1	NC_003076.8	15004466	15006267	-	1138	protein_coding	calmodulin 1
827535	16222.2	15133.1	0.100208	0.00966981	0.178935	F15J5.70	NC_003075.7	10035468	10036647	-	821	protein_coding	Ribosomal protein L32e
824451	4397.61	4106.31	0.0992164	0.0293075	0.339282	VSR1	NC_003074.8	19587756	19591947	+	2372	protein_coding	vacuolar sorting receptor homolog 1
843323	6648.8	6210.1	0.098748	0.0286019	0.336024	NRT1.7	NC_003070.9	26315787	26320233	+	2420	protein_coding	nitrate transporter 1.7
826975	10339	9661.08	0.0980487	0.0290754	0.338773	IIL1	NC_003075.7	7803863	7807984	-	2056	protein_coding	isopropyl malate isomerase large subunit 1
817314	5232.29	4889.05	0.0978447	0.0203408	0.278558	AT2G27680	NC_003071.7	11803743	11806087	-	1515	protein_coding	NAD(P)-linked oxidoreductase superfamily protein
825866	13533	12652.3	0.0969308	0.0316756	0.353582	PSBQ-2	NC_003075.7	2671523	2673243	-	1271	protein_coding	photosystem II subunit Q-2
837441	5485.35	5130.4	0.0969141	0.0486415	0.436612	CRT1b	NC_003070.9	2972638	2977002	-	2201	protein_coding	calreticulin 1b
839273	10019.9	9369.61	0.0965988	0.0252181	0.314618	emb2394	NC_003070.9	1502251	1503853	-	1051	protein_coding	Ribosomal protein L6 family
819595	24681.2	23083	0.096535	0.00941017	0.17511	emb2171	NC_003074.8	1167250	1168723	+	981	protein_coding	Ribosomal protein L14p/L23e family protein
821120	9478.71	8867.4	0.095911	0.0361577	0.37834	F1C9.13	NC_003074.8	363881	365376	-	904	protein_coding	Ribosomal protein S19e family protein
828611	9363.99	8762.82	0.0956986	0.0131528	0.21912	CHLM	NC_003075.7	12876822	12878703	+	1707	protein_coding	magnesium-protoporphyrin IX methyltransferase
822081	14492.3	13567.1	0.0949911	0.0272778	0.329743	AT3G24830	NC_003074.8	9064525	9066180	+	1018	protein_coding	Ribosomal protein L13 family protein
832151	15278.7	14309.1	0.0946745	0.0265469	0.324347	F5O24.180	NC_003076.8	6851341	6853106	-	1117	protein_coding	Ribosomal protein S8e family protein
816808	4321.07	4046.91	0.094665	0.0378179	0.386529	PMDH1	NC_003071.7	9689295	9692154	-	1996	protein_coding	peroxisomal NAD-malate dehydrogenase 1
819364	5456.25	5114.58	0.0933618	0.041802	0.406423	FUM1	NC_003071.7	19498229	19502488	+	2317	protein_coding	fumarase 1
826551	18967.8	17782.2	0.0929847	0.0292368	0.339282	ATPD	NC_003075.7	6100714	6101864	+	1151	protein_coding	F-type H+-transporting ATPase subunit delta
820775	12762.8	11968	0.0926968	0.0285133	0.336024	TRX-M4	NC_003074.8	5188241	5189836	+	1168	protein_coding	thioredoxin M-type 4
843932	6383.93	5988.06	0.0924122	0.0234249	0.302041	T4O12.22	NC_003070.9	28528059	28531771	-	1814	protein_coding	Alba DNA/RNA-binding protein
838984	9917.56	9308.72	0.0914225	0.0284531	0.336024	AOR	NC_003070.9	8398115	8399836	-	1471	protein_coding	Oxidoreductase%2C zinc-binding dehydrogenase family protein
820263	7209.17	6765.06	0.091421	0.0420046	0.407317	MSD1	NC_003074.8	3417940	3419892	+	1082	protein_coding	manganese superoxide dismutase 1
818978	7548.31	7090.22	0.0906031	0.0423528	0.408053	OASB	NC_003071.7	18129435	18132638	-	1664	protein_coding	O-acetylserine (thiol) lyase B
839009	6465.48	6072.42	0.0905589	0.0364752	0.3807	POR_C	NC_003070.9	907523	909650	+	1787	protein_coding	protochlorophyllide oxidoreductase C
824746	20012.7	18808.1	0.0894719	0.0183581	0.263856	SBPASE	NC_003074.8	20709294	20711640	+	1747	protein_coding	sedoheptulose-bisphosphatase
830064	7178.82	6752.08	0.0884312	0.0277318	0.332681	RD19	NC_003075.7	18215542	18217616	-	1681	protein_coding	Papain family cysteine protease
835185	5032.52	4737.81	0.0872952	0.0452565	0.422743	MWD22.5	NC_003076.8	20777501	20779488	-	1586	protein_coding	Transcriptional coactivator/pterin dehydratase
824015	16012.9	15082.8	0.0864187	0.0391443	0.394615	CSR1	NC_003074.8	18001283	18003749	-	2467	protein_coding	chlorsulfuron/imidazolinone resistant 1
827996	28965.9	27356.4	0.0825262	0.0218743	0.290655	PETC	NC_003075.7	1440146	1441863	+	1095	protein_coding	photosynthetic electron transfer C
Down-regulated genes in jmj15-4/Col-0 under salt stress (p<0.05).
ID	jmj_NaCl	WT_NaCl	log2FoldChange	pvalue	padj	gene_name	gene_chr	gene_start	gene_end	gene_strand	gene_length	gene_biotype	gene_description
3769920	0.282419	29.8731	-6.59682	1.5933e-07	3.10093e-05	AT4G09455	NC_003075.7	5987419	5991819	+	4401	pseudogene	hypothetical protein
28717429	5.7604	445.62	-6.28242	1.67103e-70	2.76438e-66	AT1G75945	NC_003070.9	28515245	28515916	-	461	protein_coding	hypothetical protein
841917	2.60053	32.357	-3.65033	2.02433e-08	4.92478e-06	AGL85	NC_003070.9	20433912	20434397	+	486	protein_coding	AGAMOUS-like 85
838053	5.70946	71.1582	-3.64161	2.82196e-13	1.75356e-10	PCR1	NC_003070.9	5132506	5133860	-	938	protein_coding	PLANT CADMIUM RESISTANCE 1
839181	2.5684	25.4474	-3.30427	5.25587e-07	8.36037e-05	T1K7.23	NC_003070.9	9130013	9131779	-	1767	protein_coding	FAD-binding Berberine family protein
815943	6.02323	25.9705	-2.11663	0.000353819	0.0175773	LURP1	NC_003071.7	6213617	6215932	+	2232	protein_coding	LURP-one-like protein (DUF567)
831803	4.57274	16.8553	-1.88268	0.00358124	0.092425	F15A17.120	NC_003076.8	725281	725962	+	294	protein_coding	Mto 1 responding down protein
6240510	33.7817	117.583	-1.80491	1.32934e-13	8.79648e-11	AT1G67105	NC_003070.9	25057479	25058264	+	786	ncRNA	other RNA
824893	284.208	955.562	-1.74944	1.54345e-10	5.21088e-08	BGL2	NC_003074.8	21188397	21189967	-	1477	protein_coding	beta-1%2C3-glucanase 2
838719	9.99273	32.0476	-1.68319	0.000210685	0.0116958	WAK3	NC_003070.9	7434235	7436830	+	2422	protein_coding	wall associated kinase 3
825785	9.6257	24.6889	-1.35047	0.00611828	0.132134	CRK39	NC_003075.7	2259498	2262320	+	2495	protein_coding	cysteine-rich RLK (RECEPTOR-like protein kinase) 39
823666	6.33855	15.7457	-1.31838	0.0255319	0.317094	SYP72	NC_003074.8	16610655	16613521	-	1873	protein_coding	syntaxin of plants 72
827212	8.62531	20.529	-1.25979	0.0158347	0.242775	RTL1	NC_003075.7	8821651	8823076	+	988	protein_coding	RNAse II-like 1
842924	19.6443	46.9013	-1.24596	0.000702295	0.0304138	F15E12.20	NC_003070.9	24605538	24606722	-	992	protein_coding	Plant thionin
822418	14.5788	32.4856	-1.15853	0.00459763	0.10928	LBD26	NC_003074.8	10373251	10376480	+	1064	protein_coding	LOB domain-containing protein 26
834597	10.6876	23.4507	-1.14036	0.0158814	0.243265	K2N11.6	NC_003076.8	18484179	18486340	-	1099	protein_coding	Ribosomal protein L35
835371	8.66448	18.6987	-1.11984	0.0355005	0.374066	MXC20.17	NC_003076.8	21472103	21473602	+	1500	protein_coding	hypothetical protein (DUF295)
833792	12.2662	25.5411	-1.0607	0.0191987	0.270072	4CL8	NC_003076.8	15213593	15216205	+	2117	protein_coding	AMP-dependent synthetase and ligase family protein
823641	150.467	311.435	-1.04906	2.26552e-12	1.20898e-09	NRT2.6	NC_003074.8	16477561	16479559	-	1912	protein_coding	high affinity nitrate transporter 2.6
3767660	10.0053	20.6463	-1.04759	0.0349684	0.372018	F12B7.18	NC_003070.9	25343437	25344066	-	630	pseudogene	hypothetical protein
828427	11.1812	22.6865	-1.02234	0.0280974	0.334469	CRK20	NC_003075.7	12174733	12177576	+	2113	protein_coding	cysteine-rich RLK (RECEPTOR-like protein kinase) 20
828264	67.3237	135.772	-1.01528	5.92875e-07	9.25276e-05	BGLU47	NC_003075.7	11561123	11563950	+	1827	protein_coding	beta-glucosidase 47
831863	56.842	113.22	-0.99423	0.000147895	0.0091376	F12E4.80	NC_003076.8	815610	816670	-	1061	protein_coding	Legume lectin family protein
3767694	10.661	20.7124	-0.964259	0.0476559	0.432221	MIR159a	NC_003070.9	27713233	27713416	-	184	miRNA	microRNA ath-MIR159a precursor
835550	28.5724	55.4974	-0.961926	0.00448833	0.107765	ANK	NC_003076.8	22184545	22186633	-	1669	protein_coding	ankyrin
827043	1240.03	2376.68	-0.937896	1.82011e-55	1.50551e-51	AAE15	NC_003075.7	8111944	8118188	-	2511	protein_coding	acyl-activating enzyme 15
824865	18.495	35.2844	-0.930077	0.0174855	0.257351	bHLH39	NC_003074.8	21086390	21087710	-	1215	protein_coding	basic helix-loop-helix (bHLH) DNA-binding superfamily protein
817828	40.4422	76.8662	-0.928558	0.000301785	0.015749	RLP23	NC_003071.7	13859769	13862614	-	2846	protein_coding	receptor like protein 23
830721	28.6813	51.1474	-0.83622	0.00651766	0.13683	F8L15.12	NC_003076.8	2653554	2655870	-	1954	protein_coding	Cytochrome P450 superfamily protein
822298	208.977	371.143	-0.831067	3.03708e-09	8.66248e-07	PAD3	NC_003074.8	9887917	9889791	+	1777	protein_coding	Cytochrome P450 superfamily protein
824077	25.8038	45.0628	-0.808879	0.0184271	0.263862	AT3G49160	NC_003074.8	18221794	18224905	-	2665	protein_coding	pyruvate kinase family protein
827042	53.0171	92.3461	-0.804508	0.000724522	0.030971	DL3070W	NC_003075.7	8107254	8108379	+	828	protein_coding	Polyketide cyclase/dehydrase and lipid transport superfamily protein
824046	39.62	68.7328	-0.797785	0.0028767	0.0801165	PHT3%3B2	NC_003074.8	18114526	18116569	-	1474	protein_coding	phosphate transporter 3%3B2
837986	56.8796	98.7685	-0.794125	0.000304344	0.0158326	AT1G14250	NC_003070.9	4868346	4871488	+	1952	protein_coding	GDA1/CD39 nucleoside phosphatase family protein
842481	21.5919	37.264	-0.791911	0.0249727	0.313448	F8K4.5	NC_003070.9	22847247	22849989	+	2743	protein_coding	Cysteine/Histidine-rich C1 domain family protein
822092	31.1107	53.2056	-0.780744	0.0100532	0.183108	RLP41	NC_003074.8	9110057	9112936	-	2880	protein_coding	receptor like protein 41
828414	25.738	44.0053	-0.779611	0.0300613	0.342818	CRK7	NC_003075.7	12125664	12128490	+	2236	protein_coding	cysteine-rich RLK (RECEPTOR-like protein kinase) 7
830943	114.508	196.068	-0.776112	9.43005e-05	0.00641981	AED1	NC_003076.8	3400322	3402389	-	1968	protein_coding	Eukaryotic aspartyl protease family protein
833986	25.4697	43.0565	-0.762407	0.0250663	0.313908	MYH19.8	NC_003076.8	15974270	15976270	+	1405	protein_coding	2-aminoethanethiol dioxygenase%2C putative (DUF1637)
821887	40.6854	68.8538	-0.760045	0.00344629	0.0903737	RLP38	NC_003074.8	8227222	8229619	-	2398	protein_coding	receptor like protein 38
824224	51.7581	86.6636	-0.747633	0.00302948	0.0828735	AT3G50610	NC_003074.8	18779551	18780514	-	964	protein_coding	DNA-directed RNA polymerase II subunit RPB1-like protein
841346	35.8624	59.4614	-0.732622	0.0103963	0.186739	Arabidopsis_T##xicos_en_Levadura_78	NC_003070.9	18209194	18210177	+	984	protein_coding	RING/U-box superfamily protein
816381	47.2116	78.1441	-0.730369	0.0147449	0.232752	PNP-A	NC_003071.7	8089411	8091736	-	2106	protein_coding	plant natriuretic peptide A
832933	28.4423	47.241	-0.729496	0.0231919	0.301435	F21B23.1	NC_003076.8	10374713	10377379	+	2667	protein_coding	Pentatricopeptide repeat (PPR) superfamily protein
839251	25.5089	41.8317	-0.720248	0.0377522	0.386366	PUB54	NC_003070.9	246262	248440	-	1187	protein_coding	plant U-box 54
835036	122.672	201.816	-0.718681	5.21244e-06	0.000549232	FRO6	NC_003076.8	20201037	20204595	-	2757	protein_coding	ferric reduction oxidase 6
837569	26.4094	43.1766	-0.710192	0.0299176	0.342818	F14N23.18	NC_003070.9	3377878	3380414	+	2185	protein_coding	Nucleolar GTP-binding protein
819165	65.6146	106.782	-0.704368	0.000646834	0.0286112	CYP76C2	NC_003071.7	18779321	18781973	-	2204	protein_coding	cytochrome P450%2C family 76%2C subfamily C%2C polypeptide 2
834664	29.2817	47.8661	-0.703798	0.0281234	0.334469	MDE13.4	NC_003076.8	18738697	18742126	+	1681	protein_coding	transmembrane protein (DUF616)
839072	30.2039	48.4971	-0.690005	0.0285812	0.336024	AT1G24575	NC_003070.9	8710847	8711578	-	732	protein_coding	DEAD-box ATP-dependent RNA helicase-like protein
817628	73.8799	118.641	-0.686312	0.00112128	0.0425442	CYP71A13	NC_003071.7	13109909	13111988	-	1494	protein_coding	cytochrome P450 family 71 polypeptide
840412	99.0594	158.629	-0.682581	0.000224233	0.0123239	AGP5	NC_003070.9	12917070	12917829	+	760	protein_coding	arabinogalactan protein 5
818815	31.8851	50.3159	-0.657295	0.0324743	0.358481	T24P15.6	NC_003071.7	17572305	17574679	+	2169	protein_coding	DNA-binding bromodomain-containing protein
843416	52.4208	82.463	-0.656649	0.016294	0.247069	F15H11.4	NC_003070.9	26699321	26702544	+	2121	protein_coding	Calcium-dependent lipid-binding (CaLB domain) family protein
836237	127.537	200.989	-0.654827	1.88521e-05	0.00166776	AACT1	NC_003076.8	24608605	24610329	+	1725	protein_coding	anthocyanin 5-aromatic acyltransferase 1
836572	53.8882	84.4908	-0.64845	0.00470382	0.110376	TIN1	NC_003076.8	25784404	25786385	+	1696	protein_coding	tunicamycin induced protein
832400	64.6185	100.918	-0.644266	0.00254098	0.0741186	MKD15.22	NC_003076.8	7861737	7862746	+	1010	protein_coding	GRAM domain-containing protein / ABA-responsive protein-like protein
818723	46.5958	72.0727	-0.630533	0.0157066	0.241706	BHLH100	NC_003071.7	17198037	17199454	-	1157	protein_coding	basic helix-loop-helix protein 100
820901	239.43	369.68	-0.630069	1.68254e-05	0.00152936	MDC8.19	NC_003074.8	5624326	5625519	-	1194	protein_coding	Legume lectin family protein
828075	49.9315	77.1026	-0.624325	0.0110024	0.19475	F2N1.33	NC_003075.7	570200	571595	-	945	protein_coding	TRAF-like family protein
816375	96.9379	149.372	-0.622214	0.000489279	0.0231924	F24H14.5	NC_003071.7	8073167	8075009	-	906	protein_coding	Ubiquitin-conjugating enzyme family protein
821934	40.6	62.3776	-0.618747	0.019129	0.26932	AT3G23550	NC_003074.8	8448273	8450799	-	1722	protein_coding	MATE efflux family protein
844042	38.7692	59.331	-0.614551	0.0286198	0.336024	MAF1	NC_003070.9	28955483	28960234	+	4480	protein_coding	K-box region and MADS-box transcription factor family protein
832487	107.072	163.539	-0.613103	0.000936152	0.0374077	K12G2.9	NC_003076.8	8202919	8205824	+	1662	protein_coding	alpha/beta-Hydrolases superfamily protein
823902	83.9831	126.611	-0.59464	0.00266236	0.0761998	AT3G47480	NC_003074.8	17496085	17497164	-	1080	protein_coding	Calcium-binding EF-hand family protein
814938	181.749	270.626	-0.577765	0.000130418	0.0082663	DTX1	NC_003071.7	1334270	1336550	-	1845	protein_coding	MATE efflux family protein
824984	43.6467	64.8491	-0.57476	0.0300366	0.342818	AT3G58150	NC_003074.8	21532813	21534135	-	782	protein_coding	Optic atrophy 3 protein (OPA3)
827360	50.8752	75.8333	-0.572341	0.0189883	0.268252	CSLA01	NC_003075.7	9345150	9349258	+	1843	protein_coding	cellulose synthase-like A01
827916	66.7071	99.0693	-0.570328	0.00991011	0.181353	F9H3.9	NC_003075.7	1537118	1540713	-	3111	protein_coding	Ankyrin repeat family protein
836194	112.004	166.355	-0.569921	0.00110834	0.0424037	MUP24.8	NC_003076.8	24422686	24425540	+	1516	protein_coding	Anion-transporting ATPase
841674	41.3654	61.0088	-0.557679	0.0427706	0.410414	F6D8.35	NC_003070.9	19531350	19536422	-	3878	protein_coding	Ubiquitin carboxyl-terminal hydrolase-related protein
826718	51.1297	75.4219	-0.554753	0.0320717	0.355367	Resistance_Methylated_Gene_1	NC_003075.7	6811103	6817339	+	3521	protein_coding	Disease resistance protein (TIR-NBS-LRR class) family
837075	653.562	949.152	-0.540089	2.56899e-09	7.45592e-07	UGT74E2	NC_003070.9	1703002	1704838	-	1755	protein_coding	Uridine diphosphate glycosyltransferase 74E2
838468	207.538	300.247	-0.532787	2.25007e-05	0.00190887	ICS2	NC_003070.9	6515373	6519395	+	2099	protein_coding	isochorismate synthase 2
818853	2992.61	4319.21	-0.529497	0.0026454	0.0758469	COR15B	NC_003071.7	17708593	17710433	-	1584	protein_coding	cold regulated 15b
838122	139.01	200.289	-0.529442	0.000491472	0.0232298	ABCG40	NC_003070.9	5331858	5338326	-	4641	protein_coding	pleiotropic drug resistance 12
842131	49.7804	71.5599	-0.526855	0.0355304	0.374143	MYB50	NC_003070.9	21316730	21318192	+	1299	protein_coding	myb domain protein 50
840237	73.9469	106.455	-0.525244	0.0128196	0.216182	AtNPF4.4	NC_003070.9	12127389	12130444	-	2246	protein_coding	Major facilitator superfamily protein
816502	1672.13	2392.64	-0.51663	3.4678e-20	6.37421e-17	SNF7.2	NC_003071.7	8557646	8559808	-	1243	protein_coding	SNF7 family protein
841322	64.2166	91.599	-0.513314	0.0231957	0.301435	F27J15.21	NC_003070.9	18123071	18124289	-	1219	protein_coding	transmembrane protein
839304	501.772	714.879	-0.512152	3.82062e-08	8.54114e-06	LEA3	NC_003070.9	623656	624567	-	816	protein_coding	Late embryogenesis abundant 3 (LEA3) family protein
818604	100.564	143.666	-0.512089	0.00455741	0.10895	SMAX1-like_8	NC_003071.7	16765709	16769279	+	3259	protein_coding	Double Clp-N motif-containing P-loop nucleoside triphosphate hydrolases superfamily protein
828413	118.111	167.609	-0.509119	0.0142608	0.227499	CRK6	NC_003075.7	12121369	12124564	+	2598	protein_coding	cysteine-rich RLK (RECEPTOR-like protein kinase) 6
843107	94.6194	134.148	-0.505152	0.00705815	0.144509	SUFE2	NC_003070.9	25426234	25427461	+	1228	protein_coding	sulfur E2
841562	173.587	244.515	-0.491514	0.000695061	0.0303251	F11M15.24	NC_003070.9	19047672	19050214	+	1879	protein_coding	DEA(D/H)-box RNA helicase family protein
821897	60.2764	84.4897	-0.482656	0.0376673	0.386317	AT3G23190	NC_003074.8	8279271	8280912	+	1074	protein_coding	HR-like lesion-inducing protein-like protein
831173	80.8167	112.485	-0.482173	0.0234714	0.302404	PBS3	NC_003076.8	4267456	4271064	+	2619	protein_coding	Auxin-responsive GH3 family protein
838820	97.7911	136.467	-0.47686	0.0121842	0.208442	SULTR1%3B3	NC_003070.9	7817609	7821576	+	2515	protein_coding	sulfate transporter 1%3B3
817033	80.5205	111.926	-0.476247	0.0168462	0.252343	AT2G24945	NC_003071.7	10610833	10612232	+	1400	protein_coding	transmembrane protein
817287	187.024	259.434	-0.474242	0.00150103	0.0527209	F10A12.10	NC_003071.7	11726134	11727654	-	1359	protein_coding	Cysteine proteinases superfamily protein
828009	831.817	1156.12	-0.473665	6.93415e-10	2.16437e-07	A_TM018A10.12	NC_003075.7	334573	336478	+	1464	protein_coding	TRAF-like family protein
844177	68.7431	94.935	-0.467029	0.0269529	0.326653	F3F9.8	NC_003070.9	29502506	29503938	+	1198	protein_coding	VQ motif-containing protein
840075	75.5102	104.064	-0.465518	0.0272876	0.329743	F5M6.14	NC_003070.9	11430100	11434115	+	3549	protein_coding	S-adenosyl-L-methionine-dependent methyltransferases superfamily protein
826791	64.2785	88.383	-0.461801	0.0389182	0.392815	PLDGAMMA1	NC_003075.7	7129123	7133385	-	3254	protein_coding	phospholipase D gamma 1
829378	68.8771	94.533	-0.459267	0.0308911	0.348354	F8B4.130	NC_003075.7	15652775	15655531	+	2757	protein_coding	Pentatricopeptide repeat (PPR) superfamily protein
827890	101.73	138.488	-0.444637	0.0167157	0.251161	RK3	NC_003075.7	11388827	11393226	-	3172	protein_coding	receptor kinase 3
841230	316.178	430.31	-0.444123	3.02269e-05	0.00247546	F21D18.16	NC_003070.9	17773627	17780106	-	4558	protein_coding	serine/threonine-protein phosphatase 7 long form-like protein
821720	91.9198	124.613	-0.442752	0.0236084	0.303461	AT3G21660	NC_003074.8	7624406	7626654	-	1416	protein_coding	UBX domain-containing protein
832067	89.1074	120.544	-0.437889	0.024296	0.309318	NUDT24	NC_003076.8	6566271	6568806	+	1518	protein_coding	nudix hydrolase homolog 24
820819	89.8208	121.019	-0.435067	0.036559	0.381334	AT3G15760	NC_003074.8	5337475	5338562	+	1010	protein_coding	cytochrome P450 family protein
28720412	75.453	102.078	-0.434886	0.0325195	0.358647	AT5G01775	NC_003076.8	3343190	3343998	+	655	lncRNA	other RNA
828718	66.8547	90.2918	-0.433607	0.0466199	0.428225	F20B18.230	NC_003075.7	13236253	13238818	+	2329	protein_coding	Ankyrin repeat family protein / BTB/POZ domain-containing protein
832838	97.7742	131.492	-0.431513	0.0294361	0.340011	T1G16.90	NC_003076.8	9830251	9831872	+	1218	protein_coding	Hypoxia-responsive family protein
827655	530.097	714.619	-0.429264	6.25395e-06	0.000642603	NCED4	NC_003075.7	10481619	10483879	+	2261	protein_coding	nine-cis-epoxycarotenoid dioxygenase 4
825443	169.051	227.544	-0.42921	0.00182777	0.0603528	ATL5	NC_003074.8	23185348	23186720	-	1373	protein_coding	AtL5
833014	92.033	123.402	-0.423151	0.0232884	0.302022	F7P1.2	NC_003076.8	10930539	10933188	-	2228	protein_coding	alpha-(1%2C6)-fucosyltransferase
10723027	67.6001	90.5934	-0.422061	0.0498059	0.441344	AT4G22758	NC_003075.7	11958128	11960071	+	1648	protein_coding	PPR containing protein
826796	157.033	209.68	-0.421646	0.0102773	0.185203	ARCK1	NC_003075.7	7147865	7149942	+	1683	protein_coding	Protein kinase superfamily protein
842923	191.569	256.248	-0.420992	0.0014513	0.0515322	F15E12.17	NC_003070.9	24602033	24604763	+	1668	protein_coding	Disease resistance protein (TIR-NBS class)
834226	72.8062	97.6061	-0.420373	0.0443421	0.41774	K5J14.1	NC_003076.8	16865770	16870887	+	1986	protein_coding	Major facilitator superfamily protein
825070	108.238	144.151	-0.414363	0.0169733	0.253302	PME61	NC_003074.8	21802770	21805335	-	2072	protein_coding	pectin methylesterase 61
839713	136.756	180.436	-0.403798	0.0179307	0.260886	F3H9.15	NC_003070.9	9846747	9848015	-	1269	protein_coding	hypothetical protein
816916	202.1	266.984	-0.402135	0.00208216	0.0656973	T29E15.4	NC_003071.7	10153586	10155699	-	1350	protein_coding	HNH endonuclease
832596	194.372	256.676	-0.401392	0.00191641	0.0619203	FLOT1	NC_003076.8	8749680	8751636	+	1713	protein_coding	SPFH/Band 7/PHB domain-containing membrane-associated protein family
820109	93.4313	123.494	-0.397463	0.0450694	0.421772	EXO70H4	NC_003074.8	2923518	2925889	+	2372	protein_coding	exocyst subunit exo70 family protein H4
843669	97.3755	127.471	-0.390278	0.0327722	0.360233	T9L24.44	NC_003070.9	27573114	27575273	+	1486	protein_coding	Cytochrome P450 superfamily protein
839564	228.455	299.458	-0.389955	0.00160492	0.0546302	RPS15	NC_003070.9	1141558	1143130	-	923	protein_coding	cytosolic ribosomal protein S15
832290	319.208	417.041	-0.387356	0.000424489	0.0207148	NIT4	NC_003076.8	7379187	7382025	+	2446	protein_coding	nitrilase 4
835246	1076.98	1406.52	-0.38641	1.48682e-06	0.000203276	NEET	NC_003076.8	21009347	21010345	+	743	protein_coding	2 iron%2C 2 sulfur cluster binding protein
836199	102.638	133.973	-0.385294	0.0283043	0.335654	NRT2.3	NC_003076.8	24450745	24452964	+	1922	protein_coding	nitrate transporter 2.3
820091	630.813	822.512	-0.384017	5.35869e-06	0.000561068	Fes1A	NC_003074.8	2870970	2873332	+	1861	protein_coding	Fes1A
820264	291.085	378.841	-0.382534	0.00460851	0.109344	AT3G10930	NC_003074.8	3420081	3420932	-	852	protein_coding	hypothetical protein
824915	142.07	184.769	-0.379488	0.0138105	0.223331	SAP13	NC_003074.8	21277270	21279404	-	1700	protein_coding	zinc finger (C2H2 type%2C AN1-like) family protein
816616	97.9125	127.08	-0.379243	0.0467905	0.429077	F5H14.1	NC_003071.7	8970886	8971339	-	454	protein_coding	hypothetical protein
838264	103.724	135.077	-0.376471	0.049557	0.441001	F17F16.22	NC_003070.9	5789679	5791752	+	1876	protein_coding	F-box/RNI-like/FBD-like domains-containing protein
842957	195.383	253.098	-0.37505	0.00517396	0.118452	MYB90	NC_003070.9	24763941	24765541	+	1002	protein_coding	myb domain protein 90
818319	175.665	226.572	-0.370959	0.014989	0.234995	ZAT11	NC_003071.7	15706285	15707224	+	940	protein_coding	C2H2 and C2HC zinc fingers superfamily protein
28717081	147.246	189.87	-0.369073	0.0154411	0.239434	AT1G09467	NC_003070.9	27984975	27985042	-	68	snoRNA	other RNA
817848	122.041	157.548	-0.367536	0.0454349	0.423931	T21L14.19	NC_003071.7	13944538	13946790	-	1810	protein_coding	TRAF-like family protein
820212	120.656	155.53	-0.366901	0.0349912	0.372018	NAC050	NC_003074.8	3264194	3267695	+	2711	protein_coding	NAC domain containing protein 50
825513	199.525	257.141	-0.366858	0.00644934	0.136434	ACA12	NC_003074.8	23406484	23410360	-	3877	protein_coding	ATPase E1-E2 type family protein / haloacid dehalogenase-like hydrolase family protein
819068	139.421	179.81	-0.364867	0.0243451	0.309325	F16B22.9	NC_003071.7	18408579	18410170	+	1592	protein_coding	hypothetical protein
820582	103.667	133.175	-0.36179	0.0421126	0.407786	CYP90D1	NC_003074.8	4497893	4500920	-	2222	protein_coding	cytochrome P450%2C family 90%2C subfamily D%2C polypeptide 1
844802	640.609	823.234	-0.360569	0.000145778	0.00913489	psbA	NC_000932.1	383	1444	-	1062	protein_coding	-
2745879	354.85	456.211	-0.360502	0.00234096	0.0708801	SAG20	NC_003074.8	3442237	3443680	+	1444	protein_coding	senescence associated gene 20
842744	1228.76	1576.61	-0.359272	1.31759e-06	0.000183167	F15H21.1	NC_003070.9	23888832	23890132	+	1301	protein_coding	filaggrin-like protein
837745	108.094	138.565	-0.357909	0.0407774	0.401059	T6A9.7	NC_003070.9	476945	479112	+	1317	protein_coding	transmembrane protein
822280	162.269	207.741	-0.357611	0.0135333	0.222176	SNM1	NC_003074.8	9801169	9804282	+	2416	protein_coding	DNA repair metallo-beta-lactamase family protein
817178	192.968	247.174	-0.35391	0.014699	0.23225	T9J22.5	NC_003071.7	11226488	11228123	-	1636	protein_coding	Leucine-rich repeat (LRR) family protein
831793	201.171	256.883	-0.350756	0.00721914	0.14612	PRR7	NC_003076.8	637681	642030	-	3233	protein_coding	pseudo-response regulator 7
817197	134.496	170.637	-0.347227	0.0406943	0.401026	PLA2A	NC_003071.7	11293702	11295918	-	1644	protein_coding	phospholipase A 2A
826748	147.607	187.652	-0.344574	0.0250064	0.313527	F25E4.60	NC_003075.7	6955534	6958895	+	2545	protein_coding	Mitochondrial substrate carrier family protein
817943	1430.69	1816.82	-0.343444	1.4619e-06	0.000201536	PHO2	NC_003071.7	14277558	14283113	-	4176	protein_coding	phosphate 2
837119	147.076	186.467	-0.342756	0.0285777	0.336024	T21E18.15	NC_003070.9	1851472	1853019	+	958	protein_coding	Fatty acid desaturase family protein
843992	164.314	208.177	-0.340783	0.0184388	0.263862	F14G6.19	NC_003070.9	28740540	28742231	+	1410	protein_coding	PLATZ transcription factor family protein
832546	2523.01	3193.63	-0.339728	5.65213e-10	1.8334e-07	VSP2	NC_003076.8	8500468	8502224	-	1516	protein_coding	vegetative storage protein 2
827830	127.447	161.173	-0.33816	0.0405462	0.401026	F21C20.170	NC_003075.7	11150049	11152003	+	1955	protein_coding	FAD-binding Berberine family protein
831412	219.698	277.968	-0.337929	0.017101	0.254392	SP1L4	NC_003076.8	5078200	5079327	+	1019	protein_coding	SPIRAL1-like4
819058	270.538	341.732	-0.335168	0.00431539	0.105139	F4I1.32	NC_003071.7	18377048	18379265	+	1395	protein_coding	CDK inhibitor P21 binding protein
841536	116.408	146.768	-0.334914	0.0461419	0.426915	F23H24.4	NC_003070.9	18939194	18941719	-	1657	protein_coding	Nse4%2C component of Smc5/6 DNA repair complex
821392	136.997	172.819	-0.333526	0.0347989	0.371645	NUC-L2	NC_003074.8	6404053	6407946	-	2252	protein_coding	nucleolin like 2
818410	182.406	229.594	-0.333484	0.0211366	0.285672	F16M14.25	NC_003071.7	16043948	16046015	-	1586	protein_coding	myb-like HTH transcriptional regulator family protein
842848	330.609	416.585	-0.332938	0.00124436	0.0464484	T8F5.15	NC_003070.9	24284469	24286347	-	1392	protein_coding	TRAF-like family protein
834738	361.77	455.142	-0.331408	0.00171163	0.0575518	MQD22.6	NC_003076.8	19053472	19056073	+	2602	protein_coding	Intron maturase%2C type II family protein
820832	178.037	223.473	-0.330162	0.0185215	0.26414	AT3G15890	NC_003074.8	5374248	5376275	+	1388	protein_coding	Protein kinase superfamily protein
830844	307.735	387.399	-0.329949	0.00605761	0.130995	MYH9.5	NC_003076.8	3058907	3062190	+	3115	protein_coding	Putative endonuclease or glycosyl hydrolase
818854	49584	62319.4	-0.329825	0.00340408	0.0896445	COR15A	NC_003071.7	17710441	17712330	-	1584	protein_coding	cold-regulated 15a
814943	190.721	239.59	-0.327631	0.0187968	0.267145	F3L12.10	NC_003071.7	1353755	1355883	-	1716	protein_coding	MATE efflux family protein
826734	944.072	1183.86	-0.327418	5.17868e-06	0.000549173	AtCP2	NC_003075.7	6887166	6889879	+	2338	protein_coding	Papain family cysteine protease
818232	149.898	188.116	-0.326625	0.027853	0.332992	ProT3	NC_003071.7	15343006	15345673	-	1996	protein_coding	proline transporter 3
818252	863.487	1079.25	-0.322747	2.0263e-05	0.0017736	DOGT1	NC_003071.7	15423172	15425129	-	1958	protein_coding	don-glucosyltransferase 1
823634	7192.62	8982.01	-0.320483	6.17454e-16	5.67474e-13	XTH31	NC_003074.8	16446935	16448844	-	1393	protein_coding	xyloglucan endo-transglycosylase-related 8
825805	164.155	205.053	-0.319924	0.0287815	0.337187	CPK27	NC_003075.7	2385038	2388105	-	1815	protein_coding	calcium-dependent protein kinase 27
826721	141.548	176.366	-0.319903	0.0422489	0.407786	T22B4.170	NC_003075.7	6826587	6827389	+	803	protein_coding	Disease resistance-responsive (dirigent-like protein) family protein
827017	506.141	631.093	-0.319449	0.000289176	0.0151868	J20	NC_003075.7	8010967	8012880	+	1914	protein_coding	DNAJ-like 20
816272	134.822	167.946	-0.319061	0.0435555	0.414341	T17A5.12	NC_003071.7	7670878	7673152	+	2191	protein_coding	AMP-dependent synthetase and ligase family protein
820738	441.727	551.176	-0.318099	0.00124664	0.0464484	AT3G15080	NC_003074.8	5074216	5076566	+	1170	protein_coding	Polynucleotidyl transferase%2C ribonuclease H-like superfamily protein
817603	292.833	364.508	-0.317993	0.00560758	0.124686	T6B20.11	NC_003071.7	13011105	13012043	-	939	protein_coding	Thioredoxin superfamily protein
832638	147.504	183.374	-0.31403	0.0355902	0.374296	YUC6	NC_003076.8	8934941	8938768	-	2377	protein_coding	Flavin-binding monooxygenase family protein
832044	637.847	791.12	-0.31239	0.000754793	0.0319349	T24G5.140	NC_003076.8	6470072	6471636	+	1392	protein_coding	Glycoprotein membrane precursor GPI-anchored
816167	6112.33	7589.72	-0.31214	1.72702e-09	5.19458e-07	T24I21.7	NC_003071.7	7218654	7221890	-	3118	protein_coding	Major facilitator superfamily protein
842068	240.299	297.59	-0.310656	0.0114297	0.201151	F14G9.23	NC_003070.9	21017311	21018122	+	812	protein_coding	SAUR-like auxin-responsive protein family
28717407	194.773	241.114	-0.310431	0.0492654	0.439588	AT1G67865	NC_003070.9	25445994	25447622	-	1073	protein_coding	hypothetical protein
829163	275.581	341.281	-0.309532	0.00912679	0.171133	F17I23.260	NC_003075.7	14866763	14868704	+	1942	protein_coding	RING/U-box superfamily protein
843190	312.095	386.524	-0.309221	0.00349477	0.0910069	F24J5.16	NC_003070.9	25759736	25762982	+	2029	protein_coding	aluminum activated malate transporter family protein
827009	464.752	576.176	-0.308266	0.00308948	0.0838245	NOV	NC_003075.7	7975064	7987687	+	8446	protein_coding	Histidine kinase-%2C DNA gyrase B-%2C and HSP90-like ATPase family protein
831202	351.494	435.656	-0.30761	0.00749653	0.150447	ABCG6	NC_003076.8	4370692	4373201	+	2510	protein_coding	ABC-2 type transporter family protein
825714	16378.4	20263.8	-0.30711	2.86201e-13	1.75356e-10	FIB	NC_003075.7	1931883	1933950	+	1639	protein_coding	fibrillin
838883	283.678	351.076	-0.306466	0.00632262	0.134969	GI	NC_003070.9	8061751	8067790	+	4303	protein_coding	gigantea protein (GI)
828183	166.648	206.14	-0.304753	0.0376395	0.386317	PSAD-1	NC_003075.7	1229031	1230164	-	1134	protein_coding	photosystem I subunit D-1
832547	477.867	590.651	-0.30461	0.00108897	0.0421892	VSP1	NC_003076.8	8507590	8509201	-	1338	protein_coding	vegetative storage protein 1
843390	436.128	537.693	-0.304383	0.00252581	0.0741186	CRK3	NC_003070.9	26588391	26591776	-	2871	protein_coding	cysteine-rich RLK (RECEPTOR-like protein kinase) 3
843777	167.554	207.149	-0.304302	0.0350593	0.372502	F1M20.4	NC_003070.9	27954129	27958114	+	3694	protein_coding	Leucine-rich repeat protein kinase family protein
822084	168.658	207.754	-0.29968	0.0419135	0.40691	AST1	NC_003074.8	9073623	9074682	+	1060	protein_coding	Homeodomain-like superfamily protein
834466	352.903	434.632	-0.29936	0.0041976	0.103239	K9L2.20	NC_003076.8	17886160	17888530	-	2014	protein_coding	FAD-binding Berberine family protein
825182	173.362	213.001	-0.29847	0.0385688	0.39065	BGLU27	NC_003074.8	22205931	22209156	+	2029	protein_coding	beta glucosidase 27
831309	618.27	760.33	-0.296481	0.000951402	0.0379254	T15N1.70	NC_003076.8	4697207	4703091	-	3459	protein_coding	polyribonucleotide nucleotidyltransferase
839958	173.803	213.517	-0.294577	0.0457028	0.42486	AT1G30760	NC_003070.9	10918267	10920709	+	1927	protein_coding	FAD-binding Berberine family protein
835441	222.945	272.873	-0.292776	0.0240784	0.308065	MNC6.13	NC_003076.8	21771811	21772794	+	984	protein_coding	SAUR-like auxin-responsive protein family
841650	441.661	539.857	-0.292117	0.00643223	0.136421	F9I5.19	NC_003070.9	19441636	19443631	-	1798	protein_coding	PLAC8 family protein
837726	241.179	295.182	-0.291943	0.0160409	0.244126	F25C20.3	NC_003070.9	3985184	3987290	-	1689	protein_coding	endonuclease/exonuclease/phosphatase family protein
843901	408.316	499.512	-0.289647	0.00237688	0.0713625	F10A5.14	NC_003070.9	28415152	28416961	-	1356	protein_coding	DNA-directed RNA polymerase
818959	606.953	740.712	-0.289046	0.00128637	0.0473952	CHI	NC_003071.7	18076166	18077517	-	1139	protein_coding	chitinase
842460	450.428	550.818	-0.28876	0.00285092	0.0796222	T25B24.1	NC_003070.9	22746340	22749264	-	2636	protein_coding	Protein kinase superfamily protein
842488	189.069	230.791	-0.287693	0.0321993	0.356541	F8K4.12	NC_003070.9	22893101	22894064	+	964	protein_coding	senescence regulator (Protein of unknown function%2C DUF584)
5008305	1375.66	1677.88	-0.286688	1.51877e-06	0.000203759	AT5G52882	NC_003076.8	21433859	21439133	-	3557	protein_coding	P-loop containing nucleoside triphosphate hydrolases superfamily protein
823840	302.531	368.791	-0.286224	0.00774898	0.152791	AT3G46870	NC_003074.8	17262943	17264555	+	1251	protein_coding	Pentatricopeptide repeat (PPR) superfamily protein
829647	9282.46	11318.9	-0.286162	1.27939e-09	3.91944e-07	F11I11.190	NC_003075.7	16642142	16644928	-	2275	protein_coding	Major facilitator superfamily protein
835409	494.884	603.329	-0.28593	0.00249985	0.073726	PDV1	NC_003076.8	21607410	21609428	+	1343	protein_coding	plastid division1
826301	190.303	232.37	-0.28516	0.0418142	0.406423	CSLC12	NC_003075.7	4802253	4805647	-	2841	protein_coding	Cellulose-synthase-like C12
831856	700.75	853.382	-0.284327	0.000270399	0.0143372	Hsp70-2	NC_003076.8	550035	552827	-	2485	protein_coding	Heat shock protein 70 (Hsp 70) family protein
818865	186.628	227.083	-0.283847	0.0403945	0.400627	F14N22.8	NC_003071.7	17765178	17766888	+	1711	protein_coding	Ribosomal protein L1p/L10e family
819013	190.014	231.184	-0.2833	0.0366126	0.381412	F6E13.20	NC_003071.7	18230865	18232630	-	1395	protein_coding	NagB/RpiA/CoA transferase-like superfamily protein
840399	1174.98	1430.45	-0.282996	0.000317752	0.0163756	PHI-1	NC_003070.9	12851983	12853235	+	1253	protein_coding	Phosphate-responsive 1 family protein
5007739	411.684	500.361	-0.282944	0.0184275	0.263862	AT1G29418	NC_003070.9	10300631	10301302	+	425	protein_coding	transmembrane protein
817804	222.003	269.584	-0.28285	0.0386374	0.390652	T32F6.5	NC_003071.7	13771296	13774502	+	1960	protein_coding	Galactosyltransferase family protein
824799	189.134	229.583	-0.281661	0.0433738	0.413087	AT3G56320	NC_003074.8	20885894	20890102	-	3093	protein_coding	PAP/OAS1 substrate-binding domain superfamily
832190	240.36	291.829	-0.281621	0.0218414	0.29058	T1M15.70	NC_003076.8	6993084	6993948	-	865	protein_coding	DUF1677 family protein (DUF1677)
836553	186.155	226.416	-0.280161	0.0457924	0.42486	MSJ1.16	NC_003076.8	25723049	25725534	-	2486	protein_coding	Pentatricopeptide repeat (PPR) superfamily protein
828303	177.071	214.532	-0.276989	0.0483984	0.435664	EBS	NC_003075.7	11727706	11730509	-	1834	protein_coding	PHD finger family protein / bromo-adjacent homology (BAH) domain-containing protein
825136	553.819	670.277	-0.274657	0.00152505	0.0530657	AT3G59670	NC_003074.8	22039476	22042726	+	2067	protein_coding	elongation factor
821114	758.794	917.959	-0.274235	0.000537793	0.0249208	PPT2	NC_003074.8	216805	219136	-	1574	protein_coding	phosphoenolpyruvate (pep)/phosphate translocator 2
838505	289.847	350.14	-0.273885	0.0171799	0.254633	ARF19	NC_003070.9	6627683	6633133	-	4327	protein_coding	auxin response factor 19
836538	471.568	569.599	-0.272621	0.0026439	0.0758469	LNK1	NC_003076.8	25672466	25676823	-	2667	protein_coding	dentin sialophosphoprotein-like protein
829559	209.042	252.3	-0.272234	0.0390212	0.393614	UGT73B3	NC_003075.7	16343057	16344818	-	1762	protein_coding	UDP-glucosyl transferase 73B3
818703	812.837	981.605	-0.272148	0.000155312	0.0093771	T3K9.19	NC_003071.7	17121327	17123222	+	1389	protein_coding	S-adenosyl-L-methionine-dependent methyltransferases superfamily protein
824675	179.625	216.845	-0.271886	0.0483901	0.435664	ABCG16	NC_003074.8	20416183	20418910	-	2728	protein_coding	ABC-2 type transporter family protein
820774	378.094	456.097	-0.271692	0.00709897	0.144807	AT3G15357	NC_003074.8	5187082	5187789	+	708	protein_coding	phosphopantothenoylcysteine decarboxylase subunit
840293	286.743	345.383	-0.271655	0.0347772	0.371645	AIG1	NC_003070.9	12346138	12348733	+	1767	protein_coding	P-loop containing nucleoside triphosphate hydrolases superfamily protein
821719	347.291	419.324	-0.2715	0.0082233	0.160233	AT3G21650	NC_003074.8	7621569	7624133	-	2473	protein_coding	Protein phosphatase 2A regulatory B subunit family protein
839725	233.601	281.75	-0.270427	0.0343645	0.369631	F3H9.4	NC_003070.9	9912203	9913837	-	1635	protein_coding	Dof-type zinc finger DNA-binding family protein
842768	464.963	560.761	-0.270152	0.00246876	0.0731913	F1N19.17	NC_003070.9	23995909	23998832	+	1908	protein_coding	copper ion binding / methyltransferase
822032	339.925	409.937	-0.26991	0.0120752	0.207434	AT3G24420	NC_003074.8	8862813	8865239	-	1476	protein_coding	alpha/beta-Hydrolases superfamily protein
819614	591.953	713.207	-0.269657	0.000921483	0.0369106	EIN4	NC_003074.8	1235209	1238630	-	3333	protein_coding	Signal transduction histidine kinase%2C hybrid-type%2C ethylene sensor
822159	275.492	332.215	-0.269266	0.0224408	0.296044	BHLH32	NC_003074.8	9369499	9371487	+	1525	protein_coding	basic helix-loop-helix 32
814895	262.351	316.202	-0.268151	0.02142	0.287157	CDC48B	NC_003071.7	1117485	1120458	+	2099	protein_coding	cell division cycle 48B
830299	220.141	265.086	-0.26769	0.0340778	0.368222	MC9	NC_003076.8	1153740	1155040	+	1301	protein_coding	metacaspase 9
844355	283.922	341.676	-0.26722	0.0182966	0.263686	F18B13.23	NC_003070.9	30148330	30150556	+	2132	protein_coding	Tetratricopeptide repeat (TPR)-like superfamily protein
815004	285.109	343.334	-0.267191	0.0239709	0.307241	F7D11.2	NC_003071.7	1610506	1612960	-	2455	protein_coding	zinc transporter-like protein
817544	195.691	235.406	-0.265929	0.0447341	0.419759	ABCG31	NC_003071.7	12759973	12766794	+	4786	protein_coding	pleiotropic drug resistance 3
840475	231.352	277.659	-0.265678	0.0488696	0.437803	F14D7.1	NC_003070.9	13220471	13224681	+	4127	protein_coding	kinase family with leucine-rich repeat domain-containing protein
842612	2011.14	2417.1	-0.265233	3.56693e-07	5.90077e-05	PP2-A11	NC_003070.9	23390968	23392873	-	1449	protein_coding	phloem protein 2-A11
839872	1647.68	1981.06	-0.265197	3.62563e-06	0.000408019	NRPA2	NC_003070.9	10479007	10486824	-	4006	protein_coding	nuclear RNA polymerase A2
835497	847.788	1018.9	-0.264084	0.00100047	0.0393132	AtSLP2	NC_003076.8	21953700	21956580	-	1621	protein_coding	SPFH/Band 7/PHB domain-containing membrane-associated protein family
825240	462.556	555.032	-0.262649	0.00325069	0.0870556	SAUR59	NC_003074.8	22434864	22436053	+	1190	protein_coding	SAUR-like auxin-responsive protein family
817607	363.772	436.699	-0.262056	0.0117785	0.204809	LGT5	NC_003071.7	13020356	13024218	-	2353	protein_coding	los glycosyltransferase 5
835991	1418.44	1699.57	-0.261884	0.000332966	0.0169644	cPT4	NC_003076.8	23734273	23735767	+	1328	protein_coding	Undecaprenyl pyrophosphate synthetase family protein
819831	2127.67	2550.74	-0.260684	1.79081e-05	0.00160137	F5E6.14	NC_003074.8	2022433	2033912	+	7088	protein_coding	ARM repeat superfamily protein
816497	215.363	258.177	-0.260622	0.0457626	0.42486	F6F22.19	NC_003071.7	8522678	8525238	-	2090	protein_coding	Leucine-rich repeat (LRR) family protein
821146	795.672	952.755	-0.260015	0.00033533	0.0169644	T17B22.25	NC_003074.8	691934	695675	+	2392	protein_coding	P-loop containing nucleoside triphosphate hydrolases superfamily protein
817899	385.366	462.129	-0.259667	0.0199817	0.276155	F4P9.13	NC_003071.7	14139760	14143118	+	2609	protein_coding	cadherin EGF LAG seven-pass G-type receptor%2C putative (DUF3527)
827188	251.362	300.062	-0.257806	0.0428354	0.410797	ABCG42	NC_003075.7	8687354	8694733	+	5360	protein_coding	ABC-2 and Plant PDR ABC-type transporter family protein
844033	387.896	464.109	-0.257804	0.00882551	0.168203	F22K20.7	NC_003070.9	28922415	28925468	-	2476	protein_coding	Target of Myb protein 1
829932	1980.8	2367.02	-0.257201	3.33779e-06	0.000388853	SQE3	NC_003075.7	17743738	17746697	+	2196	protein_coding	squalene epoxidase 3
836460	557.824	665.789	-0.25596	0.00291912	0.0810251	MLE2.4	NC_003076.8	25394938	25398282	-	2667	protein_coding	Leucine-rich repeat protein kinase family protein
829501	282.835	337.584	-0.255947	0.0225352	0.296815	T16L1.100	NC_003075.7	16146227	16147073	+	847	protein_coding	glycine-rich protein
834365	1363.5	1626.35	-0.255751	0.0017443	0.0582947	MWF20.16	NC_003076.8	17457124	17458980	-	1629	protein_coding	2-oxoglutarate (2OG) and Fe(II)-dependent oxygenase superfamily protein
832761	502.363	600.233	-0.255384	0.00447224	0.107692	TPR3	NC_003076.8	9508718	9515565	-	3902	protein_coding	TOPLESS-related 3
843694	4124.57	4918.64	-0.254366	3.17554e-05	0.00256258	F6D5.1	NC_003070.9	27669152	27673572	+	1971	protein_coding	S-adenosyl-L-methionine-dependent methyltransferases superfamily protein
832691	1389.71	1656.63	-0.254287	0.000456999	0.0220412	AtGGCT2%3B1	NC_003076.8	9162969	9164884	-	1220	protein_coding	ChaC-like family protein
843319	1667.4	1988.91	-0.254234	6.79572e-06	0.000693961	AMY3	NC_003070.9	26288228	26293173	-	3124	protein_coding	alpha-amylase-like 3
844333	380.857	455.192	-0.25421	0.0278584	0.332992	HSP91	NC_003070.9	30063448	30067589	-	3086	protein_coding	heat shock protein 91
837884	616.997	735.143	-0.253307	0.00258954	0.074893	RTFL17	NC_003070.9	4525414	4526204	-	791	protein_coding	ROTUNDIFOLIA like 17
826910	309.62	368.966	-0.252545	0.0184618	0.263862	F25G13.70	NC_003075.7	7589247	7591259	-	1793	protein_coding	Auxin-responsive family protein
839214	425.456	506.415	-0.252272	0.0251467	0.3142	T24P13.11	NC_003070.9	9241036	9244918	+	3007	protein_coding	EXS (ERD1/XPR1/SYG1) family protein
816236	340.721	406.015	-0.25225	0.0264902	0.323993	F5J6.6	NC_003071.7	7522050	7523177	-	1128	protein_coding	hypothetical protein
816957	273.703	325.447	-0.249714	0.031139	0.349954	F27D4.14	NC_003071.7	10301817	10304812	-	2996	protein_coding	Leucine-rich repeat protein kinase family protein
6240812	233.128	276.863	-0.248258	0.0410552	0.402329	AT1G49032	NC_003070.9	18137977	18139131	+	1062	protein_coding	hypothetical protein
820569	650.753	772.02	-0.247249	0.00443119	0.107171	AT3G13650	NC_003074.8	4462841	4463955	+	1115	protein_coding	Disease resistance-responsive (dirigent-like protein) family protein
818247	634.796	753.03	-0.246967	0.00601261	0.130192	UGT73C1	NC_003071.7	15410376	15412064	-	1689	protein_coding	UDP-glucosyl transferase 73C1
817801	338.651	402.09	-0.24657	0.0188909	0.26779	GLR5	NC_003071.7	13752263	13756893	-	3622	protein_coding	glutamate receptor 5
839687	320.754	380.523	-0.246144	0.0202218	0.277848	ABCB13	NC_003070.9	9733430	9738236	-	4083	protein_coding	P-glycoprotein 13
824228	309.308	366.723	-0.245485	0.0395723	0.396625	AT3G50650	NC_003074.8	18806139	18808243	-	2105	protein_coding	GRAS family transcription factor
831962	346.227	409.425	-0.244062	0.0344824	0.370057	NUFIP	NC_003076.8	6112738	6115932	+	1951	protein_coding	GATA zinc finger protein
832770	3038.19	3598.42	-0.243663	5.11492e-06	0.00054591	AT5G27120	NC_003076.8	9540861	9544065	+	2114	protein_coding	NOP56-like pre RNA processing ribonucleoprotein
824429	331.871	392.399	-0.243533	0.0305291	0.346628	Replication_Protein_A_3A	NC_003074.8	19513937	19514868	+	703	protein_coding	Nucleic acid-binding%2C OB-fold-like protein
817155	280.138	331.226	-0.242163	0.0472637	0.431105	HSFA2	NC_003071.7	11135624	11137792	+	1876	protein_coding	heat shock transcription factor A2
2745580	2157.63	2553.02	-0.24216	8.62408e-06	0.000869928	AT2G34357	NC_003071.7	14498590	14505809	+	4320	protein_coding	ARM repeat superfamily protein
832477	736.363	870.686	-0.242136	0.00346584	0.0904343	SIGE	NC_003076.8	8157151	8160343	-	2635	protein_coding	sigma factor E
5008312	314.285	371.323	-0.241715	0.0284139	0.336024	CPL4	NC_003076.8	23479781	23482136	+	1750	protein_coding	C-terminal domain phosphatase-like 4
832744	2131.91	2521.34	-0.241065	8.74057e-05	0.0059998	LON1	NC_003076.8	9450952	9457000	+	3423	protein_coding	lon protease 1
827255	1959.37	2311.94	-0.239388	0.000104791	0.00701844	MO1	NC_003075.7	8972649	8974769	-	1662	protein_coding	monooxygenase 1
820607	775.415	914.971	-0.239337	0.00254722	0.0741186	AT3G13940	NC_003074.8	4600422	4602582	-	1724	protein_coding	DNA binding / DNA-directed RNA polymerase
830344	622.699	734.238	-0.237221	0.00435099	0.105695	T1E3.30	NC_003076.8	1335873	1341534	-	5076	protein_coding	Enhancer of polycomb-like transcription factor protein
837113	1362.6	1606.9	-0.237163	0.000108586	0.00721418	STO	NC_003070.9	1828340	1829983	-	1475	protein_coding	B-box zinc finger family protein
824963	842.913	993.745	-0.236875	0.000819024	0.0338931	AT3G57940	NC_003074.8	21449254	21456026	+	3585	protein_coding	GNAT acetyltransferase (DUF699)
829644	993.29	1169.26	-0.235491	0.00051518	0.024212	F11I11.160	NC_003075.7	16635504	16636983	+	1480	protein_coding	PLC-like phosphodiesterases superfamily protein
824570	889.321	1047.36	-0.235388	0.000763502	0.0320574	BSK6	NC_003074.8	20010927	20013766	+	1984	protein_coding	kinase with tetratricopeptide repeat domain-containing protein
844256	917.067	1078.96	-0.23466	0.000959109	0.0381407	YUP8H12R.24	NC_003070.9	29772510	29778016	-	2841	protein_coding	binding protein
822036	294.499	346.123	-0.2345	0.0423871	0.408053	AT3G24460	NC_003074.8	8885818	8893203	-	3000	protein_coding	Serinc-domain containing serine and sphingolipid biosynthesis protein
841992	903.678	1062.2	-0.233336	0.00146186	0.0517848	T5A14.14	NC_003070.9	20704915	20707071	-	1568	protein_coding	S-adenosyl-L-methionine-dependent methyltransferases superfamily protein
821800	1949.89	2292.52	-0.232814	0.000209286	0.0116585	PMH1	NC_003074.8	7887276	7890153	+	2286	protein_coding	putative mitochondrial RNA helicase 1
823744	403.153	473.271	-0.232081	0.0160064	0.244126	ADF1	NC_003074.8	16909217	16910845	-	1082	protein_coding	actin depolymerizing factor 1
836222	359.516	422.729	-0.23163	0.0406201	0.401026	EXO70E2	NC_003076.8	24553744	24557043	+	3300	protein_coding	exocyst subunit exo70 family protein E2
825833	901.006	1058.32	-0.231237	0.00130857	0.0480344	T1J1.5	NC_003075.7	2511028	2517217	-	3103	protein_coding	transducin family protein / WD-40 repeat family protein
818346	1459.31	1714.15	-0.23116	0.000419843	0.0205487	F13M22.19	NC_003071.7	15805659	15810552	+	2462	protein_coding	phosphoribosylaminoimidazole carboxylase%2C putative / AIR carboxylase
821278	1164.46	1367.58	-0.230748	0.000878016	0.0356005	T4P13.26	NC_003074.8	16631	18909	-	1695	protein_coding	lysine-tRNA ligase
836277	273.848	321.204	-0.230297	0.0439649	0.415844	K11J9.9	NC_003076.8	24752783	24756768	+	3253	protein_coding	U-box domain-containing protein kinase family protein
819852	922.685	1081.26	-0.228997	0.00100863	0.0394735	AT3G06670	NC_003074.8	2105399	2113698	-	3732	protein_coding	binding protein
3766766	556.081	652.666	-0.228944	0.0196348	0.273186	F5M15.26	NC_003070.9	7065494	7071561	+	6068	pseudogene	hypothetical protein
5007986	1317.66	1541.18	-0.227195	0.00427302	0.104414	AT3G06125	NC_003074.8	1848848	1850596	+	844	ncRNA	other RNA
826768	805.719	942.907	-0.227037	0.0015901	0.0542373	T5C23.60	NC_003075.7	7019664	7021348	+	1087	protein_coding	Ribosomal protein L19 family protein
820349	307.024	359.464	-0.226848	0.042173	0.407786	AT3G11760	NC_003074.8	3717894	3721251	+	2872	protein_coding	structural maintenance of chromosomes flexible hinge domain protein
830543	610.7	713.792	-0.225653	0.00538026	0.12168	F15M7.8	NC_003076.8	2001071	2003112	-	1728	protein_coding	transferring glycosyl group transferase
837707	285.962	334.083	-0.225503	0.0499748	0.441867	F25C20.22	NC_003070.9	3912754	3914465	-	1712	protein_coding	Tetratricopeptide repeat (TPR)-like superfamily protein
824094	364.226	425.726	-0.224532	0.0497457	0.441344	AT3G49320	NC_003074.8	18288172	18290672	-	1449	protein_coding	Metal-dependent protein hydrolase
842942	410.276	479.238	-0.224471	0.0247877	0.312106	T6J19.7	NC_003070.9	24692799	24695660	+	2026	protein_coding	O-Glycosyl hydrolases family 17 protein
828400	936.114	1094.59	-0.224457	0.00234019	0.0708801	UTR2	NC_003075.7	12060131	12062858	-	1789	protein_coding	UDP-galactose transporter 2
837959	1120.58	1308.17	-0.224255	0.000867157	0.0354207	F7A19.8	NC_003070.9	4794664	4796599	+	1258	protein_coding	plant/protein
829680	359.064	418.978	-0.224014	0.0436808	0.414841	F23E12.170	NC_003075.7	16777264	16782054	-	4453	protein_coding	Plant regulator RWP-RK family protein
840114	2603.59	3039.9	-0.223494	1.26582e-05	0.00120347	F3C3.2	NC_003070.9	11607854	11609968	+	1452	protein_coding	NAD(P)-binding Rossmann-fold superfamily protein
833967	285.339	332.822	-0.222965	0.049974	0.441867	EMB2745	NC_003076.8	15895682	15898219	+	2538	protein_coding	Tetratricopeptide repeat (TPR)-like superfamily protein
830363	297.499	347.271	-0.22231	0.0464964	0.427853	MUK11.16	NC_003076.8	1405181	1407962	+	1667	protein_coding	bZIP protein
830041	596.219	695.123	-0.221948	0.0095529	0.177168	F19H22.1	NC_003075.7	18130237	18131284	+	1048	protein_coding	SAUR-like auxin-responsive protein family
841278	1766.15	2060.49	-0.221753	0.000232425	0.0126997	T1N15.19	NC_003070.9	17953870	17957719	-	3011	protein_coding	zinc finger (Ran-binding) family protein
840076	1384.21	1613.26	-0.221101	0.000248402	0.0133854	AT-IE	NC_003070.9	11434060	11436607	-	2008	protein_coding	histidine biosynthesis bifunctional protein (HISIE)
827274	983.396	1146.02	-0.221005	0.00197255	0.0635114	SWEET17	NC_003075.7	9030486	9033648	-	1287	protein_coding	Nodulin MtN3 family protein
842493	390.066	455.044	-0.220947	0.0369889	0.383972	F8K4.17	NC_003070.9	22908018	22910878	+	2426	protein_coding	Mitochondrial transcription termination factor family protein
822148	596.109	694.803	-0.220498	0.0148197	0.233014	T5M7.10	NC_003074.8	9308744	9313599	-	4053	protein_coding	ATPase E1-E2 type family protein / haloacid dehalogenase-like hydrolase family protein
838113	925.946	1077.98	-0.219327	0.00173904	0.0582368	AT1G15420	NC_003070.9	5301516	5303522	-	1460	protein_coding	WD repeat protein
838918	376.375	437.46	-0.219196	0.0437084	0.414841	T26J12.12	NC_003070.9	8195776	8196475	+	524	protein_coding	GroES-like family protein
815103	335.324	389.71	-0.218626	0.0425522	0.408793	T20G20.11	NC_003071.7	2033154	2034283	+	824	protein_coding	Glycine-rich protein family
838317	429.404	499.766	-0.218382	0.0206337	0.281404	F28G4.7	NC_003070.9	5988280	5997033	-	6354	protein_coding	B-block binding subunit of TFIIIC
836880	376.802	438.336	-0.218304	0.0354961	0.374066	NPY3	NC_003076.8	26912707	26916453	-	3127	protein_coding	Phototropic-responsive NPH3 family protein
843447	962.235	1119.4	-0.218137	0.00149664	0.0526786	F23N20.6	NC_003070.9	26807183	26809520	-	1813	protein_coding	Core-2/I-branching beta-1%2C6-N-acetylglucosaminyltransferase family protein
817046	4572.29	5317.78	-0.217884	4.06318e-06	0.000446352	GPX1	NC_003071.7	10667898	10670127	+	1246	protein_coding	glutathione peroxidase 1
827932	641.248	745.208	-0.217184	0.00651691	0.13683	F9H3.2	NC_003075.7	1501168	1503699	+	2021	protein_coding	Peroxisomal membrane 22 kDa (Mpv17/PMP22) family protein
834285	632.956	735.128	-0.217163	0.0208011	0.282522	MJB21.14	NC_003076.8	17148808	17150451	+	1538	protein_coding	Leucine carboxyl methyltransferase
822185	819.893	952.789	-0.216951	0.0022323	0.0688972	CRF11	NC_003074.8	9475350	9477590	+	2241	protein_coding	Integrase-type DNA-binding superfamily protein
827898	752.063	874.006	-0.216675	0.00420855	0.103239	F2N1.13	NC_003075.7	470506	473879	-	2991	protein_coding	hypothetical protein (DUF3133)
3770374	1087.82	1263.14	-0.216664	0.00144925	0.0515322	AT4G01883	NC_003075.7	813048	815170	+	1361	protein_coding	Polyketide cyclase / dehydrase and lipid transport protein
841997	1601.99	1861.49	-0.216663	0.000108003	0.00720441	ECT4	NC_003070.9	20719473	20722856	+	2849	protein_coding	evolutionarily conserved C-terminal region 4
826456	2443.15	2839.68	-0.216556	2.52531e-05	0.00212062	T32A17.160	NC_003075.7	5636479	5640952	-	4162	protein_coding	Leucine-rich repeat receptor-like protein kinase family protein
841412	546.7	636.025	-0.216177	0.0240592	0.308059	QWRF2	NC_003070.9	18470046	18473833	+	2586	protein_coding	QWRF motif protein (DUF566)
841853	1607.6	1867.37	-0.215603	0.000155988	0.00938366	RSH3	NC_003070.9	20210772	20213942	+	2734	protein_coding	RELA/SPOT homolog 3
838714	934.331	1084.71	-0.215474	0.00276608	0.0779147	LSM3A	NC_003070.9	7419664	7420957	-	720	protein_coding	Small nuclear ribonucleoprotein family protein
819053	365.986	424.531	-0.215262	0.0463441	0.427777	BGLU28	NC_003071.7	18346306	18350026	+	2186	protein_coding	beta glucosidase 28
839638	1395.51	1620.82	-0.215095	0.000716073	0.0308489	F17L21.26	NC_003070.9	9540049	9544303	-	2837	protein_coding	transducin family protein / WD-40 repeat family protein
814900	369.912	429.717	-0.214985	0.0349825	0.372018	ACR5	NC_003071.7	1137572	1140204	-	2014	protein_coding	ACT domain repeat 5
824663	326.956	379.762	-0.214746	0.0488067	0.43762	T15C9.5	NC_003074.8	20370205	20374261	+	4004	protein_coding	Pentatricopeptide repeat (PPR) superfamily protein
820665	1684.68	1955.59	-0.214458	0.00303002	0.0828735	GOX1	NC_003074.8	4821391	4824178	+	1892	protein_coding	Aldolase-type TIM barrel family protein
818860	13490.3	15632	-0.212432	9.27709e-07	0.000132302	PPC2	NC_003071.7	17734302	17739167	-	3619	protein_coding	phosphoenolpyruvate carboxylase 2
829611	3571.78	4131.81	-0.210298	6.79301e-05	0.00485559	GBF6	NC_003075.7	16521861	16523230	+	1370	protein_coding	G-box binding factor 6
816406	1663.5	1925.85	-0.21027	0.00116358	0.0439477	F19F24.10	NC_003071.7	8188237	8192536	-	2796	protein_coding	Transducin/WD40 repeat-like superfamily protein
821676	921.806	1066.61	-0.210121	0.00204108	0.0651844	MKK5	NC_003074.8	7445604	7448498	+	2406	protein_coding	MAP kinase kinase 5
827221	1897.2	2195.22	-0.210083	0.00143619	0.0515322	UGT84A3	NC_003075.7	8852656	8854706	-	2051	protein_coding	UDP-Glycosyltransferase superfamily protein
831424	511.346	591.088	-0.20833	0.0338574	0.36704	F14F8.80	NC_003076.8	5114761	5121841	-	4300	protein_coding	DNA/RNA polymerases superfamily protein
818395	8911.07	10294.2	-0.208301	8.32597e-07	0.000119771	CAX1	NC_003071.7	15989083	15993326	-	2710	protein_coding	cation exchanger 1
838723	337.56	390.135	-0.208252	0.0464473	0.427827	WAK2	NC_003070.9	7444749	7448483	+	3585	protein_coding	wall-associated kinase 2
843032	1194.73	1381.43	-0.208224	0.00285413	0.0796222	AtMDN1	NC_003070.9	25069428	25095638	-	16614	protein_coding	midasin-like protein
842908	7596.47	8777.13	-0.208119	4.40399e-06	0.000476178	GAD2	NC_003070.9	24551807	24557730	+	5547	protein_coding	glutamate decarboxylase 2
831096	503.281	581.352	-0.207977	0.0171153	0.254392	MXC9.18	NC_003076.8	3950133	3953150	+	2057	protein_coding	las1-like family protein
840232	626.519	723.583	-0.207184	0.0131045	0.218766	FAS4	NC_003070.9	12099482	12104680	-	4542	protein_coding	RNA helicase family protein
818235	1077.43	1243.02	-0.206942	0.00259725	0.0749849	F13K3.3	NC_003071.7	15352491	15355330	-	1936	protein_coding	Sulfite exporter TauE/SafE family protein
843878	456.629	527.218	-0.2068	0.0260216	0.321251	F1B16.5	NC_003070.9	28305218	28307548	+	1961	protein_coding	UDP-Glycosyltransferase superfamily protein
835011	1333.73	1538	-0.205443	0.00110993	0.0424037	PFD3	NC_003076.8	20080600	20083042	+	1303	protein_coding	prefoldin 3
829171	763.19	880.114	-0.205128	0.00753781	0.150447	TPR1	NC_003075.7	14897346	14899121	+	1221	protein_coding	Tetratricopeptide repeat (TPR)-like superfamily protein
825687	509.311	587.095	-0.204687	0.0194654	0.272348	T7M24.8	NC_003075.7	1771833	1774532	-	1844	protein_coding	transmembrane protein%2C putative (DUF3537)
837210	389.093	448.247	-0.204079	0.0374281	0.385739	EXO70B2	NC_003070.9	2150158	2152541	-	2276	protein_coding	exocyst subunit exo70 family protein B2
819992	2005.78	2309.36	-0.203413	0.000150484	0.00923116	ATAB2	NC_003074.8	2555970	2557505	+	1280	protein_coding	RNA binding protein
844279	518.727	596.718	-0.202987	0.0258931	0.319903	44474	NC_003070.9	29867854	29869784	-	1931	protein_coding	organic cation/carnitine transporter5
831994	415.266	477.449	-0.202468	0.0380847	0.387952	F17K4.10	NC_003076.8	6258263	6261016	-	1810	protein_coding	RING/U-box superfamily protein
833897	1523.48	1751.43	-0.202283	0.00155012	0.0535359	PMAT1	NC_003076.8	15634444	15636480	+	2037	protein_coding	HXXXD-type acyl-transferase family protein
835860	1964.96	2260.19	-0.201411	0.000278555	0.0146756	TCH4	NC_003076.8	23307006	23308680	-	1590	protein_coding	Xyloglucan endotransglucosylase/hydrolase family protein
841606	707.356	812.701	-0.201148	0.0122379	0.208928	IOS1	NC_003070.9	19214072	19218053	+	3036	protein_coding	Leucine-rich repeat protein kinase family protein
842377	742.628	854.207	-0.201001	0.0134437	0.221955	ATRPAC42	NC_003070.9	22397913	22400413	-	1664	protein_coding	DNA-directed RNA polymerase family protein
820218	1168.08	1342.85	-0.200694	0.00224198	0.0690672	AT3G10530	NC_003074.8	3285832	3288880	+	2096	protein_coding	Transducin/WD40 repeat-like superfamily protein
817895	419.511	482.225	-0.20056	0.0358442	0.376012	F4P9.9	NC_003071.7	14119307	14122190	-	2884	protein_coding	Calcium-dependent lipid-binding (CaLB domain) family protein
841647	577.178	663.453	-0.20047	0.0218334	0.29058	TRZ3	NC_003070.9	19420715	19424474	-	2924	protein_coding	tRNAse Z3
832581	4463.56	5128.76	-0.19997	0.000162642	0.00964368	T11H3.110	NC_003076.8	8648006	8651176	-	2485	protein_coding	Endomembrane protein 70 protein family
834635	1377.83	1582.57	-0.199799	0.00180581	0.0598669	K15I22.15	NC_003076.8	18634041	18636720	+	1396	protein_coding	GDSL-like Lipase/Acylhydrolase superfamily protein
816505	1710.66	1966.08	-0.199774	0.00225053	0.0692016	HXK2	NC_003071.7	8570607	8574067	+	2477	protein_coding	hexokinase 2
821874	2065.53	2373.81	-0.199751	0.00164705	0.055949	CIPK7	NC_003074.8	8172479	8174142	+	1664	protein_coding	CBL-interacting protein kinase 7
815989	610.404	701.095	-0.199592	0.0166209	0.250191	T15J14.4	NC_003071.7	6480817	6482425	-	1437	protein_coding	caspase-6 protein
818794	671.313	770.962	-0.199454	0.0112667	0.198706	ZFP8	NC_003071.7	17507343	17508616	+	1274	protein_coding	zinc finger protein 8
818354	2285.44	2622.22	-0.199034	0.000873474	0.0355034	ChlAKR	NC_003071.7	15834766	15837001	+	1485	protein_coding	NAD(P)-linked oxidoreductase superfamily protein
816658	1347.78	1545.51	-0.198847	0.0290129	0.338773	F26H11.3	NC_003071.7	9084628	9086029	-	1402	protein_coding	SAUR-like auxin-responsive protein family
824704	798.503	916.52	-0.198693	0.00774885	0.152791	UBC14	NC_003074.8	20531069	20533285	+	1451	protein_coding	ubiquitin-conjugating enzyme 14
822136	1932.88	2219.43	-0.198662	0.00076875	0.032196	AFH1	NC_003074.8	9251093	9255083	-	3640	protein_coding	formin homology 1
829159	488.914	561.768	-0.198556	0.0348525	0.371888	CNGC17	NC_003075.7	14854694	14858019	-	2769	protein_coding	cyclic nucleotide-gated channel 17
838289	698.632	800.542	-0.198437	0.0277029	0.332576	GSTU25	NC_003070.9	5872024	5873124	+	1016	protein_coding	glutathione S-transferase TAU 25
843184	903.451	1037.42	-0.19832	0.00656809	0.137539	CRF10	NC_003070.9	25725455	25727701	-	1915	protein_coding	Integrase-type DNA-binding superfamily protein
831681	406.705	467.022	-0.198189	0.043519	0.414231	RAPTOR2	NC_003076.8	293675	302015	-	5281	protein_coding	regulatory-associated protein of TOR 2 (RAPTOR2)
820934	1277.63	1465.03	-0.197447	0.00135787	0.0493219	PUM24	NC_003074.8	5723222	5727664	-	2265	protein_coding	pumilio 24
827234	906.385	1039.7	-0.197101	0.00518403	0.118452	T10M13.2	NC_003075.7	881061	885463	+	2815	protein_coding	Protein kinase superfamily protein
820284	9840.7	11281.5	-0.196855	0.000209308	0.0116585	AtCHC1	NC_003074.8	3482149	3492065	-	5942	protein_coding	Clathrin%2C heavy chain
836878	2178.87	2497.41	-0.196824	0.000134821	0.00851275	LBD37	NC_003076.8	26903866	26906524	-	2572	protein_coding	LOB domain-containing protein 37
843877	825.087	945.33	-0.196781	0.00639029	0.135893	BLH3	NC_003070.9	28299786	28302728	-	2788	protein_coding	BEL1-like homeodomain 3
835697	661.534	757.791	-0.196599	0.0118399	0.205097	CBL2	NC_003076.8	22671113	22674100	+	1670	protein_coding	calcineurin B-like protein 2
839496	806.548	923.264	-0.196125	0.0140373	0.225238	F22D16.13	NC_003070.9	637214	638681	-	847	protein_coding	nucleolar-like protein
827468	2815.7	3225.23	-0.196007	5.33939e-05	0.00396097	RAB1C	NC_003075.7	9773548	9775676	-	1034	protein_coding	RAB GTPase homolog 1C
827839	436.113	499.192	-0.195173	0.0398294	0.397481	HEN1	NC_003075.7	11185936	11191123	-	3471	protein_coding	double-stranded RNA binding protein-related / DsRBD protein-like protein
836457	1180.41	1350.35	-0.19474	0.00262614	0.0756867	K9H21.11	NC_003076.8	25387411	25390227	-	2060	protein_coding	AMP-dependent synthetase and ligase family protein
816784	477.169	545.847	-0.194733	0.0319744	0.355161	F14M13.9	NC_003071.7	9569023	9569784	-	762	protein_coding	hydroxyproline-rich glycoprotein family protein
823774	825.839	945.869	-0.194719	0.00835653	0.161687	HERK1	NC_003074.8	17012500	17015885	+	3260	protein_coding	hercules receptor kinase 1
818408	1070.98	1226.19	-0.194393	0.00785815	0.154285	FAC1	NC_003071.7	16033292	16038972	-	3102	protein_coding	AMP deaminase%2C putative / myoadenylate deaminase
844104	1110.81	1271.72	-0.194231	0.00340848	0.0896445	AtRRP44B	NC_003070.9	29191720	29196290	-	3963	protein_coding	Ribonuclease II/R family protein
827364	1823.72	2086.92	-0.193997	0.000628641	0.0279559	DL4340C	NC_003075.7	9361952	9366748	-	2893	protein_coding	DEA(D/H)-box RNA helicase family protein
844137	3337.85	3816.1	-0.193261	2.98847e-05	0.00245961	F28K19.24	NC_003070.9	29338530	29339760	+	1015	protein_coding	senescence-associated family protein%2C putative (DUF581)
835334	1518.4	1734.72	-0.193206	0.00364479	0.0933372	BETA-OHASE_2	NC_003076.8	21334793	21337126	-	1269	protein_coding	beta-carotene hydroxylase 2
828940	773.13	883.758	-0.192903	0.0146572	0.231811	EXPB3	NC_003075.7	13999625	14002124	-	2089	protein_coding	expansin B3
837322	488.698	559.012	-0.192877	0.038511	0.39065	MOM	NC_003070.9	2501704	2511084	-	6631	protein_coding	ATP-dependent helicase family protein
828106	1013.75	1159.9	-0.19268	0.011927	0.205958	T2H3.12	NC_003075.7	976246	979163	+	1745	protein_coding	zinc finger (MYND type) family protein / programmed cell death 2 C-terminal domain-containing protein
827625	759.102	868.055	-0.19257	0.0135325	0.222176	AT4G18905	NC_003075.7	10359877	10363300	+	2021	protein_coding	Transducin/WD40 repeat-like superfamily protein
822141	427.566	488.868	-0.192408	0.0422502	0.407786	AT3G25545	NC_003074.8	9276845	9278691	+	1209	protein_coding	trigger factor
826903	677.276	773.722	-0.192289	0.0168554	0.252343	scpl20	NC_003075.7	7550238	7553375	-	2177	protein_coding	serine carboxypeptidase-like 20
828868	1561.1	1782.34	-0.191241	0.000791841	0.0330794	AtSLP1	NC_003075.7	13766699	13769961	-	1650	protein_coding	SPFH/Band 7/PHB domain-containing membrane-associated protein family
842709	631.864	720.928	-0.190285	0.0193362	0.271528	F22C12.19	NC_003070.9	23762259	23766168	+	2786	protein_coding	hypothetical protein
818316	1125.46	1284.77	-0.190064	0.00524341	0.119479	F3G5.19	NC_003071.7	15695988	15697457	-	1470	protein_coding	Tetratricopeptide repeat (TPR)-like superfamily protein
824852	605.008	689.811	-0.189887	0.0308692	0.348354	AREB3	NC_003074.8	21046234	21048614	-	1934	protein_coding	ABA-responsive element binding protein 3
843115	1620.98	1849.37	-0.189653	0.0033885	0.0894793	T23K23.28	NC_003070.9	25449222	25451051	-	1319	protein_coding	glycine-rich protein
843993	1170.24	1333	-0.189463	0.0175895	0.258421	F14G6.20	NC_003070.9	28746833	28747848	+	1016	protein_coding	poly polymerase
816144	475.189	542.221	-0.18933	0.0393431	0.395617	F16F14.4	NC_003071.7	7133387	7135812	-	1339	protein_coding	coiled-coil 90B-like protein (DUF1640)
828767	738.26	842.007	-0.189215	0.0294198	0.340011	T15N24.50	NC_003075.7	13419501	13423802	+	2917	protein_coding	S-adenosyl-L-methionine-dependent methyltransferases superfamily protein
824796	2685.43	3059.34	-0.188822	0.00579994	0.127416	AT3G56290	NC_003074.8	20878446	20879783	-	1061	protein_coding	potassium transporter
829891	2625.57	2991.11	-0.18827	0.000162379	0.00964368	CYP81D8	NC_003075.7	17569740	17571743	-	1790	protein_coding	cytochrome P450%2C family 81%2C subfamily D%2C polypeptide 8
816330	482.426	549.489	-0.188019	0.034729	0.371618	MPK7	NC_003071.7	7907774	7910040	-	1842	protein_coding	MAP kinase 7
817515	2155.11	2455.3	-0.187573	0.000525127	0.0245401	PHT4%3B1	NC_003071.7	12673099	12676092	-	2308	protein_coding	phosphate transporter 4%3B1
837436	1184.99	1350.68	-0.187513	0.00830771	0.161472	T12M4.15	NC_003070.9	2952597	2955745	-	2186	protein_coding	Protein phosphatase 2C family protein
842063	6602.29	7516.65	-0.186922	5.32363e-05	0.00396097	NOP56	NC_003070.9	20984273	20986952	-	1899	protein_coding	NOP56-like pre RNA processing ribonucleoprotein
819860	473.23	538.157	-0.18684	0.0414145	0.404709	AT3G06750	NC_003074.8	2129551	2130451	-	901	protein_coding	hydroxyproline-rich glycoprotein family protein
835667	1663.31	1894.53	-0.186789	0.00408466	0.101613	FLA1	NC_003076.8	22558044	22560541	-	1755	protein_coding	FASCICLIN-like arabinogalactan 1
841382	836.962	952.642	-0.186607	0.0117861	0.204809	F14J22.18	NC_003070.9	18351324	18354634	+	2358	protein_coding	Calcium-dependent protein kinase (CDPK) family protein
843300	820.279	933.636	-0.186523	0.00977277	0.180034	SBH1	NC_003070.9	26193618	26195726	-	1358	protein_coding	sphingoid base hydroxylase 1
820771	3538.39	4024.47	-0.185454	0.00166703	0.0565118	MT3	NC_003074.8	5180642	5181586	-	654	protein_coding	metallothionein 3
835387	652.239	741.011	-0.185224	0.0230978	0.301346	MNB8.13	NC_003076.8	21518593	21520421	+	1061	protein_coding	Ribosomal protein L9/RNase H1
835613	706.461	803.368	-0.184977	0.0200331	0.276404	MGE1	NC_003076.8	22394550	22396572	+	1301	protein_coding	Co-chaperone GrpE family protein
828302	1101.97	1252.87	-0.184967	0.00538413	0.12168	SRF8	NC_003075.7	11723388	11727693	+	2842	protein_coding	STRUBBELIG-receptor family 8
841228	554.278	630.589	-0.184569	0.045817	0.42486	F21D18.18	NC_003070.9	17766738	17769951	+	1937	protein_coding	Pectin lyase-like superfamily protein
821871	628.058	713.954	-0.184531	0.0213104	0.286893	AT3G22970	NC_003074.8	8152038	8154149	+	1935	protein_coding	hypothetical protein (DUF506)
827774	1476.38	1678.75	-0.184329	0.00538149	0.12168	BAM3	NC_003075.7	10949573	10953113	+	3417	protein_coding	Leucine-rich receptor-like protein kinase family protein
830159	3400.01	3864.52	-0.184281	0.000718789	0.0308855	DHS1	NC_003075.7	18539511	18542122	+	2011	protein_coding	3-deoxy-D-arabino-heptulosonate 7-phosphate synthase 1
827507	2675.1	3039.95	-0.184236	0.00062491	0.0279015	T6K21.20	NC_003075.7	9918052	9920511	-	1760	protein_coding	CAAX protease self-immunity protein
828228	3435.63	3902.31	-0.184178	0.000739702	0.0315384	T7B11.13	NC_003075.7	808376	810611	-	2236	protein_coding	tolB protein-like protein
844381	2933.83	3333.86	-0.184064	0.000148031	0.0091376	EMB2753	NC_003070.9	30227485	30235087	-	3427	protein_coding	tetratricopeptide repeat (TPR)-containing protein
832106	3065.07	3480.2	-0.183818	0.000263178	0.0140444	RbcX2	NC_003076.8	6711943	6713937	-	1666	protein_coding	Chaperonin-like RbcX protein
836699	1932.73	2196.5	-0.183737	0.00421244	0.103239	BAM1	NC_003076.8	26281642	26285413	+	3664	protein_coding	Leucine-rich receptor-like protein kinase family protein
838529	4695.56	5333.33	-0.183566	8.69282e-05	0.00599189	F18O14.22	NC_003070.9	6731411	6735024	-	2118	protein_coding	Major facilitator superfamily protein
830467	832.86	945.927	-0.18309	0.0155234	0.23978	MJJ3.24	NC_003076.8	1751686	1754361	-	1854	protein_coding	Nucleotide-sugar transporter family protein
827901	1264.56	1436.48	-0.18282	0.00642169	0.136372	TRM15	NC_003075.7	193528	198582	+	4200	protein_coding	GPI-anchored adhesin-like protein%2C putative (DUF3741)
826479	7361.59	8350.46	-0.181863	8.6778e-06	0.000870041	GRF1	NC_003075.7	5775210	5777481	+	1458	protein_coding	general regulatory factor 1
836500	948.078	1075.79	-0.181794	0.0150272	0.234995	MUM2	NC_003076.8	25530055	25535889	+	2636	protein_coding	Glycosyl hydrolase family 35 protein
816257	935.412	1061.05	-0.181085	0.0132064	0.219572	EMB2763	NC_003071.7	7609236	7616342	-	3298	protein_coding	ribonuclease II family protein
820496	4530	5136.86	-0.180986	0.000153614	0.00930856	ABCC3	NC_003074.8	4195770	4201734	-	5626	protein_coding	multidrug resistance-associated protein 3
817393	1155.69	1309.58	-0.180971	0.00717514	0.145464	T1B3.3	NC_003071.7	12162051	12166039	-	2837	protein_coding	zinc finger (CCCH-type) family protein
836563	1781.63	2021.16	-0.180858	0.00906592	0.170602	MSJ1.26	NC_003076.8	25756272	25761516	+	4459	protein_coding	DNA polymerase V family
831915	680.911	771.893	-0.180723	0.0223266	0.295007	T10O8.140	NC_003076.8	176388	178654	-	1070	protein_coding	Got1/Sft2-like vescicle transport protein family
820234	2229.85	2529.05	-0.180667	0.00387369	0.0978358	NUP1	NC_003074.8	3325074	3331282	-	4832	protein_coding	nuclear pore complex protein
839504	848.808	962.09	-0.18045	0.0136701	0.222632	F21B7.6	NC_003070.9	852151	854297	+	2147	protein_coding	Leucine-rich repeat (LRR) family protein
833550	2856.63	3236.07	-0.180441	0.000512329	0.0241466	AT5G35735	NC_003076.8	13900695	13903218	-	1717	protein_coding	Auxin-responsive family protein
827440	521.963	591.455	-0.18041	0.0450548	0.421772	DL4665W	NC_003075.7	9673897	9675540	+	1453	protein_coding	Lactate/malate dehydrogenase family protein
836096	791.489	896.242	-0.180079	0.0154091	0.239434	RIBA3	NC_003076.8	24073195	24075552	+	2083	protein_coding	monofunctional riboflavin biosynthesis protein RIBA 3
820023	707.143	801.315	-0.180077	0.0233734	0.302041	ATSIK	NC_003074.8	2657838	2661095	-	2972	protein_coding	Protein kinase superfamily protein
824901	730.696	828.298	-0.179638	0.0230838	0.301346	AT3G57340	NC_003074.8	21218751	21220485	+	1735	protein_coding	DnaJ heat shock amino-terminal domain protein (DUF1977)
814836	726.089	822.198	-0.179378	0.0303733	0.345574	MED8	NC_003071.7	905513	909272	+	2394	protein_coding	mediator subunit 8
839901	939.371	1063.3	-0.179265	0.00899418	0.170241	TCP24	NC_003070.9	10627185	10630630	-	1759	protein_coding	TEOSINTE BRANCHED 1%2C cycloidea%2C and PCF family 24
827165	1114.79	1263.32	-0.179204	0.0182296	0.263152	GPAT3	NC_003075.7	844342	846814	-	1922	protein_coding	glycerol-3-phosphate acyltransferase 3
841922	589.157	666.425	-0.17916	0.0371285	0.384366	NF-YC3	NC_003070.9	20451083	20452671	+	1589	protein_coding	nuclear factor Y%2C subunit C3
828355	1430.54	1618.99	-0.178062	0.00320938	0.0861895	TPPG	NC_003075.7	11893499	11896480	-	1763	protein_coding	Haloacid dehalogenase-like hydrolase (HAD) superfamily protein
837581	1353.91	1530.4	-0.177883	0.00698845	0.143615	F14N23.31	NC_003070.9	3416430	3419691	-	2297	protein_coding	CW14 protein (DUF1336)
818520	901.163	1019.63	-0.177807	0.0154721	0.239434	ABCG1	NC_003071.7	16430085	16432751	-	2473	protein_coding	ABC-2 type transporter family protein
827831	1476.26	1669.76	-0.176921	0.00327118	0.0874234	F21C20.180	NC_003075.7	11155453	11157806	+	2200	protein_coding	FAD-binding Berberine family protein
844128	1473.55	1665.73	-0.176886	0.00230734	0.0704249	DJC65	NC_003070.9	29300971	29303570	+	2005	protein_coding	Chaperone DnaJ-domain superfamily protein
817746	649.94	734.109	-0.17678	0.0276417	0.332082	SOBIR1	NC_003071.7	13554870	13556977	+	2084	protein_coding	Leucine-rich repeat protein kinase family protein
820102	13094.6	14798.5	-0.176449	1.64614e-05	0.00151289	AT3G09440	NC_003074.8	2902355	2905947	-	3222	protein_coding	Heat shock protein 70 (Hsp 70) family protein
828125	1010.52	1142.49	-0.176424	0.00894777	0.169751	CRCK2	NC_003075.7	142570	145719	-	1623	protein_coding	calmodulin-binding receptor-like cytoplasmic kinase 2
834663	2280.75	2577.82	-0.176375	0.000872893	0.0355034	CUL4	NC_003076.8	18731371	18736815	-	2739	protein_coding	cullin4
837307	2588.54	2924.11	-0.176372	0.000991474	0.0391009	T6D22.2	NC_003070.9	2454771	2457321	+	1858	protein_coding	GTP binding Elongation factor Tu family protein
816993	943.7	1066.35	-0.176081	0.0125994	0.213338	WRKY17	NC_003071.7	10437353	10439469	-	1536	protein_coding	WRKY DNA-binding protein 17
834205	578.819	654.135	-0.176068	0.0440752	0.416174	MJC20.10	NC_003076.8	16799218	16801102	+	1804	protein_coding	ORMDL family protein
841738	808.811	913.111	-0.174614	0.0178122	0.260307	F8L10.10	NC_003070.9	19764245	19767507	-	2658	protein_coding	tRNA (met) cytidine acetyltransferase%2C putative (DUF616)
827763	1469.14	1659.48	-0.174414	0.0136283	0.222604	GALS3	NC_003075.7	10896579	10899141	+	2093	protein_coding	glycosyltransferase family protein (DUF23)
840184	11829.5	13351	-0.174352	4.73053e-05	0.00362302	GBSS1	NC_003070.9	11920390	11923866	-	2292	protein_coding	UDP-Glycosyltransferase superfamily protein
822200	1377.65	1555.46	-0.174146	0.00644711	0.136434	ATB'_DELTA	NC_003074.8	9516953	9519563	+	2525	protein_coding	serine/threonine protein phosphatase 2A 55 kDa regulatory subunit B prime delta
820700	1998.09	2254.52	-0.173908	0.00145161	0.0515322	MPK19	NC_003074.8	4945601	4949042	+	2618	protein_coding	MAP kinase 19
842047	861.058	970.49	-0.17357	0.0316116	0.353582	F14J16.24	NC_003070.9	20927643	20930209	-	1915	protein_coding	Polyketide cyclase/dehydrase and lipid transport superfamily protein
832145	1272.57	1433.9	-0.173557	0.0140251	0.225238	BCB	NC_003076.8	6826365	6827748	+	1192	protein_coding	blue-copper-binding protein
841811	1489.83	1681.08	-0.17323	0.00518097	0.118452	SRF6	NC_003070.9	20061405	20065713	+	2767	protein_coding	STRUBBELIG-receptor family 6
836806	1145.35	1291.05	-0.173173	0.00943298	0.175276	IDD1	NC_003076.8	26641586	26644738	-	2686	protein_coding	C2H2-like zinc finger protein
819003	616.027	694.482	-0.172967	0.0423706	0.408053	ITPK4	NC_003071.7	18208253	18211644	-	1691	protein_coding	inositol 1%2C3%2C4-trisphosphate 5/6-kinase 4
841089	6629.77	7473.66	-0.172549	0.000120662	0.00782786	TLL1	NC_003070.9	17123785	17129223	+	2994	protein_coding	triacylglycerol lipase-like 1
840108	1563.18	1762.81	-0.172441	0.0052965	0.120523	F3C3.6	NC_003070.9	11568654	11570438	+	1465	protein_coding	beta-casein (DUF760)
839913	1964.58	2214.23	-0.172106	0.00264545	0.0758469	ARF6	NC_003070.9	10685822	10690988	-	4063	protein_coding	auxin response factor 6
839916	6464.05	7280.41	-0.1712	0.000438576	0.0212767	ERD4	NC_003070.9	10715482	10718997	+	2783	protein_coding	Early-responsive to dehydration stress protein (ERD4)
818348	1370.99	1544.06	-0.171117	0.00466166	0.109747	RLK	NC_003071.7	15814531	15817088	-	2558	protein_coding	receptor lectin kinase
817000	590.56	664.89	-0.170629	0.0438458	0.415307	UBP19	NC_003071.7	10475153	10479454	-	2661	protein_coding	ubiquitin-specific protease 19
819704	809.185	910.686	-0.170389	0.0262575	0.322717	F22F7.16	NC_003074.8	1549446	1554219	+	1922	protein_coding	Major facilitator superfamily protein
824634	1151.89	1296.09	-0.17013	0.0103266	0.185688	SETH3	NC_003074.8	20246504	20248152	+	1477	protein_coding	Sugar isomerase (SIS) family protein
816747	4800.84	5402.48	-0.169789	0.00862806	0.165393	CSI1	NC_003071.7	9406059	9414578	+	7205	protein_coding	binding protein
842747	3693.83	4156.13	-0.169776	0.00174824	0.0583086	GH9C2	NC_003070.9	23911024	23915236	+	2762	protein_coding	glycosyl hydrolase 9C2
818530	1060.42	1191.73	-0.169741	0.0217099	0.289637	MTP11	NC_003071.7	16471560	16474060	-	1694	protein_coding	Cation efflux family protein
842337	1053.83	1185.79	-0.169421	0.0118396	0.205097	AtNRX1	NC_003070.9	22261754	22264408	+	2126	protein_coding	DC1 domain-containing protein
836664	1996.38	2245.49	-0.169356	0.00238394	0.0714448	AGP7	NC_003076.8	26128581	26129547	-	967	protein_coding	arabinogalactan protein 7
840326	640.86	721.23	-0.169239	0.0458114	0.42486	FAB1D	NC_003070.9	12485318	12492207	+	5293	protein_coding	FORMS APLOID AND BINUCLEATE CELLS 1A
842811	1170.66	1316.47	-0.169074	0.00995507	0.181974	F16G16.2	NC_003070.9	24156672	24158675	+	1328	protein_coding	Transducin/WD40 repeat-like superfamily protein
828785	864.353	971.807	-0.168066	0.0232264	0.301596	AR192	NC_003075.7	13484839	13486858	-	1509	protein_coding	Co-chaperone GrpE family protein
831629	1539.75	1729.38	-0.167579	0.00400398	0.100209	K10A8.110	NC_003076.8	5809334	5810962	+	1629	protein_coding	Nucleotide/sugar transporter family protein
839623	1631.54	1832.39	-0.166981	0.00584282	0.127619	LCR	NC_003070.9	9495344	9498085	+	2029	protein_coding	Galactose oxidase/kelch repeat superfamily protein
821285	784.872	881.64	-0.166976	0.0297012	0.341492	F16B3.28	NC_003074.8	568012	570103	+	2092	protein_coding	Tetratricopeptide repeat (TPR)-like superfamily protein
824935	1562.02	1754.6	-0.16673	0.00854187	0.163931	NRPA1	NC_003074.8	21353497	21363201	+	5649	protein_coding	nuclear RNA polymerase A1
839393	1510.55	1696.24	-0.166529	0.00703203	0.144152	PRMT10	NC_003070.9	1373234	1375821	-	1626	protein_coding	protein arginine methyltransferase 10
820166	2390.17	2682.87	-0.166086	0.0035249	0.0915424	OMR1	NC_003074.8	3098725	3102048	-	2525	protein_coding	L-O-methylthreonine resistant 1
841275	868.97	975.926	-0.165794	0.0456759	0.42486	T1N15.16	NC_003070.9	17945369	17950598	+	3630	protein_coding	Outer arm dynein light chain 1 protein
820048	1216.28	1365.38	-0.165789	0.0116947	0.203862	AT3G08960	NC_003074.8	2729743	2737356	-	4139	protein_coding	ARM repeat superfamily protein
830847	5986.29	6716.4	-0.165588	0.00208445	0.0656973	CESA5	NC_003076.8	3072870	3078416	+	4138	protein_coding	cellulose synthase 5
817221	1287.23	1444.65	-0.165439	0.0129845	0.217827	AT2G26800	NC_003071.7	11429019	11432797	-	2414	protein_coding	Aldolase superfamily protein
838565	811.41	910.544	-0.165411	0.0414563	0.404728	PUP14	NC_003070.9	6832325	6833837	+	1418	protein_coding	purine permease 14
819122	1225.96	1374.94	-0.16541	0.00780331	0.153496	PVA12	NC_003071.7	18610806	18613302	+	1274	protein_coding	plant VAP homolog 12
836819	955.026	1071.97	-0.165349	0.0271812	0.329179	MAPKKK5	NC_003076.8	26695568	26699426	-	2844	protein_coding	mitogen-activated protein kinase kinase kinase 5
818553	1558.69	1748.32	-0.165327	0.00516642	0.118452	EXPA4	NC_003071.7	16543832	16545746	-	1500	protein_coding	expansin A4
844027	1055.98	1184.12	-0.165053	0.0130445	0.218415	F22K20.2	NC_003070.9	28891976	28893721	+	1746	protein_coding	F-box family protein
814686	2154.17	2415.63	-0.164619	0.00511295	0.117804	RGA1	NC_003071.7	255247	257568	-	2322	protein_coding	GRAS family transcription factor family protein
830916	1704.1	1910.98	-0.164617	0.00408101	0.101613	PRT6	NC_003076.8	473868	482942	+	6769	protein_coding	proteolysis 6
821488	1141.22	1279.55	-0.164525	0.0169807	0.253302	AT3G19520	NC_003074.8	6772570	6775445	+	1733	protein_coding	hypothetical protein (DUF626)
817166	709.67	795.917	-0.164492	0.0430008	0.410954	3BETAHSD/D2	NC_003071.7	11178064	11183278	+	2274	protein_coding	3beta-hydroxysteroid-dehydrogenase/decarboxylase isoform 2
824786	1792.92	2008.73	-0.164278	0.00580878	0.127416	AT3G56200	NC_003074.8	20849762	20852104	+	1958	protein_coding	Transmembrane amino acid transporter family protein
827912	3084.06	3456.25	-0.164179	0.000570547	0.0261456	GT72B1	NC_003075.7	461513	463556	-	2044	protein_coding	UDP-Glycosyltransferase superfamily protein
832392	1073.75	1203.21	-0.164118	0.0145374	0.231021	AtTCP7	NC_003076.8	7842607	7844649	+	2043	protein_coding	TCP family transcription factor
820370	2231.84	2500.74	-0.163536	0.00461356	0.109344	Ribosomal_RNA_Processing_5	NC_003074.8	3793731	3806743	-	6112	protein_coding	RIBOSOMAL RNA PROCESSING 5
835679	2881.22	3225.36	-0.163298	0.00144925	0.0515322	NOI	NC_003076.8	22603302	22605300	+	1057	protein_coding	RPM1-interacting protein 4 (RIN4) family protein
819242	2413.77	2703.01	-0.162912	0.00156117	0.0536932	SPA1	NC_003071.7	19022154	19027528	-	4128	protein_coding	SPA (suppressor of phyA-105) protein family
840181	770.078	861.808	-0.162616	0.0351635	0.372891	NAC13	NC_003070.9	11911631	11913947	+	1956	protein_coding	NAC domain protein 13
830430	708.056	792.058	-0.16217	0.033098	0.36213	EIF2_ALPHA	NC_003076.8	1620458	1622340	+	1282	protein_coding	eukaryotic translation initiation factor 2 alpha subunit
823878	2149.19	2404.44	-0.16203	0.00482939	0.112843	AT3G47250	NC_003074.8	17399757	17401871	-	2115	protein_coding	transmembrane protein%2C putative (DUF247)
842470	1566.23	1752.14	-0.16189	0.00410164	0.101729	T13M11.9	NC_003070.9	22793170	22794714	-	1545	protein_coding	DNA-binding storekeeper protein-related transcriptional regulator
839441	2041.16	2284.22	-0.161752	0.00293338	0.0812846	F20D22.2	NC_003070.9	1114375	1119739	+	4016	protein_coding	Leucine-rich repeat protein kinase family protein
843579	785.14	878.832	-0.161522	0.0399587	0.398455	EXO70D1	NC_003070.9	27283628	27285973	+	2346	protein_coding	exocyst subunit exo70 family protein D1
820397	794.155	888.49	-0.161419	0.0395017	0.396625	Nek7	NC_003074.8	3886957	3891000	-	2750	protein_coding	NIMA-related kinase 7
838115	1926.11	2154.92	-0.161114	0.00673197	0.140084	PWP2	NC_003070.9	5306027	5309558	-	2933	protein_coding	periodic tryptophan protein 2
837583	958.591	1072.07	-0.160988	0.0208718	0.283018	PP2A-2	NC_003070.9	3428478	3430924	-	1371	protein_coding	protein phosphatase 2A-2
827510	859.265	960.998	-0.160922	0.0370339	0.383972	PYR1	NC_003075.7	9928587	9929875	+	1289	protein_coding	Polyketide cyclase/dehydrase and lipid transport superfamily protein
825167	10955.5	12248.7	-0.160724	0.00046081	0.0221604	MTHFR1	NC_003074.8	22151164	22154483	+	2173	protein_coding	methylenetetrahydrofolate reductase 1
814698	1132.22	1266.02	-0.160715	0.0209555	0.28392	T8O11.14	NC_003071.7	308693	313805	-	2992	protein_coding	ARM repeat superfamily protein
831774	6031.91	6740.54	-0.160465	0.000152247	0.00925963	ATMDAR2	NC_003076.8	922048	924728	-	1750	protein_coding	Pyridine nucleotide-disulfide oxidoreductase family protein
836838	5394.48	6029.57	-0.160349	0.00105363	0.0410124	ABA1	NC_003076.8	26753469	26757402	-	2605	protein_coding	zeaxanthin epoxidase (ZEP) (ABA1)
832794	3122.46	3488.67	-0.159808	0.00135954	0.0493219	SFP1	NC_003076.8	9648508	9654426	+	2125	protein_coding	Major facilitator superfamily protein
817730	689.707	770.947	-0.159791	0.0478169	0.433207	T9H9.27	NC_003071.7	13487550	13489679	-	1134	protein_coding	basic helix-loop-helix (bHLH) DNA-binding superfamily protein
842213	2114.53	2362.99	-0.15966	0.00402797	0.100657	XF1	NC_003070.9	21713842	21717380	-	1982	protein_coding	FAD/NAD(P)-binding oxidoreductase family protein
818425	1580.9	1767.14	-0.159565	0.0141631	0.226316	SCAR2	NC_003071.7	16095235	16101221	+	4885	protein_coding	SCAR homolog 2
829352	868.235	968.772	-0.159095	0.0395789	0.396625	F10M6.170	NC_003075.7	15544800	15547857	+	2772	protein_coding	Myosin heavy chain-related protein
827038	1192.24	1330.64	-0.15908	0.040766	0.401059	DL3050C	NC_003075.7	8095050	8095749	-	700	protein_coding	Rapid alkalinization factor (RALF) family protein
838494	1155.2	1289.71	-0.158757	0.0135467	0.222176	F14D16.26	NC_003070.9	6602105	6606028	+	2692	protein_coding	inter-alpha-trypsin inhibitor heavy chain-like protein
825344	643.383	717.947	-0.15873	0.0494829	0.440579	ATG6	NC_003074.8	22839232	22842446	-	2204	protein_coding	AUTOPHAGY 6
842572	1647.49	1838.58	-0.158507	0.00552046	0.124083	Hop2	NC_003070.9	23230922	23233543	+	1983	protein_coding	stress-inducible protein
834892	1333.86	1488.19	-0.158236	0.00902989	0.170602	BIR1	NC_003076.8	19604089	19607147	-	2844	protein_coding	BAK1-interacting receptor-like kinase 1
819604	807.053	900.729	-0.158215	0.029678	0.341492	T27C4.13	NC_003074.8	1193540	1197421	-	2706	protein_coding	endoribonuclease
841226	3063.69	3420.34	-0.158103	0.00915508	0.171133	AT1G48090	NC_003070.9	17732010	17758508	-	13296	protein_coding	calcium-dependent lipid-binding family protein
839816	2107.13	2350.64	-0.158049	0.00372286	0.0949477	ML5	NC_003070.9	10289998	10294630	-	3317	protein_coding	MEI2-like protein 5
835652	1003.4	1119.59	-0.157923	0.025017	0.313527	MDF20.2	NC_003076.8	22515391	22517964	+	2330	protein_coding	Mitochondrial transcription termination factor family protein
821160	2182.53	2436.28	-0.157822	0.00798701	0.156181	F16B3.16	NC_003074.8	528526	532612	-	2043	protein_coding	TCP-1/cpn60 chaperonin family protein
828969	1153.8	1287.53	-0.157807	0.0183976	0.263862	PHB1	NC_003075.7	14084624	14086882	-	1348	protein_coding	prohibitin 1
827241	894.914	998.84	-0.157776	0.0278024	0.332992	DL3860C	NC_003075.7	8918968	8921994	-	1772	protein_coding	adenylyl cyclase
824771	1551.42	1731.78	-0.157692	0.0120111	0.206979	AT3G56050	NC_003074.8	20797871	20801428	-	2636	protein_coding	Protein kinase family protein
823632	1787.94	1994.77	-0.157662	0.00416327	0.102642	AT3G44970	NC_003074.8	16432286	16435124	+	1938	protein_coding	Cytochrome P450 superfamily protein
816366	902.02	1006.48	-0.157459	0.0255508	0.317094	emb2444	NC_003071.7	8030960	8033619	-	1788	protein_coding	RNA-binding (RRM/RBD/RNP motifs) family protein
842301	2472.13	2758.18	-0.157419	0.0026973	0.0766664	T2K10.12	NC_003070.9	22142604	22149527	-	3268	protein_coding	Adaptor protein complex AP-1%2C gamma subunit
819110	2033.17	2268.1	-0.15695	0.00558783	0.124414	T14P1.16	NC_003071.7	18572191	18576970	+	2699	protein_coding	Translation elongation factor EFG/EF2 protein
830772	951.578	1060.54	-0.156794	0.0224621	0.296088	AT5G08720	NC_003076.8	2841408	2845530	-	2483	protein_coding	polyketide cyclase/dehydrase/lipid transporter
827512	1304.8	1455.02	-0.156713	0.0139115	0.224088	AGD8	NC_003075.7	9936861	9939493	+	1920	protein_coding	ARF-GAP domain 8
831303	3011.47	3358.3	-0.156632	0.00355207	0.091959	PES	NC_003076.8	4680540	4684472	-	2164	protein_coding	pescadillo-like protein
829028	930.724	1037.54	-0.156555	0.0273822	0.330257	F19B15.100	NC_003075.7	14321807	14323336	+	1383	protein_coding	Phospholipase A2 family protein
818682	6883.71	7674	-0.156538	0.000334153	0.0169644	DPE2	NC_003071.7	17044932	17051062	+	3409	protein_coding	disproportionating enzyme 2
835180	4233.49	4717.36	-0.156255	0.00069658	0.0303251	ERD1	NC_003076.8	20764096	20768764	+	3504	protein_coding	Clp ATPase
824325	920.565	1026.54	-0.156001	0.031731	0.353724	T18N14.7	NC_003074.8	19143334	19148244	+	3329	protein_coding	PAP/OAS1 substrate-binding domain superfamily
828935	1463.16	1629.96	-0.155537	0.0125225	0.212471	F26K10.80	NC_003075.7	13987530	13990539	-	2342	protein_coding	U3 small nucleolar RNA-associated-like protein
828706	1073.23	1196.31	-0.155507	0.0238254	0.306012	PEP	NC_003075.7	13197069	13199841	+	2001	protein_coding	RNA-binding KH domain-containing protein
829235	1395.88	1555.63	-0.155164	0.0183385	0.263803	F6I18.10	NC_003075.7	15120824	15123527	+	2058	protein_coding	integral membrane metal-binding family protein (DUF2296)
844159	698.103	777.858	-0.15498	0.0494421	0.440452	T11I11.17	NC_003070.9	29430052	29432764	+	2468	protein_coding	Outer arm dynein light chain 1 protein
826547	1061.28	1180.73	-0.154686	0.0354901	0.374066	T25P22.60	NC_003075.7	6076805	6079151	-	2259	protein_coding	Mitochondrial transcription termination factor family protein
836242	864.881	962.605	-0.154491	0.029589	0.341346	SNAP33	NC_003076.8	24623248	24625631	+	1743	protein_coding	soluble N-ethylmaleimide-sensitive factor adaptor protein 33
840034	864.317	961.886	-0.154469	0.0294527	0.340011	T8E3.10	NC_003070.9	11255836	11258814	-	1969	protein_coding	SH3 domain-containing protein
838020	732.918	815.781	-0.154467	0.0418535	0.406566	T5E21.8	NC_003070.9	4989562	4992805	+	2536	protein_coding	C2H2-like zinc finger protein
817504	4468.1	4974.37	-0.154427	0.00133315	0.0487927	TUB7	NC_003071.7	12643917	12646057	-	1816	protein_coding	tubulin beta-7 chain
834543	824.106	917.422	-0.154309	0.0374477	0.385739	BRG1	NC_003076.8	18218586	18220047	+	1462	protein_coding	SBP (S-ribonuclease binding protein) family protein
828580	1407.73	1567.45	-0.154032	0.0214194	0.287157	F6I7.12	NC_003075.7	12770221	12772479	-	1889	protein_coding	Pectin lyase-like superfamily protein
835585	5342.31	5942.19	-0.153991	0.0289563	0.338772	MBG8.21	NC_003076.8	22307982	22309453	-	1396	protein_coding	Translation initiation factor SUI1 family protein
820656	3277.06	3645.85	-0.153125	0.00627169	0.134394	MEE31	NC_003074.8	543346	545602	-	1540	protein_coding	Mannose-6-phosphate isomerase%2C type I
834430	1200.82	1334.08	-0.152968	0.0246118	0.310804	CAD1	NC_003076.8	17734706	17737859	+	2087	protein_coding	phytochelatin synthase 1 (PCS1)
842930	2497.77	2777.77	-0.15295	0.00457127	0.109123	TMK1	NC_003070.9	24631338	24634781	+	3360	protein_coding	transmembrane kinase 1
841384	3924.96	4364.13	-0.152643	0.00111035	0.0424037	RBP47A	NC_003070.9	18356799	18360447	-	2498	protein_coding	RNA-binding protein 47A
818982	1220.7	1356.99	-0.152223	0.0156469	0.241012	MPK6	NC_003071.7	18138246	18140988	+	1714	protein_coding	MAP kinase 6
827301	1262.99	1403.29	-0.152142	0.0124745	0.212092	AtGATA17L	NC_003075.7	9131532	9133161	-	1121	protein_coding	GATA type zinc finger transcription factor family protein
834752	1018.57	1131.79	-0.152077	0.0234046	0.302041	MQD22.20	NC_003076.8	19116719	19118744	+	1257	protein_coding	hypothetical protein (DUF581)
839789	3218.43	3577.85	-0.152047	0.00756285	0.150447	ATS9	NC_003070.9	10180302	10182808	+	2164	protein_coding	non-ATPase subunit 9
831734	3023.61	3360.12	-0.151867	0.00276938	0.0779147	ATCSLA09	NC_003076.8	985622	990630	-	2433	protein_coding	Nucleotide-diphospho-sugar transferases superfamily protein
831063	1272.55	1413.69	-0.151861	0.0309545	0.348354	F14F18.70	NC_003076.8	3833919	3836359	+	1168	protein_coding	Translation initiation factor SUI1 family protein
822119	947.227	1051.9	-0.151833	0.0328717	0.360892	AGC2-1	NC_003074.8	9195334	9197126	+	1675	protein_coding	AGC (cAMP-dependent%2C cGMP-dependent and protein kinase C) kinase family protein
826873	3922.9	4358.01	-0.151777	0.00124422	0.0464484	T1P17.190	NC_003075.7	7453196	7454546	+	990	protein_coding	Ribosomal protein L7Ae/L30e/S12e/Gadd45 family protein
825736	2445.84	2716.7	-0.151658	0.00216325	0.0679062	PUX4	NC_003075.7	2029855	2031942	+	1720	protein_coding	plant UBX domain containing protein 4
843931	1025.28	1139.51	-0.151454	0.0261497	0.322288	T4O12.21	NC_003070.9	28524404	28526848	-	1813	protein_coding	PAM domain (PCI/PINT associated module) protein
838580	3673.24	4080.37	-0.151402	0.000992708	0.0391009	APS2	NC_003070.9	6914518	6916823	-	1914	protein_coding	Pseudouridine synthase/archaeosine transglycosylase-like family protein
838314	860.284	955.809	-0.151383	0.0429889	0.410954	LOX3	NC_003070.9	5977323	5981521	+	3086	protein_coding	lipoxygenase 3
831815	1205.22	1339.52	-0.151309	0.0279025	0.333181	T10O8.170	NC_003076.8	186654	190661	+	2352	protein_coding	LMBR1-like membrane protein
822573	2102.77	2334.01	-0.151229	0.0100724	0.183108	CM1	NC_003074.8	11163839	11166458	-	1966	protein_coding	chorismate mutase 1
832060	3344.28	3714.65	-0.151226	0.00221734	0.0687797	SMG7	NC_003076.8	6539926	6545081	+	4062	protein_coding	Telomerase activating protein Est1
816291	723.527	802.986	-0.150659	0.0461104	0.426863	HK1	NC_003071.7	7742870	7748502	-	4376	protein_coding	histidine kinase 1
817218	1651.21	1831.62	-0.150459	0.0118382	0.205097	SCAB1	NC_003071.7	11403979	11408421	-	2058	protein_coding	plectin-like protein
837524	740.581	821.365	-0.150222	0.0496369	0.441344	F21M12.31	NC_003070.9	3224684	3227083	-	981	protein_coding	TRAF-type zinc finger-like protein
843576	2273.22	2523.18	-0.150173	0.00334138	0.0885841	EDA25	NC_003070.9	27268092	27273935	-	3704	protein_coding	CCAAT-binding factor
825035	1118.68	1241.99	-0.149622	0.0352853	0.373703	AT3G58660	NC_003074.8	21701520	21703114	+	1581	protein_coding	Ribosomal protein L1p/L10e family
841764	2182.95	2422.75	-0.149566	0.00842028	0.16252	TTL1	NC_003070.9	19879405	19882895	+	2941	protein_coding	tetratricopetide-repeat thioredoxin-like 1
820006	8728.81	9682.13	-0.149504	0.000111958	0.00734972	iPGAM2	NC_003074.8	2608308	2611555	-	2376	protein_coding	Phosphoglycerate mutase%2C 2%2C3-bisphosphoglycerate-independent
843621	1010.08	1119.81	-0.149449	0.047514	0.431802	F3N23.10	NC_003070.9	27432178	27433782	+	1380	protein_coding	Toll-Interleukin-Resistance (TIR) domain-containing protein
831840	857.377	951.023	-0.149187	0.0386567	0.390652	F7J8.70	NC_003076.8	32780	34376	+	1597	protein_coding	Concanavalin A-like lectin family protein
819606	983.693	1089.64	-0.148121	0.0330264	0.361825	T27C4.15	NC_003074.8	1211762	1213907	-	1420	protein_coding	RNA-binding (RRM/RBD/RNP motifs) family protein
835444	1559.11	1727.85	-0.14801	0.0101075	0.183342	MNC6.16	NC_003076.8	21780947	21785287	+	2545	protein_coding	RNA polymerase II degradation factor
823927	880.22	975.854	-0.14767	0.0429912	0.410954	ABCA2	NC_003074.8	17594060	17599083	-	3489	protein_coding	ATP-binding cassette A2
824161	1020.09	1130.51	-0.147624	0.0328758	0.360892	AT3G49990	NC_003074.8	18532301	18534415	-	1925	protein_coding	Low temperature viability protein
823861	1365.63	1513.04	-0.147459	0.0181041	0.262255	AT3G47080	NC_003074.8	17338102	17340543	-	2177	protein_coding	Tetratricopeptide repeat (TPR)-like superfamily protein
818915	1137.96	1260.34	-0.147426	0.0357749	0.375523	ARA4	NC_003071.7	17929607	17931027	-	1060	protein_coding	P-loop containing nucleoside triphosphate hydrolases superfamily protein
835587	2060.13	2281.52	-0.147199	0.0146298	0.231811	PDC2	NC_003076.8	22310553	22312832	-	2280	protein_coding	pyruvate decarboxylase-2
829310	1153.11	1277.53	-0.147025	0.0341244	0.368486	F11C18.10	NC_003075.7	15386788	15390430	-	1947	protein_coding	ATP-dependent caseinolytic (Clp) protease/crotonase family protein
817722	2971.34	3291.25	-0.146895	0.00761498	0.15123	SAD2	NC_003071.7	13464294	13471867	+	3862	protein_coding	ARM repeat superfamily protein
841287	3004.01	3326.93	-0.146731	0.00496528	0.115691	F11I4.16	NC_003070.9	17989131	17995339	-	4303	protein_coding	DEA(D/H)-box RNA helicase family protein
829816	890.247	985.06	-0.146476	0.0388717	0.392585	AP22.47	NC_003075.7	17276882	17279428	-	2036	protein_coding	Sec14p-like phosphatidylinositol transfer family protein
819314	2953.89	3268.79	-0.14646	0.00872968	0.166954	ABCB4	NC_003071.7	19309643	19315343	-	5046	protein_coding	ATP binding cassette subfamily B4
830292	31017.4	34330.1	-0.146364	0.000156587	0.0093856	GLU1	NC_003076.8	1129785	1138488	+	5495	protein_coding	glutamate synthase 1
829615	801.827	887.227	-0.146344	0.0475314	0.431802	T4L20.210	NC_003075.7	16536661	16537964	-	1304	protein_coding	prostatic spermine-binding-like protein
824450	1722.97	1906.4	-0.146211	0.0106417	0.190113	BGAL2	NC_003074.8	19581049	19586354	+	2636	protein_coding	beta-galactosidase 2
840052	838.952	928.451	-0.146167	0.0473244	0.431105	ROPGEF14	NC_003070.9	11326251	11330791	-	2643	protein_coding	RHO guanyl-nucleotide exchange factor 14
838345	1006.83	1114.02	-0.145851	0.0379495	0.38753	NOF1	NC_003070.9	6082722	6088381	-	2645	protein_coding	U3 small nucleolar RNA-associated protein
835690	2629.32	2909.4	-0.145819	0.00353267	0.0916003	OLI2	NC_003076.8	22645448	22649517	-	2477	protein_coding	S-adenosyl-L-methionine-dependent methyltransferases superfamily protein
817576	1211.64	1339.65	-0.145709	0.024603	0.310804	U2B''	NC_003071.7	12905345	12907665	-	1269	protein_coding	U2 small nuclear ribonucleoprotein B
821391	1937.71	2143.64	-0.145597	0.00632298	0.134969	AT3G18600	NC_003074.8	6399532	6403392	-	2089	protein_coding	P-loop containing nucleoside triphosphate hydrolases superfamily protein
820001	9248.78	10228.9	-0.145062	0.00153495	0.0532341	AtCHC2	NC_003074.8	2586804	2595654	-	5722	protein_coding	Clathrin%2C heavy chain
840087	4155.07	4594.52	-0.14501	0.00144122	0.0515322	STRS1	NC_003070.9	11479763	11482890	+	1955	protein_coding	DEA(D/H)-box RNA helicase family protein
829918	1480.69	1638.2	-0.144953	0.0201425	0.277055	ACA2	NC_003075.7	17682859	17687105	-	3708	protein_coding	calcium ATPase 2
821982	1160.98	1283.74	-0.144807	0.0249554	0.313448	BLI	NC_003074.8	8662413	8668040	-	3150	protein_coding	BLISTER
836343	1396.04	1544.46	-0.144782	0.0340654	0.368222	GT18	NC_003076.8	24988214	24990331	-	2118	protein_coding	glycosyltransferase 18
823836	1285.67	1421.23	-0.144748	0.0221545	0.293672	RABA2c	NC_003074.8	17246228	17248823	-	1464	protein_coding	RAB GTPase homolog A2C
839926	1560.33	1725.85	-0.144624	0.0170773	0.254284	F26G16.8	NC_003070.9	10779111	10786697	+	3030	protein_coding	SIT4 phosphatase-associated family protein
816227	932.967	1031.37	-0.144434	0.0402261	0.400121	Kin3	NC_003071.7	7487646	7490199	-	1896	protein_coding	Protein kinase superfamily protein
842407	858.513	948.982	-0.144391	0.0485449	0.43641	EDA16	NC_003070.9	22534663	22540933	-	4854	protein_coding	SNF2 domain-containing protein / helicase domain-containing protein / zinc finger protein-like protein
828678	3315.59	3665.87	-0.144387	0.00554511	0.124299	F14M19.10	NC_003075.7	13102662	13106864	-	2856	protein_coding	FtsJ-like methyltransferase family protein
841434	1006.83	1112.12	-0.143975	0.0397381	0.397481	F2J10.3	NC_003070.9	18561728	18566269	+	2517	protein_coding	immunoglobulin
829144	4181.59	4621.38	-0.143736	0.00441089	0.106836	ATR2	NC_003075.7	14796695	14800961	+	2727	protein_coding	P450 reductase 2
831316	3068.23	3388.5	-0.143389	0.00581508	0.127416	SK13	NC_003076.8	4718994	4722371	-	1962	protein_coding	shaggy-like kinase 13
830865	1057.85	1168.9	-0.143183	0.0334107	0.364106	SIRK1	NC_003076.8	3133244	3137242	+	3710	protein_coding	Leucine-rich receptor-like protein kinase family protein
817767	1034.02	1142	-0.143023	0.0373284	0.385693	F22D22.18	NC_003071.7	13640594	13642060	-	1333	protein_coding	Polynucleotidyl transferase%2C ribonuclease H-like superfamily protein
831081	1334.47	1473.64	-0.142681	0.0198576	0.275566	MSL10	NC_003076.8	3897893	3901790	-	2982	protein_coding	mechanosensitive channel of small conductance-like 10
828254	933.884	1030.41	-0.142321	0.0377654	0.386366	CPL1	NC_003075.7	11510989	11517396	+	3900	protein_coding	C-terminal domain phosphatase-like 1
832806	3628.71	4005.64	-0.142158	0.00572726	0.126821	F21A20.180	NC_003076.8	9694938	9697389	+	1740	protein_coding	seryl-tRNA synthetase / serine-tRNA ligase
828764	1802.06	1988.88	-0.142061	0.0118582	0.205199	CBL3	NC_003075.7	13408383	13411177	-	1560	protein_coding	calcineurin B-like 3
835379	1208.83	1334.19	-0.141953	0.0323029	0.35745	TAP46	NC_003076.8	21485317	21488042	-	1728	protein_coding	2A phosphatase associated protein of 46 kD
816787	950.278	1048.72	-0.141741	0.0407303	0.401059	SVP	NC_003071.7	9579647	9583901	+	1791	protein_coding	K-box region and MADS-box transcription factor family protein
829286	1636.62	1806.18	-0.14162	0.0138506	0.223761	CSLC5	NC_003075.7	15309506	15312987	-	3113	protein_coding	Cellulose-synthase-like C5
829862	1244.4	1372.63	-0.141599	0.0253181	0.315401	AP22.58	NC_003075.7	17472980	17476979	+	3186	protein_coding	ternary complex factor MIP1 leucine-zipper protein (Protein of unknown function%2C DUF547)
831729	2235.16	2465.71	-0.141517	0.00739037	0.148915	T7H20.100	NC_003076.8	402979	404346	-	1166	protein_coding	Mitochondrial glycoprotein family protein
841514	5554.24	6126.98	-0.141332	0.000827268	0.0340435	F8A12.14	NC_003070.9	18870059	18872968	+	2512	protein_coding	Nucleolar GTP-binding protein
832045	1492.59	1645.34	-0.141188	0.0206957	0.281661	T24G5.150	NC_003076.8	6471827	6472989	+	928	protein_coding	Glycoprotein membrane precursor GPI-anchored
819075	1286.78	1419.83	-0.141144	0.0274806	0.331109	F16B22.16	NC_003071.7	18425111	18426121	+	898	protein_coding	senescence-associated family protein (DUF581)
826919	1358.66	1496.14	-0.140126	0.0408761	0.40147	F25G13.140	NC_003075.7	7617428	7619657	+	1717	protein_coding	Acyl-ACP thioesterase
816757	1665.43	1834.86	-0.139978	0.0131379	0.219093	MIPS2	NC_003071.7	9451605	9454300	-	2273	protein_coding	myo-inositol-1-phosphate synthase 2
843797	2882.38	3176.36	-0.139955	0.00361923	0.0929703	NRP1	NC_003070.9	28017584	28020059	-	1161	protein_coding	NAP1-related protein 1
831431	952.929	1049	-0.139572	0.0471907	0.430837	F14F8.130	NC_003076.8	5141035	5142890	+	993	protein_coding	Alpha-L RNA-binding motif/Ribosomal protein S4 family protein
833946	1245.95	1372.46	-0.138893	0.0287314	0.337095	GNL1	NC_003076.8	15814559	15820151	+	4997	protein_coding	GNOM-like 1
836498	987.467	1086.74	-0.138795	0.0473889	0.431456	SHA1	NC_003076.8	25523827	25526593	+	2473	protein_coding	RING/FYVE/PHD zinc finger superfamily protein
842281	7642.25	8411.95	-0.138387	0.00041566	0.0204044	PEN3	NC_003070.9	22034423	22040126	+	4930	protein_coding	ABC-2 and Plant PDR ABC-type transporter family protein
835264	1122.25	1235.64	-0.138341	0.0378282	0.386529	MJM18.4	NC_003076.8	21090956	21092410	-	1251	protein_coding	Peroxidase superfamily protein
844347	8279.12	9113.41	-0.138183	0.0115421	0.202698	SUS2	NC_003070.9	30117847	30127811	+	7522	protein_coding	Pre-mRNA-processing-splicing factor
814908	3654.43	4022.53	-0.137997	0.0043219	0.105143	NMD3	NC_003071.7	1164843	1167115	-	2041	protein_coding	nonsense-mediated mRNA decay NMD3 family protein
817214	1935.46	2130.75	-0.13795	0.0261976	0.322288	F18A8.10	NC_003071.7	11388298	11391682	+	2696	protein_coding	Leucine-rich repeat protein kinase family protein
831867	1268.19	1395.07	-0.137927	0.0476092	0.432221	AT5G03345	NC_003076.8	814004	815659	+	1375	protein_coding	membrane magnesium transporter-like protein
818429	2857.04	3142.32	-0.13784	0.0188773	0.26779	WRKY33	NC_003071.7	16108235	16110766	+	2028	protein_coding	WRKY DNA-binding protein 33
821357	2818.73	3102.78	-0.137793	0.011209	0.198101	BTS	NC_003074.8	6273966	6280562	+	4495	protein_coding	zinc finger protein-like protein
832497	3125.4	3438.1	-0.137248	0.0050917	0.117615	SS1	NC_003076.8	8266566	8271205	+	2672	protein_coding	Glycogen/starch synthases%2C ADP-glucose type
825151	1849.38	2034.5	-0.137046	0.0171747	0.254633	LETM1	NC_003074.8	22097979	22102224	-	3060	protein_coding	LETM1-like protein
825071	4240.75	4664.1	-0.136794	0.00633938	0.135145	AT3G59020	NC_003074.8	21810238	21817699	-	4109	protein_coding	ARM repeat superfamily protein
831347	1147.32	1261.86	-0.136787	0.0365866	0.381382	GMII	NC_003076.8	4837071	4842067	-	4210	protein_coding	golgi alpha-mannosidase II
840538	1196.41	1315.38	-0.136582	0.0286001	0.336024	F7F23.3	NC_003070.9	13669425	13671203	+	1703	protein_coding	S-adenosyl-L-methionine-dependent methyltransferases superfamily protein
839131	1381.61	1519.6	-0.136458	0.0319888	0.355161	KCS5	NC_003070.9	8938387	8940613	-	2102	protein_coding	3-ketoacyl-CoA synthase 5
818823	1509.44	1659.35	-0.136419	0.0189709	0.268252	T24P15.14	NC_003071.7	17593411	17596665	-	2109	protein_coding	C-CAP/cofactor C-like domain-containing protein
844035	1731.48	1903.34	-0.136288	0.0136867	0.222635	ACR3	NC_003070.9	28932119	28936371	+	3822	protein_coding	ACT domain repeat 3
821330	1908.29	2097.02	-0.136082	0.0195203	0.27251	AT3G18050	NC_003074.8	6180621	6182899	+	1624	protein_coding	GPI-anchored protein
819337	2504.27	2751.27	-0.135872	0.0068924	0.142514	LACS1	NC_003071.7	19392497	19397907	+	3101	protein_coding	AMP-dependent synthetase and ligase family protein
825830	1724.36	1895.83	-0.135864	0.0285648	0.336024	NSF	NC_003075.7	2489364	2495863	-	2758	protein_coding	AAA-type ATPase family protein
834758	2038.96	2240.5	-0.135765	0.0110072	0.19475	BI1	NC_003076.8	19135952	19138025	+	1303	protein_coding	BAX inhibitor 1
818265	4682.48	5145.83	-0.135749	0.00509761	0.117615	ABCB1	NC_003071.7	15501726	15507501	+	4748	protein_coding	ATP binding cassette subfamily B1
832149	1554.03	1708.03	-0.135686	0.0298023	0.342375	HHP1	NC_003076.8	6840833	6842946	-	1481	protein_coding	heptahelical transmembrane protein1
826624	4837.06	5315.34	-0.135555	0.00755217	0.150447	F24G24.120	NC_003075.7	6397271	6404672	-	3991	protein_coding	tRNA synthetase class I (I%2C L%2C M and V) family protein
836552	4430.45	4865.34	-0.135365	0.00777324	0.153087	AGP1	NC_003076.8	25721733	25722678	+	946	protein_coding	arabinogalactan protein 1
832337	1866.77	2050.71	-0.135322	0.0184702	0.263862	CSLA02	NC_003076.8	7554689	7560190	-	2619	protein_coding	cellulose synthase-like A02
829596	9773.57	10735.5	-0.135177	0.00280214	0.0786282	T4L20.30	NC_003075.7	16470736	16477021	+	4107	protein_coding	coatomer gamma-2 subunit%2C putative / gamma-2 coat protein%2C putative / gamma-2 COP
829661	32485.7	35673.8	-0.135124	0.00596651	0.129363	CAT2	NC_003075.7	16700312	16703504	-	2767	protein_coding	catalase 2
829413	1697.46	1863.49	-0.135014	0.0215987	0.288658	VTE1	NC_003075.7	15804784	15808084	+	1958	protein_coding	tocopherol cyclase%2C chloroplast / vitamin E deficient 1 (VTE1) / sucrose export defective 1 (SXD1)
823531	1237.76	1358.39	-0.134592	0.0347229	0.371618	J3	NC_003074.8	15868631	15871256	-	1944	protein_coding	DNAJ homologue 3
842293	1660.46	1823.35	-0.134576	0.0181833	0.263102	EMB3108	NC_003070.9	22090226	22093385	-	2462	protein_coding	DEA(D/H)-box RNA helicase family protein
841668	1041.7	1143.41	-0.134164	0.0422355	0.407786	F19K6.4	NC_003070.9	19508938	19511641	+	2704	protein_coding	NUP50 (Nucleoporin 50 kDa) protein
838275	1942.73	2131.47	-0.133836	0.0440165	0.415857	SPS2	NC_003070.9	5828915	5831383	+	1796	protein_coding	solanesyl diphosphate synthase 2
816626	1739.74	1910.1	-0.133768	0.0342599	0.369226	F5H14.11	NC_003071.7	8998450	9000073	+	1426	protein_coding	chaperone (DUF3353)
831088	4356.1	4780.11	-0.133704	0.00280425	0.0786282	MXC9.11	NC_003076.8	3924107	3930441	-	3185	protein_coding	Rho GTPase activation protein (RhoGAP) with PH domain-containing protein
829333	5979.15	6560.36	-0.133525	0.0030026	0.0825116	F10N7.170	NC_003075.7	15487914	15490048	+	2135	protein_coding	serine/arginine repetitive matrix-like protein
830763	1228.19	1347.52	-0.132756	0.0439633	0.415844	STRS2	NC_003076.8	2794388	2797760	+	2056	protein_coding	DEA(D/H)-box RNA helicase family protein
821907	1181.11	1294.75	-0.132651	0.0386093	0.39065	XBAT35	NC_003074.8	8321329	8324477	+	2016	protein_coding	hypothetical protein
842806	1456.34	1597.15	-0.132578	0.0267936	0.326056	CDI	NC_003070.9	24137405	24139325	-	1921	protein_coding	Nucleotide-diphospho-sugar transferases superfamily protein
828776	2581.12	2831.27	-0.132557	0.0353953	0.373963	SHV3	NC_003075.7	13456434	13460105	-	2854	protein_coding	PLC-like phosphodiesterase family protein
814838	1953.68	2140.32	-0.132262	0.0180789	0.262121	EXPA15	NC_003071.7	916806	918671	-	1434	protein_coding	expansin A15
820185	1550.36	1700.56	-0.132166	0.0483765	0.435664	LYC	NC_003074.8	3164075	3166038	-	1964	protein_coding	lycopene cyclase
841459	1308.89	1435.53	-0.132051	0.0482964	0.435664	FYPP1	NC_003070.9	18658508	18662052	+	1678	protein_coding	Calcineurin-like metallo-phosphoesterase superfamily protein
837590	1704.86	1867.59	-0.132041	0.0254014	0.315951	CPISCA	NC_003070.9	3460000	3461485	-	848	protein_coding	chloroplast-localized ISCA-like protein
817874	2316.34	2536.18	-0.131722	0.0291171	0.338976	SAR1	NC_003071.7	14043400	14045695	-	1433	protein_coding	synaptobrevin-related protein 1
828532	2193.32	2402	-0.131225	0.0138728	0.223783	T22A6.120	NC_003075.7	12594045	12598097	+	3128	protein_coding	MAC/Perforin domain-containing protein
832306	1083.99	1187.67	-0.13117	0.0471646	0.430837	MWD9.25	NC_003076.8	7436905	7443463	-	4116	protein_coding	spectrin beta chain%2C brain
819890	2546.9	2789.6	-0.13086	0.0108161	0.192894	NSN1	NC_003074.8	2229355	2232361	-	2078	protein_coding	GTP-binding family protein
816124	2593.68	2839.25	-0.130808	0.00981238	0.180162	KCS9	NC_003071.7	7050799	7052951	+	2153	protein_coding	3-ketoacyl-CoA synthase 9
830714	3290.68	3601.54	-0.130656	0.00849816	0.163471	T22D6.120	NC_003076.8	2631516	2633890	-	1314	protein_coding	Ribosomal protein L7Ae/L30e/S12e/Gadd45 family protein
834236	1791.17	1961.43	-0.130615	0.0172501	0.255021	K5J14.11	NC_003076.8	16915728	16918569	+	2593	protein_coding	Pentatricopeptide repeat (PPR-like) superfamily protein
831169	2234.85	2446.74	-0.130503	0.0116863	0.203862	AK-LYS1	NC_003076.8	4249312	4253264	+	2524	protein_coding	aspartate kinase 1
816473	2972.63	3255.35	-0.130502	0.0160871	0.244604	F3P11.14	NC_003071.7	8461748	8464534	+	1653	protein_coding	Transducin family protein / WD-40 repeat family protein
837365	1494.09	1634.93	-0.130399	0.0299898	0.342818	CRT3	NC_003070.9	2667798	2671957	-	1642	protein_coding	calreticulin 3
843215	3154.43	3453.14	-0.130277	0.00716914	0.145464	STN7	NC_003070.9	25872412	25875662	-	2120	protein_coding	Serine/Threonine kinase domain protein
834390	1101.88	1206.39	-0.130138	0.0492967	0.439631	ATAUX2-11	NC_003076.8	17550179	17551715	+	1356	protein_coding	AUX/IAA transcriptional regulator family protein
824265	1700	1858.99	-0.1293	0.0305667	0.346628	AT3G51010	NC_003074.8	18946641	18948197	-	955	protein_coding	protein translocase subunit
839244	3741.32	4093.18	-0.129127	0.0136299	0.222604	T7I23.15	NC_003070.9	373335	386913	+	7649	protein_coding	transcription regulator
834837	1402.26	1533.69	-0.129078	0.0301208	0.342938	MCA23.20	NC_003076.8	19381519	19384422	+	1545	protein_coding	Gut esterase (DUF1350)
837602	1957.09	2140.69	-0.128892	0.0203678	0.278694	CER1	NC_003070.9	418416	422579	+	3593	protein_coding	Fatty acid hydroxylase superfamily
844407	1367.67	1496.09	-0.128653	0.0410768	0.402329	SAR3	NC_003070.9	30323882	30328880	+	3869	protein_coding	SUPPRESSOR OF AUXIN RESISTANCE 3
835281	2531.59	2768.81	-0.12864	0.0197095	0.273995	BAG1	NC_003076.8	21152011	21154395	-	2121	protein_coding	BCL-2-associated athanogene 1
829805	2017.04	2203.89	-0.128439	0.0246614	0.311193	AP22.96	NC_003075.7	17239911	17242168	-	1744	protein_coding	alpha/beta-Hydrolases superfamily protein
817232	3257.99	3562.49	-0.12818	0.0227903	0.298733	ABCG32	NC_003071.7	11481326	11488270	+	4956	protein_coding	pleiotropic drug resistance 4
831968	2258.7	2469.43	-0.128084	0.0157681	0.242202	T28N17.1	NC_003076.8	6138242	6141687	+	2733	protein_coding	Protein kinase superfamily protein
834441	1625.06	1777.15	-0.128028	0.0438579	0.415307	RLT2	NC_003076.8	17782428	17790234	+	6096	protein_coding	Homeodomain-like transcriptional regulator
815130	3053.66	3338.48	-0.127973	0.0198766	0.275566	T25M19.1	NC_003071.7	2199151	2201603	+	2028	protein_coding	O-Glycosyl hydrolases family 17 protein
818668	2297.4	2510.8	-0.127593	0.0217101	0.289637	CTEXP	NC_003071.7	16989836	16996308	-	2880	protein_coding	kinase family with ARM repeat domain-containing protein
830739	2213.79	2417.88	-0.127388	0.014173	0.226316	FTRA2	NC_003076.8	2709787	2710598	-	812	protein_coding	ferredoxin/thioredoxin reductase subunit A (variable subunit) 2
820587	1670.99	1825.72	-0.126893	0.0424012	0.408053	TMN7	NC_003074.8	4521532	4524674	-	2386	protein_coding	transmembrane nine 7
831565	3198.97	3494.32	-0.126878	0.0100632	0.183108	XPO1A	NC_003076.8	5594632	5602969	+	4002	protein_coding	exportin 1A
836223	5033.03	5495.13	-0.12645	0.00481609	0.112843	ECT3	NC_003076.8	24556994	24559936	-	2135	protein_coding	evolutionarily conserved C-terminal region 3
819353	16003.1	17467.6	-0.126423	0.0219949	0.292024	CP12-1	NC_003071.7	19446730	19447642	+	913	protein_coding	CP12 domain-containing protein 1
830463	2950.65	3220.35	-0.125963	0.0109069	0.193597	RPN8A	NC_003076.8	1735725	1738740	+	1628	protein_coding	RP non-ATPase subunit 8A
830090	3677.62	4014.24	-0.125849	0.013631	0.222604	CESA2	NC_003075.7	18296388	18302192	+	4247	protein_coding	cellulose synthase A2
839847	1475.41	1609.74	-0.125338	0.0333529	0.363956	F15D2.25	NC_003070.9	10384945	10387441	-	1839	protein_coding	Metallo-hydrolase/oxidoreductase superfamily protein
823850	7241.71	7899.5	-0.125335	0.00185718	0.0607179	PHS2	NC_003074.8	17301394	17306633	-	3168	protein_coding	alpha-glucan phosphorylase 2
840848	2109.54	2301.87	-0.125206	0.0288004	0.337187	F7F22.4	NC_003070.9	15895197	15900105	-	2879	protein_coding	pre-rRNA-processing TSR1-like protein
826942	3267.59	3561.67	-0.12491	0.0268502	0.326056	NYC1	NC_003075.7	7684156	7687006	-	2067	protein_coding	NAD(P)-binding Rossmann-fold superfamily protein
818713	2063.89	2251.2	-0.124654	0.0375562	0.386317	CRK1	NC_003071.7	17150095	17153693	+	2443	protein_coding	CDPK-related kinase 1
834591	2003.49	2183.69	-0.124363	0.021371	0.287157	MOB1-like	NC_003076.8	18462107	18465097	+	1082	protein_coding	Mob1/phocein family protein
820909	1846.33	2013.43	-0.12419	0.03383	0.36704	F13E7.31	NC_003074.8	593207	596562	-	2987	protein_coding	Protein phosphatase 2C family protein
824378	3983.02	4341.76	-0.123801	0.0214114	0.287157	NOXY38	NC_003074.8	19332828	19341739	+	4905	protein_coding	tetratricopeptide repeat (TPR)-containing protein
841778	1571.81	1712.5	-0.123457	0.0340053	0.368134	T3F20.25	NC_003070.9	19934987	19941185	+	4140	protein_coding	Leucine-rich repeat transmembrane protein kinase
832105	1678.29	1827.35	-0.122847	0.0377072	0.386317	T29J13.270	NC_003076.8	6709734	6711723	-	1383	protein_coding	alpha/beta-Hydrolases superfamily protein
835851	1618.8	1762.79	-0.12279	0.041717	0.406296	MUA2.4	NC_003076.8	23275110	23277488	+	2379	protein_coding	muniscin carboxy-terminal mu-like domain protein
827526	2380.38	2590.77	-0.122706	0.0242815	0.309318	IP5PII	NC_003075.7	9990988	9994524	-	2675	protein_coding	myo-inositol polyphosphate 5-phosphatase 2
822095	1716.66	1868.67	-0.122569	0.0422281	0.407786	ERD2B	NC_003074.8	9124270	9126377	+	1183	protein_coding	endoplasmic reticulum retention defective 2B
837147	1618.29	1761.06	-0.122426	0.0401292	0.399673	T2D23.6	NC_003070.9	1938862	1940496	-	1290	protein_coding	Fatty acid desaturase family protein
839536	3759.7	4091.66	-0.122276	0.00741262	0.149181	BPS1	NC_003070.9	199527	201775	+	1698	protein_coding	BPS1-like protein (DUF793)
839923	1887.03	2054.91	-0.122255	0.0377139	0.386317	F26G16.2	NC_003070.9	10758743	10762429	+	2960	protein_coding	Phototropic-responsive NPH3 family protein
820647	1456.33	1585.21	-0.121797	0.0496492	0.441344	FAB1B	NC_003074.8	4753705	4761456	+	6454	protein_coding	phosphatidylinositol-4-phosphate 5-kinase family protein
844262	2075.79	2257.92	-0.121676	0.0261746	0.322288	YUP8H12R.19	NC_003070.9	29796081	29798836	-	1171	protein_coding	N-terminal nucleophile aminohydrolases (Ntn hydrolases) superfamily protein
842144	3274.65	3563.88	-0.121648	0.0160219	0.244126	Cand1	NC_003070.9	21362359	21364749	-	2200	protein_coding	plasminogen activator inhibitor
835918	1599.45	1739.88	-0.121173	0.040564	0.401026	YKT61	NC_003076.8	23498139	23500384	+	1068	protein_coding	SNARE-like superfamily protein
843972	2038.96	2218.01	-0.120989	0.0297048	0.341492	F15M4.10	NC_003070.9	28658554	28661710	-	2072	protein_coding	Ribophorin I
837239	2136.21	2323.52	-0.12084	0.0327561	0.360233	F22G5.38	NC_003070.9	2238017	2241471	+	3258	protein_coding	Tetratricopeptide repeat (TPR)-like superfamily protein
841981	2850.43	3099.9	-0.120309	0.0285694	0.336024	DEK1	NC_003070.9	20653740	20665110	-	7816	protein_coding	calpain-type cysteine protease family
829025	3798.03	4128.67	-0.120236	0.0164137	0.247934	RPT2a	NC_003075.7	14312283	14314600	+	1632	protein_coding	regulatory particle AAA-ATPase 2A
841427	1909.71	2076.55	-0.119939	0.0474346	0.431634	TOR	NC_003070.9	18522248	18539995	-	8200	protein_coding	target of rapamycin
836402	2993.66	3250.51	-0.119097	0.012949	0.217521	PEX14	NC_003076.8	25220147	25223789	+	1918	protein_coding	peroxin 14
836034	1760.09	1912.06	-0.118887	0.0413365	0.404633	TOPP2	NC_003076.8	23879236	23881840	+	2008	protein_coding	type one serine/threonine protein phosphatase 2
822416	4032.11	4378.85	-0.118762	0.00765028	0.151567	DEG1	NC_003074.8	10365652	10369013	-	1796	protein_coding	DegP protease 1
827257	1985.16	2155.36	-0.118686	0.0267794	0.326056	DL3925W	NC_003075.7	8977895	8978944	+	1050	protein_coding	RNA binding protein
843857	1922.72	2088.29	-0.118597	0.0433554	0.413087	F22H5.13	NC_003070.9	28220626	28223785	-	2355	protein_coding	flavodoxin family protein / radical SAM domain-containing protein
816055	10939.6	11873.8	-0.118203	0.00753907	0.150447	NIR1	NC_003071.7	6810395	6812941	+	2193	protein_coding	nitrite reductase 1
822444	2946.5	3198.62	-0.117983	0.0257997	0.319786	CSLC04	NC_003074.8	10505711	10509265	+	2619	protein_coding	Cellulose-synthase-like C4
839218	11667.6	12658	-0.117646	0.0413856	0.404709	EXPA10	NC_003070.9	9259432	9261313	+	1572	protein_coding	expansin A10
819175	2387.76	2590.06	-0.116703	0.0266057	0.324702	F17K2.20	NC_003071.7	18814660	18818545	-	2207	protein_coding	calcineurin B subunit-like protein
843395	2103.74	2279.74	-0.116123	0.0432909	0.413011	AOAT2	NC_003070.9	26612359	26616071	+	2435	protein_coding	alanine-2-oxoglutarate aminotransferase 2
844298	5034.24	5455.84	-0.11583	0.0133665	0.2209	ABC1-like_kinase_3	NC_003070.9	29949910	29952726	-	2541	protein_coding	Protein kinase superfamily protein
819549	4358.31	4723.83	-0.115801	0.0120418	0.207291	T11I18.7	NC_003074.8	1024144	1027891	+	2225	protein_coding	TCP-1/cpn60 chaperonin family protein
843587	1866.01	2022.18	-0.115706	0.037511	0.386151	F28P22.26	NC_003070.9	27319688	27324112	-	2270	protein_coding	tRNA synthetase beta subunit family protein
835046	1661.84	1800.86	-0.115569	0.0423056	0.408053	EXO84B	NC_003076.8	20250419	20255089	-	3152	protein_coding	exocyst complex component 84B
818904	2149.44	2328.8	-0.114793	0.0498356	0.441344	PAO2	NC_003071.7	17891503	17894635	+	2110	protein_coding	polyamine oxidase 2
817646	16340.4	17692.1	-0.114538	0.00723475	0.146135	VAR2	NC_003071.7	13174279	13177223	+	2660	protein_coding	FtsH extracellular protease family
819321	3526.42	3818.73	-0.114449	0.0293625	0.339681	SPL1	NC_003071.7	19336653	19340869	+	3454	protein_coding	squamosa promoter binding protein-like 1
843902	3532.31	3824.64	-0.11414	0.0268407	0.326056	GH9B7	NC_003070.9	28417052	28419635	-	2145	protein_coding	glycosyl hydrolase 9B7
828127	1607.18	1739.15	-0.113823	0.0490201	0.438732	ABC1	NC_003075.7	708357	711256	+	2328	protein_coding	ABC transporter 1
843546	5828.21	6307.15	-0.113583	0.0132635	0.220098	PATL1	NC_003070.9	27148261	27150994	+	2361	protein_coding	PATELLIN 1
836110	7481.92	8092.64	-0.113425	0.0157234	0.241739	ADF3	NC_003076.8	24120164	24121949	+	959	protein_coding	actin depolymerizing factor 3
839501	7464.84	8077.08	-0.113408	0.0158158	0.242709	SAM1	NC_003070.9	518091	520495	+	1751	protein_coding	S-adenosylmethionine synthetase 1
839949	3396.88	3675.36	-0.113281	0.0300896	0.342818	T5I8.14	NC_003070.9	10887607	10890407	+	2197	protein_coding	Sec14p-like phosphatidylinositol transfer family protein
839307	1946.95	2105.67	-0.113174	0.0397716	0.397481	YUP8H12.25	NC_003070.9	1482546	1484059	+	1514	protein_coding	Peptidase M50 family protein
828557	2051.14	2218.62	-0.11289	0.038469	0.39065	adaptor_protein-4_mu-adaptin	NC_003075.7	12675708	12679203	+	1825	protein_coding	Clathrin adaptor complexes medium subunit family protein
834459	9463.46	10235.1	-0.112836	0.00960588	0.177951	TUB4	NC_003076.8	17859136	17861150	-	1797	protein_coding	tubulin beta chain 4
818040	3331.36	3603.01	-0.112487	0.0296271	0.341492	T29F13.4	NC_003071.7	14660217	14664404	-	2404	protein_coding	RNA polymerase I specific transcription initiation factor RRN3 protein
830781	2347.8	2538.41	-0.112141	0.0410518	0.402329	AAP2	NC_003076.8	2866222	2869156	+	1926	protein_coding	amino acid permease 2
821721	2569.29	2776.28	-0.112052	0.0381766	0.388411	AtNPF6.4	NC_003074.8	7626757	7629205	-	2209	protein_coding	Major facilitator superfamily protein
825294	2376.8	2568.72	-0.111911	0.0318251	0.354296	SDR1	NC_003074.8	22662849	22664493	+	1337	protein_coding	NAD(P)-binding Rossmann-fold superfamily protein
841506	2976.46	3217.04	-0.111576	0.0402468	0.400121	POLGAMMA2	NC_003070.9	18839047	18844577	+	3650	protein_coding	polymerase gamma 2
814713	3456.38	3732.9	-0.110478	0.0344389	0.36995	T23K3.1	NC_003071.7	357353	360924	-	3386	protein_coding	Leucine-rich repeat protein kinase family protein
838023	3753.58	4053.1	-0.110311	0.024896	0.312959	TWN2	NC_003070.9	5008153	5014533	-	3723	protein_coding	valyl-tRNA synthetase / valine-tRNA ligase (VALRS)
829854	1877.71	2027.35	-0.110227	0.0437692	0.414942	ACD2	NC_003075.7	17442612	17444295	+	1508	protein_coding	accelerated cell death 2 (ACD2)
842536	15477.7	16701.3	-0.109844	0.0103071	0.185538	ACO2	NC_003070.9	23082036	23084253	+	1452	protein_coding	ACC oxidase 2
831112	2919.5	3151.45	-0.109629	0.0429783	0.410954	SEC10	NC_003076.8	4002742	4008804	-	3005	protein_coding	exocyst complex component sec10
825019	4227.35	4562.78	-0.109596	0.0362109	0.378447	PP2A-4	NC_003074.8	21635162	21639136	-	1508	protein_coding	protein phosphatase 2A-4
836548	3288.19	3548.54	-0.109587	0.0392486	0.395185	MSJ1.11	NC_003076.8	25706608	25711355	+	4627	protein_coding	splicing factor
830399	13781.6	14869.8	-0.109425	0.0373114	0.385693	CEV1	NC_003076.8	1530132	1535558	-	3825	protein_coding	Cellulose synthase family protein
836702	2428.25	2619.68	-0.109192	0.0347551	0.371645	XTH6	NC_003076.8	26298728	26300529	+	1470	protein_coding	xyloglucan endotransglucosylase/hydrolase 6
843015	2163.14	2332.18	-0.108911	0.0376731	0.386317	SVL2	NC_003070.9	24992386	24996359	-	3199	protein_coding	SHV3-like 2
828139	6624.27	7141.96	-0.108841	0.0125722	0.213096	T4I9.20	NC_003075.7	1292483	1295263	+	2186	protein_coding	hypothetical protein
830559	2031	2188.36	-0.107692	0.0429798	0.410954	MPH15.5	NC_003076.8	2063414	2066553	+	2794	protein_coding	trichome birefringence-like protein (DUF828)
839135	3732.33	4021.64	-0.107511	0.0231885	0.301435	RCN1	NC_003070.9	8951162	8955160	+	2203	protein_coding	ARM repeat superfamily protein
822428	2654.06	2860.58	-0.107381	0.0493889	0.440216	AT3G28040	NC_003074.8	10434924	10438484	+	3482	protein_coding	Leucine-rich receptor-like protein kinase family protein
826396	5090.29	5483.63	-0.107079	0.0190518	0.268462	SAPX	NC_003075.7	5314871	5317963	+	1980	protein_coding	stromal ascorbate peroxidase
838363	2995.49	3227.38	-0.106952	0.0478704	0.433453	ABCG11	NC_003070.9	6142402	6146521	+	3207	protein_coding	white-brown complex-like protein
818009	3950.68	4253.37	-0.106631	0.0154435	0.239434	F13P17.33	NC_003071.7	14529558	14530958	+	1146	protein_coding	NAD(P)-binding Rossmann-fold superfamily protein
839238	4224.88	4549.61	-0.10652	0.0228102	0.298733	EIF2_GAMMA	NC_003070.9	1096882	1099901	+	2026	protein_coding	eukaryotic translation initiation factor 2 gamma subunit
838029	5435.59	5852.3	-0.106238	0.0205323	0.280252	F10B6.3	NC_003070.9	5037576	5040597	+	2270	protein_coding	Endomembrane protein 70 protein family
842075	4467	4805.29	-0.105661	0.0437443	0.414942	F14G9.17	NC_003070.9	21042951	21044998	+	1873	protein_coding	Dormancy/auxin associated family protein
824214	2599.11	2796.96	-0.105621	0.0393632	0.395617	SNRK2.2	NC_003074.8	18741444	18744174	-	1741	protein_coding	SNF1-related protein kinase 2.2
843415	13535	14557.1	-0.105121	0.00505984	0.117398	AT1G70780	NC_003070.9	26695166	26696392	-	1136	protein_coding	hypothetical protein
821447	2685.34	2888.76	-0.104889	0.0384065	0.390509	RBP47B	NC_003074.8	6611182	6614107	-	1808	protein_coding	RNA-binding protein 47B
830084	2265.82	2436.73	-0.104841	0.0406449	0.401026	T22F8.180	NC_003075.7	18280098	18284931	-	2026	protein_coding	phenylalanyl-tRNA synthetase%2C putative / phenylalanine-tRNA ligase
818999	3208.67	3449.53	-0.104611	0.0279547	0.333181	AT2G43945	NC_003071.7	18197822	18200198	-	1253	protein_coding	hypothetical protein
839109	2199.37	2363.34	-0.103908	0.0464421	0.427827	F4F7.35	NC_003070.9	8853534	8855874	-	1445	protein_coding	Ribosomal protein L10 family protein
834169	4754.66	5107.34	-0.10327	0.0408252	0.40129	MBK23.20	NC_003076.8	16664674	16667390	-	2661	protein_coding	6-phosphogluconate dehydrogenase family protein
828388	9788.93	10513.4	-0.103068	0.00639092	0.135893	PGR5-LIKE_A	NC_003075.7	12006986	12009536	+	1512	protein_coding	PGR5-LIKE A
821451	11147.8	11966.2	-0.102002	0.0208528	0.282993	PREP1	NC_003074.8	6625377	6632164	-	3772	protein_coding	presequence protease 1
826761	3454.6	3707.54	-0.101747	0.030693	0.347446	F25E4.190	NC_003075.7	7004265	7006125	+	1861	protein_coding	Haloacid dehalogenase-like hydrolase (HAD) superfamily protein
828808	4919.95	5279.88	-0.101411	0.0326965	0.360233	ATRBP45C	NC_003075.7	13554604	13557915	-	1779	protein_coding	RNA-binding (RRM/RBD/RNP motifs) family protein
828053	5535.08	5936.25	-0.100916	0.0233139	0.302022	SAG21	NC_003075.7	1046042	1047105	-	968	protein_coding	senescence-associated gene 21
833620	4216.85	4523.07	-0.100586	0.0477522	0.432857	T30G6.9	NC_003076.8	14273345	14277057	+	2104	protein_coding	ARM repeat superfamily protein
832097	6432.83	6897.93	-0.100398	0.0327629	0.360233	TUA3	NC_003076.8	6682420	6684744	-	1964	protein_coding	tubulin alpha-3
829833	3007.8	3220.35	-0.098981	0.0467525	0.428967	RCE1	NC_003075.7	17340932	17343035	-	1354	protein_coding	RUB1 conjugating enzyme 1
818629	3513.66	3763.76	-0.0988817	0.04091	0.40147	T3G21.13	NC_003071.7	16852880	16856771	-	2641	protein_coding	Transducin/WD40 repeat-like superfamily protein
830524	3764.85	4032.03	-0.0988758	0.0268642	0.326056	MHF15.12	NC_003076.8	1944754	1946784	+	1136	protein_coding	Ribosomal protein S8e family protein
842514	6032.55	6459.92	-0.0988412	0.0402341	0.400121	44288	NC_003070.9	22975530	22977885	-	2049	protein_coding	5'adenylylphosphosulfate reductase 2
821964	34963.9	37433.8	-0.0984044	0.0203844	0.278694	SAHH2	NC_003074.8	8587622	8589754	-	1932	protein_coding	S-adenosyl-l-homocysteine (SAH) hydrolase 2
839868	8182.51	8757.37	-0.0976491	0.0469272	0.430089	CARB	NC_003070.9	10467956	10472211	+	4007	protein_coding	carbamoyl phosphate synthetase B
829624	7503.35	8025.03	-0.0970872	0.0137957	0.223331	AVA-P1	NC_003075.7	16567792	16569334	-	1360	protein_coding	ATPase%2C F0/V0 complex%2C subunit C protein
836607	6713.05	7179.89	-0.0970479	0.0211684	0.285784	ABCF5	NC_003076.8	25916722	25920254	-	2874	protein_coding	general control non-repressible 5
840958	3390.74	3626.97	-0.0969311	0.0455929	0.42486	EMB1075	NC_003070.9	16486230	16488462	-	1917	protein_coding	Pyridoxal phosphate (PLP)-dependent transferases superfamily protein
824631	8285.49	8857.67	-0.0960772	0.0498305	0.441344	GR	NC_003074.8	20229637	20233211	-	2332	protein_coding	glutathione reductase
831604	4815.04	5140.56	-0.0946006	0.0430324	0.411019	T10B6.40	NC_003076.8	5724759	5726912	-	2072	protein_coding	Thiamine pyrophosphate dependent pyruvate decarboxylase family protein
841281	5652.7	6036.38	-0.0945943	0.0310995	0.349748	PMEAMT	NC_003070.9	17965871	17969354	+	1989	protein_coding	S-adenosyl-L-methionine-dependent methyltransferases superfamily protein
841812	5098.55	5443.1	-0.0943193	0.0231293	0.301435	RPT1A	NC_003070.9	20065394	20068500	-	1984	protein_coding	regulatory particle triple-A 1A
817165	9459.29	10081.2	-0.0917459	0.0319677	0.355161	KCS10	NC_003071.7	11170416	11173278	-	2255	protein_coding	3-ketoacyl-CoA synthase 10
841102	7395.88	7876.06	-0.0909	0.0258639	0.319786	F2G19.25	NC_003070.9	17191362	17193314	+	1737	protein_coding	transmembrane protein
820005	24798.2	26390.3	-0.0896909	0.0231779	0.301435	AAC1	NC_003074.8	2605435	2607895	-	1729	protein_coding	ADP/ATP carrier 1
841284	6965.79	7398.77	-0.0868541	0.0353557	0.373963	RACK1B_AT	NC_003070.9	17981636	17983377	-	1431	protein_coding	receptor for activated C kinase 1B
816633	6810.69	7232.52	-0.0867429	0.0324828	0.358481	SYTA	NC_003071.7	9014470	9018099	+	2439	protein_coding	synaptotagmin A
828805	6565.31	6967.16	-0.0856261	0.0370456	0.383972	ACO2	NC_003075.7	13542918	13548629	+	3349	protein_coding	aconitase 2
831372	26027.7	27463.3	-0.0774324	0.0319609	0.355161	F8M21.90	NC_003076.8	4934810	4936429	-	1358	protein_coding	Ribosomal protein S4
819374	14049.4	14808.3	-0.0758816	0.0463385	0.427777	T30B22.8	NC_003071.7	19529743	19531677	+	1161	protein_coding	Ribosomal protein L7Ae/L30e/S12e/Gadd45 family protein
