# Supplementary material for: Involvement of JMJ15 in the dynamic change of genome-wide H3K4me3 in response to salt stress
Source: Front Plant Sci. 2022 Sep 26;13:1009723. doi: 10.3389/fpls.2022.1009723 (PMC9549339; doi:10.3389/fpls.2022.1009723)
Supplement: Supplementary file 9 [file Table_9.XLSX]

## Sheet: Table S9
Table S9. Dysregulated genes in jmj15-4/Col-0 under salt stress and salt/normal in Col-0 (p<0.05).
507 overlapped genes between upregulated in jmj15/Col (under salt) and downregulated in widetype salt/normal.
ID	jmj15/Col log2FoldChange	salt/normal log2FoldChange	Gene Name	Gene Description
AT4G27170	6.46426	-4.16194	SESA4	seed storage albumin 4
AT5G44430	3.1134	-4.26454	PDF1.2c	plant defensin 1.2C
AT2G26020	2.74364	-4.20634	PDF1.2b	plant defensin 1.2b
AT5G44420	2.56151	-3.72655	PDF1.2	plant defensin 1.2
AT2G26010	2.16954	-2.93011	PDF1.3	plant defensin 1.3
AT5G22870	1.74679	-3.31707	MRN17.10	Late embryogenesis abundant (LEA) hydroxyproline-rich glycoprotein family
AT4G15210	1.62171	-2.08149	BAM5	beta-amylase 5
AT2G20700	1.46932	-1.24953	LLG2	LORELEI-LIKE-GPI ANCHORED PROTEIN 2
AT1G78865	1.41083	-1.6026	AT1G78865	other RNA
AT3G29780	1.40852	-5.42653	RALFL27	ralf-like 27
AT2G06002	1.30383	-1.44037	AT2G06002	other RNA
AT1G15150	1.23421	-1.98287	F9L1.9	MATE efflux family protein
AT5G17260	1.20699	-1.37084	NAC086	NAC domain containing protein 86
AT1G22340	1.20445	-1.65968	UGT85A7	UDP-glucosyl transferase 85A7
AT3G22740	1.14308	-2.48508	HMT3	homocysteine S-methyltransferase 3
AT5G23840	1.13126	-1.8901	MRO11.12	MD-2-related lipid recognition domain-containing protein
AT5G08155	1.09116	-1.74255	AT5G08155	novel transcribed region%3B detected in root%2C root apical meristem%2C receptacle%2C leaf%2C dark-grown seedling%2C light-grown seedling%2C flower%2C pollen%2C aerial%2C shoot apical meristem~AT5G08155.1
AT5G51500	1.08485	-2.83068	K17N15.5	Plant invertase/pectin methylesterase inhibitor superfamily
AT1G73120	1.05456	-1.97005	T18K17.22	F-box/RNI superfamily protein
AT1G31173	1.00838	-1.0559	MIR167d	microRNA ath-MIR167d precursor
AT4G36230	0.992312	-2.29545	F23E13.120	transmembrane protein
AT3G09922	0.979631	-2.87701	IPS1	induced by phosphate starvation1
AT1G19900	0.938578	-5.20747	F6F9.4	glyoxal oxidase-related protein
AT5G45440	0.933354	-1.61877	MFC19.11	P-loop containing nucleoside triphosphate hydrolases superfamily protein
AT5G28020	0.878077	-2.02198	CYSD2	cysteine synthase D2
AT4G04410	0.862724	-1.38365	T26N6.2	hypothetical protein
AT5G42600	0.822591	-1.14832	MRN1	marneral synthase
AT5G23950	0.788899	-1.64014	MRO11.1	Calcium-dependent lipid-binding (CaLB domain) family protein
AT1G52050	0.787478	-3.08367	F5F19.11	Mannose-binding lectin superfamily protein
AT4G01430	0.76494	-2.41553	UMAMIT29	nodulin MtN21 /EamA-like transporter family protein
AT4G07820	0.76344	-2.6065	F5K24.6	CAP (Cysteine-rich secretory proteins%2C Antigen 5%2C and Pathogenesis-related 1 protein) superfamily protein
AT4G15396	0.734963	-1.13177	CYP702A6	cytochrome P450%2C family 702%2C subfamily A%2C polypeptide 6
AT1G52070	0.680583	-3.28723	F5F19.13	Mannose-binding lectin superfamily protein
AT1G29025	0.667586	-2.32566	AT1G29025	Calcium-binding EF-hand family protein
AT4G12870	0.637646	-1.52353	T20K18.220	Gamma interferon responsive lysosomal thiol (GILT) reductase family protein
AT1G04180	0.63105	-1.10701	YUC9	YUCCA 9
AT1G72360	0.630302	-2.00594	ERF73	Integrase-type DNA-binding superfamily protein
AT3G26230	0.614586	-1.11695	CYP71B24	cytochrome P450%2C family 71%2C subfamily B%2C polypeptide 24
AT4G22212	0.610642	-2.77219	AT4G22212	defensin-like protein
AT2G07709	0.598615	-1.44378	-	PF00346:Respiratory-chain NADH dehydrogenase, 49 Kd subunit
AT4G30450	0.595029	-1.76128	F17I23.210	glycine-rich protein
AT3G06630	0.575575	-0.815153	T8E24.13	protein kinase family protein
AT2G33790	0.565938	-1.64433	AGP30	arabinogalactan protein 30
AT1G52060	0.561201	-3.41398	F5F19.12	Mannose-binding lectin superfamily protein
AT5G03545	0.561139	-1.80257	AT4	expressed in response to phosphate starvation protein
AT2G14620	0.560009	-0.71763	XTH10	xyloglucan endotransglucosylase/hydrolase 10
AT3G20940	0.557239	-1.49238	CYP705A30	cytochrome P450%2C family 705%2C subfamily A%2C polypeptide 30
AT5G20550	0.555109	-1.96408	F7C8.140	2-oxoglutarate (2OG) and Fe(II)-dependent oxygenase superfamily protein
AT5G56720	0.554745	-1.08963	c-NAD-MDH3	Lactate/malate dehydrogenase family protein
AT5G26749	0.55324	-0.49993	AT5G26749	C2H2 and C2HC zinc fingers superfamily protein
AT2G46390	0.553226	-0.7431	SDH8	succinate dehydrogenase subunit
AT3G11550	0.538393	-3.20556	CASP2	Uncharacterized protein family (UPF0497)
AT5G26260	0.537499	-1.67291	T19G15.110	TRAF-like family protein
AT1G59218	0.536386	-1.49007	-	PF00931:NB-ARC domain
AT3G43110	0.536113	-1.6969	AT3G43110	transmembrane protein
AT1G24260	0.520128	-2.64389	44442	K-box region and MADS-box transcription factor family protein
AT5G23010	0.51124	-1.60552	MAM1	methylthioalkylmalate synthase 1
AT2G37130	0.509263	-2.14609	T2N18.11	Peroxidase superfamily protein
AT3G03500	0.50692	-1.65292	T21P5.8	TatD related DNase
AT3G18080	0.506479	-0.737644	BGLU44	B-S glucosidase 44
AT4G04810	0.501237	-1.70135	MSRB4	methionine sulfoxide reductase B4
AT2G06925	0.492569	-0.46324	PLA2-ALPHA	Phospholipase A2 family protein
AT3G59930	0.491316	-1.11836	AT3G59930	defensin-like protein
AT2G37460	0.489165	-2.49014	UMAMIT12	nodulin MtN21 /EamA-like transporter family protein
AT1G29380	0.485667	-0.556869	F15D2.1	Carbohydrate-binding X8 domain superfamily protein
AT3G16670	0.474774	-1.1997	AT3G16670	Pollen Ole e 1 allergen and extensin family protein
AT1G07880	0.466072	-1.87062	ATMPK13	Protein kinase superfamily protein
AT4G37070	0.462586	-2.26363	PLP1	Acyl transferase/acyl hydrolase/lysophospholipase superfamily protein
AT1G08430	0.456156	-3.26986	ALMT1	aluminum-activated malate transporter 1
AT5G45580	0.454531	-0.813163	K2N11.5	Homeodomain-like superfamily protein
AT1G50060	0.452556	-1.13463	F2J10.6	CAP (Cysteine-rich secretory proteins%2C Antigen 5%2C and Pathogenesis-related 1 protein) superfamily protein
AT4G01350	0.451538	-1.48076	F2N1.27	Cysteine/Histidine-rich C1 domain family protein
AT1G20900	0.44978	-0.680088	ESC	Putative AT-hook DNA-binding family protein
AT3G14550	0.449681	-1.20867	GGPS3	geranylgeranyl pyrophosphate synthase 3
AT1G10520	0.448155	-0.501472	Pol{lambda}	DNA polymerase lambda (POLL)
AT2G27140	0.441221	-0.889399	T20P8.19	HSP20-like chaperones superfamily protein
AT5G66590	0.439722	-2.37096	K1F13.27	CAP (Cysteine-rich secretory proteins%2C Antigen 5%2C and Pathogenesis-related 1 protein) superfamily protein
AT1G23040	0.437589	-0.802709	F19G10.19	hydroxyproline-rich glycoprotein family protein
AT5G25490	0.434929	-0.604562	T14C9.30	Ran BP2/NZF zinc finger-like superfamily protein
AT5G03390	0.431505	-1.434	F12E4.130	hypothetical protein (DUF295)
AT5G59090	0.415341	-2.89633	SBT4.12	subtilase 4.12
AT5G19520	0.413973	-0.986242	MSL9	mechanosensitive channel of small conductance-like 9
AT5G13910	0.413037	-0.807147	LEP	Integrase-type DNA-binding superfamily protein
AT2G36100	0.409435	-2.81432	CASP1	Uncharacterized protein family (UPF0497)
AT5G23660	0.408486	-1.09864	SWEET12	bidirectional sugar transporter SWEET12-like protein
AT5G66040	0.40702	-1.18919	STR16	sulfurtransferase protein 16
AT2G25680	0.404261	-0.922911	MOT1	molybdate transporter 1
AT4G12050	0.402573	-1.31116	AHL26	Putative AT-hook DNA-binding family protein
AT3G47836	0.402403	-0.480141	AT3G47836	transmembrane protein
AT1G09200	0.39967	-0.765257	H3.1	Histone superfamily protein
AT1G58602	0.398213	-1.05229	AT1G58602	LRR and NB-ARC domains-containing disease resistance protein
AT4G12480	0.394611	-0.688508	EARLI1	Bifunctional inhibitor/lipid-transfer protein/seed storage 2S albumin superfamily protein
AT3G11520	0.393447	-1.82584	CYCB1%3B3	CYCLIN B1%3B3
AT1G06800	0.392454	-0.488312	PLA-I{gamma}1	alpha/beta-Hydrolases superfamily protein
AT1G01070	0.388959	-1.21565	UMAMIT28	nodulin MtN21 /EamA-like transporter family protein
AT1G61590	0.381378	-2.19677	T25B24.6	Protein kinase superfamily protein
AT4G17800	0.38059	-1.64697	AHL23	Putative AT-hook DNA-binding family protein
AT3G48340	0.380446	-0.827728	CEP2	Cysteine proteinases superfamily protein
AT5G56870	0.37923	-1.8121	BGAL4	beta-galactosidase 4
AT4G21720	0.375288	-0.764039	F17L22.180	defensin-like protein
AT1G20160	0.374729	-1.57859	ATSBT5.2	Subtilisin-like serine endopeptidase family protein
AT4G07400	0.374309	-0.64638	VFB3	VIER F-box protein 3
AT5G15510	0.369632	-1.6504	T20K14.120	TPX2 (targeting protein for Xklp2) protein family
AT2G25210	0.367988	-0.2898	T22F11.20	Ribosomal protein L39 family protein
AT5G26330	0.367049	-1.25098	F9D12.16	Cupredoxin superfamily protein
AT2G24260	0.366368	-0.373611	LRL1	LJRHL1-like 1
AT1G30870	0.366056	-2.60342	T17H7.19	Peroxidase superfamily protein
AT4G15390	0.362721	-4.0163	DL3740C	HXXXD-type acyl-transferase family protein
AT1G72210	0.362474	-0.493246	bHLH096	basic helix-loop-helix (bHLH) DNA-binding superfamily protein
AT5G20790	0.36053	-1.65993	T1M15.190	transmembrane protein
AT1G21440	0.35928	-0.604998	F24J8.7	Phosphoenolpyruvate carboxylase family protein
AT2G45220	0.356035	-1.08436	AtPME17	Plant invertase/pectin methylesterase inhibitor superfamily
AT2G47380	0.355352	-0.401215	T8I13.22	Cytochrome c oxidase subunit Vc family protein
AT4G33865	0.352796	-0.447158	AT4G33865	Ribosomal protein S14p/S29e family protein
AT1G17190	0.351208	-1.08386	GSTU26	glutathione S-transferase tau 26
AT2G43150	0.348666	-2.43419	F14B2.9	Proline-rich extensin-like family protein
AT2G47540	0.348124	-2.23658	T30B22.16	Pollen Ole e 1 allergen and extensin family protein
AT5G14330	0.348054	-4.53034	F18O22.120	transmembrane protein
AT1G51470	0.346722	-1.77657	BGLU35	beta glucosidase 35
AT3G56020	0.344988	-0.639297	F27K19.200	Ribosomal protein L41 family
AT1G80370	0.344753	-0.752862	CYCA2%3B4	Cyclin A2%3B4
AT5G42720	0.343755	-0.528343	MJB21.9	Glycosyl hydrolase family 17 protein
AT4G32830	0.34332	-1.55048	AUR1	ataurora1
AT5G48490	0.341684	-1.69093	MJE7.13	Bifunctional inhibitor/lipid-transfer protein/seed storage 2S albumin superfamily protein
AT4G31985	0.338362	-0.243813	AT4G31985	Ribosomal protein L39 family protein
AT4G17085	0.337442	-0.90478	AT4G17085	Putative membrane lipoprotein
AT2G25810	0.335469	-2.82879	TIP4%3B1	tonoplast intrinsic protein 4%3B1
AT4G37010	0.335247	-1.03598	CEN2	centrin 2
AT2G30860	0.332761	-0.921094	GSTF9	glutathione S-transferase PHI 9
AT4G02970	0.332269	-0.710967	AT7SL-1	7SL RNA1
AT1G50732	0.331004	-1.24471	AT1G50732	transmembrane protein
AT3G14680	0.330094	-0.513729	CYP72A14	cytochrome P450%2C family 72%2C subfamily A%2C polypeptide 14
AT2G43590	0.32547	-1.00861	F18O19.30	Chitinase family protein
AT1G48330	0.324954	-0.549641	F11A17.11	SsrA-binding protein
AT1G66270	0.323937	-1.28196	BGLU21	Glycosyl hydrolase superfamily protein
AT5G53650	0.32307	-0.58079	MNC6.19	ABC transporter A family protein
AT2G20440	0.321008	-0.626545	T13C7.3	Ypt/Rab-GAP domain of gyp1p superfamily protein
AT1G20190	0.320677	-0.829337	EXPA11	expansin 11
AT1G70850	0.320567	-2.54764	MLP34	MLP-like protein 34
AT5G44380	0.319834	-0.30385	K9L2.18	FAD-binding Berberine family protein
AT2G47690	0.319567	-0.784902	F17A22.8	NADH-ubiquinone oxidoreductase-like protein
AT3G55230	0.319183	-2.40786	AT3G55230	Disease resistance-responsive (dirigent-like protein) family protein
AT4G13770	0.318516	-0.844367	CYP83A1	cytochrome P450%2C family 83%2C subfamily A%2C polypeptide 1
AT1G76200	0.31825	-0.732345	T23E18.30	NADH dehydrogenase ubiquinone 1 beta subcomplex subunit
AT5G13840	0.317159	-1.18933	FZR3	FIZZY-related 3
AT4G29690	0.316748	-1.35048	T16L4.200	Alkaline-phosphatase-like family protein
AT4G12080	0.316441	-0.53984	AHL1	AT-hook motif nuclear-localized protein 1
AT5G05370	0.31569	-0.679747	K18I23.18	Cytochrome b-c1 complex%2C subunit 8 protein
AT4G32890	0.315485	-0.783937	GATA9	GATA transcription factor 9
AT5G01740	0.313978	-0.284533	T20L15.10	Nuclear transport factor 2 (NTF2) family protein
AT1G78370	0.313801	-0.645859	GSTU20	glutathione S-transferase TAU 20
AT2G39310	0.312475	-1.31043	JAL22	jacalin-related lectin 22
AT3G03100	0.311507	-0.404615	T17B22.21	NADH:ubiquinone oxidoreductase%2C 17.2kDa subunit
AT3G05730	0.310419	-1.06959	F18C1.19	defensin-like protein
AT5G52840	0.309692	-0.140515	MXC20.6	NADH-ubiquinone oxidoreductase-like protein
AT1G68238	0.307201	-2.28774	AT1G68238	transmembrane protein
AT1G72670	0.30635	-0.886783	iqd8	IQ-domain 8
AT1G49140	0.305793	-0.531386	F27J15.9	NADH dehydrogenase ubiquinone 1 beta subcomplex subunit 10-B-like protein (Complex I subunit NDUFS6)
AT4G27270	0.303357	-1.25093	M4I22.80	Quinone reductase family protein
AT1G54000	0.303304	-2.43341	GLL22	GDSL-like Lipase/Acylhydrolase superfamily protein
AT3G03130	0.302792	-1.23365	T17B22.18	lisH domain-like protein
AT2G31490	0.301413	-0.540652	T28P16.2	neuronal acetylcholine receptor subunit alpha-5
AT2G43460	0.299941	-0.513613	T1O24.20	Ribosomal L38e protein family
AT3G09455	0.299828	-0.359256	AT3G09455	dolichyl-diphosphooligosaccharide-protein glycosyltransferase subunit
AT1G17430	0.297747	-0.493685	F28G4.9	alpha/beta-Hydrolases superfamily protein
AT1G62500	0.297611	-1.98727	T3P18.6	Bifunctional inhibitor/lipid-transfer protein/seed storage 2S albumin superfamily protein
AT1G16410	0.297611	-1.61555	CYP79F1	cytochrome p450 79f1
AT1G54010	0.297128	-1.61067	F15I1.9	GDSL-like Lipase/Acylhydrolase superfamily protein
AT1G62990	0.292915	-0.331384	KNAT7	homeobox knotted-like protein
AT1G04800	0.291624	-1.25833	F13M7.21	glycine-rich protein
AT5G54370	0.291156	-0.971041	MDK4.20	Late embryogenesis abundant (LEA) protein-like protein
AT3G54600	0.290554	-1.40672	DJ1F	Class I glutamine amidotransferase-like superfamily protein
AT5G53880	0.289779	-0.307705	K19P17.4	hypothetical protein
AT3G49120	0.289209	-0.841313	PRXCB	peroxidase CB
AT4G27450	0.287253	-2.35124	F27G19.50	aluminum induced protein with YGL and LRDR motifs
AT4G34700	0.286078	-0.669333	CIB22	LYR family of Fe/S cluster biogenesis protein
AT5G18170	0.283028	-1.7248	GDH1	glutamate dehydrogenase 1
AT1G09750	0.281609	-1.00135	F21M12.13	Eukaryotic aspartyl protease family protein
AT1G12560	0.281581	-2.10557	EXPA7	expansin A7
AT3G11930	0.281019	-1.65223	AT3G11930	Adenine nucleotide alpha hydrolases-like superfamily protein
AT3G09500	0.280775	-0.216075	AT3G09500	Ribosomal L29 family protein
AT3G15950	0.279563	-0.483231	NAI2	DNA topoisomerase-like protein
AT2G23680	0.279409	-0.791464	F26B6.33	Cold acclimation protein WCOR413 family
AT4G28940	0.278763	-1.7913	F25O24.60	Phosphorylase superfamily protein
AT1G09740	0.276702	-1.63328	F21M12.12	Adenine nucleotide alpha hydrolases-like superfamily protein
AT3G55170	0.272731	-0.657391	AT3G55170	Ribosomal L29 family protein
AT2G42220	0.271174	-0.844399	T24P15.13	Rhodanese/Cell cycle control phosphatase superfamily protein
AT5G47550	0.270813	-1.15377	MNJ7.14	Cystatin/monellin superfamily protein
AT1G01080	0.270462	-0.761956	T25K16.19	RNA-binding (RRM/RBD/RNP motifs) family protein
AT4G31360	0.269811	-0.377355	F8F16.180	selenium binding protein
AT4G03060	0.26981	-1.37182	AOP2	pseudogene of 2-oxoglutarate-dependent dioxygenase~AT4G03060.2
AT4G08770	0.269772	-1.30043	Prx37	Peroxidase superfamily protein
AT1G29520	0.268643	-1.30638	F15D2.10	AWPM-19-like family protein
AT2G43100	0.267785	-0.96651	IPMI2	isopropylmalate isomerase 2
AT3G53730	0.267065	-0.461505	F5K20.30	Histone superfamily protein
AT3G20670	0.265298	-0.60178	HTA13	histone H2A 13
AT4G02050	0.264802	-0.60558	STP7	sugar transporter protein 7
AT5G54640	0.264011	-0.638878	RAT5	Histone superfamily protein
AT5G58740	0.260931	-0.511503	MZN1.18	HSP20-like chaperones superfamily protein
AT1G28200	0.260024	-0.404648	FIP1	FH interacting protein 1
AT1G56045	0.259003	-0.235978	AT1G56045	Ribosomal protein L41 family
AT1G07790	0.258672	-0.45443	HTB1	Histone superfamily protein
AT4G38370	0.258662	-0.257309	F22I13.140	Phosphoglycerate mutase family protein
AT2G20724	0.258188	-0.38131	AT2G20724	pseudogene of expressed protein~AT2G20724.2
AT4G25570	0.257512	-1.6482	ACYB-2	Cytochrome b561/ferric reductase transmembrane protein family
AT1G33810	0.256641	-0.468247	F14M2.27	zinc finger/BTB domain protein
AT2G34585	0.256195	-0.468438	AT2G34585	transmembrane protein
AT3G48730	0.255544	-0.62407	GSA2	glutamate-1-semialdehyde 2%2C1-aminomutase 2
AT2G29180	0.255234	-0.773993	F16P2.44	transmembrane protein
AT3G13550	0.254392	-0.358245	FUS9	Ubiquitin-conjugating enzyme family protein
AT4G33660	0.254353	-0.585726	T16L1.2	cysteine-rich TM module stress tolerance protein
AT5G22880	0.253598	-0.732898	HTB2	histone B2
AT1G23870	0.253077	-0.64551	TPS9	trehalose-phosphatase/synthase 9
AT1G55880	0.250741	-0.393481	F14J16.13	Pyridoxal-5'-phosphate-dependent enzyme family protein
AT1G65860	0.249784	-1.75771	FMO_GS-OX1	flavin-monooxygenase glucosinolate S-oxygenase 1
AT1G07750	0.248066	-0.48474	F24B9.13	RmlC-like cupins superfamily protein
AT5G64260	0.248055	-0.285455	EXL2	EXORDIUM like 2
AT5G15780	0.247432	-0.475396	F14F8.160	Pollen Ole e 1 allergen and extensin family protein
AT2G02510	0.246957	-0.375253	T8K22.19	NADH dehydrogenase (ubiquinone)s
AT3G01520	0.245773	-0.27011	F4P13.7	Adenine nucleotide alpha hydrolases-like superfamily protein
AT3G54040	0.243033	-2.55168	AT3G54040	PAR1 protein
AT4G32240	0.242335	-0.381421	F10M6.120	hypothetical protein
AT2G20840	0.241297	-0.375083	SCAMP3	Secretory carrier membrane protein (SCAMP) family protein
AT3G57320	0.240754	-0.405725	AT3G57320	threonine-tRNA ligase 2
AT3G48740	0.240642	-1.88548	SWEET11	Nodulin MtN3 family protein
AT5G57655	0.239847	-0.325426	AT5G57655	xylose isomerase family protein
AT3G17020	0.238674	-0.9249	AT3G17020	Adenine nucleotide alpha hydrolases-like superfamily protein
AT4G14540	0.238591	-1.13334	NF-YB3	nuclear factor Y%2C subunit B3
AT3G09220	0.237541	-2.04072	LAC7	laccase 7
AT4G17245	0.237098	-0.946815	AT4G17245	RING/U-box superfamily protein
AT5G11680	0.237002	-0.190807	T22P22.70	classical AGP protein
AT3G10090	0.236327	-0.373522	AT3G10090	Nucleic acid-binding%2C OB-fold-like protein
AT1G14450	0.236015	-0.406052	F14L17.22	NADH dehydrogenase (ubiquinone)s
AT1G04040	0.235166	-0.946655	F21M11.2	HAD superfamily%2C subfamily IIIB acid phosphatase
AT4G29430	0.233147	-0.386502	rps15ae	ribosomal protein S15A E
AT1G13750	0.232975	-0.534174	F21F23.18	Purple acid phosphatases superfamily protein
AT1G45145	0.232176	-1.3476	TRX5	thioredoxin H-type 5
AT1G64720	0.230988	-1.12239	CP5	Polyketide cyclase/dehydrase and lipid transport superfamily protein
AT5G55210	0.230544	-0.562559	MCO15.16	hypothetical protein
AT5G14200	0.22952	-1.40424	IMD1	isopropylmalate dehydrogenase 1
AT4G08290	0.229233	-0.951145	UMAMIT20	nodulin MtN21 /EamA-like transporter family protein
AT4G28270	0.22918	-0.385336	RMA2	RING membrane-anchor 2
AT1G28580	0.226713	-0.484031	F1K23.18	GDSL-like Lipase/Acylhydrolase superfamily protein
AT1G67550	0.226652	-0.352871	URE	urease
AT5G44550	0.225807	-2.11011	CASP-like_protein_1B1	Uncharacterized protein family (UPF0497)
AT5G17160	0.225744	-0.908311	F2K13.310	aspartic/glutamic acid-rich protein
AT2G21195	0.224743	-0.305588	AT2G21195	hypothetical protein
AT1G14150	0.224605	-1.27347	PnsL2	PsbQ-like 2
AT4G35490	0.224522	-0.442329	MRPL11	mitochondrial ribosomal protein L11
AT1G17200	0.224033	-1.15956	CASP-like_protein_2A1	Uncharacterized protein family (UPF0497)
AT3G12260	0.223688	-0.406581	AT3G12260	LYR family of Fe/S cluster biogenesis protein
AT3G56910	0.223638	-0.775369	PSRP5	plastid-specific 50S ribosomal protein 5
AT2G35500	0.223623	-0.468695	SKL2	shikimate kinase like 2
AT5G24490	0.222859	-1.27744	T31K7.7	30S ribosomal protein
AT1G77330	0.22285	-0.615078	ACC_oxidase_5	2-oxoglutarate (2OG) and Fe(II)-dependent oxygenase superfamily protein
AT4G36710	0.221008	-0.339561	HAM4	GRAS family transcription factor
AT5G02760	0.220743	-0.32952	APD7	Protein phosphatase 2C family protein
AT2G38860	0.220574	-0.355597	YLS5	Class I glutamine amidotransferase-like superfamily protein
AT1G31690	0.219765	-0.386983	F27M3.11	Copper amine oxidase family protein
AT1G18730	0.219531	-0.463879	PnsB4	NDH dependent flow 6
AT2G19110	0.218179	-0.64594	HMA4	heavy metal atpase 4
AT5G10390	0.217773	-0.810062	F12B17.260	Histone superfamily protein
AT2G02100	0.215754	-0.179049	LCR69	low-molecular-weight cysteine-rich 69
AT4G38220	0.215375	-0.637026	AQI	Peptidase M20/M25/M40 family protein
AT3G16450	0.215267	-0.547604	JAL33	Mannose-binding lectin superfamily protein
AT4G06744	0.213497	-0.600998	AT4G06744	Leucine-rich repeat (LRR) family protein
AT1G07320	0.213319	-0.680899	RPL4	ribosomal protein L4
AT1G72175	0.211379	-0.283769	AT1G72175	E3 ubiquitin-protein ligase RNF170-like protein (DUF 1232)
AT1G29050	0.20991	-1.21302	TBL38	TRICHOME BIREFRINGENCE-LIKE 38
AT2G42610	0.209728	-0.681732	LSH10	LIGHT-DEPENDENT SHORT HYPOCOTYLS-like protein (DUF640)
AT4G17080	0.209638	-0.559445	DL4570W	Histone H3 K4-specific methyltransferase SET7/9 family protein
AT1G59960	0.209416	-0.938142	F23H11.27	NAD(P)-linked oxidoreductase superfamily protein
AT4G36380	0.20925	-0.652712	ROT3	Cytochrome P450 superfamily protein
AT3G60210	0.208912	-0.603294	F27H5.5	GroES-like family protein
AT2G21960	0.20883	-0.835834	F7D8.28	transmembrane protein
AT5G53370	0.208649	-0.463537	PMEPCRF	pectin methylesterase PCR fragment F
AT2G46140	0.208583	-1.30595	late_embryogenesis_abundant_27	Late embryogenesis abundant protein
AT3G52300	0.205129	-0.53281	ATPQ	ATP synthase D chain
AT5G40930	0.204911	-0.232194	TOM20-4	translocase of outer membrane 20-4
AT5G47700	0.203798	-0.261444	MCA23.2	60S acidic ribosomal protein family
AT1G64770	0.202397	-0.173397	PnsB2	NDH-dependent cyclic electron flow 1
AT3G50740	0.202307	-2.38408	UGT72E1	UDP-glucosyl transferase 72E1
AT4G33640	0.202162	-0.50992	T16L1.130	costars family protein
AT1G11860	0.201939	-0.519753	F12F1.30	Glycine cleavage T-protein family
AT5G39730	0.201616	-0.546807	MKM21.20	AIG2-like (avirulence induced gene) family protein
AT5G18380	0.201386	-0.173317	F20L16.100	Ribosomal protein S5 domain 2-like superfamily protein
AT2G21290	0.200884	-0.267477	AT2G21290	30S ribosomal protein S31
AT4G14880	0.19985	-0.441634	OASA1	O-acetylserine (thiol) lyase (OAS-TL) isoform A1
AT2G37170	0.199469	-1.8156	PIP2B	plasma membrane intrinsic protein 2
AT4G32960	0.19913	-0.3175	F26P21.80	BRISC/BRCA1-A complex protein
AT2G40900	0.199063	-1.37219	UMAMIT11	nodulin MtN21 /EamA-like transporter family protein
AT1G48030	0.198583	-0.309267	mtLPD1	mitochondrial lipoamide dehydrogenase 1
AT2G34430	0.197749	-2.48346	LHB1B1	light-harvesting chlorophyll-protein complex II subunit B1
AT3G62580	0.197715	-0.172714	AT3G62580	Late embryogenesis abundant protein (LEA) family protein
AT3G27160	0.197398	-0.659552	GHS1	Ribosomal protein S21 family protein
AT4G10380	0.196815	-0.616192	NIP5%3B1	NOD26-like intrinsic protein 5%3B1
AT3G19390	0.196419	-0.265407	AT3G19390	Granulin repeat cysteine protease family protein
AT5G64430	0.196191	-0.549259	T12B11.2	Octicosapeptide/Phox/Bem1p family protein
AT1G68670	0.19537	-0.209728	F24J5.9	myb-like transcription factor family protein
AT5G59870	0.195084	-0.682588	HTA6	histone H2A 6
AT3G06050	0.194875	-0.373456	PRXIIF	peroxiredoxin IIF
AT4G14870	0.194546	-0.252342	SECE1	secE/sec61-gamma protein transport protein
AT2G45330	0.194201	-0.387483	emb1067	RNA 2'-phosphotransferase%2C Tpt1 / KptA family
AT1G11580	0.193366	-2.09338	PMEPCRA	methylesterase PCR A
AT1G74210	0.193349	-0.620859	GDPD5	PLC-like phosphodiesterases superfamily protein
AT3G48720	0.192189	-0.898778	DCF	HXXXD-type acyl-transferase family protein
AT3G54890	0.191689	-1.832	LHCA1	chlorophyll a-b binding protein 6
AT2G16600	0.191082	-0.30201	ROC3	rotamase CYP 3
AT3G63490	0.190729	-0.514031	EMB3126	Ribosomal protein L1p/L10e family
AT3G16460	0.189751	-0.818584	JAL34	Mannose-binding lectin superfamily protein
AT5G02480	0.189153	-0.983583	T22P11.70	HSP20-like chaperones superfamily protein
AT1G77120	0.188782	-0.599052	ADH1	alcohol dehydrogenase 1
AT1G50490	0.188442	-1.25079	UBC20	ubiquitin-conjugating enzyme 20
AT3G01910	0.187873	-0.135723	SOX	sulfite oxidase
AT3G20370	0.187428	-1.3218	AT3G20370	TRAF-like family protein
AT1G20620	0.186664	-1.19341	CAT3	catalase 3
AT1G05205	0.186524	-0.76296	AT1G05205	hexokinase-1 protein
AT5G47500	0.186166	-1.30872	PME5	Pectin lyase-like superfamily protein
AT4G37870	0.185313	-0.759831	PCK1	phosphoenolpyruvate carboxykinase 1
AT1G64400	0.184417	-0.592529	LACS3	AMP-dependent synthetase and ligase family protein
AT1G72030	0.183856	-0.889362	F28P5.8	Acyl-CoA N-acyltransferases (NAT) superfamily protein
AT1G19150	0.183576	-0.958421	Lhca6	PSI type II chlorophyll a/b-binding protein (Lhca2*1)
AT2G40510	0.183473	-0.18901	T2P4.14	Ribosomal protein S26e family protein
AT3G45050	0.182905	-0.830962	AT3G45050	transmembrane protein
AT5G09770	0.182597	-0.305371	F17I14.40	Ribosomal protein L17 family protein
AT4G21980	0.182504	-0.96435	APG8A	Ubiquitin-like superfamily protein
AT3G46320	0.182209	-0.751889	F18L15.40	Histone superfamily protein
AT1G70830	0.180553	-1.33697	MLP28	MLP-like protein 28
AT1G11700	0.180376	-1.09204	F25C20.15	senescence regulator (Protein of unknown function%2C DUF584)
AT4G11650	0.18032	-1.07221	OSM34	osmotin 34
AT2G35120	0.179591	-1.18141	T4C15.21	Single hybrid motif superfamily protein
AT5G58260	0.179536	-0.452953	NdhN	oxidoreductases%2C acting on NADH or NADPH%2C quinone or similar compound as acceptor
AT1G25275	0.17947	-1.09625	AT1G25275	thionin-like protein
AT2G25450	0.179301	-0.152326	F13B15.11	2-oxoglutarate (2OG) and Fe(II)-dependent oxygenase superfamily protein
AT1G55490	0.179255	-0.179313	CPN60B	chaperonin 60 beta
AT3G01440	0.179111	-0.816889	PnsL3	PsbQ-like 1
AT3G51600	0.178997	-0.625496	LTP5	lipid transfer protein 5
AT3G20390	0.178989	-0.428533	Reactive_Intermediate_Deaminase_A	endoribonuclease L-PSP family protein
AT3G02040	0.178651	-1.0487	SRG3	senescence-related gene 3
AT3G15580	0.178558	-0.67327	APG8H	Ubiquitin-like superfamily protein
AT2G40100	0.178329	-1.52459	LHCB4.3	light harvesting complex photosystem II
AT3G14430	0.17817	-0.409822	AT3G14430	GRIP/coiled-coil protein
AT1G44800	0.17735	-1.8451	SIAR1	nodulin MtN21 /EamA-like transporter family protein
AT5G65360	0.176129	-0.413452	H3.1	Histone superfamily protein
AT4G15910	0.176021	-0.323036	DI21	drought-induced 21
AT1G10030	0.175871	-0.811944	ERG28	ergosterol biosynthesis protein
AT5G15530	0.175218	-0.621812	BCCP2	biotin carboxyl carrier protein 2
AT5G53850	0.174471	-0.168365	DEHYDRATASE-ENOLASE-PHOSPHATASE-COMPLEX_1	haloacid dehalogenase-like hydrolase family protein
AT1G54340	0.174357	-0.257177	ICDH	isocitrate dehydrogenase
AT3G61820	0.174209	-0.381882	F21F14.7	Eukaryotic aspartyl protease family protein
AT1G74270	0.174179	-0.476954	F1O17.6	Ribosomal protein L35Ae family protein
AT3G48530	0.173962	-0.191348	KING1	SNF1-related protein kinase regulatory subunit gamma 1
AT3G45310	0.173777	-0.455715	AT3G45310	Cysteine proteinases superfamily protein
AT3G61990	0.173339	-1.20985	OMTF3	S-adenosyl-L-methionine-dependent methyltransferases superfamily protein
AT5G08520	0.172357	-0.53554	F8L15.2	Duplicated homeodomain-like superfamily protein
AT4G14440	0.172202	-0.2879	HCD1	3-hydroxyacyl-CoA dehydratase 1
AT5G14320	0.171911	-0.472957	EMB3137	Ribosomal protein S13/S18 family
AT1G03475	0.171163	-0.397763	LIN2	Coproporphyrinogen III oxidase
AT2G21870	0.170982	-0.274067	MGP1	MALE GAMETOPHYTE DEFECTIVE 1
AT5G15230	0.170377	-0.668391	GASA4	GAST1 protein homolog 4
AT3G07780	0.169448	-0.334153	OBE1	potyvirus VPg interacting protein (DUF1423)
AT1G63610	0.168804	-0.338161	F2K11.3	hypothetical protein
AT4G14342	0.168222	-0.459771	AT4G14342	Splicing factor 3B subunit 5/RDS3 complex subunit 10
AT3G60130	0.168144	-0.185859	BGLU16	beta glucosidase 16
AT2G45640	0.167816	-0.254019	SAP18	SIN3 associated polypeptide P18
AT2G37220	0.167383	-0.119732	F3G5.1	RNA-binding (RRM/RBD/RNP motifs) family protein
AT4G12880	0.166952	-0.848024	ENODL19	early nodulin-like protein 19
AT3G11330	0.166631	-0.342748	PIRL9	plant intracellular ras group-related LRR 9
AT5G13780	0.166456	-0.195907	MXE10.7	Acyl-CoA N-acyltransferases (NAT) superfamily protein
AT5G46250	0.16593	-0.270769	LARP6a	RNA-binding protein
AT1G19670	0.165738	-0.663799	CLH1	chlorophyllase 1
AT5G51100	0.165163	-0.228596	FSD2	Fe superoxide dismutase 2
AT5G62720	0.164234	-0.761475	MQB2.4	Integral membrane HPP family protein
AT3G56950	0.163717	-0.19677	SIP2%3B1	small and basic intrinsic protein 2%3B1
AT5G52780	0.163352	-0.93033	F6N7.27	transmembrane protein%2C putative (DUF3464)
AT5G52420	0.163012	-0.419467	K24M7.17	transmembrane protein
AT5G42890	0.162834	-0.219817	SCP2	sterol carrier protein 2
AT5G39950	0.162474	-0.242764	TRX2	thioredoxin 2
AT2G33855	0.162357	-0.545098	AT2G33855	transmembrane protein
AT5G01650	0.161588	-0.817758	F7A7.170	Tautomerase/MIF superfamily protein
AT1G62660	0.161252	-0.960228	F23N19.3	Glycosyl hydrolases family 32 protein
AT5G08100	0.161157	-0.551958	ASPGA1	N-terminal nucleophile aminohydrolases (Ntn hydrolases) superfamily protein
AT5G47190	0.160943	-0.348038	MQL5.4	Ribosomal protein L19 family protein
AT2G03680	0.160732	-0.30341	SPR1	spiral1
AT2G37660	0.160729	-0.409479	F13M22.16	NAD(P)-binding Rossmann-fold superfamily protein
AT5G49440	0.160462	-0.386522	K7J8.12	hypothetical protein
AT1G29070	0.159436	-0.619283	F28N24.22	Ribosomal protein L34
AT3G13882	0.159018	-0.258955	AT3G13882	Ribosomal protein L34
AT1G73655	0.157127	-0.770011	AT1G73655	FKBP-like peptidyl-prolyl cis-trans isomerase family protein
AT4G19880	0.156558	-1.33507	T16H5.240	Glutathione S-transferase family protein
AT1G06200	0.155713	-0.167599	F9P14.6	Peptidase S24/S26A/S26B/S26C family protein
AT4G23800	0.155061	-0.943345	3xHMG-box2	HMG (high mobility group) box protein
AT3G04630	0.154758	-0.716052	WDL1	WVD2-like 1
AT1G32470	0.154324	-0.807588	F5D14.25	Single hybrid motif superfamily protein
AT1G33360	0.154296	-0.196332	F10C21.5	ATP-dependent Clp protease
AT1G12200	0.153515	-0.426509	FMO	Flavin-binding monooxygenase family protein
AT3G18410	0.153061	-0.351672	AT3G18410	NADH dehydrogenase ubiquinone 1 beta subcomplex subunit 10-B-like protein (Complex I subunit NDUFS6)
AT3G16400	0.153041	-0.753608	NSP1	nitrile specifier protein 1
AT3G52960	0.15285	-0.131537	AT3G52960	Thioredoxin superfamily protein
AT3G54050	0.152721	-1.00109	HCEF1	high cyclic electron flow 1
AT4G22310	0.151981	-0.721308	AT4G22310	Uncharacterized protein family (UPF0041)
AT5G18800	0.151977	-0.290346	F17K4.50	Cox19-like CHCH family protein
AT1G15340	0.151765	-0.196184	MBD10	methyl-CPG-binding domain 10
AT1G51060	0.151209	-0.70749	HTA10	histone H2A 10
AT1G67350	0.15091	-0.45471	F1N21.17	NADH-ubiquinone oxidoreductase
AT1G27530	0.150807	-0.470227	T17H3.3	ubiquitin-fold modifier-conjugating enzyme
AT5G39530	0.150613	-0.482321	MUL8.23	hypothetical protein (DUF1997)
AT4G32150	0.150602	-0.440878	VAMP711	vesicle-associated membrane protein 711
AT5G63400	0.150556	-0.154444	ADK1	adenylate kinase 1
AT5G24314	0.149822	-0.247788	PTAC7	plastid transcriptionally active7
AT1G56190	0.148606	-0.686316	F14G9.19	Phosphoglycerate kinase family protein
AT1G64355	0.147314	-0.352519	AT1G64355	1-acyl-sn-glycerol-3-phosphate acyltransferase
AT4G30010	0.147266	-0.728637	F6G3.40	ATP-dependent RNA helicase
AT5G03880	0.147151	-0.248468	MED24.18	Thioredoxin family protein
AT1G03900	0.146577	-0.168058	ABCI18	non-intrinsic ABC protein 4
AT5G62930	0.146065	-0.252847	MQB2.25	SGNH hydrolase-type esterase superfamily protein
AT5G08060	0.145785	-0.33549	T22D6.4	furry
AT3G51840	0.144669	-0.345925	ACX4	acyl-CoA oxidase 4
AT4G24750	0.144353	-0.446279	F22K18.50	Rhodanese/Cell cycle control phosphatase superfamily protein
AT1G76180	0.14391	-0.366576	ERD14	Dehydrin family protein
AT5G07440	0.143555	-0.868796	GDH2	glutamate dehydrogenase 2
AT3G08940	0.14353	-1.26701	LHCB4.2	light harvesting complex photosystem II
AT5G63510	0.142964	-0.212167	GAMMA_CAL1	gamma carbonic anhydrase like 1
AT4G29350	0.140314	-0.292739	PFN2	profilin 2
AT2G24762	0.140248	-0.412065	GDU4	glutamine dumper 4
AT2G35370	0.139598	-0.581862	GDCH	glycine decarboxylase complex H
AT1G09340	0.139489	-1.27612	CRB	chloroplast RNA binding protein
AT1G06400	0.139356	-0.274638	ARA-2	Ras-related small GTP-binding family protein
AT1G64680	0.139164	-0.159328	F1N19.25	beta-carotene isomerase D27
AT4G39940	0.139098	-0.866293	AKN2	APS-kinase 2
AT4G27230	0.138357	-0.618537	HTA2	histone H2A 2
AT1G51070	0.138251	-0.810713	bHLH115	basic helix-loop-helix (bHLH) DNA-binding superfamily protein
AT5G43060	0.137753	-1.01149	RD21B	Granulin repeat cysteine protease family protein
AT5G47890	0.137544	-0.400985	MCA23.23	NADH-ubiquinone oxidoreductase B8 subunit
AT4G30530	0.136742	-0.50418	GGP1	Class I glutamine amidotransferase-like superfamily protein
AT3G44890	0.136705	-0.4255	RPL9	ribosomal protein L9
AT5G01530	0.136204	-0.567353	LHCB4.1	light harvesting complex photosystem II
AT2G41530	0.136149	-0.139003	SFGH	S-formylglutathione hydrolase
AT5G27390	0.135522	-0.288629	F21A20.100	tagatose-6-phosphate ketose/aldose isomerase%2C putative (Mog1/PsbP/DUF1795-like photosystem II reaction center PsbP family protein)
AT3G54210	0.135497	-0.431432	AT3G54210	Ribosomal protein L17 family protein
AT3G63200	0.135172	-0.166747	PLP9	PATATIN-like protein 9
AT1G13820	0.134798	-0.601793	F16A14.4	alpha/beta-Hydrolases superfamily protein
AT4G29060	0.134409	-0.154788	emb2726	elongation factor Ts family protein
AT4G31500	0.134239	-1.07167	CYP83B1	cytochrome P450%2C family 83%2C subfamily B%2C polypeptide 1
AT1G42970	0.132746	-0.528438	GAPB	glyceraldehyde-3-phosphate dehydrogenase B subunit
AT5G65020	0.132394	-0.474782	ANNAT2	annexin 2
AT1G78830	0.132326	-0.681889	F9K20.12	Curculin-like (mannose-binding) lectin family protein
AT1G78630	0.131943	-0.545117	emb1473	Ribosomal protein L13 family protein
AT5G15350	0.130732	-0.266577	ENODL17	early nodulin-like protein 17
AT4G05050	0.130304	-0.17073	UBQ11	ubiquitin 11
AT3G23050	0.129754	-1.05346	IAA7	indole-3-acetic acid 7
AT2G35680	0.129729	-0.692192	T20F21.13	Phosphotyrosine protein phosphatases superfamily protein
AT3G43800	0.129598	-0.330176	GSTU27	glutathione S-transferase tau 27
AT1G74070	0.129088	-0.268123	F2P9.6	Cyclophilin-like peptidyl-prolyl cis-trans isomerase family protein
AT5G06290	0.129046	-0.87836	2-Cys_Prx_B	2-cysteine peroxiredoxin B
AT1G26550	0.128622	-0.350937	T1K7.8	FKBP-like peptidyl-prolyl cis-trans isomerase family protein
AT3G22850	0.128593	-0.773139	AT3G22850	aluminum induced protein with YGL and LRDR motifs
AT5G16710	0.12835	-0.41131	DHAR3	dehydroascorbate reductase 1
AT5G43970	0.126815	-0.171688	TOM22-V	translocase of outer membrane 22-V
AT5G08290	0.125549	-0.446343	YLS8	mRNA splicing factor%2C thioredoxin-like U5 snRNP
AT2G45820	0.125493	-0.213805	F4I18.20	Remorin family protein
AT2G35410	0.124876	-0.146021	T32F12.21	RNA-binding (RRM/RBD/RNP motifs) family protein
AT5G09650	0.124259	-0.208184	PPa6	pyrophosphorylase 6
AT1G50480	0.123697	-0.237272	THFS	10-formyltetrahydrofolate synthetase
AT5G43830	0.123595	-0.553503	MQD19.19	aluminum induced protein with YGL and LRDR motifs
AT1G15820	0.122108	-1.11405	LHCB6	light harvesting complex photosystem II subunit 6
AT2G33040	0.12196	-0.319235	ATP3	gamma subunit of Mt ATP synthase
AT4G38430	0.121599	-0.254964	ROPGEF1	rho guanyl-nucleotide exchange factor 1
AT5G58110	0.120873	-0.274058	K21L19.11	chaperone binding / ATPase activator
AT5G03240	0.120519	-0.897464	UBQ3	polyubiquitin 3
AT3G52150	0.119846	-0.402746	PSRP2	RNA-binding (RRM/RBD/RNP motifs) family protein
AT5G08640	0.119397	-0.280227	FLS1	flavonol synthase 1
AT5G35100	0.118899	-0.29147	F7N22.3	Cyclophilin-like peptidyl-prolyl cis-trans isomerase family protein
AT4G09010	0.118883	-0.753483	TL29	ascorbate peroxidase 4
AT3G07480	0.118842	-0.299718	AT3G07480	2Fe-2S ferredoxin-like superfamily protein
AT5G44790	0.118259	-0.283102	RAN1	copper-exporting ATPase / responsive-to-antagonist 1 / copper-transporting ATPase (RAN1)
AT3G25920	0.117347	-0.373693	RPL15	ribosomal protein L15
AT2G42690	0.115837	-0.378674	F14N22.2	alpha/beta-Hydrolases superfamily protein
AT1G43560	0.111144	-0.349211	ty2	thioredoxin Y2
AT4G17560	0.110686	-0.348417	DL4815W	Ribosomal protein L19 family protein
AT3G13120	0.109829	-0.585923	AT3G13120	Ribosomal protein S10p/S20e family protein
AT3G62030	0.109822	-0.249466	ROC4	rotamase CYP 4
AT1G20693	0.109783	-1.74362	HMGB2	high mobility group B2
AT1G50320	0.109283	-0.532067	THX	thioredoxin X
AT2G27730	0.107987	-0.222678	F15K20.17	copper ion binding protein
AT1G65820	0.107664	-0.194741	F1E22.17	microsomal glutathione s-transferase
AT5G27700	0.106979	-0.330936	T1G16.30	Ribosomal protein S21e
AT3G27240	0.105287	-0.275546	AT3G27240	Cytochrome C1 family
AT5G06130	0.104135	-0.168707	K16F4.10	chaperone protein dnaJ-like protein
AT1G03600	0.102379	-0.828924	PSB27	photosystem II family protein
AT5G65220	0.101657	-0.677451	MQN23.16	Ribosomal L29 family protein
AT5G37780	0.100691	-0.231022	CAM1	calmodulin 1
AT4G13430	0.0980487	-0.427365	IIL1	isopropyl malate isomerase large subunit 1
AT4G05180	0.0969308	-1.31942	PSBQ-2	photosystem II subunit Q-2
AT1G09210	0.0969141	-0.138447	CRT1b	calreticulin 1b
AT1G05190	0.0965988	-0.729721	emb2394	Ribosomal protein L6 family
AT3G04400	0.096535	-0.127956	emb2171	Ribosomal protein L14p/L23e family protein
AT4G25080	0.0956986	-0.473583	CHLM	magnesium-protoporphyrin IX methyltransferase
AT2G47510	0.0933618	-0.115397	FUM1	fumarase 1
AT4G09650	0.0929847	-0.410041	ATPD	F-type H+-transporting ATPase subunit delta
AT3G15360	0.0926968	-0.170764	TRX-M4	thioredoxin M-type 4
AT1G76010	0.0924122	-0.145227	T4O12.22	Alba DNA/RNA-binding protein
AT3G55800	0.0894719	-0.84521	SBPASE	sedoheptulose-bisphosphatase
AT4G39090	0.0884312	-0.875657	RD19	Papain family cysteine protease
AT5G51110	0.0872952	-0.534017	MWD22.5	Transcriptional coactivator/pterin dehydratase
AT3G48560	0.0864187	-0.220455	CSR1	chlorsulfuron/imidazolinone resistant 1
AT4G03280	0.0825262	-0.662684	PETC	photosynthetic electron transfer C
499 overlapped genes between downregulated in jmj15/Col (under salt) and upregulated in widetype salt/normal.
ID	jmj15/Col log2FoldChange	salt/normal log2FoldChange	Gene Name	Gene Description
AT2G42540	-0.329825	8.94708	COR15A	cold-regulated 15a
AT4G16590	-0.572341	8.68764	CSLA01	cellulose synthase-like A01
AT2G26380	-0.35391	7.21559	T9J22.5	Leucine-rich repeat (LRR) family protein
AT3G60120	-0.29847	6.74006	BGLU27	beta glucosidase 27
AT2G44070	-0.2833	5.9822	F6E13.20	NagB/RpiA/CoA transferase-like superfamily protein
AT4G37370	-0.18827	4.99276	CYP81D8	cytochrome P450%2C family 81%2C subfamily D%2C polypeptide 8
AT2G42530	-0.529497	4.92283	COR15B	cold regulated 15b
AT3G45060	-1.04906	4.91543	NRT2.6	high affinity nitrate transporter 2.6
AT2G04070	-0.327631	4.63495	F3L12.10	MATE efflux family protein
AT2G36750	-0.246967	3.78746	UGT73C1	UDP-glucosyl transferase 73C1
AT4G11170	-0.554753	3.74053	Resistance_Methylated_Gene_1	Disease resistance protein (TIR-NBS-LRR class) family
AT2G37770	-0.199034	3.63999	ChlAKR	NAD(P)-linked oxidoreductase superfamily protein
AT5G19470	-0.437889	3.50359	NUDT24	nudix hydrolase homolog 24
AT3G21660	-0.442752	3.50079	AT3G21660	UBX domain-containing protein
AT5G57560	-0.201411	3.47267	TCH4	Xyloglucan endotransglucosylase/hydrolase family protein
AT2G26150	-0.242163	3.43412	HSFA2	heat shock transcription factor A2
AT1G70790	-0.656649	3.43314	F15H11.4	Calcium-dependent lipid-binding (CaLB domain) family protein
AT1G76600	-0.189463	3.38086	F14G6.20	poly polymerase
AT5G20230	-0.173557	3.34154	BCB	blue-copper-binding protein
AT1G05680	-0.540089	3.3068	UGT74E2	Uridine diphosphate glycosyltransferase 74E2
AT4G34950	-0.286162	3.27222	F11I11.190	Major facilitator superfamily protein
AT4G04540	-1.35047	3.21507	CRK39	cysteine-rich RLK (RECEPTOR-like protein kinase) 39
AT2G30770	-0.686312	3.1019	CYP71A13	cytochrome P450 family 71 polypeptide
AT5G24770	-0.339728	3.06371	VSP2	vegetative storage protein 2
AT2G16660	-0.31214	3.04177	T24I21.7	Major facilitator superfamily protein
AT1G35140	-0.282996	2.95823	PHI-1	Phosphate-responsive 1 family protein
AT1G26770	-0.117646	2.92108	EXPA10	expansin A10
AT3G58150	-0.57476	2.91251	AT3G58150	Optic atrophy 3 protein (OPA3)
AT1G52430	-0.557679	2.71271	F6D8.35	Ubiquitin carboxyl-terminal hydrolase-related protein
AT1G54760	-3.65033	2.60391	AGL85	AGAMOUS-like 85
AT4G04020	-0.30711	2.59964	FIB	fibrillin
AT2G38470	-0.13784	2.56983	WRKY33	WRKY DNA-binding protein 33
AT2G45570	-0.704368	2.44981	CYP76C2	cytochrome P450%2C family 76%2C subfamily C%2C polypeptide 2
AT4G23280	-1.02234	2.40914	CRK20	cysteine-rich RLK (RECEPTOR-like protein kinase) 20
AT3G25250	-0.151833	2.39571	AGC2-1	AGC (cAMP-dependent%2C cGMP-dependent and protein kinase C) kinase family protein
AT2G37430	-0.370959	2.39246	ZAT11	C2H2 and C2HC zinc fingers superfamily protein
AT3G10930	-0.382534	2.22252	AT3G10930	hypothetical protein
AT1G72900	-0.149449	2.19293	F3N23.10	Toll-Interleukin-Resistance (TIR) domain-containing protein
AT5G26220	-0.254287	2.17107	AtGGCT2%3B1	ChaC-like family protein
AT4G09455	-6.59682	2.16364	AT4G09455	hypothetical protein
AT3G50610	-0.747633	2.1416	AT3G50610	DNA-directed RNA polymerase II subunit RPB1-like protein
AT4G01870	-0.184178	2.01785	T7B11.13	tolB protein-like protein
AT1G48100	-0.184569	1.99723	F21D18.18	Pectin lyase-like superfamily protein
AT4G34588	-0.210298	1.94179	GBF6	G-box binding factor 6
AT1G27940	-0.246144	1.93216	ABCB13	P-glycoprotein 13
AT3G18610	-0.333526	1.93207	NUC-L2	nucleolin like 2
AT5G43450	-0.255751	1.88865	MWF20.16	2-oxoglutarate (2OG) and Fe(II)-dependent oxygenase superfamily protein
AT3G48850	-0.797785	1.86987	PHT3%3B2	phosphate transporter 3%3B2
AT4G15490	-0.210083	1.80842	UGT84A3	UDP-Glycosyltransferase superfamily protein
AT5G39050	-0.202283	1.80367	PMAT1	HXXXD-type acyl-transferase family protein
AT1G66090	-0.420992	1.796	F15E12.17	Disease resistance protein (TIR-NBS class)
AT4G23140	-0.509119	1.75627	CRK6	cysteine-rich RLK (RECEPTOR-like protein kinase) 6
AT2G42150	-0.657295	1.74953	T24P15.6	DNA-binding bromodomain-containing protein
AT4G22590	-0.178062	1.73939	TPPG	Haloacid dehalogenase-like hydrolase (HAD) superfamily protein
AT3G05400	-0.170389	1.73913	F22F7.16	Major facilitator superfamily protein
AT1G17420	-0.151383	1.7217	LOX3	lipoxygenase 3
AT3G47080	-0.147459	1.69709	AT3G47080	Tetratricopeptide repeat (TPR)-like superfamily protein
AT1G63090	-0.265233	1.68457	PP2-A11	phloem protein 2-A11
AT5G24200	-0.613103	1.68434	K12G2.9	alpha/beta-Hydrolases superfamily protein
AT1G32870	-0.162616	1.66419	NAC13	NAC domain protein 13
AT1G26730	-0.252272	1.61409	T24P13.11	EXS (ERD1/XPR1/SYG1) family protein
AT4G03460	-0.570328	1.60342	F9H3.9	Ankyrin repeat family protein
AT2G43570	-0.289046	1.59421	CHI	chitinase
AT1G02205	-0.128892	1.53664	CER1	Fatty acid hydroxylase superfamily
AT4G08850	-0.216556	1.53178	T32A17.160	Leucine-rich repeat receptor-like protein kinase family protein
AT1G48570	-0.221753	1.52799	T1N15.19	zinc finger (Ran-binding) family protein
AT3G59820	-0.137046	1.52318	LETM1	LETM1-like protein
AT4G11890	-0.421646	1.51237	ARCK1	Protein kinase superfamily protein
AT5G01775	-0.434886	1.50815	AT5G01775	other RNA
AT1G76590	-0.340783	1.50706	F14G6.19	PLATZ transcription factor family protein
AT1G32900	-0.174352	1.49583	GBSS1	UDP-Glycosyltransferase superfamily protein
AT5G64310	-0.135365	1.48182	AGP1	arabinogalactan protein 1
AT5G28910	-0.423151	1.47386	F7P1.2	alpha-(1%2C6)-fucosyltransferase
AT5G61560	-0.230297	1.4648	K11J9.9	U-box domain-containing protein kinase family protein
AT3G23810	-0.0984044	1.46427	SAHH2	S-adenosyl-l-homocysteine (SAH) hydrolase 2
AT2G04040	-0.577765	1.46262	DTX1	MATE efflux family protein
AT3G13080	-0.180986	1.43781	ABCC3	multidrug resistance-associated protein 3
AT2G40840	-0.156538	1.43499	DPE2	disproportionating enzyme 2
AT5G04840	-0.22231	1.43184	MUK11.16	bZIP protein
AT3G55090	-0.271886	1.42398	ABCG16	ABC-2 type transporter family protein
AT5G20670	-0.281621	1.39765	T1M15.70	DUF1677 family protein (DUF1677)
AT1G73687	-0.964259	1.38204	MIR159a	microRNA ath-MIR159a precursor
AT4G37080	-0.141599	1.34402	AP22.58	ternary complex factor MIP1 leucine-zipper protein (Protein of unknown function%2C DUF547)
AT1G67120	-0.208224	1.34346	AtMDN1	midasin-like protein
AT3G49320	-0.224532	1.32712	AT3G49320	Metal-dependent protein hydrolase
AT3G10530	-0.200694	1.32089	AT3G10530	Transducin/WD40 repeat-like superfamily protein
AT2G43020	-0.114793	1.32018	PAO2	polyamine oxidase 2
AT3G46970	-0.125335	1.29169	PHS2	alpha-glucan phosphorylase 2
AT5G45590	-1.14036	1.28221	K2N11.6	Ribosomal protein L35
AT4G13750	-0.308266	1.27588	NOV	Histidine kinase-%2C DNA gyrase B-%2C and HSP90-like ATPase family protein
AT5G28460	-0.729496	1.26678	F21B23.1	Pentatricopeptide repeat (PPR) superfamily protein
AT1G72440	-0.150173	1.25249	EDA25	CCAAT-binding factor
AT5G35735	-0.180441	1.24064	AT5G35735	Auxin-responsive family protein
AT3G28180	-0.117983	1.2276	CSLC04	Cellulose-synthase-like C4
AT3G57260	-1.74944	1.2257	BGL2	beta-1%2C3-glucanase 2
AT1G70782	-0.105121	1.22247	AT1G70780	hypothetical protein
AT3G56320	-0.281661	1.22206	AT3G56320	PAP/OAS1 substrate-binding domain superfamily
AT1G01680	-0.720248	1.2183	PUB54	plant U-box 54
AT5G60780	-0.385294	1.21678	NRT2.3	nitrate transporter 2.3
AT1G02380	-0.357909	1.20064	T6A9.7	transmembrane protein
AT5G55920	-0.145819	1.18883	OLI2	S-adenosyl-L-methionine-dependent methyltransferases superfamily protein
AT4G20170	-0.174414	1.18197	GALS3	glycosyltransferase family protein (DUF23)
AT3G57660	-0.16673	1.18189	NRPA1	nuclear RNA polymerase A1
AT2G39350	-0.177807	1.17764	ABCG1	ABC-2 type transporter family protein
AT1G35230	-0.682581	1.17683	AGP5	arabinogalactan protein 5
AT1G33960	-0.271655	1.17582	AIG1	P-loop containing nucleoside triphosphate hydrolases superfamily protein
AT1G28190	-0.403798	1.16136	F3H9.15	hypothetical protein
AT1G79150	-0.23466	1.15259	YUP8H12R.24	binding protein
AT2G44460	-0.215262	1.14534	BGLU28	beta glucosidase 28
AT4G25730	-0.144387	1.14148	F14M19.10	FtsJ-like methyltransferase family protein
AT1G72470	-0.161522	1.14128	EXO70D1	exocyst subunit exo70 family protein D1
AT4G26600	-0.189215	1.14105	T15N24.50	S-adenosyl-L-methionine-dependent methyltransferases superfamily protein
AT1G45688	-0.0909	1.13777	F2G19.25	transmembrane protein
AT1G75200	-0.118597	1.12878	F22H5.13	flavodoxin family protein / radical SAM domain-containing protein
AT4G20830	-0.176921	1.12414	F21C20.180	FAD-binding Berberine family protein
AT1G50840	-0.111576	1.11246	POLGAMMA2	polymerase gamma 2
AT5G26860	-0.241065	1.10789	LON1	lon protease 1
AT2G30540	-0.317993	1.0982	T6B20.11	Thioredoxin superfamily protein
AT1G80150	-0.26722	1.08116	F18B13.23	Tetratricopeptide repeat (TPR)-like superfamily protein
AT3G44990	-0.320483	1.07452	XTH31	xyloglucan endo-transglycosylase-related 8
AT1G65030	-0.169074	1.06566	F16G16.2	Transducin/WD40 repeat-like superfamily protein
AT4G23150	-0.779611	1.06132	CRK7	cysteine-rich RLK (RECEPTOR-like protein kinase) 7
AT4G16630	-0.193997	1.05723	DL4340C	DEA(D/H)-box RNA helicase family protein
AT5G15700	-0.20833	1.05692	F14F8.80	DNA/RNA polymerases superfamily protein
AT2G31730	-0.159791	1.04908	T9H9.27	basic helix-loop-helix (bHLH) DNA-binding superfamily protein
AT3G57940	-0.236875	1.01702	AT3G57940	GNAT acetyltransferase (DUF699)
AT1G78410	-0.467029	1.01123	F3F9.8	VQ motif-containing protein
AT2G18900	-0.21027	1.00783	F19F24.10	Transducin/WD40 repeat-like superfamily protein
AT2G37690	-0.23116	0.99546	F13M22.19	phosphoribosylaminoimidazole carboxylase%2C putative / AIR carboxylase
AT4G15640	-0.157776	0.992496	DL3860C	adenylyl cyclase
AT1G64600	-0.270152	0.984209	F1N19.17	copper ion binding / methyltransferase
AT3G15080	-0.318099	0.982906	AT3G15080	Polynucleotidyl transferase%2C ribonuclease H-like superfamily protein
AT1G51380	-0.491514	0.973603	F11M15.24	DEA(D/H)-box RNA helicase family protein
AT3G09520	-0.397463	0.962982	EXO70H4	exocyst subunit exo70 family protein H4
AT5G46920	-0.331408	0.960955	MQD22.6	Intron maturase%2C type II family protein
AT4G18010	-0.122706	0.954578	IP5PII	myo-inositol polyphosphate 5-phosphatase 2
AT2G37400	-0.190064	0.950277	F3G5.19	Tetratricopeptide repeat (TPR)-like superfamily protein
AT5G54100	-0.264084	0.941039	AtSLP2	SPFH/Band 7/PHB domain-containing membrane-associated protein family
AT4G03820	-0.204687	0.940639	T7M24.8	transmembrane protein%2C putative (DUF3537)
AT3G14720	-0.173908	0.93967	MPK19	MAP kinase 19
AT1G29900	-0.0976491	0.932495	CARB	carbamoyl phosphate synthetase B
AT5G55580	-0.157923	0.930965	MDF20.2	Mitochondrial transcription termination factor family protein
AT5G65390	-0.169356	0.918713	AGP7	arabinogalactan protein 7
AT2G03820	-0.137997	0.915268	NMD3	nonsense-mediated mRNA decay NMD3 family protein
AT1G22150	-0.47686	0.909226	SULTR1%3B3	sulfate transporter 1%3B3
AT1G52160	-0.20047	0.907301	TRZ3	tRNAse Z3
AT3G22310	-0.232814	0.906077	PMH1	putative mitochondrial RNA helicase 1
AT3G06530	-0.260684	0.895834	F5E6.14	ARM repeat superfamily protein
AT3G56200	-0.164278	0.890722	AT3G56200	Transmembrane amino acid transporter family protein
AT5G20270	-0.135686	0.889628	HHP1	heptahelical transmembrane protein1
AT3G11964	-0.163536	0.886305	Ribosomal_RNA_Processing_5	RIBOSOMAL RNA PROCESSING 5
AT5G27120	-0.243663	0.882375	AT5G27120	NOP56-like pre RNA processing ribonucleoprotein
AT5G19850	-0.122847	0.879951	T29J13.270	alpha/beta-Hydrolases superfamily protein
AT1G31970	-0.14501	0.871924	STRS1	DEA(D/H)-box RNA helicase family protein
AT1G74360	-0.304302	0.87159	F1M20.4	Leucine-rich repeat protein kinase family protein
AT3G07050	-0.13086	0.871585	NSN1	GTP-binding family protein
AT5G14580	-0.296481	0.870993	T15N1.70	polyribonucleotide nucleotidyltransferase
AT5G24780	-0.30461	0.870356	VSP1	vegetative storage protein 1
AT5G58770	-0.261884	0.869902	cPT4	Undecaprenyl pyrophosphate synthetase family protein
AT1G31860	-0.221101	0.868552	AT-IE	histidine biosynthesis bifunctional protein (HISIE)
AT5G14640	-0.143389	0.868001	SK13	shaggy-like kinase 13
AT5G12220	-0.207977	0.863064	MXC9.18	las1-like family protein
AT3G02570	-0.153125	0.862469	MEE31	Mannose-6-phosphate isomerase%2C type I
AT2G47000	-0.14646	0.862212	ABCB4	ATP binding cassette subfamily B4
AT3G44970	-0.157662	0.861475	AT3G44970	Cytochrome P450 superfamily protein
AT2G19860	-0.199774	0.858186	HXK2	hexokinase 2
AT4G04940	-0.231237	0.854946	T1J1.5	transducin family protein / WD-40 repeat family protein
AT1G59990	-0.134576	0.852095	EMB3108	DEA(D/H)-box RNA helicase family protein
AT1G15440	-0.161114	0.851816	PWP2	periodic tryptophan protein 2
AT4G27585	-0.191241	0.846702	AtSLP1	SPFH/Band 7/PHB domain-containing membrane-associated protein family
AT4G01883	-0.216664	0.846224	AT4G01883	Polyketide cyclase / dehydrase and lipid transport protein
AT1G27470	-0.215095	0.841856	F17L21.26	transducin family protein / WD-40 repeat family protein
AT4G02220	-0.19268	0.841795	T2H3.12	zinc finger (MYND type) family protein / programmed cell death 2 C-terminal domain-containing protein
AT3G13940	-0.239337	0.834831	AT3G13940	DNA binding / DNA-directed RNA polymerase
AT2G44510	-0.335168	0.834256	F4I1.32	CDK inhibitor P21 binding protein
AT2G34750	-0.112487	0.831132	T29F13.4	RNA polymerase I specific transcription initiation factor RRN3 protein
AT1G48650	-0.146731	0.828427	F11I4.16	DEA(D/H)-box RNA helicase family protein
AT5G12080	-0.142681	0.826624	MSL10	mechanosensitive channel of small conductance-like 10
AT1G06100	-0.342756	0.823966	T21E18.15	Fatty acid desaturase family protein
AT3G09350	-0.384017	0.816901	Fes1A	Fes1A
AT1G19450	-0.183566	0.811055	F18O14.22	Major facilitator superfamily protein
AT1G11630	-0.225503	0.80698	F25C20.22	Tetratricopeptide repeat (TPR)-like superfamily protein
AT2G45030	-0.15695	0.806231	T14P1.16	Translation elongation factor EFG/EF2 protein
AT5G06550	-0.225653	0.803889	F15M7.8	transferring glycosyl group transferase
AT5G64510	-0.64845	0.799284	TIN1	tunicamycin induced protein
AT4G32430	-0.459267	0.794165	F8B4.130	Pentatricopeptide repeat (PPR) superfamily protein
AT2G19780	-0.260622	0.788282	F6F22.19	Leucine-rich repeat (LRR) family protein
AT1G42440	-0.125206	0.781799	F7F22.4	pre-rRNA-processing TSR1-like protein
AT1G61640	-0.28876	0.777968	T25B24.1	Protein kinase superfamily protein
AT3G03060	-0.260015	0.775947	T17B22.25	P-loop containing nucleoside triphosphate hydrolases superfamily protein
AT1G29940	-0.265197	0.775137	NRPA2	nuclear RNA polymerase A2
AT1G49000	-0.513314	0.773483	F27J15.21	transmembrane protein
AT1G62180	-0.0988412	0.771437	44288	5'adenylylphosphosulfate reductase 2
AT2G34357	-0.24216	0.764765	AT2G34357	ARM repeat superfamily protein
AT1G33390	-0.207184	0.763238	FAS4	RNA helicase family protein
AT1G60850	-0.201001	0.74675	ATRPAC42	DNA-directed RNA polymerase family protein
AT1G51800	-0.201148	0.738547	IOS1	Leucine-rich repeat protein kinase family protein
AT5G09840	-0.329949	0.737258	MYH9.5	Putative endonuclease or glycosyl hydrolase
AT1G17690	-0.145851	0.730274	NOF1	U3 small nucleolar RNA-associated protein
AT5G27350	-0.159808	0.724697	SFP1	Major facilitator superfamily protein
AT3G54980	-0.214746	0.72453	T15C9.5	Pentatricopeptide repeat (PPR) superfamily protein
AT2G40360	-0.0988817	0.721184	T3G21.13	Transducin/WD40 repeat-like superfamily protein
AT5G02490	-0.284327	0.720787	Hsp70-2	Heat shock protein 70 (Hsp 70) family protein
AT1G54830	-0.17916	0.717348	NF-YC3	nuclear factor Y%2C subunit C3
AT2G17220	-0.144434	0.715977	Kin3	Protein kinase superfamily protein
AT1G04210	-0.161752	0.714498	F20D22.2	Leucine-rich repeat protein kinase family protein
AT3G47480	-0.59464	0.714187	AT3G47480	Calcium-binding EF-hand family protein
AT5G22450	-0.13117	0.711377	MWD9.25	spectrin beta chain%2C brain
AT1G14580	-0.154467	0.709025	T5E21.8	C2H2-like zinc finger protein
AT4G01660	-0.113823	0.708846	ABC1	ABC transporter 1
AT2G29940	-0.265929	0.704403	ABCG31	pleiotropic drug resistance 3
AT4G18905	-0.19257	0.699676	AT4G18905	Transducin/WD40 repeat-like superfamily protein
AT4G32770	-0.135014	0.696052	VTE1	tocopherol cyclase%2C chloroplast / vitamin E deficient 1 (VTE1) / sucrose export defective 1 (SXD1)
AT5G17380	-0.0946006	0.689767	T10B6.40	Thiamine pyrophosphate dependent pyruvate decarboxylase family protein
AT2G28450	-0.180971	0.688815	T1B3.3	zinc finger (CCCH-type) family protein
AT1G76920	-0.165053	0.683426	F22K20.2	F-box family protein
AT2G43945	-0.104611	0.682792	AT2G43945	hypothetical protein
AT1G58440	-0.15966	0.675939	XF1	FAD/NAD(P)-binding oxidoreductase family protein
AT1G61730	-0.16189	0.67466	T13M11.9	DNA-binding storekeeper protein-related transcriptional regulator
AT1G56150	-0.310656	0.66775	F14G9.23	SAUR-like auxin-responsive protein family
AT5G52570	-0.193206	0.666007	BETA-OHASE_2	beta-carotene hydroxylase 2
AT3G58660	-0.149622	0.664552	AT3G58660	Ribosomal protein L1p/L10e family
AT4G35090	-0.135124	0.662878	CAT2	catalase 2
AT2G41040	-0.272148	0.659143	T3K9.19	S-adenosyl-L-methionine-dependent methyltransferases superfamily protein
AT2G42650	-0.283847	0.654488	F14N22.8	Ribosomal protein L1p/L10e family
AT3G23980	-0.144807	0.653071	BLI	BLISTER
AT1G75670	-0.289647	0.652071	F10A5.14	DNA-directed RNA polymerase
AT1G53430	-0.123457	0.650778	T3F20.25	Leucine-rich repeat transmembrane protein kinase
AT4G01950	-0.179204	0.650355	GPAT3	glycerol-3-phosphate acyltransferase 3
AT3G54030	-0.235388	0.649723	BSK6	kinase with tetratricopeptide repeat domain-containing protein
AT5G61020	-0.12645	0.646313	ECT3	evolutionarily conserved C-terminal region 3
AT4G28200	-0.155537	0.644974	F26K10.80	U3 small nucleolar RNA-associated-like protein
AT1G76400	-0.120989	0.644114	F15M4.10	Ribophorin I
AT5G45950	-0.199799	0.641262	K15I22.15	GDSL-like Lipase/Acylhydrolase superfamily protein
AT2G17650	-0.319061	0.639901	T17A5.12	AMP-dependent synthetase and ligase family protein
AT3G18600	-0.145597	0.636061	AT3G18600	P-loop containing nucleoside triphosphate hydrolases superfamily protein
AT5G09870	-0.165588	0.634988	CESA5	cellulose synthase 5
AT1G50920	-0.141332	0.633746	F8A12.14	Nucleolar GTP-binding protein
AT2G36910	-0.135749	0.629032	ABCB1	ATP binding cassette subfamily B1
AT5G13280	-0.130503	0.628995	AK-LYS1	aspartate kinase 1
AT1G79930	-0.25421	0.628394	HSP91	heat shock protein 91
AT5G64420	-0.180858	0.627109	MSJ1.26	DNA polymerase V family
AT3G08590	-0.149504	0.626506	iPGAM2	Phosphoglycerate mutase%2C 2%2C3-bisphosphoglycerate-independent
AT3G26830	-0.831067	0.624603	PAD3	Cytochrome P450 superfamily protein
AT2G18600	-0.622214	0.621004	F24H14.5	Ubiquitin-conjugating enzyme family protein
AT5G03760	-0.151867	0.615507	ATCSLA09	Nucleotide-diphospho-sugar transferases superfamily protein
AT2G30575	-0.262056	0.613063	LGT5	los glycosyltransferase 5
AT3G25500	-0.198662	0.611141	AFH1	formin homology 1
AT5G45550	-0.124363	0.610767	MOB1-like	Mob1/phocein family protein
AT1G55500	-0.216663	0.609897	ECT4	evolutionarily conserved C-terminal region 4
AT4G14070	-0.937896	0.606144	AAE15	acyl-activating enzyme 15
AT3G16810	-0.197447	0.60384	PUM24	pumilio 24
AT2G42230	-0.136419	0.602967	T24P15.14	C-CAP/cofactor C-like domain-containing protein
AT2G43130	-0.147426	0.601792	ARA4	P-loop containing nucleoside triphosphate hydrolases superfamily protein
AT4G04210	-0.151658	0.599718	PUX4	plant UBX domain containing protein 4
AT3G19170	-0.102002	0.599238	PREP1	presequence protease 1
AT5G60730	-0.569921	0.593056	MUP24.8	Anion-transporting ATPase
AT4G15233	-0.257806	0.591628	ABCG42	ABC-2 and Plant PDR ABC-type transporter family protein
AT5G23360	-0.644266	0.59161	MKD15.22	GRAM domain-containing protein / ABA-responsive protein-like protein
AT1G03440	-0.18045	0.5906	F21B7.6	Leucine-rich repeat (LRR) family protein
AT2G18510	-0.157459	0.589604	emb2444	RNA-binding (RRM/RBD/RNP motifs) family protein
AT1G04870	-0.166529	0.587366	PRMT10	protein arginine methyltransferase 10
AT2G42600	-0.212432	0.586577	PPC2	phosphoenolpyruvate carboxylase 2
AT4G03410	-0.217184	0.586343	F9H3.2	Peroxisomal membrane 22 kDa (Mpv17/PMP22) family protein
AT1G14670	-0.106238	0.585072	F10B6.3	Endomembrane protein 70 protein family
AT1G61930	-0.287693	0.584061	F8K4.12	senescence regulator (Protein of unknown function%2C DUF584)
AT3G54690	-0.17013	0.577973	SETH3	Sugar isomerase (SIS) family protein
AT5G45100	-0.154309	0.577386	BRG1	SBP (S-ribonuclease binding protein) family protein
AT5G08620	-0.132756	0.575371	STRS2	DEA(D/H)-box RNA helicase family protein
AT1G15420	-0.219327	0.573895	AT1G15420	WD repeat protein
AT1G61140	-0.144391	0.566768	EDA16	SNF2 domain-containing protein / helicase domain-containing protein / zinc finger protein-like protein
AT4G12600	-0.151777	0.562665	T1P17.190	Ribosomal protein L7Ae/L30e/S12e/Gadd45 family protein
AT1G09467	-0.369073	0.562485	AT1G09467	other RNA
AT2G19540	-0.130502	0.55769	F3P11.14	Transducin family protein / WD-40 repeat family protein
AT1G02870	-0.196125	0.554322	F22D16.13	nucleolar-like protein
AT2G38280	-0.194393	0.553542	FAC1	AMP deaminase%2C putative / myoadenylate deaminase
AT4G00440	-0.18282	0.550771	TRM15	GPI-anchored adhesin-like protein%2C putative (DUF3741)
AT3G02650	-0.166976	0.550554	F16B3.28	Tetratricopeptide repeat (TPR)-like superfamily protein
AT5G42310	-0.130615	0.550415	K5J14.11	Pentatricopeptide repeat (PPR-like) superfamily protein
AT1G74560	-0.139955	0.550011	NRP1	NAP1-related protein 1
AT3G25890	-0.216951	0.547826	CRF11	Integrase-type DNA-binding superfamily protein
AT2G36800	-0.322747	0.546658	DOGT1	don-glucosyltransferase 1
AT4G15760	-0.239388	0.545654	MO1	monooxygenase 1
AT5G15750	-0.139572	0.544276	F14F8.130	Alpha-L RNA-binding motif/Ribosomal protein S4 family protein
AT2G26250	-0.0917459	0.544071	KCS10	3-ketoacyl-CoA synthase 10
AT1G56110	-0.186922	0.543428	NOP56	NOP56-like pre RNA processing ribonucleoprotein
AT4G34450	-0.135177	0.543414	T4L20.30	coatomer gamma-2 subunit%2C putative / gamma-2 coat protein%2C putative / gamma-2 COP
AT1G61980	-0.220947	0.540258	F8K4.17	Mitochondrial transcription termination factor family protein
AT3G62690	-0.42921	0.539651	ATL5	AtL5
AT4G26690	-0.132557	0.539507	SHV3	PLC-like phosphodiesterase family protein
AT4G15770	-0.118686	0.538092	DL3925W	RNA binding protein
AT3G59020	-0.136794	0.537987	AT3G59020	ARM repeat superfamily protein
AT3G21220	-0.210121	0.537928	MKK5	MAP kinase kinase 5
AT4G02920	-0.108841	0.537916	T4I9.20	hypothetical protein
AT4G26780	-0.168066	0.536569	AR192	Co-chaperone GrpE family protein
AT4G10320	-0.135555	0.533456	F24G24.120	tRNA synthetase class I (I%2C L%2C M and V) family protein
AT2G38170	-0.208301	0.532108	CAX1	cation exchanger 1
AT2G04620	-0.267191	0.529055	F7D11.2	zinc transporter-like protein
AT3G63380	-0.366858	0.527799	ACA12	ATPase E1-E2 type family protein / haloacid dehalogenase-like hydrolase family protein
AT1G31850	-0.465518	0.522652	F5M6.14	S-adenosyl-L-methionine-dependent methyltransferases superfamily protein
AT5G62220	-0.144782	0.520916	GT18	glycosyltransferase 18
AT5G55200	-0.184977	0.520865	MGE1	Co-chaperone GrpE family protein
AT2G03070	-0.179378	0.518163	MED8	mediator subunit 8
AT5G14520	-0.156632	0.515812	PES	pescadillo-like protein
AT1G66150	-0.15295	0.513814	TMK1	transmembrane kinase 1
AT1G17840	-0.106952	0.510528	ABCG11	white-brown complex-like protein
AT2G22240	-0.139978	0.508485	MIPS2	myo-inositol-1-phosphate synthase 2
AT4G20910	-0.195173	0.507297	HEN1	double-stranded RNA binding protein-related / DsRBD protein-like protein
AT2G26260	-0.164492	0.503926	3BETAHSD/D2	3beta-hydroxysteroid-dehydrogenase/decarboxylase isoform 2
AT1G76970	-0.257804	0.502383	F22K20.7	Target of Myb protein 1
AT1G15520	-0.529442	0.499597	ABCG40	pleiotropic drug resistance 12
AT4G31810	-0.147025	0.495571	F11C18.10	ATP-dependent caseinolytic (Clp) protease/crotonase family protein
AT2G33770	-0.343444	0.491259	PHO2	phosphate 2
AT1G30690	-0.113281	0.48879	T5I8.14	Sec14p-like phosphatidylinositol transfer family protein
AT5G02050	-0.141517	0.488577	T7H20.100	Mitochondrial glycoprotein family protein
AT5G06360	-0.0988758	0.480926	MHF15.12	Ribosomal protein S8e family protein
AT4G28510	-0.157807	0.479864	PHB1	prohibitin 1
AT5G65730	-0.109192	0.478984	XTH6	xyloglucan endotransglucosylase/hydrolase 6
AT4G31590	-0.14162	0.478128	CSLC5	Cellulose-synthase-like C5
AT4G01090	-0.216675	0.476716	F2N1.13	hypothetical protein (DUF3133)
AT1G75410	-0.196781	0.47597	BLH3	BEL1-like homeodomain 3
AT5G39710	-0.222965	0.475664	EMB2745	Tetratricopeptide repeat (TPR)-like superfamily protein
AT5G18500	-0.128084	0.474936	T28N17.1	Protein kinase superfamily protein
AT4G21380	-0.444637	0.474762	RK3	receptor kinase 3
AT1G80070	-0.138183	0.474113	SUS2	Pre-mRNA-processing-splicing factor
AT4G04700	-0.319924	0.468866	CPK27	calcium-dependent protein kinase 27
AT5G39500	-0.138893	0.467181	GNL1	GNOM-like 1
AT2G20835	-0.379243	0.461285	F5H14.1	hypothetical protein
AT5G19855	-0.183818	0.454876	RbcX2	Chaperonin-like RbcX protein
AT5G05820	-0.18309	0.452651	MJJ3.24	Nucleotide-sugar transporter family protein
AT4G13250	-0.12491	0.441464	NYC1	NAD(P)-binding Rossmann-fold superfamily protein
AT1G79210	-0.121676	0.440506	YUP8H12R.19	N-terminal nucleophile aminohydrolases (Ntn hydrolases) superfamily protein
AT1G34260	-0.169239	0.440226	FAB1D	FORMS APLOID AND BINUCLEATE CELLS 1A
AT5G19400	-0.151226	0.437376	SMG7	Telomerase activating protein Est1
AT3G25610	-0.220498	0.432486	T5M7.10	ATPase E1-E2 type family protein / haloacid dehalogenase-like hydrolase family protein
AT4G39280	-0.104841	0.43097	T22F8.180	phenylalanyl-tRNA synthetase%2C putative / phenylalanine-tRNA ligase
AT1G31650	-0.146167	0.429649	ROPGEF14	RHO guanyl-nucleotide exchange factor 14
AT4G27000	-0.101411	0.42802	ATRBP45C	RNA-binding (RRM/RBD/RNP motifs) family protein
AT5G04670	-0.237221	0.425145	T1E3.30	Enhancer of polycomb-like transcription factor protein
AT1G10500	-0.132041	0.423671	CPISCA	chloroplast-localized ISCA-like protein
AT2G03670	-0.268151	0.421722	CDC48B	cell division cycle 48B
AT1G18870	-0.532787	0.421464	ICS2	isochorismate synthase 2
AT1G53300	-0.149566	0.421347	TTL1	tetratricopetide-repeat thioredoxin-like 1
AT3G10050	-0.166086	0.418393	OMR1	L-O-methylthreonine resistant 1
AT4G26000	-0.155507	0.417938	PEP	RNA-binding KH domain-containing protein
AT4G24290	-0.131225	0.415244	T22A6.120	MAC/Perforin domain-containing protein
AT1G71070	-0.218137	0.412505	F23N20.6	Core-2/I-branching beta-1%2C6-N-acetylglucosaminyltransferase family protein
AT5G47060	-0.152077	0.412467	MQD22.20	hypothetical protein (DUF581)
AT1G66390	-0.37505	0.412463	MYB90	myb domain protein 90
AT5G25250	-0.401392	0.409853	FLOT1	SPFH/Band 7/PHB domain-containing membrane-associated protein family
AT1G64050	-0.190285	0.407015	F22C12.19	hypothetical protein
AT1G78230	-0.15498	0.406632	T11I11.17	Outer arm dynein light chain 1 protein
AT3G08960	-0.165789	0.402499	AT3G08960	ARM repeat superfamily protein
AT3G08760	-0.180077	0.399649	ATSIK	Protein kinase superfamily protein
AT3G02750	-0.12419	0.39896	F13E7.31	Protein phosphatase 2C family protein
AT4G07960	-0.28516	0.398928	CSLC12	Cellulose-synthase-like C12
AT4G16141	-0.152142	0.397703	AtGATA17L	GATA type zinc finger transcription factor family protein
AT1G80680	-0.128653	0.394524	SAR3	SUPPRESSOR OF AUXIN RESISTANCE 3
AT1G04270	-0.389955	0.392584	RPS15	cytosolic ribosomal protein S15
AT1G77680	-0.194231	0.392238	AtRRP44B	Ribonuclease II/R family protein
AT4G11630	-0.227037	0.389646	T5C23.60	Ribosomal protein L19 family protein
AT2G38300	-0.333484	0.389221	F16M14.25	myb-like HTH transcriptional regulator family protein
AT3G61220	-0.111911	0.38886	SDR1	NAD(P)-binding Rossmann-fold superfamily protein
AT2G38440	-0.159565	0.387618	SCAR2	SCAR homolog 2
AT1G10410	-0.177883	0.385826	F14N23.31	CW14 protein (DUF1336)
AT3G46290	-0.194719	0.383765	HERK1	hercules receptor kinase 1
AT5G08180	-0.130656	0.375305	T22D6.120	Ribosomal protein L7Ae/L30e/S12e/Gadd45 family protein
AT4G37000	-0.110227	0.373574	ACD2	accelerated cell death 2 (ACD2)
AT3G14270	-0.121797	0.371663	FAB1B	phosphatidylinositol-4-phosphate 5-kinase family protein
AT1G64980	-0.132578	0.370383	CDI	Nucleotide-diphospho-sugar transferases superfamily protein
AT1G50120	-0.143975	0.370362	F2J10.3	immunoglobulin
AT5G53070	-0.185224	0.368858	MNB8.13	Ribosomal protein L9/RNase H1
AT1G25260	-0.103908	0.363846	F4F7.35	Ribosomal protein L10 family protein
AT3G15357	-0.271692	0.362805	AT3G15357	phosphopantothenoylcysteine decarboxylase subunit
AT3G21670	-0.112052	0.361092	AtNPF6.4	Major facilitator superfamily protein
AT1G55350	-0.120309	0.360681	DEK1	calpain-type cysteine protease family
AT4G17840	-0.184236	0.3606	T6K21.20	CAAX protease self-immunity protein
AT3G51010	-0.1293	0.356588	AT3G51010	protein translocase subunit
AT2G24640	-0.170629	0.355947	UBP19	ubiquitin-specific protease 19
AT2G40730	-0.127593	0.35391	CTEXP	kinase family with ARM repeat domain-containing protein
AT5G57460	-0.12279	0.353638	MUA2.4	muniscin carboxy-terminal mu-like domain protein
AT5G17630	-0.167579	0.352795	K10A8.110	Nucleotide/sugar transporter family protein
AT1G06360	-0.122426	0.351218	T2D23.6	Fatty acid desaturase family protein
AT2G34460	-0.106631	0.35114	F13P17.33	NAD(P)-binding Rossmann-fold superfamily protein
AT4G23010	-0.224457	0.350293	UTR2	UDP-galactose transporter 2
AT5G05170	-0.109425	0.350008	CEV1	Cellulose synthase family protein
AT5G17020	-0.126878	0.349857	XPO1A	exportin 1A
AT1G30210	-0.179265	0.349192	TCP24	TEOSINTE BRANCHED 1%2C cycloidea%2C and PCF family 24
AT4G08390	-0.107079	0.348931	SAPX	stromal ascorbate peroxidase
AT1G53730	-0.17323	0.348788	SRF6	STRUBBELIG-receptor family 6
AT1G48630	-0.0868541	0.347269	RACK1B_AT	receptor for activated C kinase 1B
AT2G30260	-0.145709	0.346571	U2B''	U2 small nuclear ribonucleoprotein B
AT4G36640	-0.146476	0.345868	AP22.47	Sec14p-like phosphatidylinositol transfer family protein
AT2G31660	-0.146895	0.344917	SAD2	ARM repeat superfamily protein
AT2G01820	-0.110478	0.340053	T23K3.1	Leucine-rich repeat protein kinase family protein
AT1G68552	-0.19832	0.339448	CRF10	Integrase-type DNA-binding superfamily protein
AT5G47860	-0.129078	0.338719	MCA23.20	Gut esterase (DUF1350)
AT3G09440	-0.176449	0.335952	AT3G09440	Heat shock protein 70 (Hsp 70) family protein
AT1G07280	-0.12084	0.335843	F22G5.38	Tetratricopeptide repeat (TPR)-like superfamily protein
AT1G13990	-0.224255	0.334248	F7A19.8	plant/protein
AT1G14610	-0.110311	0.331636	TWN2	valyl-tRNA synthetase / valine-tRNA ligase (VALRS)
AT3G19130	-0.104889	0.329152	RBP47B	RNA-binding protein 47B
AT5G58003	-0.241715	0.328276	CPL4	C-terminal domain phosphatase-like 4
AT3G25545	-0.192408	0.327412	AT3G25545	trigger factor
AT5G05470	-0.16217	0.323124	EIF2_ALPHA	eukaryotic translation initiation factor 2 alpha subunit
AT5G53620	-0.14801	0.321138	MNC6.16	RNA polymerase II degradation factor
AT1G36310	-0.136582	0.320788	F7F23.3	S-adenosyl-L-methionine-dependent methyltransferases superfamily protein
AT2G18170	-0.188019	0.320021	MPK7	MAP kinase 7
AT3G49990	-0.147624	0.31881	AT3G49990	Low temperature viability protein
AT5G53000	-0.141953	0.313629	TAP46	2A phosphatase associated protein of 46 kD
AT5G48380	-0.158236	0.312089	BIR1	BAK1-interacting receptor-like kinase 1
AT4G26570	-0.142061	0.310901	CBL3	calcineurin B-like 3
AT1G69830	-0.254234	0.309956	AMY3	alpha-amylase-like 3
AT1G52380	-0.134164	0.309784	F19K6.4	NUP50 (Nucleoporin 50 kDa) protein
AT3G04500	-0.148121	0.309055	T27C4.15	RNA-binding (RRM/RBD/RNP motifs) family protein
AT3G46870	-0.286224	0.308885	AT3G46870	Pentatricopeptide repeat (PPR) superfamily protein
AT5G18440	-0.244062	0.307068	NUFIP	GATA zinc finger protein
AT5G64320	-0.280161	0.306899	MSJ1.16	Pentatricopeptide repeat (PPR) superfamily protein
AT3G28040	-0.107381	0.30433	AT3G28040	Leucine-rich receptor-like protein kinase family protein
AT1G62740	-0.158507	0.303887	Hop2	stress-inducible protein
AT5G10020	-0.143183	0.3036	SIRK1	Leucine-rich receptor-like protein kinase family protein
AT1G17050	-0.133836	0.299426	SPS2	solanesyl diphosphate synthase 2
AT3G04580	-0.269657	0.297779	EIN4	Signal transduction histidine kinase%2C hybrid-type%2C ethylene sensor
AT1G75990	-0.151454	0.292668	T4O12.21	PAM domain (PCI/PINT associated module) protein
AT3G59970	-0.160724	0.291613	MTHFR1	methylenetetrahydrofolate reductase 1
AT1G04170	-0.10652	0.286963	EIF2_GAMMA	eukaryotic translation initiation factor 2 gamma subunit
AT2G47070	-0.114449	0.285992	SPL1	squamosa promoter binding protein-like 1
AT4G13050	-0.140126	0.284653	F25G13.140	Acyl-ACP thioesterase
AT3G44110	-0.134592	0.283672	J3	DNAJ homologue 3
AT1G70580	-0.116123	0.282685	AOAT2	alanine-2-oxoglutarate aminotransferase 2
AT3G24460	-0.2345	0.278342	AT3G24460	Serinc-domain containing serine and sphingolipid biosynthesis protein
AT4G32190	-0.159095	0.277677	F10M6.170	Myosin heavy chain-related protein
AT4G11570	-0.101747	0.272429	F25E4.190	Haloacid dehalogenase-like hydrolase (HAD) superfamily protein
AT1G08060	-0.192877	0.272115	MOM	ATP-dependent helicase family protein
AT1G07920	-0.176372	0.270231	T6D22.2	GTP binding Elongation factor Tu family protein
AT5G62810	-0.119097	0.264952	PEX14	peroxin 14
AT4G30480	-0.205128	0.264742	TPR1	Tetratricopeptide repeat (TPR)-like superfamily protein
AT2G32070	-0.143023	0.260754	F22D22.18	Polynucleotidyl transferase%2C ribonuclease H-like superfamily protein
AT5G44180	-0.128028	0.260467	RLT2	Homeodomain-like transcriptional regulator
AT4G39980	-0.184281	0.258112	DHS1	3-deoxy-D-arabino-heptulosonate 7-phosphate synthase 1
AT2G33120	-0.131722	0.255261	SAR1	synaptobrevin-related protein 1
AT5G66850	-0.165349	0.253587	MAPKKK5	mitogen-activated protein kinase kinase kinase 5
AT1G75680	-0.11414	0.252953	GH9B7	glycosyl hydrolase 9B7
AT5G53280	-0.28593	0.252846	PDV1	plastid division1
AT5G63380	-0.19474	0.248392	K9H21.11	AMP-dependent synthetase and ligase family protein
AT5G27470	-0.142158	0.245759	F21A20.180	seryl-tRNA synthetase / serine-tRNA ligase
AT2G41140	-0.124654	0.245404	CRK1	CDPK-related kinase 1
AT5G25100	-0.19997	0.238734	T11H3.110	Endomembrane protein 70 protein family
AT3G52140	-0.123801	0.236288	NOXY38	tetratricopeptide repeat (TPR)-containing protein
AT3G51620	-0.156001	0.232612	T18N14.7	PAP/OAS1 substrate-binding domain superfamily
AT3G11130	-0.196855	0.232549	AtCHC1	Clathrin%2C heavy chain
AT1G75420	-0.2068	0.229976	F1B16.5	UDP-Glycosyltransferase superfamily protein
AT2G43980	-0.172967	0.229414	ITPK4	inositol 1%2C3%2C4-trisphosphate 5/6-kinase 4
AT1G05140	-0.113174	0.229081	YUP8H12.25	Peptidase M50 family protein
AT5G01430	-0.180723	0.229063	T10O8.140	Got1/Sft2-like vescicle transport protein family
AT4G30360	-0.198556	0.228959	CNGC17	cyclic nucleotide-gated channel 17
AT1G60070	-0.157419	0.228677	T2K10.12	Adaptor protein complex AP-1%2C gamma subunit
AT4G04910	-0.135864	0.228296	NSF	AAA-type ATPase family protein
AT1G53040	-0.174614	0.223607	F8L10.10	tRNA (met) cytidine acetyltransferase%2C putative (DUF616)
AT5G08410	-0.127388	0.223457	FTRA2	ferredoxin/thioredoxin reductase subunit A (variable subunit) 2
AT4G36530	-0.128439	0.222044	AP22.96	alpha/beta-Hydrolases superfamily protein
AT1G08450	-0.130399	0.221787	CRT3	calreticulin 3
AT3G10650	-0.180667	0.220747	NUP1	nuclear pore complex protein
AT1G79600	-0.11583	0.220675	ABC1-like_kinase_3	Protein kinase superfamily protein
AT1G09160	-0.187513	0.218882	T12M4.15	Protein phosphatase 2C family protein
AT3G19520	-0.164525	0.218781	AT3G19520	hypothetical protein (DUF626)
AT3G54660	-0.0960772	0.214671	GR	glutathione reductase
AT5G14950	-0.136787	0.212299	GMII	golgi alpha-mannosidase II
AT5G46210	-0.176375	0.210714	CUL4	cullin4
AT5G06700	-0.107692	0.209368	MPH15.5	trichome birefringence-like protein (DUF828)
AT1G62380	-0.109844	0.209169	ACO2	ACC oxidase 2
AT1G48540	-0.165794	0.207987	T1N15.16	Outer arm dynein light chain 1 protein
AT1G80410	-0.184064	0.204319	EMB2753	tetratricopeptide repeat (TPR)-containing protein
AT5G51890	-0.138341	0.200322	MJM18.4	Peroxidase superfamily protein
AT4G20270	-0.184329	0.197623	BAM3	Leucine-rich receptor-like protein kinase family protein
AT4G01070	-0.164179	0.197344	GT72B1	UDP-Glycosyltransferase superfamily protein
AT2G24570	-0.176081	0.196501	WRKY17	WRKY DNA-binding protein 17
AT5G63410	-0.25596	0.195612	MLE2.4	Leucine-rich repeat protein kinase family protein
AT1G53750	-0.0943193	0.195379	RPT1A	regulatory particle triple-A 1A
AT2G47610	-0.0758816	0.194377	T30B22.8	Ribosomal protein L7Ae/L30e/S12e/Gadd45 family protein
AT2G20990	-0.0867429	0.192853	SYTA	synaptotagmin A
AT1G57680	-0.121648	0.19204	Cand1	plasminogen activator inhibitor
AT1G54130	-0.215603	0.189232	RSH3	RELA/SPOT homolog 3
AT3G29200	-0.151229	0.189202	CM1	chorismate mutase 1
AT3G08530	-0.145062	0.183572	AtCHC2	Clathrin%2C heavy chain
AT3G56850	-0.189887	0.182325	AREB3	ABA-responsive element binding protein 3
AT3G08580	-0.0896909	0.180513	AAC1	ADP/ATP carrier 1
AT5G51070	-0.156255	0.176702	ERD1	Clp ATPase
AT1G30440	-0.122255	0.175414	F26G16.2	Phototropic-responsive NPH3 family protein
AT5G12150	-0.133704	0.172108	MXC9.11	Rho GTPase activation protein (RhoGAP) with PH domain-containing protein
AT4G21670	-0.142321	0.171238	CPL1	C-terminal domain phosphatase-like 1
AT2G26770	-0.150459	0.169953	SCAB1	plectin-like protein
AT5G15200	-0.0774324	0.168555	F8M21.90	Ribosomal protein S4
AT2G29550	-0.154427	0.167646	TUB7	tubulin beta-7 chain
AT1G72550	-0.115706	0.167441	F28P22.26	tRNA synthetase beta subunit family protein
AT4G39350	-0.125849	0.159536	CESA2	cellulose synthase A2
AT4G36800	-0.098981	0.153211	RCE1	RUB1 conjugating enzyme 1
AT5G05780	-0.125963	0.145853	RPN8A	RP non-ATPase subunit 8A
AT4G30210	-0.143736	0.14131	ATR2	P450 reductase 2
