# Supplementary material for: Involvement of JMJ15 in the dynamic change of genome-wide H3K4me3 in response to salt stress
Source: Front Plant Sci. 2022 Sep 26;13:1009723. doi: 10.3389/fpls.2022.1009723 (PMC9549339; doi:10.3389/fpls.2022.1009723)
Supplement: Supplementary file 10 [file Table_10.XLSX]

## Sheet: Table S10
Table S10. Genome-wide distribution of H3K4me3 peaks in jmj15-4 under normal condition.
chromosome	start	end	length	summit	pileup	-LOG10(pvalue)	fold_enrichment	-LOG10(qvalue)
1	3601	4258	658	3837	163.46	37.4524	3.28926	36.1188
1	7968	8739	772	8441	135.95	53.1344	5.259	51.6194
1	11855	13564	1710	12685	178.03	42.3187	3.3779	40.9311
1	11855	13564	1710	13484	40.46	2.67903	1.59215	1.77432
1	23085	24123	1039	23403	151.32	33.2117	3.17343	31.9231
1	23085	24123	1039	23681	186.93	55.6506	4.0997	54.1051
1	32457	33137	681	32799	145.66	52.5982	4.84602	51.0899
1	36769	37762	994	36982	72.02	11.9043	2.51069	10.8493
1	36769	37762	994	37413	115.72	36.9319	4.25484	35.6032
1	45861	46827	967	46441	183.69	71.2337	5.27696	69.4798
1	48313	49276	964	48729	218.49	83.4124	5.218	81.4716
1	48313	49276	964	49008	258.95	114.189	6.18931	111.65
1	50446	51213	768	50954	160.23	53.38	4.4785	51.862
1	52255	52751	497	52573	121.38	34.3858	3.82448	33.0854
1	57543	59002	1460	58081	147.28	24.5209	2.64783	23.3256
1	57543	59002	1460	58557	127.86	27.6187	3.13368	26.3908
1	63454	63958	505	63680	135.14	25.3882	2.83625	24.183
1	66097	67669	1573	66713	71.21	13.7784	2.773	12.7008
1	66097	67669	1573	67426	169.13	40.6615	3.40255	39.2925
1	71411	71996	586	71535	57.45	4.96018	1.81808	4.00549
1	72356	73040	685	72712	173.17	52.8738	4.14699	51.3621
1	74159	74688	530	74433	86.59	11.7247	2.30491	10.6715
1	75571	76485	915	76030	227.39	75.9794	4.56783	74.1568
1	86737	87201	465	86959	155.37	48.6118	4.22623	47.1514
1	87829	88140	312	88003	85.78	12.5734	2.41049	11.5098
1	88876	89662	787	89286	149.71	40.9052	3.76765	39.5331
1	91349	92447	1099	91896	280.8	158.571	8.5394	154.517
1	96010	96945	936	96165	90.63	16.0556	2.69192	14.952
1	96010	96945	936	96436	95.49	18.7158	2.87239	17.582
1	97444	98221	778	97731	212.02	64.7222	4.17679	63.059
1	99915	100747	833	100197	101.96	28.7221	3.80242	27.482
1	104660	105329	670	104997	187.74	60.3911	4.38929	58.7854
1	109113	110204	1092	109316	118.96	21.8174	2.80454	20.6509
1	109113	110204	1092	109759	207.16	61.5926	4.08159	59.9707
1	114236	114971	736	114526	133.52	39.2913	3.97946	37.9368
1	117064	118527	1464	117529	296.98	141.257	6.81637	137.919
1	120227	120477	251	120368	67.97	6.29679	1.91596	5.31901
1	127802	128296	495	128153	101.96	9.66674	1.98004	8.63991
1	129653	130512	860	129943	142.42	54.1446	5.08398	52.6174
1	129653	130512	860	130367	63.93	9.13719	2.33872	8.1172
1	135561	135872	312	135719	88.21	13.7839	2.47792	12.7062
1	136138	136708	571	136398	130.28	41.5221	4.25178	40.1433
1	138465	139264	800	138641	103.58	11.2428	2.09161	10.1956
1	138465	139264	800	139046	89.82	5.03259	1.62185	4.07695
1	141980	142941	962	142325	229.01	84.1	5.00021	82.1479
1	143596	144190	595	143790	118.15	15.4559	2.29128	14.3589
1	149323	149794	472	149550	193.4	64.3483	4.52103	62.6904
1	154715	156013	1299	155198	123	16.1475	2.29633	15.0429
1	154715	156013	1299	155739	230.63	81.3123	4.82559	79.4052
1	157040	158631	1592	158079	199.07	71.7604	4.87972	69.9997
1	157040	158631	1592	158303	234.67	70.1053	4.13464	68.3676
1	161972	162733	762	162417	129.48	39.2798	4.07736	37.9254
1	163338	163943	606	163543	129.48	34.1476	3.62432	32.8495
1	167379	167797	419	167593	135.14	33.0362	3.40862	31.75
1	172319	172735	417	172580	81.73	14.7741	2.71251	13.6845
1	180910	182251	1342	181356	166.7	77.4074	6.43984	75.5629
1	185130	186336	1207	185505	292.13	136.702	6.63368	133.52
1	187122	188272	1151	187502	315.6	146.272	6.59576	142.746
1	190563	191260	698	190734	97.11	16.1578	2.58175	15.0529
1	190563	191260	698	191239	46.93	2.61077	1.54629	1.7085
1	195764	197050	1287	196286	305.08	140.482	6.51227	137.172
1	199732	200999	1268	200064	114.91	32.7604	3.86365	31.4774
1	199732	200999	1268	200724	99.53	13.0592	2.28487	11.9899
1	204990	205944	955	205481	182.07	62.2303	4.611	60.6004
1	220303	220956	654	220595	196.64	66.3571	4.5963	64.6714
1	223427	224340	914	224050	125.43	22.4246	2.74847	21.2516
1	225932	227304	1373	226546	270.28	98.9013	5.02371	96.69
1	225932	227304	1373	226967	264.62	107.947	5.6514	105.551
1	229050	229945	896	229269	140.8	26.058	2.83609	24.8458
1	236964	237758	795	237442	196.64	74.5046	5.16196	72.7035
1	245550	245865	316	245750	45.32	3.90436	1.76907	2.97088
1	249063	249977	915	249420	165.89	34.5769	3.09057	33.2749
1	254831	255252	422	255032	73.64	12.3891	2.57377	11.3278
1	257108	257520	413	257318	127.86	23.3328	2.80124	22.1495
1	258785	259184	400	258983	106.01	29.2731	3.68993	28.027
1	262824	263810	987	263112	193.4	69.2977	4.8601	67.5715
1	266483	266987	505	266662	137.57	38.8332	3.8491	37.4843
1	268368	269805	1438	268784	238.72	111.914	6.62871	109.429
1	268368	269805	1438	269191	243.58	104.54	5.96527	102.215
1	270010	270374	365	270210	63.12	6.36075	1.94014	5.38204
1	270600	271552	953	270718	72.83	9.57616	2.2549	8.55027
1	270600	271552	953	271172	208.78	82.8828	5.44542	80.951
1	274077	274647	571	274388	134.33	28.4218	3.0757	27.1848
1	277832	279585	1754	278259	202.31	72.1265	4.84061	70.3607
1	277832	279585	1754	278975	254.9	112.47	6.18786	109.972
1	284451	285420	970	284747	190.17	63.927	4.5516	62.2747
1	293357	294321	965	293663	220.11	99.94	6.31738	97.708
1	295224	295672	449	295411	131.09	23.555	2.75196	22.3698
1	297453	298146	694	297914	138.38	44.4544	4.30335	43.0431
1	298663	300458	1796	299084	290.51	123.771	5.9492	120.989
1	298663	300458	1796	300121	91.44	10.7383	2.14982	9.69699
1	301550	301787	238	301675	53.41	4.76262	1.82773	3.81182
1	303533	304135	603	303796	199.07	48.3321	3.44946	46.8753
1	305546	306367	822	306050	265.42	112.98	5.92055	110.471
1	308330	309083	754	308892	128.67	18.6952	2.44653	17.5619
1	311465	312667	1203	312156	209.59	58.8188	3.89979	57.2336
1	315240	316815	1576	315686	240.34	97.9458	5.61253	95.7523
1	315240	316815	1576	316367	152.94	36.8173	3.42096	35.4908
1	321752	323597	1846	322583	197.45	76.5731	5.28074	74.7412
1	321752	323597	1846	323269	127.86	28.7116	3.22143	27.4715
1	325367	326193	827	325644	183.69	54.7613	4.09229	53.2265
1	336288	337849	1562	337343	316.41	152.223	6.90013	148.446
1	338249	338928	680	338582	162.65	40.1073	3.48199	38.745
1	340787	341822	1036	341175	104.39	19.4049	2.78691	18.2638
1	340787	341822	1036	341448	116.53	18.5089	2.55496	17.3776
1	343330	344397	1068	343959	285.66	115.666	5.62069	113.094
1	345773	347240	1468	346289	305.08	148.904	7.00148	145.268
1	347804	348495	692	348148	149.71	53.5577	4.81089	52.0379
1	353590	354891	1302	354387	318.02	109.949	4.76156	107.508
1	355591	356120	530	355822	115.72	12.2617	2.08426	11.2019
1	358204	358736	533	358393	101.15	15.0664	2.43221	13.9738
1	362063	363202	1140	362697	283.23	122.707	6.0474	119.951
1	365812	366348	537	366089	149.71	31.2512	3.07563	29.9847
1	373484	374553	1070	373765	248.43	102.564	5.70572	100.279
1	388831	390629	1799	389394	257.33	80.3863	4.30554	78.4944
1	388831	390629	1799	390213	190.98	44.534	3.36801	43.1206
1	392879	394096	1218	393190	252.48	84.7662	4.60868	82.8039
1	394671	395143	473	394871	86.59	9.05981	2.03652	8.04067
1	395655	396782	1128	395962	259.76	130.069	7.22936	127.1
1	401152	401908	757	401690	182.88	65.0737	4.83906	63.4056
1	403740	405446	1707	404178	241.96	90.8741	5.16931	88.8076
1	403740	405446	1707	404837	187.74	47.2658	3.56112	45.8216
1	408662	409908	1247	409011	309.12	157.117	7.38388	153.125
1	410722	411293	572	410964	173.17	58.2945	4.53785	56.7157
1	411751	412699	949	412047	292.13	145.081	7.14949	141.595
1	414073	414591	519	414416	117.34	15.0853	2.27572	13.9926
1	429644	430689	1046	429746	52.6	3.35066	1.61951	2.42932
1	429644	430689	1046	430332	169.13	46.4538	3.78061	45.0186
1	436183	436880	698	436672	156.18	45.1658	3.9354	43.7457
1	442148	442921	774	442402	124.62	28.1498	3.22103	26.9152
1	445443	446255	813	445997	214.44	55.5829	3.65159	54.0382
1	449654	450440	787	450162	224.96	77.1887	4.70758	75.3475
1	452111	452786	676	452526	161.04	41.823	3.60078	40.4402
1	453166	454140	975	453689	93.87	21.5904	3.22528	20.4261
1	455688	456500	813	455930	138.38	55.3601	5.35222	53.8182
1	462775	463614	840	463307	192.59	59.1945	4.20858	57.6038
1	464164	464506	343	464325	84.16	14.9546	2.66122	13.8631
1	469770	471521	1752	469990	135.14	49.5286	4.86215	48.0574
1	469770	471521	1752	471280	163.46	62.3063	5.13946	60.6755
1	474390	475189	800	474652	235.48	112.369	6.75668	109.873
1	477056	477907	852	477294	110.05	35.7615	4.2646	34.4455
1	480942	481437	496	481297	61.5	3.38543	1.56252	2.46333
1	486964	487345	382	487164	79.3	14.2665	2.67679	13.1828
1	490926	491761	836	491171	178.84	54.6112	4.18228	53.0781
1	493506	494285	780	493835	214.44	78.8143	5.01032	76.9479
1	498074	498324	251	498209	68.78	9.69297	2.32613	8.66593
1	514285	515358	1074	515094	202.31	83.4857	5.64738	81.5431
1	518248	519425	1178	518555	165.08	70.0827	5.75241	68.3452
1	518248	519425	1178	519175	81.73	11.6352	2.36376	10.583
1	520993	521514	522	521227	92.25	8.67323	1.94274	7.65953
1	536785	537050	266	536899	94.68	12.9583	2.33363	11.8899
1	537812	538725	914	538119	235.48	78.1567	4.54776	76.3006
1	555443	555974	532	555740	113.29	32.1608	3.8097	30.8839
1	557320	558060	741	557549	114.91	23.3362	2.99044	22.1529
1	564239	564678	440	564466	146.47	36.8236	3.51117	35.497
1	566401	566716	316	566570	89.82	9.08709	2.0183	8.06753
1	568579	570202	1624	568994	173.98	51.4838	4.06937	49.9889
1	568579	570202	1624	569558	267.04	137.292	7.44565	134.089
1	573481	574912	1432	573798	110.05	22.9637	3.00147	21.7851
1	573481	574912	1432	574530	232.25	81.0034	4.76014	79.1016
1	576428	577077	650	576631	131.09	29.7936	3.2218	28.542
1	580583	581225	643	580830	182.07	57.1565	4.25756	55.5918
1	584243	585022	780	584498	175.6	58.6529	4.52824	57.0694
1	591855	593180	1326	592297	282.42	115.448	5.66837	112.881
1	595196	595822	627	595419	77.69	6.53786	1.84985	5.55599
1	595196	595822	627	595616	77.69	4.66012	1.63928	3.71103
1	596026	596484	459	596117	59.88	2.72592	1.48494	1.8201
1	596026	596484	459	596421	63.12	3.2748	1.52665	2.355
1	596889	597168	280	597020	81.73	6.5602	1.82356	5.57805
1	597348	598555	1208	598205	141.61	31.0101	3.1692	29.7451
1	601613	602217	605	601939	196.64	71.4029	4.94102	69.6473
1	602523	603323	801	602758	177.22	68.6662	5.23559	66.9495
1	608703	609501	799	609234	220.92	83.1143	5.16088	81.1783
1	615695	616185	491	615937	108.44	19.482	2.73589	18.3402
1	618461	619285	825	618889	166.7	48.1275	3.96453	46.6727
1	620770	621084	315	620929	118.15	13.7859	2.1663	12.7081
1	621546	622486	941	621902	242.77	91.5974	5.18652	89.5186
1	623913	624491	579	624160	101.15	21.2594	3.00449	20.0985
1	626731	627549	819	626983	193.4	84.3068	6.00235	82.3509
1	630527	631469	943	630715	78.49	12.3864	2.4842	11.3252
1	630527	631469	943	631341	44.51	2.38531	1.50367	1.48932
1	635327	636328	1002	635825	124.62	27.169	3.14051	25.9452
1	637986	638712	727	638380	246.81	104.691	5.9003	102.363
1	641482	642052	571	641704	193.4	72.87	5.1159	71.0931
1	643413	644576	1164	644286	167.51	69.2324	5.61697	67.5074
1	650889	651946	1058	651541	243.58	92.3224	5.20374	90.2304
1	653944	654267	324	654129	86.59	9.54881	2.0854	8.52348
1	657449	658215	767	657925	262.19	102.431	5.37118	100.149
1	661341	661649	309	661510	71.21	3.8959	1.56982	2.96251
1	669213	669893	681	669642	187.74	43.9796	3.37035	42.5731
1	671435	671958	524	671658	115.72	26.4653	3.24219	25.2492
1	673370	674008	639	673611	178.03	82.4889	6.39389	80.5632
1	677391	677665	275	677516	68.78	11.2156	2.52219	10.1688
1	686780	687356	577	687090	144.85	43.0973	4.05141	41.7003
1	691660	692613	954	692301	235.48	96.206	5.63056	94.0445
1	701462	702385	924	701752	161.84	64.635	5.42309	62.9729
1	705411	706651	1241	705702	109.24	28.5329	3.54869	27.2954
1	705411	706651	1241	706335	263.81	109.274	5.75666	106.848
1	711245	711755	511	711585	88.21	15.2048	2.62368	14.1103
1	726227	727334	1108	726839	224.96	77.1887	4.70758	75.3475
1	737291	738074	784	737785	138.38	45.636	4.40938	44.2103
1	739603	740688	1086	739935	271.9	119.988	6.20224	117.303
1	745830	746665	836	746279	131.09	35.9638	3.72557	34.6459
1	748609	748898	290	748778	70.4	8.92783	2.19023	7.91073
1	749329	749944	616	749541	139.19	37.1703	3.66136	35.8395
1	752234	754249	2016	752460	144.85	30.6195	3.10321	29.3596
1	752234	754249	2016	753060	89.01	12.2622	2.30806	11.2022
1	752234	754249	2016	753903	279.18	117.37	5.83712	114.754
1	755062	757037	1976	755953	301.84	147.399	7.04279	143.825
1	755062	757037	1976	756626	175.6	63.6452	4.90559	61.997
1	761216	762301	1086	761705	301.03	144.254	6.83513	140.803
1	769915	770406	492	770141	69.59	6.4705	1.90792	5.48965
1	773426	774049	624	773648	190.17	80.6015	5.79295	78.7063
1	775512	776386	875	775966	197.45	85.8824	5.9962	83.9014
1	782918	783462	545	783150	174.79	45.711	3.66233	44.2841
1	787082	788349	1268	787431	305.89	133.384	6.13772	130.31
1	787082	788349	1268	787977	271.9	128.126	6.7137	125.216
1	790038	791258	1221	790403	290.51	115.385	5.5002	112.819
1	790038	791258	1221	791006	224.15	89.9238	5.49157	87.8737
1	794592	795391	800	795065	172.36	58.2336	4.56222	56.6558
1	797754	798517	764	798174	256.52	101.907	5.47922	99.6362
1	799045	799852	808	799291	233.87	83.3994	4.89302	81.4587
1	803001	803662	662	803296	152.13	52.8108	4.64042	51.3
1	807337	808273	937	807577	104.39	24.2571	3.24452	23.0641
1	812256	813161	906	812828	206.35	75.6516	4.98537	73.8338
1	813398	814184	787	813634	141.61	31.9979	3.24122	30.7222
1	818782	819423	642	819062	131.09	26.048	2.93542	24.8359
1	819775	820172	398	820006	77.69	11.5214	2.40666	10.4711
1	823387	825188	1802	824030	283.23	116.028	5.67457	113.445
1	823387	825188	1802	824805	241.96	102.97	5.92579	100.678
1	826475	827219	745	826735	173.17	45.1391	3.62862	43.7192
1	830610	831770	1161	830988	256.52	122.317	6.77693	119.572
1	835805	836511	707	836098	226.58	67.8915	4.13786	66.185
1	843354	844187	834	843942	194.21	77.4352	5.42259	75.5894
1	846687	847663	977	847136	256.52	82.7298	4.44006	80.8001
1	847857	848736	880	848125	153.75	51.8666	4.55154	50.3669
1	852386	853860	1475	853012	273.52	109.894	5.55928	107.454
1	852386	853860	1475	853423	237.1	84.4641	4.85923	82.5058
1	863734	864024	291	863879	75.26	9.15312	2.15077	8.13294
1	867095	867783	689	867529	104.39	15.6157	2.45092	14.517
1	870041	871253	1213	870769	274.33	103.596	5.19484	101.291
1	875219	875935	717	875704	131.9	34.1145	3.59198	32.8167
1	876876	877594	719	877320	200.69	74.2405	5.04218	72.4432
1	879336	880172	837	879729	143.23	40.7924	3.8696	39.4215
1	882778	883555	778	883269	191.79	60.8543	4.33967	59.2419
1	883723	884523	801	884034	222.54	79.1772	4.85948	77.3054
1	891739	892488	750	892164	212.83	81.7124	5.26042	79.7992
1	896733	897480	748	897213	115.72	30.8625	3.64746	29.5993
1	898842	899690	849	899140	280.8	111.893	5.52549	109.409
1	900893	902190	1298	901470	188.55	67.5343	4.86022	65.8331
1	907595	908987	1393	908172	260.57	131.136	7.26582	128.134
1	910593	911259	667	910990	148.09	57.0248	5.14095	55.4619
1	917034	918030	997	917728	247.62	119.921	6.90617	117.238
1	918262	918933	672	918511	257.33	118.127	6.45832	115.492
1	923470	923964	495	923672	133.52	26.1369	2.92438	24.9242
1	930941	931610	670	931305	271.09	115.482	5.91499	112.914
1	933558	934508	951	933868	177.22	61.6234	4.68999	60.0012
1	937215	937563	349	937430	72.02	9.30846	2.19849	8.2865
1	937837	938773	937	938153	203.11	76.3913	5.10287	74.562
1	942773	943428	656	943178	172.36	41.2135	3.3993	39.8383
1	944606	945298	693	944848	150.52	58.3266	5.20958	56.7475
1	950309	950676	368	950516	59.88	2.98421	1.52435	2.07188
1	954755	955701	947	955276	110.86	18.2679	2.61534	17.1392
1	957208	957978	771	957618	233.06	80.0284	4.68112	78.1422
1	960262	960516	255	960452	55.03	3.47487	1.60077	2.55062
1	966120	966770	651	966483	173.17	46.3334	3.70582	44.8998
1	967838	968339	502	968001	90.63	5.25785	1.6363	4.29771
1	976214	976567	354	976406	97.11	27.6556	3.7674	26.4264
1	981284	981935	652	981665	231.44	77.0677	4.5576	75.2283
1	982489	983492	1004	983110	240.34	122.484	7.34446	119.734
1	991146	992023	878	991436	282.42	102.063	4.97226	99.7899
1	993403	994057	655	993596	175.6	55.4173	4.29478	53.8746
1	996046	996740	695	996323	216.87	73.3936	4.63556	71.6091
1	1004922	1005735	814	1005248	188.55	62.5915	4.51307	60.9568
1	1008580	1009192	613	1008797	117.34	25.5308	3.11414	24.3243
1	1011452	1011724	273	1011574	54.22	4.41891	1.75871	3.47472
1	1012729	1013313	585	1013045	101.96	18.6891	2.78276	17.5558
1	1013686	1014671	986	1014193	203.92	52.8393	3.65936	51.3284
1	1018083	1019110	1028	1018413	259.76	106.209	5.6687	103.85
1	1021732	1022049	318	1021878	84.97	11.5656	2.32347	10.5144
1	1027137	1028935	1799	1027382	80.92	3.67804	1.51708	2.74971
1	1027137	1028935	1799	1028079	110.05	34.7574	4.1556	33.4529
1	1027137	1028935	1799	1028695	186.12	71.5266	5.19781	69.7688
1	1035415	1036239	825	1035956	237.1	93.6737	5.41141	91.5577
1	1036575	1037755	1181	1036701	70.4	3.95605	1.58672	3.0216
1	1036575	1037755	1181	1037220	72.83	9.42899	2.23727	8.40532
1	1036575	1037755	1181	1037645	59.88	4.4533	1.7395	3.50827
1	1040432	1041130	699	1040637	127.05	36.7009	3.88024	35.3755
1	1042610	1043782	1173	1042725	61.5	5.35115	1.8361	4.3897
1	1042610	1043782	1173	1043010	67.97	6.29679	1.91596	5.31901
1	1042610	1043782	1173	1043593	88.21	12.4889	2.34751	11.4262
1	1048972	1049662	691	1049208	83.35	15.2834	2.72096	14.1882
1	1050494	1052029	1536	1050964	216.06	87.9443	5.5657	85.9281
1	1050494	1052029	1536	1051561	173.17	62.2435	4.83815	60.6131
1	1059468	1060323	856	1059917	217.68	95.3575	6.08664	93.2119
1	1063015	1063588	574	1063141	74.45	5.97644	1.80378	5.00384
1	1069928	1070917	990	1070316	212.83	58.0636	3.81831	56.4875
1	1073319	1074068	750	1073628	206.35	60.9728	4.06572	59.359
1	1079819	1080627	809	1080331	220.11	86.9333	5.39289	84.9346
1	1081374	1081631	258	1081507	96.3	8.18355	1.8711	7.17757
1	1083423	1084211	789	1083627	93.87	8.54464	1.93612	7.53324
1	1086232	1086812	581	1086447	117.34	25.5308	3.11414	24.3243
1	1095717	1096237	521	1096040	98.73	17.3381	2.69527	16.2198
1	1097016	1097653	638	1097292	141.61	27.3636	2.91049	26.1382
1	1104652	1105396	745	1104787	67.97	3.07877	1.49945	2.16438
1	1104652	1105396	745	1105132	117.34	22.8224	2.88627	21.6452
1	1105554	1105801	248	1105745	64.74	5.4315	1.82605	4.46871
1	1107977	1108679	703	1108413	156.18	57.2938	4.91187	55.7279
1	1109444	1110211	768	1109724	244.39	101	5.70663	98.7468
1	1114335	1115505	1171	1114831	233.06	103.391	6.15937	101.089
1	1114335	1115505	1171	1115019	239.53	99.2663	5.7269	97.0471
1	1125453	1126173	721	1125723	203.92	98.3217	6.8308	96.1209
1	1128642	1129385	744	1129071	107.63	33.8299	4.17137	32.5352
1	1136276	1136665	390	1136464	97.92	19.3167	2.90929	18.1766
1	1140638	1141414	777	1141082	290.51	128.285	6.20236	125.369
1	1142078	1143069	992	1142810	206.35	93.323	6.28338	91.2135
1	1146104	1146454	351	1146273	77.69	13.6287	2.65166	12.553
1	1147693	1148412	720	1148140	206.35	71.5103	4.71254	69.7531
1	1153730	1154644	915	1154371	169.13	46.4538	3.78061	45.0186
1	1156625	1157861	1237	1156909	192.59	68.6004	4.83987	66.8845
1	1156625	1157861	1237	1157553	145.66	58.6911	5.43185	57.1074
1	1164175	1164839	665	1164604	165.08	63.7624	5.19004	62.112
1	1165234	1166364	1131	1165515	129.48	34.2329	3.63158	32.9337
1	1165234	1166364	1131	1165785	127.86	37.5113	3.97854	36.1769
1	1168025	1168773	749	1168478	129.48	26.8615	3.03431	25.6416
1	1183088	1183720	633	1183474	180.46	40.2852	3.2403	38.9202
1	1187272	1188346	1075	1187824	165.08	61.9046	5.03277	60.279
1	1190472	1192393	1922	1191132	172.36	75.4229	5.98998	73.6088
1	1190472	1192393	1922	1191825	219.3	92.3436	5.79735	90.2512
1	1198133	1199263	1131	1198566	125.43	40.2486	4.27762	38.8841
1	1202225	1203301	1077	1202449	98.73	27.0491	3.69352	25.8268
1	1202225	1203301	1077	1202834	127.05	35.4201	3.76611	34.1083
1	1207365	1207934	570	1207603	119.76	20.5249	2.68366	19.3716
1	1211487	1211987	501	1211745	76.07	7.2915	1.92667	6.29788
1	1216045	1217003	959	1216372	239.53	95.1662	5.46659	93.0234
1	1226524	1227353	830	1226903	189.36	61.7011	4.42693	60.0783
1	1231677	1232307	631	1232068	196.64	66.3443	4.59545	64.659
1	1232573	1233142	570	1232793	166.7	51.2923	4.19249	49.7998
1	1235032	1236054	1023	1235756	197.45	54.2187	3.81635	52.6907
1	1237176	1239051	1876	1237627	110.86	22.4418	2.97667	21.2687
1	1237176	1239051	1876	1238753	194.21	59.0373	4.15347	57.4496
1	1240401	1241246	846	1240694	233.06	98.015	5.79174	95.82
1	1242622	1243230	609	1242901	186.12	51.4826	3.8188	49.9881
1	1247906	1248717	812	1248347	124.62	23.5855	2.85501	22.4
1	1260804	1261471	668	1261257	149.71	54.1214	4.86149	52.5947
1	1261764	1262220	457	1261982	123	20.046	2.58337	18.8985
1	1279533	1280186	654	1280029	107.63	11.5824	2.08897	10.5308
1	1280462	1280706	245	1280578	63.93	4.9226	1.77226	3.9685
1	1285761	1286577	817	1286241	164.27	62.309	5.10288	60.6777
1	1290460	1292617	2158	1290876	275.14	120.886	6.13634	118.179
1	1290460	1292617	2158	1291574	224.96	108.272	6.84739	105.868
1	1290460	1292617	2158	1292266	106.01	26.4324	3.40313	25.2167
1	1298320	1298963	644	1298630	118.15	38.7405	4.32844	37.3925
1	1307070	1307311	242	1307182	42.08	3.16286	1.6543	2.24572
1	1307512	1307870	359	1307711	72.83	14.246	2.83515	13.1624
1	1313498	1314544	1047	1313832	265.42	129.97	7.01118	127.003
1	1321920	1322540	621	1322103	108.44	15.2759	2.37904	14.1808
1	1330438	1331191	754	1330832	159.42	54.2999	4.58334	52.771
1	1332783	1333554	772	1333264	232.25	95.9966	5.68895	93.8385
1	1334595	1335268	674	1334848	141.61	36.299	3.56535	34.978
1	1336484	1337891	1408	1337042	207.97	79.4018	5.2321	77.5259
1	1336484	1337891	1408	1337559	224.15	105.597	6.61441	103.251
1	1342530	1343649	1120	1342916	152.13	38.7677	3.54116	37.4193
1	1342530	1343649	1120	1343337	212.83	59.3294	3.88773	57.7373
1	1345014	1345494	481	1345212	114.91	31.7951	3.76824	30.5232
1	1350145	1350859	715	1350411	194.21	66.625	4.64794	64.9361
1	1357320	1358421	1102	1357695	173.98	62.2435	4.86063	60.6131
1	1357320	1358421	1102	1358156	171.56	70.5609	5.59691	68.8172
1	1361070	1362023	954	1361663	297.79	136.348	6.49552	133.18
1	1364201	1364994	794	1364761	182.88	74.7432	5.59599	72.9387
1	1368112	1368882	771	1368570	281.61	135.648	6.89291	132.5
1	1372381	1373117	737	1372844	190.17	81.3163	5.85124	79.4092
1	1374880	1375743	864	1375503	199.88	70.3381	4.80247	68.5978
1	1383790	1384530	741	1384050	131.9	35.2996	3.69176	33.9891
1	1390434	1391244	811	1390878	254.9	133.552	7.67746	130.474
1	1398211	1399803	1593	1398729	286.46	118.511	5.74929	115.866
1	1398211	1399803	1593	1399478	149.71	53.3556	4.79284	51.838
1	1400875	1401649	775	1401082	171.56	56.0021	4.42449	54.4523
1	1406748	1407560	813	1407283	196.64	76.9562	5.34165	75.1185
1	1410147	1410821	675	1410563	142.42	46.1379	4.34615	44.7068
1	1411104	1412089	986	1411487	199.07	92.4312	6.45383	90.3377
1	1415479	1416180	702	1415850	100.34	19.0423	2.8151	17.9054
1	1417688	1418482	795	1418225	203.92	71.1206	4.76567	69.3685
1	1420883	1421666	784	1421372	127.86	31.8724	3.48262	30.5994
1	1425512	1426489	978	1425813	225.77	88.6847	5.39936	86.6567
1	1431436	1432803	1368	1431955	176.41	59.3217	4.54899	57.7298
1	1431436	1432803	1368	1432429	148.9	48.8472	4.43429	47.3843
1	1435526	1435778	253	1435711	63.12	3.82762	1.60298	2.8958
1	1436046	1437426	1381	1436571	123.81	26.9448	3.14354	25.7238
1	1436046	1437426	1381	1437056	250.05	99.4107	5.4576	97.1886
1	1440756	1441451	696	1441210	198.26	63.0392	4.33173	61.3978
1	1450055	1450930	876	1450642	244.39	105.327	5.985	102.986
1	1452074	1452914	841	1452643	213.63	91.1432	5.89656	89.0721
1	1453862	1455202	1341	1454292	140.8	51.1467	4.87569	49.6559
1	1453862	1455202	1341	1455037	84.16	18.3931	3.04671	17.2629
1	1457853	1458723	871	1458420	272.71	114.092	5.82357	111.557
1	1462985	1463583	599	1463334	262.19	135.765	7.51966	132.612
1	1469682	1470403	722	1470037	200.69	46.7325	3.36145	45.294
1	1475628	1476193	566	1475943	163.46	49.4027	4.11157	47.9333
1	1477890	1478807	918	1478276	168.32	38.5491	3.28748	37.2028
1	1482609	1483759	1151	1483024	257.33	109.536	5.90934	107.105
1	1485894	1486983	1090	1486470	269.47	111.776	5.7547	109.294
1	1490389	1490969	581	1490717	139.19	45.694	4.38082	44.2676
1	1492808	1494257	1450	1492877	39.65	2.45138	1.56107	1.55301
1	1492808	1494257	1450	1493951	166.7	77.4074	6.43984	75.5629
1	1501214	1501861	648	1501573	229.01	82.3366	4.89383	80.4138
1	1503028	1503862	835	1503570	142.42	49.5642	4.652	48.0921
1	1505141	1506418	1278	1505768	171.56	48.9235	3.92171	47.4596
1	1509650	1510996	1347	1510142	144.04	44.4923	4.14404	43.0804
1	1509650	1510996	1347	1510659	218.49	93.743	5.93216	91.6254
1	1511954	1512296	343	1512122	93.87	11.9979	2.2588	10.9408
1	1516791	1517084	294	1516865	53.41	2.76403	1.51135	1.85749
1	1516791	1517084	294	1516950	50.17	2.41371	1.46205	1.51684
1	1523604	1524192	589	1523802	154.56	52.5391	4.57534	51.0317
1	1533588	1534417	830	1534105	291.32	120.244	5.73176	117.553
1	1537080	1537351	272	1537200	62.31	6.99754	2.04226	6.00876
1	1543709	1544117	409	1543927	140	54.2361	5.22205	52.7079
1	1547075	1547817	743	1547477	220.11	83.1143	5.14206	81.1783
1	1553766	1554023	258	1553908	47.74	4.53152	1.87182	3.58464
1	1563378	1564140	763	1563846	173.17	58.9066	4.58351	57.32
1	1564544	1565269	726	1564766	154.56	50.621	4.41685	49.1366
1	1569494	1569872	379	1569699	127.05	30.7789	3.36968	29.517
1	1576816	1577776	961	1577119	212.83	60.627	3.95973	59.0181
1	1582895	1583721	827	1583191	117.34	30.8248	3.58598	29.562
1	1582895	1583721	827	1583581	62.31	7.71217	2.13862	6.71238
1	1584270	1584629	360	1584440	79.3	9.20599	2.11326	8.18537
1	1587079	1587747	669	1587530	138.38	48.9438	4.71569	47.4798
1	1590104	1590776	673	1590470	189.36	55.9199	4.05017	54.3709
1	1595169	1595858	690	1595638	125.43	32.2347	3.54223	30.9573
1	1597238	1597736	499	1597473	95.49	11.6064	2.19291	10.5544
1	1604355	1605067	713	1604795	165.89	58.3961	4.7683	56.816
1	1610507	1611741	1235	1610653	55.84	5.14105	1.87802	4.18278
1	1610507	1611741	1235	1611427	91.44	24.1584	3.54987	22.9667
1	1622690	1623239	550	1623044	91.44	10.8586	2.16128	9.81618
1	1624934	1625628	695	1625282	166.7	49.8869	4.09024	48.4117
1	1634583	1635871	1289	1635368	296.98	119.906	5.62235	117.223
1	1639323	1640100	778	1639710	103.58	27.6589	3.6193	26.4296
1	1641995	1642323	329	1642146	82.54	9.84537	2.15533	8.8161
1	1645727	1647144	1418	1646080	233.87	73.7815	4.34936	71.9915
1	1645727	1647144	1418	1646835	185.31	69.1867	5.05294	67.4627
1	1658558	1659462	905	1658920	98.73	17.4366	2.70463	16.3171
1	1658558	1659462	905	1659246	117.34	21.1796	2.75203	20.0196
1	1661757	1662145	389	1661965	87.4	14.7712	2.59988	13.6818
1	1663373	1663757	385	1663543	74.45	10.1713	2.28632	9.13787
1	1665700	1666704	1005	1666254	90.63	11.8048	2.26747	10.7507
1	1665700	1666704	1005	1666663	60.69	3.174	1.54229	2.25651
1	1669390	1670364	975	1669657	140	45.859	4.42097	44.4308
1	1671932	1672693	762	1672236	150.52	50.172	4.48217	48.6934
1	1679214	1679671	458	1679410	73.64	11.3027	2.44152	10.2546
1	1682240	1683492	1253	1682762	291.32	138.265	6.75978	135.029
1	1688987	1689804	818	1689446	129.48	22.6578	2.71824	21.4821
1	1700240	1701049	810	1700679	169.94	47.7202	3.88492	46.2704
1	1702253	1702571	319	1702486	82.54	4.0789	1.54705	3.14197
1	1707012	1707656	645	1707319	83.35	17.4601	2.96764	16.3404
1	1715322	1715652	331	1715439	72.83	9.50859	2.2468	8.48371
1	1718343	1718919	577	1718700	177.22	63.3101	4.81675	61.666
1	1719090	1719345	256	1719227	58.26	6.58747	2.03438	5.60505
1	1721455	1722289	835	1721729	254.1	114.124	6.27573	111.588
1	1726542	1727255	714	1726783	123	33.0812	3.64711	31.7942
1	1729579	1730003	425	1729757	95.49	18.3713	2.83789	17.2414
1	1730289	1730708	420	1730464	81.73	13.6472	2.58536	12.5712
1	1732796	1733754	959	1733110	264.62	121.438	6.47843	118.719
1	1744797	1745557	761	1745054	207.16	67.3983	4.42895	65.6987
1	1748356	1748966	611	1748652	142.42	29.6226	3.05156	28.3735
1	1749712	1750077	366	1749871	86.59	10.5873	2.18967	9.54821
1	1754181	1755303	1123	1754646	271.9	117.705	6.06441	115.08
1	1762417	1762690	274	1762539	65.55	5.32756	1.79857	4.36645
1	1765423	1766337	915	1766007	254.9	108.759	5.95128	106.344
1	1767723	1768734	1012	1768415	147.28	48.9175	4.44853	47.4539
1	1768977	1770030	1054	1769286	268.66	122.133	6.41075	119.396
1	1772114	1773367	1254	1773011	265.42	129.97	7.01118	127.003
1	1779311	1780343	1033	1779743	242.77	105.994	6.09417	103.638
1	1786862	1787674	813	1787077	132.71	32.42	3.42852	31.1414
1	1790171	1790793	623	1790475	195.02	68.9754	4.78104	67.2535
1	1802939	1804066	1128	1803732	282.42	128.907	6.44133	125.975
1	1806862	1807620	759	1807101	86.59	9.06359	2.0369	8.04434
1	1806862	1807620	759	1807402	106.82	21.0238	2.91398	19.8652
1	1814827	1815557	731	1815200	161.04	48.1562	4.05088	46.7006
1	1816601	1817340	740	1816976	192.59	73.3662	5.1841	71.5822
1	1820447	1821825	1379	1821072	293.75	130.698	6.27123	127.708
1	1820447	1821825	1379	1821480	240.34	73.8842	4.23402	72.0929
1	1822575	1823158	584	1822836	161.04	66.067	5.52644	64.3863
1	1824541	1824933	393	1824737	123	37.681	4.07193	36.3451
1	1826895	1827231	337	1827066	89.82	14.197	2.52288	13.1148
1	1828640	1829858	1219	1829514	237.1	95.6576	5.53623	93.5073
1	1831737	1832476	740	1832265	102.77	24.267	3.30019	23.0737
1	1832918	1833517	600	1833152	157.8	59.7415	5.11546	58.1441
1	1836865	1837638	774	1837270	166.7	53.8102	4.37996	52.2878
1	1854187	1855072	886	1854818	211.21	92.1933	6.02518	90.1034
1	1859992	1860744	753	1860124	79.3	6.15403	1.78453	5.17816
1	1859992	1860744	753	1860527	115.72	39.0579	4.48212	37.7061
1	1864746	1865466	721	1865086	182.07	49.131	3.73622	47.6646
1	1867887	1868916	1030	1868004	59.88	2.69781	1.4806	1.79274
1	1867887	1868916	1030	1868610	189.36	68.2339	4.88097	66.5232
1	1872720	1873779	1060	1873382	226.58	80.2439	4.84217	78.3539
1	1883081	1883829	749	1883401	201.5	54.0881	3.74993	52.5616
1	1889405	1890081	677	1889805	108.44	32.8309	4.02397	31.5475
1	1893498	1894165	668	1893881	180.46	54.4606	4.12401	52.9298
1	1896403	1896997	595	1896764	175.6	63.6452	4.90559	61.997
1	1897211	1897845	635	1897534	129.48	32.8642	3.5161	31.5805
1	1899933	1900623	691	1900196	205.54	67.6233	4.49005	65.9206
1	1907073	1908189	1117	1907509	232.25	92.8472	5.48351	90.7459
1	1911088	1912221	1134	1911436	266.23	96.0747	4.94878	93.9161
1	1917284	1917574	291	1917401	67.17	7.18951	2.00487	6.19724
1	1919007	1919806	800	1919557	144.04	43.5213	4.0637	42.1199
1	1922291	1923276	986	1922630	292.13	102.137	4.8054	99.8628
1	1926732	1927187	456	1926950	110.86	23.893	3.10732	22.7041
1	1930562	1931216	655	1930790	62.31	4.88616	1.75861	3.93249
1	1930562	1931216	655	1931082	80.11	6.81003	1.84348	5.8241
1	1944359	1945928	1570	1944728	152.13	36.8173	3.40297	35.4908
1	1944359	1945928	1570	1945332	222.54	72.8863	4.48399	71.1091
1	1946786	1947530	745	1947120	177.22	61.6234	4.68999	60.0012
1	1951997	1952822	826	1952521	220.92	107.51	6.93493	105.122
1	1954858	1955542	685	1955082	132.71	29.3202	3.18363	28.0735
1	1962272	1963059	788	1962820	135.14	40.2675	4.00497	38.9026
1	1964440	1964983	544	1964651	119.76	17.0584	2.4153	15.9434
1	1965859	1966781	923	1966150	173.98	48.8305	3.88851	47.3677
1	1968538	1970496	1959	1969311	226.58	81.9788	4.94744	80.0619
1	1968538	1970496	1959	1969988	173.98	64.0028	4.99951	62.3494
1	1973992	1974287	296	1974168	84.97	8.42719	1.99926	7.41716
1	1978372	1979155	784	1978746	154.56	42.6043	3.79418	41.2133
1	1988792	1989065	274	1988924	67.97	9.31223	2.29916	8.29012
1	1989468	1989992	525	1989703	126.24	40.8977	4.305	39.5259
1	1991550	1993021	1472	1991914	183.69	72.6413	5.38842	70.8677
1	1991550	1993021	1472	1992526	220.11	93.1202	5.81864	91.0145
1	1995461	1995844	384	1995776	74.45	4.27326	1.60529	3.33154
1	2001425	2002666	1242	2001850	288.08	111.932	5.35339	109.446
1	2006508	2007180	673	2006985	115.72	27.266	3.31399	26.0415
1	2007610	2008528	919	2007855	228.2	95.1582	5.73862	93.0159
1	2012272	2013521	1250	2013174	271.9	103.291	5.24805	100.993
1	2015405	2016139	735	2015844	206.35	84.4616	5.6041	82.5037
1	2023897	2024742	846	2024438	223.35	78.1685	4.7733	76.3121
1	2025592	2026128	537	2025815	150.52	40.2642	3.6955	38.8992
1	2027680	2028522	843	2028114	216.06	83.9741	5.2942	82.0242
1	2030010	2030568	559	2030199	156.99	37.9129	3.43455	36.5746
1	2032446	2033347	902	2032650	90.63	12.6447	2.34956	11.5803
1	2034154	2035477	1324	2034433	169.13	72.9265	5.86646	71.1485
1	2035799	2036997	1199	2036170	231.44	114.257	7.04356	111.718
1	2035799	2036997	1199	2036636	162.65	50.1861	4.19625	48.7072
1	2039704	2040218	515	2040008	104.39	20.934	2.92749	19.7765
1	2040418	2041104	687	2040661	224.96	85.5595	5.22532	83.5833
1	2047772	2049319	1548	2048098	271.09	111.21	5.66853	108.74
1	2047772	2049319	1548	2048503	263.81	136.218	7.53378	133.053
1	2047772	2049319	1548	2048940	185.31	71.6937	5.24426	69.9343
1	2051164	2052154	991	2051911	216.06	85.9282	5.42656	83.9452
1	2054427	2055345	919	2055073	134.33	29.3717	3.14723	28.1246
1	2059539	2060382	844	2060034	201.5	71.4313	4.82134	69.6753
1	2066680	2068356	1677	2067054	210.4	69.3784	4.49782	67.651
1	2066680	2068356	1677	2067819	294.56	141.43	6.87341	138.082
1	2070755	2071507	753	2071009	143.23	36.2796	3.51786	34.959
1	2076160	2077794	1635	2076977	277.56	115.82	5.8034	113.243
1	2081116	2081958	843	2081667	203.11	67.8623	4.53588	66.1565
1	2083389	2084199	811	2083759	174.79	65.6033	5.09365	63.9286
1	2087182	2087904	723	2087463	149.71	52.1237	4.68386	50.6212
1	2090172	2091473	1302	2090743	298.6	128.172	6.00985	125.259
1	2090172	2091473	1302	2091177	203.11	51.6744	3.58096	50.1771
1	2095528	2096449	922	2096011	216.06	71.7986	4.52213	70.0367
1	2102461	2103415	955	2103018	171.56	41.7517	3.4511	40.3709
1	2105078	2106306	1229	2105453	276.75	99.5978	4.95989	97.3729
1	2108550	2109777	1228	2109014	288.89	138.963	6.9022	135.703
1	2113686	2114610	925	2114269	207.16	89.5235	5.94745	87.4803
1	2119933	2121925	1993	2120525	220.11	90.0199	5.60222	87.9682
1	2119933	2121925	1993	2121218	232.25	96.7389	5.73821	94.5677
1	2134671	2136411	1741	2135287	323.69	156.731	6.97536	152.755
1	2134671	2136411	1741	2136078	125.43	32.4522	3.56107	31.1728
1	2143245	2143779	535	2143474	178.84	43.3972	3.45843	41.9975
1	2151496	2152452	957	2152090	241.96	98.7067	5.65017	96.4978
1	2152873	2154004	1132	2153187	226.58	83.7623	5.05738	81.8161
1	2155284	2155971	688	2155645	169.94	59.1957	4.72671	57.6049
1	2159543	2160760	1218	2160168	279.99	131.383	6.69026	128.373
1	2162344	2163197	854	2162862	195.02	58.2683	4.0838	56.6896
1	2164451	2165153	703	2164899	148.9	39.1112	3.65602	37.7587
1	2167880	2168189	310	2168086	82.54	8.72003	2.03758	7.70552
1	2168550	2169148	599	2168799	160.23	40.1153	3.50491	38.7527
1	2169960	2170983	1024	2170287	260.57	102.908	5.44937	100.618
1	2173842	2174872	1031	2174527	268.66	104.923	5.39323	102.59
1	2183027	2184152	1126	2183631	228.2	73.5346	4.4077	71.7477
1	2184351	2185103	753	2184538	138.38	31.4373	3.24133	30.1682
1	2187800	2188466	667	2188189	235.48	120.54	7.39011	117.845
1	2190021	2190655	635	2190344	205.54	53.9857	3.68826	52.4606
1	2192905	2193864	960	2193573	262.19	112.833	5.98154	110.327
1	2194683	2195803	1121	2195175	257.33	106.772	5.74073	104.4
1	2199252	2199715	464	2199489	165.08	36.4889	3.19387	35.1655
1	2200100	2200633	534	2200339	172.36	46.5904	3.7434	45.1542
1	2204334	2205205	872	2204627	151.32	37.3622	3.46192	36.0302
1	2211034	2212427	1394	2211877	260.57	102.05	5.40031	99.7768
1	2211034	2212427	1394	2212091	271.09	127.234	6.63633	124.353
1	2215196	2215940	745	2215497	246	90.807	5.04089	88.7418
1	2218354	2219441	1088	2218800	136.76	22.7126	2.6492	21.5364
1	2218354	2219441	1088	2219209	142.42	42.2802	4.01835	40.8933
1	2221568	2222973	1406	2222448	283.23	120.486	5.92141	117.792
1	2223837	2224550	714	2224213	208.78	60.8485	4.03422	59.2364
1	2224707	2225172	466	2224915	125.43	14.6332	2.17982	13.5456
1	2225833	2227367	1535	2226603	282.42	126.514	6.29819	123.65
1	2227711	2229107	1397	2228053	258.95	111.91	6.04537	109.425
1	2232248	2233082	835	2232823	154.56	50.9603	4.44461	49.4718
1	2238153	2239956	1804	2238690	241.15	104.273	5.99199	101.954
1	2238153	2239956	1804	2239401	214.44	88.4904	5.66958	86.465
1	2244094	2244995	902	2244650	241.96	89.0459	5.06161	87.0113
1	2247559	2250228	2670	2248560	308.31	150.842	7.03753	147.12
1	2247559	2250228	2670	2249500	314.79	142.997	6.44464	139.593
1	2259345	2260165	821	2259964	137.57	41.1189	4.04271	39.7446
1	2262141	2262896	756	2262639	190.98	65.5438	4.68235	63.8695
1	2263057	2263698	642	2263376	199.88	73.5278	5.02195	71.7411
1	2268667	2269082	416	2268893	119.76	33.197	3.7739	31.9085
1	2269790	2270036	247	2269969	84.16	7.55912	1.89242	6.56137
1	2270349	2270828	480	2270470	60.69	3.31569	1.56308	2.39517
1	2270349	2270828	480	2270650	62.31	5.35625	1.82198	4.39477
1	2274976	2275635	660	2275313	246	77.7279	4.3334	75.8784
1	2276063	2276700	638	2276330	146.47	47.2381	4.33733	45.7943
1	2277835	2278575	741	2278207	182.88	49.131	3.75274	47.6646
1	2281265	2282721	1457	2281489	136.76	22.7126	2.6492	21.5364
1	2281265	2282721	1457	2281889	103.58	12.2713	2.17876	11.2111
1	2281265	2282721	1457	2282436	167.51	41.7606	3.5106	40.3791
1	2286759	2287840	1082	2286871	50.98	3.31234	1.64081	2.39187
1	2286759	2287840	1082	2287434	112.48	30.3305	3.66071	29.0731
1	2291383	2291767	385	2291577	156.18	61.2891	5.26756	59.6712
1	2299155	2299556	402	2299353	132.71	38.4193	3.93272	37.0749
1	2301462	2301981	520	2301784	112.48	18.9634	2.63911	17.8271
1	2305497	2306210	714	2305850	186.93	79.8408	5.88828	77.9586
1	2311056	2312157	1102	2311605	165.89	53.5932	4.39186	52.0725
1	2315348	2316427	1080	2315938	189.36	65.8325	4.71043	64.1544
1	2332700	2333505	806	2333020	110.05	20.8249	2.81378	19.6689
1	2337657	2338519	863	2338228	186.12	73.4493	5.34632	71.6641
1	2338790	2339327	538	2338960	61.5	9.43944	2.4001	8.41513
1	2343637	2344401	765	2344130	189.36	57.3022	4.13822	55.736
1	2349034	2350451	1418	2349522	275.94	133.183	6.92362	130.114
1	2354679	2355012	334	2354827	66.36	4.48104	1.67653	3.53529
1	2364178	2364472	295	2364371	57.45	4.63944	1.77136	3.69068
1	2365883	2366471	589	2366189	112.48	32.8579	3.91317	31.5743
1	2368909	2369639	731	2369347	225.77	90.6763	5.53105	88.6138
1	2373605	2374615	1011	2374255	154.56	37.9104	3.45692	36.5724
1	2379608	2380234	627	2379835	148.09	39.1112	3.63628	37.7587
1	2381596	2382272	677	2381902	110.86	24.8617	3.1961	23.6624
1	2391021	2392327	1307	2391314	147.28	33.1197	3.22344	31.8325
1	2391021	2392327	1307	2391688	129.48	34.5142	3.6556	33.2125
1	2391021	2392327	1307	2392146	92.25	14.074	2.45398	12.993
1	2395433	2396889	1457	2395900	279.18	126.007	6.34067	123.159
1	2399559	2400577	1019	2400190	255.71	101.159	5.462	98.903
1	2402197	2402954	758	2402707	174.79	56.1771	4.37555	54.625
1	2405012	2405947	936	2405257	88.21	10.2251	2.12393	9.19129
1	2405012	2405947	936	2405716	144.04	55.9951	5.18006	54.4456
1	2408803	2409561	759	2409242	84.97	20.291	3.30127	19.14
1	2411391	2412012	622	2411807	110.86	31.6303	3.8556	30.3594
1	2412384	2412620	237	2412510	48.55	3.45554	1.6686	2.53169
1	2412951	2413714	764	2413349	225.77	76.2367	4.62802	74.4097
1	2414399	2414689	291	2414517	103.58	15.8759	2.49001	14.7741
1	2416215	2416950	736	2416450	140.8	44.1774	4.2393	42.7688
1	2421112	2421959	848	2421571	273.52	121.596	6.23902	118.87
1	2422235	2422899	665	2422598	189.36	71.196	5.09742	69.4433
1	2424051	2424588	538	2424272	147.28	37.3822	3.53044	36.0496
1	2431171	2432003	833	2431759	178.84	48.0228	3.74663	46.5694
1	2437452	2439260	1809	2437710	219.3	73.8052	4.58957	72.0149
1	2437452	2439260	1809	2438209	240.34	90.1526	5.13487	88.0978
1	2443905	2444642	738	2444108	159.42	36.3676	3.27381	35.0456
1	2446013	2446879	867	2446298	183.69	54.9438	4.1043	53.407
1	2454812	2455649	838	2455220	147.28	52.7249	4.78317	51.2155
1	2458239	2458976	738	2458508	169.94	72.2255	5.83004	70.458
1	2464581	2465504	924	2465202	152.13	50.0297	4.40698	48.5531
1	2466382	2467762	1381	2466843	217.68	110.406	7.28936	107.955
1	2466382	2467762	1381	2467358	150.52	59.006	5.27377	57.4187
1	2471941	2472649	709	2472376	261.38	114.292	6.10183	111.75
1	2474178	2474968	791	2474649	240.34	90.1526	5.13487	88.0978
1	2477115	2477972	858	2477399	222.54	120.874	7.98343	118.168
1	2484108	2485046	939	2484600	154.56	45.8394	4.03804	44.4113
1	2487022	2488033	1012	2487320	118.15	22.4504	2.83682	21.2771
1	2487022	2488033	1012	2487783	154.56	45.1959	3.98875	43.7753
1	2492308	2493275	968	2492963	217.68	69.3836	4.37362	67.656
1	2497808	2498629	822	2498444	116.53	19.962	2.67109	18.8151
1	2500666	2501348	683	2501157	135.95	35.7142	3.64421	34.4003
1	2510425	2511092	668	2510802	245.19	86.5981	4.82734	84.6051
1	2515601	2516609	1009	2516323	207.16	77.4333	5.07709	75.5877
1	2524147	2524769	623	2524470	71.21	3.37566	1.50441	2.45392
1	2535293	2536069	777	2535622	241.96	120.163	7.14581	117.474
1	2541711	2542331	621	2542134	114.91	34.0019	3.98857	32.706
1	2546866	2547894	1029	2547532	242.77	93.4848	5.29927	91.3731
1	2560060	2560339	280	2560203	71.21	9.14417	2.19755	8.12414
1	2564514	2565138	625	2564876	172.36	56.6611	4.44524	55.103
1	2567470	2568276	807	2567830	279.99	136.599	7.02477	133.418
1	2575718	2576738	1021	2576416	229.82	85.9128	5.12931	83.9304
1	2579873	2580718	846	2580449	242.77	118.312	6.96476	115.672
1	2582610	2583374	765	2583098	171.56	56.0021	4.42449	54.4523
1	2586204	2586712	509	2586459	112.48	15.5843	2.36421	14.4861
1	2589000	2590364	1365	2589849	290.51	138.052	6.77932	134.824
1	2590785	2591376	592	2591028	156.18	62.941	5.42	61.3022
1	2606988	2607452	465	2607222	162.65	40.1073	3.48199	38.745
1	2607940	2609003	1064	2608528	241.96	117.458	6.94164	114.838
1	2612703	2613014	312	2612870	48.55	4.83129	1.9029	3.87864
1	2614951	2615847	897	2615290	217.68	82.805	5.20668	80.8738
1	2620468	2621597	1130	2620933	275.94	142.541	7.55936	139.15
1	2631046	2631442	397	2631248	120.57	23.9461	2.9397	22.7569
1	2635185	2635792	608	2635509	198.26	58.7559	4.06652	57.1713
1	2636052	2636693	642	2636320	119.76	33.0074	3.75606	31.7219
1	2638191	2639032	842	2638500	220.11	107.51	6.90964	105.122
1	2640822	2641828	1007	2641166	185.31	68.9541	5.03546	67.2329
1	2640822	2641828	1007	2641592	133.52	37.7216	3.84348	36.3853
1	2642104	2642835	732	2642414	200.69	100.834	7.17329	98.5841
1	2645218	2646979	1762	2645812	236.29	94.9201	5.51844	92.7822
1	2645218	2646979	1762	2646445	165.08	52.1015	4.2585	50.5993
1	2649712	2650725	1014	2650184	291.32	138.265	6.75978	135.029
1	2671066	2671857	792	2671365	138.38	46.5874	4.49603	45.1513
1	2672384	2673839	1456	2672638	221.73	93.8987	5.86123	91.7796
1	2672384	2673839	1456	2673071	199.88	75.3524	5.15071	73.5387
1	2674012	2674510	499	2674236	128.67	23.7919	2.81883	22.6039
1	2683231	2684075	845	2683714	247.62	107.7	6.06395	105.309
1	2684237	2685024	788	2684506	184.5	76.7652	5.68608	74.9301
1	2687752	2688638	887	2688386	215.25	85.1824	5.40633	83.2122
1	2692739	2694246	1508	2693236	148.09	29.8508	2.98175	28.5986
1	2692739	2694246	1508	2693975	131.9	30.8153	3.32258	29.5526
1	2696441	2697426	986	2696766	289.7	137.211	6.7605	134.011
1	2701150	2701898	749	2701454	224.96	103.213	6.45611	100.916
1	2703301	2704257	957	2703586	183.69	80.0488	6.00442	78.1625
1	2706972	2708022	1051	2707476	150.52	55.7108	4.96772	54.1646
1	2710485	2710908	424	2710699	62.31	4.82719	1.75064	3.87508
1	2712904	2714214	1311	2713307	169.13	56.2296	4.47704	54.6766
1	2712904	2714214	1311	2713635	169.94	44.0337	3.63695	42.6264
1	2715748	2716423	676	2716199	200.69	76.0763	5.17146	74.2519
1	2720971	2722028	1058	2721648	284.85	140.904	7.14615	137.574
1	2723743	2724423	681	2724039	198.26	80.4431	5.53498	78.5504
1	2735007	2735811	805	2735549	114.91	31.5311	3.7424	30.2611
1	2736828	2737478	651	2736920	47.74	2.67303	1.54439	1.769
1	2736828	2737478	651	2737280	76.88	11.8148	2.46188	10.7606
1	2750570	2751286	717	2751011	215.25	77.8345	4.92021	75.9829
1	2752133	2753296	1164	2752524	265.42	117.49	6.19593	114.869
1	2759103	2759832	730	2759493	195.83	50.6295	3.64503	49.145
1	2762581	2763483	903	2762931	169.13	59.4701	4.72576	57.876
1	2770521	2771471	951	2771157	286.46	129.764	6.3881	126.805
1	2771659	2772527	869	2771967	227.39	72.8818	4.39214	71.1049
1	2773999	2774886	888	2774310	290.51	147.625	7.386	144.045
1	2801016	2801822	807	2801393	208.78	102.591	6.99264	100.305
1	2805226	2806107	882	2805581	225.77	106.534	6.66979	104.168
1	2808839	2809630	792	2809148	256.52	94.3291	5.04948	92.2018
1	2810611	2811252	642	2811006	166.7	68.4689	5.58999	66.755
1	2817156	2817758	603	2817350	57.45	7.88834	2.24472	6.88577
1	2817156	2817758	603	2817591	70.4	13.3166	2.74192	12.2441
1	2824474	2825320	847	2824817	198.26	75.5146	5.17235	73.699
1	2827054	2827892	839	2827372	188.55	86.3375	6.3624	84.3483
1	2838133	2838883	751	2838349	73.64	6.01471	1.82047	5.04165
1	2838133	2838883	751	2838710	127.86	29.008	3.24544	27.765
1	2839073	2839748	676	2839308	188.55	81.412	5.93899	79.5038
1	2846716	2847857	1142	2847512	247.62	97.1753	5.40483	94.9968
1	2848311	2848815	505	2848499	89.82	14.197	2.52288	13.1148
1	2852395	2853091	697	2852728	124.62	33.6608	3.69471	32.3677
1	2856158	2857037	880	2856763	93.87	21.0082	3.16233	19.85
1	2867341	2868124	784	2867694	123.81	24.8269	2.97169	23.628
1	2873509	2875023	1515	2873869	192.59	63.6831	4.50221	62.0343
1	2873509	2875023	1515	2874655	72.83	14.246	2.83515	13.1624
1	2877691	2878053	363	2877887	135.14	20.8682	2.52111	19.7112
1	2879570	2880664	1095	2880134	279.18	109.167	5.38811	106.743
1	2882523	2883349	827	2882742	132.71	38.4193	3.93272	37.0749
1	2884414	2885308	895	2884730	174.79	70.4417	5.4935	68.6996
1	2888907	2889405	499	2889177	97.11	13.4975	2.33587	12.4232
1	2891041	2891940	900	2891315	190.98	56.5389	4.0846	54.982
1	2891041	2891940	900	2891847	40.46	2.30698	1.51532	1.41296
1	2898472	2899421	950	2899194	192.59	83.0417	5.93842	81.1076
1	2903998	2904852	855	2904540	262.19	76.4871	4.04905	74.6565
1	2911282	2912001	720	2911570	174.79	42.3011	3.4469	40.9139
1	2916970	2917648	679	2917269	159.42	35.3653	3.20834	34.0543
1	2925076	2925750	675	2925448	147.28	51.9322	4.7121	50.4318
1	2927704	2928859	1156	2928398	254.1	100.413	5.42757	98.1723
1	2938674	2939336	663	2939171	133.52	35.2552	3.63572	33.9452
1	2941447	2942332	886	2941970	279.18	98.236	4.83072	96.0372
1	2945132	2945972	841	2945590	178.03	71.2468	5.40938	69.4929
1	2946209	2946852	644	2946432	208.78	83.933	5.52051	81.9841
1	2950575	2950816	242	2950738	63.12	6.38252	1.94301	5.40346
1	2953278	2953645	368	2953494	62.31	5.17483	1.79756	4.21601
1	2954911	2955737	827	2955463	176.41	81.7133	6.41759	79.8
1	2964262	2964552	291	2964420	74.45	4.87846	1.67663	3.92496
1	2966960	2967786	827	2967450	224.15	75.5633	4.59499	73.747
1	2970853	2972210	1358	2971231	225.77	99.2895	6.129	97.0695
1	2970853	2972210	1358	2971900	232.25	74.6316	4.40088	72.8286
1	2975327	2976809	1483	2975391	61.5	2.22038	1.38891	1.32984
1	2975327	2976809	1483	2975835	71.21	9.14417	2.19755	8.12414
1	2975327	2976809	1483	2976551	190.98	80.6015	5.81747	78.7063
1	2978804	2979292	489	2979058	130.28	31.3368	3.36662	30.0689
1	2981980	2982682	703	2982442	169.94	56.2296	4.49833	54.6766
1	2989300	2990229	930	2989750	299.41	135.564	6.39175	132.419
1	2994325	2995182	858	2994675	273.52	134.143	7.0389	131.045
1	3000637	3001402	766	3001142	199.88	71.7604	4.89946	69.9997
1	3003172	3004470	1299	3003547	163.46	46.7025	3.91578	45.2647
1	3003172	3004470	1299	3004016	201.5	76.3685	5.16151	74.5402
1	3009361	3009680	320	3009533	83.35	11.1889	2.27973	10.1422
1	3011400	3012398	999	3012056	265.42	100.806	5.22402	98.5576
1	3014364	3016631	2268	3014844	159.42	62.774	5.30886	61.1371
1	3014364	3016631	2268	3015618	193.4	53.1096	3.81185	51.5953
1	3019816	3020474	659	3020031	115.72	28.5713	3.43291	27.3334
1	3031217	3031540	324	3031396	130.28	27.357	3.05313	26.1317
1	3035450	3035733	284	3035621	67.97	5.13325	1.76858	4.17564
1	3037922	3038366	445	3038150	119.76	28.5898	3.35458	27.3513
1	3038547	3039200	654	3038732	101.96	22.3968	3.14012	21.224
1	3041258	3042789	1532	3041669	111.67	20.7073	2.80448	19.5524
1	3041258	3042789	1532	3042210	203.11	80.1919	5.37144	78.3037
1	3046892	3047495	604	3047139	93.06	11.4406	2.18745	10.3909
1	3049026	3049774	749	3049242	81.73	3.17696	1.45143	2.25943
1	3049026	3049774	749	3049674	63.12	4.2057	1.65427	3.26604
1	3054044	3054490	447	3054240	117.34	18.8759	2.5683	17.7405
1	3056706	3056983	278	3056819	67.17	4.15117	1.62299	3.21242
1	3060024	3060282	259	3060149	48.55	3.05206	1.59849	2.13834
1	3062607	3063391	785	3063168	159.42	41.8585	3.64584	40.4753
1	3064077	3064870	794	3064286	148.09	57.0248	5.14095	55.4619
1	3071045	3072138	1094	3071787	295.37	137.163	6.58591	133.969
1	3076511	3077871	1361	3076768	144.04	47.449	4.3952	46.0021
1	3076511	3077871	1361	3077306	107.63	19.0335	2.71566	17.8966
1	3086304	3087401	1098	3086494	64.74	9.37809	2.34778	8.35538
1	3086304	3087401	1098	3086877	59.07	3.69789	1.60864	2.76856
1	3086304	3087401	1098	3087272	75.26	4.80297	1.65778	3.85125
1	3093841	3094708	868	3094285	223.35	85.2908	5.21733	83.3185
1	3099402	3100593	1192	3099813	109.24	30.0843	3.70342	28.8295
1	3099402	3100593	1192	3100250	100.34	18.2345	2.73901	17.106
1	3101892	3102963	1072	3102624	173.17	48.8305	3.87052	47.3677
1	3104526	3105214	689	3104790	251.67	118.124	6.64916	115.49
1	3106440	3107250	811	3106748	268.66	117.588	6.12868	114.966
1	3108282	3108973	692	3108414	53.41	2.22718	1.42104	1.33644
1	3108282	3108973	692	3108701	99.53	9.49483	1.97126	8.47008
1	3115635	3116700	1066	3116368	218.49	77.0763	4.81295	75.2369
1	3119026	3119632	607	3119372	150.52	52.6913	4.69867	51.1824
1	3119883	3120599	717	3120119	156.99	50.7422	4.38859	49.2561
1	3122991	3123688	698	3123237	177.22	70.6901	5.4006	68.9452
1	3125877	3126600	724	3126195	127.86	29.2466	3.26485	28.0007
1	3130240	3131068	829	3130709	229.01	78.9493	4.69408	77.0804
1	3135129	3136027	899	3135664	212.02	63.322	4.09647	61.6772
1	3136809	3137517	709	3137263	243.58	119.211	6.99108	116.547
1	3139555	3140314	760	3140052	183.69	71.6738	5.31162	69.9147
1	3140841	3141580	740	3141090	186.93	62.8392	4.58367	61.2013
1	3153651	3155271	1621	3154092	183.69	85.6916	6.50879	83.7133
1	3153651	3155271	1621	3154775	231.44	87.3559	5.16528	85.3496
1	3157486	3158955	1470	3157882	281.61	99.6239	4.87257	97.3985
1	3161092	3162579	1488	3161467	195.83	69.5759	4.84235	67.8461
1	3161092	3162579	1488	3162126	241.96	104.484	6.02609	102.16
1	3166495	3167944	1450	3167549	225.77	104.249	6.49534	101.931
1	3172061	3172646	586	3172298	145.66	38.5785	3.6665	37.2319
1	3173477	3174320	844	3173815	287.27	128.202	6.26682	125.288
1	3179801	3180450	650	3180176	212.83	81.0467	5.21525	79.144
1	3183483	3184225	743	3183995	130.28	41.3422	4.23499	39.9651
1	3187630	3188035	406	3187859	101.15	13.8112	2.32165	12.733
1	3189350	3190083	734	3189573	177.22	77.4725	5.98213	75.6266
1	3191719	3192509	791	3192184	200.69	83.5908	5.72649	81.647
1	3194108	3195002	895	3194477	186.93	61.9014	4.51842	60.2761
1	3194108	3195002	895	3194759	189.36	45.0559	3.39925	43.6375
1	3199478	3200206	729	3199930	139.19	54.2361	5.19208	52.7079
1	3201763	3202604	842	3202101	236.29	108.194	6.41332	105.792
1	3205704	3206320	617	3206005	179.65	50.1317	3.86131	48.6538
1	3217965	3218704	740	3218344	200.69	65.8684	4.48194	64.1897
1	3223895	3224536	642	3224315	137.57	29.9358	3.14927	28.6828
1	3226215	3227073	859	3226757	200.69	98.4167	6.95473	96.2141
1	3227605	3228248	644	3227772	92.25	9.57843	2.0272	8.55246
1	3238469	3239454	986	3239117	241.96	102.97	5.92579	100.678
1	3240792	3241523	732	3241093	235.48	90.2643	5.25519	88.2076
1	3244181	3245057	877	3244521	250.86	99.4107	5.47519	97.1886
1	3252283	3254747	2465	3252619	243.58	101.211	5.74986	98.9535
1	3252283	3254747	2465	3252962	242.77	93.4848	5.29927	91.3731
1	3260684	3261585	902	3261048	118.96	30.2356	3.52811	28.9793
1	3260684	3261585	902	3261369	136.76	27.5825	2.99475	26.3548
1	3262851	3263577	727	3263364	116.53	36.8824	4.21187	35.5545
1	3263863	3264915	1053	3264228	275.14	128.053	6.57466	125.148
1	3265930	3266346	417	3266123	90.63	10.394	2.131	9.35725
1	3270296	3272067	1772	3270501	101.96	16.4266	2.57405	15.3184
1	3270296	3272067	1772	3271352	269.47	139.065	7.51308	135.801
1	3273803	3274429	627	3274033	147.28	31.1849	3.08913	29.9189
1	3278046	3278643	598	3278313	137.57	35.1947	3.55302	33.8857
1	3279101	3279728	628	3279358	120.57	19.4877	2.58668	18.3458
1	3295291	3296145	855	3295829	148.09	47.045	4.25965	45.6029
1	3299750	3300573	824	3300249	178.03	60.6667	4.59048	59.0568
1	3302695	3303308	614	3303015	131.09	26.048	2.93542	24.8359
1	3305189	3306210	1022	3305789	251.67	92.5681	5.05336	90.472
1	3310908	3311717	810	3311221	230.63	76.4006	4.54173	74.5712
1	3322851	3323483	633	3323231	229.82	78.9493	4.71059	77.0804
1	3325904	3327308	1405	3326489	231.44	90.2414	5.34585	88.1851
1	3328964	3329864	901	3329293	165.08	49.2655	4.05076	47.797
1	3332246	3333259	1014	3333027	157.8	40.4995	3.5937	39.1321
1	3337309	3338120	812	3337833	152.94	42.2782	3.81826	40.8913
1	3340967	3341686	720	3341423	204.73	61.1067	4.11466	59.4914
1	3346915	3347863	949	3347556	144.85	59.8948	5.60082	58.295
1	3349148	3350072	925	3349355	93.06	25.306	3.61202	24.1018
1	3349148	3350072	925	3349664	124.62	32.4698	3.58915	31.19
1	3352152	3352839	688	3352410	103.58	20.9295	2.94958	19.7721
1	3352152	3352839	688	3352610	114.1	24.9653	3.11082	23.765
1	3354342	3354753	412	3354524	141.61	30.0541	3.1003	28.8002
1	3355540	3356387	848	3355841	237.91	86.2082	4.97732	84.221
1	3359154	3359847	694	3359451	119.76	31.2437	3.59257	29.9773
1	3361277	3361781	505	3361593	105.2	17.4108	2.59022	16.2917
1	3363459	3364446	988	3363862	287.27	116.633	5.62288	114.036
1	3365774	3366195	422	3365985	90.63	8.94423	1.99202	7.92691
1	3367990	3369133	1144	3368536	252.48	111.69	6.18237	109.209
1	3370441	3371379	939	3370855	288.08	129.01	6.28442	126.072
1	3383298	3383988	691	3383702	229.82	109.896	6.7888	107.456
1	3387553	3389358	1806	3388149	252.48	77.1968	4.22462	75.3556
1	3387553	3389358	1806	3388900	212.83	78.2243	5.02693	76.3672
1	3393878	3395078	1201	3394572	256.52	98.021	5.25558	95.8257
1	3396261	3396913	653	3396598	186.12	73.4493	5.34632	71.6641
1	3397311	3398311	1001	3397493	106.01	11.7464	2.0982	10.6931
1	3397311	3398311	1001	3398139	86.59	14.3424	2.57608	13.2578
1	3400939	3401185	247	3401042	89.82	9.56021	2.06417	8.53448
1	3412106	3412893	788	3412625	224.96	86.0201	5.25497	84.0354
1	3418397	3419505	1109	3418702	86.59	16.1067	2.76473	15.0026
1	3418397	3419505	1109	3419160	162.65	44.8244	3.8059	43.4081
1	3426979	3427491	513	3427264	127.05	29.7261	3.28328	28.4754
1	3429613	3430662	1050	3430355	248.43	108.495	6.08369	106.086
1	3431708	3432753	1046	3432024	167.51	51.9273	4.21272	50.427
1	3431708	3432753	1046	3432725	45.32	2.85996	1.57969	1.95123
1	3439658	3440219	562	3439930	186.12	49.0297	3.66904	47.5642
1	3442635	3443890	1256	3442823	104.39	7.02959	1.7277	6.04041
1	3442635	3443890	1256	3443237	149.71	45.9987	4.1673	44.5688
1	3442635	3443890	1256	3443630	163.46	50.822	4.217	49.3349
1	3453191	3453709	519	3453381	111.67	21.6858	2.88904	20.5205
1	3460694	3462463	1770	3461253	168.32	55.486	4.44965	53.9426
1	3460694	3462463	1770	3462006	229.82	87.7772	5.24589	85.7633
1	3465857	3466353	497	3466023	110.86	24.8617	3.1961	23.6624
1	3469902	3470690	789	3470172	174.79	50.7471	3.99527	49.2608
1	3472110	3472634	525	3472386	148.09	34.6649	3.31306	33.3612
1	3474647	3474988	342	3474857	62.31	6.52233	1.97844	5.54079
1	3484682	3486655	1974	3484962	147.28	34.7332	3.3378	33.4287
1	3484682	3486655	1974	3485742	144.85	23.9608	2.65183	22.7712
1	3484682	3486655	1974	3486300	212.02	69.1509	4.43784	67.4271
1	3487545	3488206	662	3487845	242.77	91.5974	5.18652	89.5186
1	3492552	3493807	1256	3493421	293.75	135.509	6.54995	132.369
1	3502693	3503454	762	3503156	142.42	55.6126	5.22831	54.0674
1	3503622	3504378	757	3503936	197.45	77.6971	5.36352	75.848
1	3514166	3514786	621	3514487	171.56	67.8927	5.36685	66.1861
1	3516259	3516964	706	3516682	84.97	5.38254	1.68565	4.42026
1	3517418	3517832	415	3517612	93.06	6.97723	1.77473	5.98892
1	3525173	3526287	1115	3525650	91.44	24.1584	3.54987	22.9667
1	3525173	3526287	1115	3526173	65.55	8.02075	2.14668	7.01662
1	3530551	3531422	872	3530806	94.68	25.8867	3.67417	24.6763
1	3532454	3533349	896	3532995	178.84	77.7338	5.98901	75.8842
1	3535485	3536153	669	3535770	189.36	70.0029	5.00942	68.2671
1	3550022	3550681	660	3550407	242.77	132.938	8.12556	129.881
1	3554071	3554956	886	3554425	258.95	118.949	6.49878	116.295
1	3558396	3559060	665	3558600	120.57	25.1603	3.03935	23.9582
1	3562912	3563913	1002	3563222	239.53	95.1662	5.46659	93.0234
1	3565206	3566034	829	3565518	231.44	99.5349	5.95994	97.3108
1	3569562	3570741	1180	3570231	229.01	85.9128	5.11133	83.9304
1	3577317	3578328	1012	3577554	113.29	36.2791	4.233	34.9587
1	3577317	3578328	1012	3578072	89.82	20.9231	3.2437	19.7658
1	3589618	3590587	970	3589894	144.85	45.9417	4.28973	44.5121
1	3589618	3590587	970	3590371	93.87	24.201	3.51583	23.0085
1	3591892	3592290	399	3592095	110.05	22.9637	3.00147	21.7851
1	3594384	3595137	754	3594910	129.48	47.0474	4.83114	45.6052
1	3596286	3596671	386	3596485	108.44	23.8345	3.12674	22.6461
1	3604209	3605086	878	3604596	228.2	101.695	6.19461	99.4284
1	3606582	3607538	957	3607266	253.29	107.975	5.91364	105.578
1	3609645	3610475	831	3610097	228.2	90.9213	5.45716	88.8535
1	3611771	3613519	1749	3612324	189.36	64.8643	4.64288	63.199
1	3611771	3613519	1749	3612915	218.49	78.7032	4.91469	76.8386
1	3615634	3616200	567	3615986	118.96	35.9983	4.07813	34.6801
1	3622936	3623823	888	3623524	189.36	86.6532	6.34527	84.6592
1	3625821	3626195	375	3626025	121.38	23.018	2.84612	21.839
1	3627676	3628370	695	3627958	161.04	47.5944	4.00958	46.146
1	3636528	3637191	664	3636906	117.34	40.4026	4.54427	39.0361
1	3639812	3640639	828	3640061	219.3	106.657	6.88435	104.287
1	3646725	3647527	803	3647261	139.19	34.068	3.41918	32.7715
1	3648038	3648663	626	3648278	135.95	25.3882	2.85311	24.183
1	3655088	3655603	516	3655384	120.57	23.3904	2.89462	22.2066
1	3657638	3658441	804	3658107	178.03	54.6112	4.16346	53.0781
1	3659179	3659912	734	3659471	224.15	78.8584	4.79052	76.991
1	3664315	3665625	1311	3664632	297.79	120.664	5.63762	117.964
1	3664315	3665625	1311	3665370	118.96	22.4504	2.85609	21.2771
1	3666400	3667220	821	3666593	76.88	8.40777	2.07228	7.39808
1	3666400	3667220	821	3666986	116.53	30.01	3.53851	28.7565
1	3670519	3670957	439	3670738	123	22.3113	2.75559	21.1392
1	3675612	3676027	416	3675821	95.49	16.026	2.60779	14.9226
1	3676722	3677670	949	3677076	241.15	98.7067	5.63135	96.4978
1	3681779	3682928	1150	3682309	271.9	114.289	5.86274	111.748
1	3684607	3685587	981	3685046	277.56	107.689	5.35698	105.298
1	3702602	3703712	1111	3702963	256.52	103.772	5.5891	101.463
1	3708883	3709540	658	3709282	139.19	32.1944	3.27752	30.9172
1	3713154	3713606	453	3713377	103.58	24.223	3.26814	23.0303
1	3715091	3715701	611	3715349	221.73	108.365	6.96021	105.959
1	3718743	3719515	773	3719196	173.17	38.6452	3.22544	37.2979
1	3722852	3723656	805	3723149	105.2	18.9161	2.72305	17.7803
1	3728814	3729540	727	3729164	163.46	58.7154	4.83714	57.1314
1	3733209	3734006	798	3733400	74.45	12.7066	2.58786	11.6414
1	3733209	3734006	798	3733781	59.88	6.38212	2.01328	5.40323
1	3740787	3741047	261	3740911	57.45	7.21424	2.14566	6.22164
1	3744862	3745561	700	3745268	189.36	61.7011	4.42693	60.0783
1	3745740	3746367	628	3745990	165.08	49.751	4.08584	48.2771
1	3753246	3754032	787	3753548	151.32	65.3203	5.84942	63.6492
1	3756393	3757039	647	3756684	182.88	49.131	3.75274	47.6646
1	3760074	3760311	238	3760218	76.07	9.75851	2.20191	8.73046
1	3760582	3761287	706	3760880	182.07	57.1565	4.25756	55.5918
1	3767602	3768319	718	3768056	200.69	70.7381	4.80207	68.9913
1	3777346	3778318	973	3777553	112.48	20.5009	2.76785	19.3479
1	3777346	3778318	973	3778069	190.98	78.4805	5.64637	76.6187
1	3778819	3779536	718	3779223	164.27	50.03	4.1318	48.5532
1	3786152	3786961	810	3786467	118.96	25.0905	3.07579	23.8891
1	3790022	3790817	796	3790476	124.62	28.1498	3.22103	26.9152
1	3793124	3794182	1059	3793713	187.74	67.6609	4.89927	65.9577
1	3797938	3798439	502	3798179	78.49	9.70384	2.18392	8.67675
1	3802506	3804137	1632	3803332	147.28	47.8906	4.36113	46.4388
1	3802506	3804137	1632	3803731	156.18	59.0987	5.07032	57.5094
1	3807106	3807924	819	3807359	177.22	55.3195	4.23687	53.7784
1	3810408	3811143	736	3810770	112.48	26.8981	3.33378	25.678
1	3819682	3820619	938	3819822	74.45	6.91764	1.91164	5.93013
1	3819682	3820619	938	3820360	99.53	10.4153	2.05172	9.37825
1	3822051	3823033	983	3822708	275.14	116.423	5.87522	113.833
1	3828027	3828971	945	3828287	97.92	15.4501	2.5363	14.3531
1	3828027	3828971	945	3828832	84.16	10.5528	2.19709	9.51447
1	3832568	3833490	923	3832849	241.96	87.2653	4.95831	85.261
1	3836729	3837590	862	3837270	230.63	92.4219	5.51496	90.3287
1	3837862	3838397	536	3838074	130.28	22.3362	2.67928	21.1639
1	3841403	3841923	521	3841726	82.54	11.4071	2.32057	10.3581
1	3846452	3846896	445	3846664	123.81	25.6176	3.03529	24.4104
1	3847195	3848018	824	3847501	283.23	118.322	5.80057	115.681
1	3849341	3850037	697	3849725	142.42	45.9932	4.33355	44.5635
1	3860214	3860476	263	3860334	65.55	6.55661	1.95726	5.57446
1	3860862	3861310	449	3861059	91.44	11.275	2.201	10.2271
1	3862422	3863010	589	3862672	124.62	44.5747	4.75524	43.1608
1	3866148	3867025	878	3866719	239.53	105.89	6.16743	103.537
1	3874519	3875031	513	3874815	92.25	21.5676	3.22459	20.4034
1	3876882	3877194	313	3877019	118.15	14.324	2.20642	13.2398
1	3878738	3879025	288	3878907	93.87	7.72861	1.86019	6.72866
1	3879708	3880375	668	3880153	140	47.2572	4.54824	45.813
1	3881783	3882375	593	3882045	110.05	16.0614	2.41422	14.9576
1	3888843	3889146	304	3889015	92.25	9.11637	1.98407	8.0965
1	3889973	3890290	318	3890169	91.44	5.48763	1.65075	4.52292
1	3895948	3897012	1065	3896609	218.49	74.748	4.67	72.9431
1	3902110	3903500	1391	3902454	88.21	11.8843	2.28731	10.8294
1	3902110	3903500	1391	3902944	71.21	4.47636	1.64117	3.53066
1	3902110	3903500	1391	3903286	80.92	9.03724	2.10057	8.01888
1	3913586	3914461	876	3914092	266.23	125.589	6.68085	122.756
1	3914774	3915882	1109	3915054	267.85	156.585	8.96175	152.617
1	3914774	3915882	1109	3915500	136.76	52.0498	5.10217	50.5485
1	3920495	3921158	664	3920832	140	54.3125	5.2298	52.783
1	3930314	3931426	1113	3930603	130.28	25.5693	2.91744	24.3625
1	3930314	3931426	1113	3931277	82.54	9.71902	2.14207	8.69167
1	3938500	3939386	887	3938889	164.27	68.3569	5.63684	66.6446
1	3945747	3946543	797	3946102	248.43	99.9167	5.54292	97.6856
1	3948661	3949446	786	3949066	190.98	56.5389	4.0846	54.982
1	3951370	3951997	628	3951618	163.46	41.7952	3.57528	40.4128
1	3965796	3966846	1051	3965878	76.07	5.3727	1.7126	4.41085
1	3965796	3966846	1051	3966518	187.74	66.8371	4.83948	65.1451
1	3967448	3968210	763	3967743	173.17	77.7412	6.15855	75.8915
1	3971204	3971877	674	3971596	178.84	60.6667	4.61123	59.0568
1	3972838	3973318	481	3973086	153.75	58.6003	5.14147	57.0178
1	3978545	3979253	709	3978942	148.09	40.3191	3.72719	38.9537
1	3981234	3982089	856	3981586	230.63	64.9657	3.9259	63.2996
1	3986585	3987307	723	3986980	215.25	69.5904	4.41333	67.8604
1	3992366	3993573	1208	3992897	173.17	68.4526	5.33882	66.739
1	3992366	3993573	1208	3993319	186.93	79.6567	5.87282	77.7765
1	3995419	3996066	648	3995679	110.05	30.3504	3.69836	29.0927
1	3999251	3999624	374	3999412	93.87	10.3938	2.10822	9.35717
1	4001365	4002982	1618	4001973	228.2	97.1823	5.87694	95.0032
1	4003749	4004553	805	4004072	250.05	99.4107	5.4576	97.1886
1	4009630	4010447	818	4010102	253.29	95.8389	5.18952	93.6836
1	4010769	4011331	563	4011014	129.48	40.8448	4.22235	39.4736
1	4014064	4015605	1542	4014510	133.52	27.9235	3.05731	26.692
1	4014064	4015605	1542	4015087	257.33	118.127	6.45832	115.492
1	4019521	4020965	1445	4019689	72.83	6.94482	1.94289	5.95678
1	4019521	4020965	1445	4020617	161.84	55.6547	4.6527	54.1089
1	4028667	4029434	768	4028915	229.82	123.885	7.93629	121.101
1	4033259	4034116	858	4033824	248.43	132.168	7.79472	129.137
1	4038307	4038794	488	4038604	104.39	24.8423	3.30209	23.6432
1	4043401	4043957	557	4043704	85.78	19.8992	3.22157	18.7531
1	4053232	4053874	643	4053640	216.87	78.454	4.95163	76.593
1	4058197	4058600	404	4058394	84.16	20.291	3.2702	19.14
1	4062596	4063383	788	4063063	251.67	106.413	5.876	104.05
1	4064877	4065334	458	4065050	97.92	12.3241	2.24809	11.2635
1	4065804	4066400	597	4066156	142.42	44.6573	4.21833	43.2423
1	4072729	4073499	771	4073011	258.14	135.146	7.62182	132.014
1	4076325	4077016	692	4076680	246.81	96.4337	5.38723	94.2683
1	4084426	4084892	467	4084672	106.01	12.2582	2.14016	11.1984
1	4089976	4090649	674	4090385	193.4	92.4678	6.70359	90.3734
1	4095600	4095948	349	4095715	76.88	5.04337	1.69296	4.08723
1	4105255	4106772	1518	4105661	110.05	34.4185	4.11922	33.118
1	4105255	4106772	1518	4106428	211.21	60.0222	3.92976	58.4208
1	4116675	4117454	780	4117194	67.97	11.9675	2.6487	10.9108
1	4118583	4119107	525	4118827	138.38	18.8247	2.36232	17.6899
1	4121301	4122142	842	4121580	250.86	119.845	6.807	117.165
1	4126027	4126706	680	4126321	193.4	54.3804	3.88808	52.8502
1	4137534	4138164	631	4137870	165.08	40.6548	3.46003	39.2862
1	4140311	4141099	789	4140518	93.06	20.0519	3.03421	18.9041
1	4144971	4145632	662	4145220	106.01	27.1155	3.47086	25.8921
1	4144971	4145632	662	4145442	101.15	18.2292	2.71827	17.1009
1	4147982	4148749	768	4148234	231.44	93.175	5.53423	91.0685
1	4153597	4154657	1061	4153871	214.44	84.4386	5.3861	82.4814
1	4153597	4154657	1061	4154382	62.31	9.84441	2.43117	8.81516
1	4157682	4158841	1160	4157963	194.21	71.7654	5.00547	70.0045
1	4159102	4160208	1107	4159612	250.86	128.033	7.40761	125.129
1	4172016	4173103	1088	4172339	285.66	135.041	6.73913	131.914
1	4176455	4177615	1161	4177209	152.94	45.895	4.09641	44.4665
1	4181917	4182592	676	4182231	137.57	37.575	3.74507	36.2398
1	4185487	4186175	689	4185903	193.4	65.0841	4.57034	63.416
1	4187185	4188102	918	4187746	288.08	122.207	5.89965	119.468
1	4189635	4190182	548	4189928	97.92	12.8988	2.30037	11.8311
1	4194681	4196207	1527	4195400	263.81	103.171	5.40421	100.876
1	4197038	4197748	711	4197178	57.45	5.85907	1.94849	4.88827
1	4197038	4197748	711	4197624	64.74	4.05823	1.64344	3.12152
1	4198410	4199102	693	4198778	159.42	54.2999	4.58334	52.771
1	4201025	4201702	678	4201324	233.06	70.881	4.17957	69.1327
1	4208102	4208996	895	4208726	151.32	33.2117	3.17343	31.9231
1	4215593	4217120	1528	4216431	254.9	90.3723	4.87921	88.3147
1	4220138	4220857	720	4220393	210.4	87.5228	5.71345	85.5135
1	4221888	4222508	621	4222069	103.58	28.7483	3.73502	27.508
1	4223001	4223721	721	4223299	189.36	84.2874	6.14058	82.3316
1	4227281	4227894	614	4227555	78.49	11.0923	2.33808	10.047
1	4237813	4238693	881	4238425	178.84	44.5057	3.52624	43.0934
1	4241678	4242507	830	4242087	224.15	89.9238	5.49157	87.8737
1	4242664	4242953	290	4242827	83.35	13.0583	2.47796	11.9891
1	4244314	4245240	927	4244621	221.73	83.8378	5.17969	81.8904
1	4247360	4248393	1034	4247947	165.08	48.1452	3.97058	46.6904
1	4250911	4251616	706	4251195	154.56	53.8624	4.68694	52.3391
1	4260727	4261281	555	4260930	95.49	13.3416	2.35337	12.2689
1	4263566	4265058	1493	4263861	155.37	58.3792	5.04421	56.7994
1	4263566	4265058	1493	4264687	271.09	105.198	5.33509	102.86
1	4268108	4268956	849	4268693	204.73	73.5234	4.89841	71.7372
1	4270199	4270880	682	4270617	170.75	49.6371	3.99409	48.1643
1	4274574	4275231	658	4274899	270.28	119.187	6.16546	116.523
1	4282870	4283566	697	4283284	157.8	56.0899	4.79811	54.5389
1	4290334	4290859	526	4290600	175.6	45.107	3.60411	43.6877
1	4296395	4297124	730	4296897	143.23	38.627	3.69826	37.2799
1	4298796	4299467	672	4299113	141.61	47.0144	4.45668	45.5729
1	4304986	4306515	1530	4305490	274.33	120.088	6.11836	117.401
1	4304986	4306515	1530	4306162	136.76	34.9072	3.55414	33.6011
1	4322098	4323037	940	4322711	203.92	59.1261	4.01812	57.5365
1	4325643	4326319	677	4326038	154.56	63.1261	5.52349	61.4839
1	4327471	4328523	1053	4328154	215.25	91.3954	5.84468	89.3202
1	4334572	4335319	748	4334855	234.67	89.5344	5.23721	87.4908
1	4347821	4348358	538	4348178	109.24	29.3393	3.62863	28.0927
1	4348510	4349682	1173	4348991	319.64	160.228	7.28734	156.09
1	4351167	4351714	548	4351417	136.76	44.8991	4.41087	43.4821
1	4353816	4354529	714	4354081	199.07	85.8807	5.91849	83.8997
1	4357117	4358254	1138	4357975	133.52	35.2552	3.63572	33.9452
1	4360700	4361314	615	4361068	130.28	45.5378	4.63819	44.1134
1	4364381	4365415	1035	4365062	222.54	90.4447	5.5884	88.3857
1	4367321	4368009	689	4367645	251.67	94.3926	5.15649	92.2645
1	4369689	4371342	1654	4370552	270.28	129.104	6.79219	126.162
1	4374106	4375185	1080	4374832	245.19	86.5981	4.82734	84.6051
1	4375459	4376314	856	4375781	209.59	93.3945	6.19378	91.2841
1	4378992	4379384	393	4379187	106.82	14.5061	2.34385	13.4197
1	4380667	4381657	991	4381227	295.37	132.314	6.30566	129.274
1	4384432	4386266	1835	4385235	245.19	78.5758	4.39633	76.7125
1	4392681	4394369	1689	4393452	206.35	76.4993	5.0426	74.6686
1	4392681	4394369	1689	4393864	235.48	83.0743	4.8262	81.1395
1	4395099	4396325	1227	4395949	259.76	100.218	5.32164	97.981
1	4396647	4396915	269	4396740	54.22	2.71459	1.49238	1.80905
1	4397326	4398191	866	4397764	157.8	45.462	3.95257	44.0384
1	4404532	4405584	1053	4405264	212.83	79.1944	5.09108	77.3214
1	4416324	4417094	771	4416739	212.83	67.6351	4.36378	65.9321
1	4419871	4420226	356	4420055	86.59	12.3339	2.36721	11.2731
1	4423596	4424556	961	4423971	268.66	119.905	6.2712	117.223
1	4429810	4430369	560	4430015	144.04	39.2096	3.71901	37.856
1	4433675	4434948	1274	4434008	231.44	72.4924	4.3044	70.7208
1	4433675	4434948	1274	4434561	132.71	41.9766	4.2524	40.5923
1	4438663	4439469	807	4439090	123.81	37.7471	4.10487	36.4102
1	4442217	4443759	1543	4443278	275.94	118.455	6.01061	115.812
1	4446598	4448197	1600	4447087	184.5	63.9776	4.70008	62.3246
1	4446598	4448197	1600	4447746	190.98	67.2125	4.79941	65.5152
1	4452248	4452844	597	4452491	142.42	44.0224	4.16429	42.6154
1	4459159	4460685	1527	4459565	229.82	93.7051	5.62973	91.5881
1	4459159	4460685	1527	4460416	82.54	17.4821	2.99893	16.3622
1	4461829	4462859	1031	4462159	245.19	110.732	6.31267	108.273
1	4464081	4464819	739	4464298	101.96	7.65301	1.80635	6.65422
1	4465026	4465283	258	4465195	79.3	6.9234	1.86753	5.93573
1	4467312	4468824	1513	4467563	146.47	41.6559	3.88077	40.2756
1	4467312	4468824	1513	4467837	145.66	42.2192	3.95225	40.8329
1	4467312	4468824	1513	4468463	120.57	18.7862	2.53279	17.6519
1	4472416	4473228	813	4472946	169.94	65.5033	5.2396	63.83
1	4478125	4478603	479	4478322	109.24	31.6095	3.85947	30.3388
1	4480748	4481422	675	4480985	193.4	80.783	5.71777	78.8848
1	4484526	4485414	889	4484903	237.1	95.1805	5.50601	93.0376
1	4491667	4492592	926	4492183	216.87	64.4297	4.11078	62.7703
1	4494971	4495901	931	4495324	218.49	83.5331	5.22595	81.59
1	4498831	4499723	893	4499082	165.08	76.5829	6.37769	74.7506
1	4502669	4503564	896	4502967	91.44	24.1584	3.54987	22.9667
1	4502669	4503564	896	4503311	100.34	29.4638	3.8917	28.2158
1	4512689	4513937	1249	4513533	194.21	68.2846	4.7613	66.5731
1	4515524	4516391	868	4515822	194.21	66.625	4.64794	64.9361
1	4525448	4526066	619	4525829	169.13	54.6917	4.36224	53.1575
1	4529014	4530121	1108	4529746	278.37	118.768	5.94409	116.117
1	4542313	4543539	1227	4542653	216.06	90.0257	5.71217	87.9734
1	4542313	4543539	1227	4542993	222.54	84.5484	5.19755	82.5885
1	4544908	4545682	775	4545182	155.37	60.2451	5.21236	58.6409
1	4547619	4548621	1003	4548322	193.4	67.5961	4.74156	65.8939
1	4557429	4557675	247	4557540	54.22	4.9574	1.8406	4.00274
1	4567196	4568331	1136	4567466	160.23	59.0175	4.94194	57.43
1	4567196	4568331	1136	4568124	98.73	27.8636	3.78515	26.6325
1	4575843	4576691	849	4576388	237.91	104.29	6.12593	101.971
1	4577157	4577836	680	4577500	224.15	82.3382	5.00343	80.4146
1	4588173	4588546	374	4588402	85.78	11.3499	2.28362	10.3013
1	4589719	4590450	732	4590250	150.52	36.8127	3.44353	35.4867
1	4592831	4593628	798	4593115	107.63	22.3957	3.0174	21.223
1	4592831	4593628	798	4593410	146.47	52.0311	4.75707	50.5297
1	4601243	4601821	579	4601524	110.86	22.9637	3.02334	21.7851
1	4608562	4610642	2081	4609512	190.98	68.9357	4.92247	67.2155
1	4608562	4610642	2081	4609870	195.02	72.4784	5.02622	70.7071
1	4608562	4610642	2081	4610309	203.11	78.2609	5.23371	76.4028
1	4614269	4615197	929	4614902	238.72	81.7886	4.7004	79.8741
1	4615900	4616724	825	4616125	110.05	20.3907	2.77636	19.2386
1	4641392	4642090	699	4641774	143.23	53.7385	5.00383	52.2167
1	4642503	4642767	265	4642641	59.88	8.07578	2.25491	7.07092
1	4643689	4644383	695	4644054	107.63	32.4787	4.02321	31.1988
1	4646388	4646932	545	4646679	134.33	52.3988	5.19685	50.8928
1	4650883	4651171	289	4650968	54.22	3.86163	1.67327	2.92896
1	4662811	4663141	331	4662973	85.78	20.8288	3.33235	19.6725
1	4672306	4673121	816	4672797	213.63	79.9125	5.11035	78.0284
1	4678925	4679881	957	4679164	129.48	35.9608	3.78058	34.643
1	4678925	4679881	957	4679640	186.12	90.7564	6.83303	88.6928
1	4688383	4688746	364	4688527	91.44	7.17501	1.81259	6.18297
1	4693297	4694029	733	4693559	210.4	69.3784	4.49782	67.651
1	4695172	4695968	797	4695338	69.59	10.5126	2.40768	9.4745
1	4695172	4695968	797	4695807	46.13	4.24023	1.80967	3.29892
1	4704157	4704622	466	4704385	119.76	9.9497	1.88695	8.91894
1	4709956	4710673	718	4710281	106.01	33.1939	4.10922	31.9055
1	4713747	4714682	936	4714243	216.06	81.5214	5.1315	79.6115
1	4717517	4718145	629	4717703	72.83	11.2761	2.461	10.2281
1	4721621	4722448	828	4721974	203.92	69.4675	4.65736	67.739
1	4724548	4725139	592	4724796	153.75	55.3318	4.84873	53.7904
1	4726779	4727316	538	4727017	111.67	9.67189	1.90971	8.64503
1	4733187	4733838	652	4733606	162.65	56.7541	4.70973	55.1946
1	4734003	4734655	653	4734416	148.09	47.4178	4.29054	45.9714
1	4735532	4736225	694	4735776	153.75	55.1865	4.83601	53.6465
1	4740072	4740652	581	4740222	83.35	8.11635	1.96163	7.11092
1	4740072	4740652	581	4740630	52.6	2.81593	1.53141	1.90817
1	4746278	4746943	666	4746676	119.76	19.7824	2.62532	18.6373
1	4748024	4748703	680	4748482	97.92	17.9123	2.77137	16.7876
1	4748932	4750351	1420	4749185	164.27	61.189	5.00825	59.5726
1	4748932	4750351	1420	4749733	110.05	29.1797	3.58239	27.9345
1	4754472	4756661	2190	4755183	249.24	104.858	5.81954	102.528
1	4754472	4756661	2190	4756099	200.69	61.4053	4.20181	59.7862
1	4759072	4759849	778	4759223	97.92	15.4501	2.5363	14.3531
1	4759072	4759849	778	4759654	81.73	14.4821	2.67933	13.3961
1	4761048	4762325	1278	4761344	258.14	141.313	8.09818	137.973
1	4761048	4762325	1278	4762126	74.45	12.232	2.5305	11.1727
1	4765715	4766796	1082	4765972	131.9	38.3825	3.95922	37.0392
1	4773587	4773999	413	4773734	110.86	23.0805	3.03383	21.9002
1	4776477	4777330	854	4776840	242.77	81.2511	4.59937	79.3455
1	4781672	4781907	236	4781783	58.26	4.19828	1.69326	3.25888
1	4788518	4789128	611	4788778	165.08	60.1173	4.88474	58.5151
1	4794745	4795485	741	4795032	196.64	83.1056	5.81297	81.1703
1	4797378	4798396	1019	4797802	257.33	125.509	6.96164	122.68
1	4801064	4801895	832	4801553	247.62	131.263	7.76944	128.259
1	4802742	4803581	840	4803081	258.95	105.447	5.65111	103.103
1	4806507	4807569	1063	4807189	279.99	124.093	6.24424	121.299
1	4810455	4811206	752	4810745	130.28	38.5305	3.97833	37.1844
1	4811833	4812419	587	4812065	119.76	19.7824	2.62532	18.6373
1	4817174	4818066	893	4817704	218.49	52.175	3.42953	50.672
1	4819733	4820529	797	4820274	165.89	58.3961	4.7683	56.816
1	4826857	4827481	625	4827262	195.02	78.3281	5.45598	76.4691
1	4828175	4828452	278	4828328	61.5	3.96586	1.64476	3.03069
1	4836893	4837586	694	4837025	56.65	5.99954	1.98778	5.02672
1	4836893	4837586	694	4837372	86.59	21.3716	3.36342	20.2094
1	4838860	4839686	827	4839379	263.81	130.967	7.15693	127.969
1	4839859	4840497	639	4840102	184.5	44.4963	3.43523	43.0843
1	4845459	4845796	338	4845632	93.06	23.0696	3.35931	21.8893
1	4847168	4847688	521	4847413	113.29	32.4279	3.8363	31.149
1	4850467	4850866	400	4850565	76.07	3.38388	1.48206	2.46192
1	4850467	4850866	400	4850680	74.45	2.79868	1.42356	1.89125
1	4850467	4850866	400	4850724	73.64	2.25076	1.35708	1.35829
1	4854440	4855262	823	4854848	255.71	86.79	4.66753	84.7935
1	4855528	4856188	661	4855763	119.76	34.4763	3.89564	33.1751
1	4857388	4857787	400	4857500	47.74	3.11951	1.6248	2.2044
1	4861205	4862107	903	4861691	259.76	118.193	6.41508	115.556
1	4872955	4873429	475	4873259	65.55	7.50376	2.07959	6.50741
1	4876402	4877273	872	4876988	217.68	122.592	8.39757	119.839
1	4877686	4879008	1323	4878140	149.71	36.266	3.42514	34.9461
1	4877686	4879008	1323	4878616	133.52	28.8632	3.12841	27.6214
1	4881253	4882015	763	4881723	203.11	93.2767	6.37859	91.1684
1	4884187	4885669	1483	4884593	135.14	35.2205	3.58263	33.9109
1	4884187	4885669	1483	4885241	113.29	20.9578	2.78759	19.8
1	4888179	4888970	792	4888594	158.61	48.6687	4.1686	47.2079
1	4890916	4892045	1130	4891482	212.02	95.8191	6.26518	93.6642
1	4897367	4897902	536	4897563	114.1	30.2881	3.59689	29.031
1	4899083	4899978	896	4899419	280.8	106.079	5.21852	103.722
1	4908810	4909107	298	4908942	55.03	3.47487	1.60077	2.55062
1	4912344	4913220	877	4912940	202.31	79.45	5.35015	77.5735
1	4915671	4916440	770	4915908	93.06	23.6945	3.42886	22.5075
1	4915671	4916440	770	4916279	86.59	11.7247	2.30491	10.6715
1	4920795	4921602	808	4921288	119.76	35.1374	3.9595	33.8296
1	4924416	4924743	328	4924594	56.65	3.70897	1.64702	2.77935
1	4927984	4928683	700	4928417	196.64	69.6683	4.82051	67.9369
1	4930249	4930956	708	4930701	257.33	96.8737	5.16665	94.6995
1	4934310	4935959	1650	4934449	71.21	10.8714	2.40705	9.82884
1	4934310	4935959	1650	4935171	238.72	101.912	5.93191	99.6416
1	4934310	4935959	1650	4935675	234.67	85.8618	5.01435	83.8808
1	4939232	4940114	883	4939489	127.05	25.0016	2.91018	23.8009
1	4946911	4947652	742	4947376	246	143.45	8.82156	140.029
1	4951692	4952928	1237	4952546	214.44	59.2472	3.84721	57.656
1	4954041	4954902	862	4954318	211.21	86.2025	5.58439	84.2158
1	4958571	4959401	831	4959018	271.09	103.291	5.23249	100.993
1	4963462	4964353	892	4964087	193.4	71.0546	4.98472	69.304
1	4969296	4970091	796	4969690	80.92	8.92165	2.08815	7.90458
1	4973151	4973728	578	4973469	138.38	27.6649	2.96547	26.4355
1	4980603	4981502	900	4980903	191.79	79.2458	5.67017	77.372
1	4983521	4984331	811	4983889	176.41	50.6391	3.94245	49.1544
1	4990003	4990874	872	4990167	72.83	12.6914	2.63679	11.6264
1	4990003	4990874	872	4990656	116.53	28.0347	3.35794	26.8019
1	4991595	4992224	630	4991883	108.44	10.0488	1.95421	9.01722
1	5000011	5000697	687	5000429	213.63	81.7755	5.23499	79.8615
1	5003006	5003481	476	5003282	110.05	30.3849	3.70181	29.1268
1	5013850	5014526	677	5014269	167.51	59.7825	4.81454	58.1844
1	5015944	5016680	737	5016391	200.69	69.0662	4.6904	67.3432
1	5023370	5024308	939	5023724	152.13	52.8108	4.64042	51.3
1	5027635	5028421	787	5027889	180.46	57.3421	4.32039	55.7748
1	5027635	5028421	787	5028110	185.31	64.6626	4.72058	63.0003
1	5035769	5036562	794	5036320	183.69	67.529	4.99171	65.828
1	5037570	5038415	846	5037834	257.33	149.948	8.86072	146.27
1	5040772	5041412	641	5041057	173.98	55.7908	4.37457	54.2433
1	5042538	5043883	1346	5043095	166.7	62.4469	5.06707	60.814
1	5046332	5046770	439	5046563	102.77	14.1934	2.35844	13.1114
1	5047967	5048529	563	5048221	194.21	52.4557	3.7541	50.9493
1	5054393	5055226	834	5054923	162.65	59.7657	4.9592	58.1679
1	5058719	5059122	404	5058905	75.26	15.6835	2.92837	14.5838
1	5059388	5059735	348	5059555	58.26	8.26559	2.2758	7.25767
1	5063962	5065128	1167	5064535	267.85	116.792	6.11028	114.19
1	5067308	5068560	1253	5068180	151.32	65.3203	5.84942	63.6492
1	5076367	5077806	1440	5077026	300.22	131.682	6.14738	128.661
1	5076367	5077806	1440	5077546	204.73	80.3699	5.37331	78.4784
1	5081365	5082545	1181	5081910	169.94	41.7531	3.4885	40.3721
1	5081365	5082545	1181	5082275	223.35	94.8317	5.85942	92.6953
1	5088152	5088885	734	5088563	114.1	37.3404	4.307	36.0086
1	5090958	5091416	459	5091164	115.72	33.3637	3.89063	32.074
1	5097505	5097997	493	5097769	100.34	14.038	2.35683	12.9575
1	5103767	5104763	997	5104392	307.5	142.083	6.56113	138.713
1	5106131	5106868	738	5106554	142.42	33.5523	3.33542	32.2609
1	5110781	5111689	909	5111375	233.87	101.113	6.02218	98.8577
1	5114703	5115514	812	5115158	195.83	59.6675	4.18791	58.0711
1	5122717	5123592	876	5123209	212.83	76.553	4.91779	74.7213
1	5124864	5125233	370	5125065	64.74	3.76286	1.60336	2.83248
1	5137033	5137769	737	5137401	242.77	108.303	6.25043	105.898
1	5138531	5139426	896	5138878	272.71	111.975	5.70225	109.488
1	5142851	5143759	909	5143412	199.88	85.4479	5.90817	83.4735
1	5149285	5151090	1806	5149931	279.18	132.422	6.73643	129.38
1	5152725	5153042	318	5152883	68.78	6.59752	1.93844	5.61489
1	5164303	5165143	841	5164756	270.28	98.9013	5.02371	96.69
1	5166087	5166775	689	5166481	224.15	100.812	6.25429	98.5618
1	5167524	5168208	685	5167958	182.07	55.7176	4.1608	54.1709
1	5168602	5170568	1967	5168904	221.73	96.3965	6.04054	94.2331
1	5168602	5170568	1967	5169466	215.25	77.7505	4.91484	75.9004
1	5168602	5170568	1967	5170375	84.16	15.7609	2.74955	14.6604
1	5171281	5171638	358	5171445	94.68	16.3324	2.65775	15.2251
1	5175505	5176261	757	5176001	209.59	75.2862	4.89741	73.4742
1	5177534	5178640	1107	5177951	232.25	85.2501	5.01089	83.2783
1	5186122	5186999	878	5186715	266.23	142.366	7.85983	138.982
1	5187598	5188357	760	5187909	156.18	36.8447	3.34425	35.5175
1	5193434	5194274	841	5193921	255.71	82.0753	4.42611	80.1573
1	5199145	5200237	1093	5199685	210.4	51.0724	3.46554	49.5825
1	5202825	5203395	571	5203070	138.38	43.4468	4.2143	42.0463
1	5204641	5205556	916	5205013	127.05	21.7737	2.66766	20.6075
1	5208757	5209978	1222	5209430	276.75	106.952	5.34142	104.576
1	5211245	5212245	1001	5211859	255.71	77.6689	4.20843	75.8204
1	5219314	5220204	891	5219939	233.87	69.4818	4.12044	67.7526
1	5220587	5221434	848	5220894	162.65	37.9558	3.33987	36.6163
1	5223647	5224122	476	5223937	119.76	26.4323	3.16779	25.2166
1	5224346	5225505	1160	5224639	221.73	93.3773	5.82433	91.2671
1	5224346	5225505	1160	5224976	176.41	54.7742	4.22406	53.2391
1	5227219	5228013	795	5227679	227.39	80.9396	4.85939	79.0392
1	5230243	5231098	856	5230809	258.14	109.696	5.88959	107.261
1	5235937	5236557	621	5236309	101.96	8.02563	1.83861	7.02146
1	5237984	5238741	758	5238252	125.43	38.1761	4.07895	36.8342
1	5240654	5241570	917	5241169	214.44	92.8153	5.98455	90.7142
1	5242286	5244404	2119	5243010	288.08	104.53	4.98419	102.206
1	5242286	5244404	2119	5243748	257.33	115.722	6.3008	113.147
1	5248929	5249502	574	5249238	185.31	74.6885	5.47976	72.8843
1	5249788	5250533	746	5250072	151.32	35.2217	3.3114	33.912
1	5251404	5252119	716	5251884	180.46	58.8519	4.42577	57.2663
1	5252272	5253176	905	5252602	212.02	69.1509	4.43784	67.4271
1	5262901	5265014	2114	5263282	80.92	4.46395	1.60632	3.51858
1	5262901	5265014	2114	5264043	213.63	81.7755	5.23499	79.8615
1	5262901	5265014	2114	5264650	188.55	79.6042	5.78916	77.7248
1	5267565	5268444	880	5268006	138.38	30.4467	3.16766	29.188
1	5269223	5269789	567	5269477	97.92	7.68543	1.83178	6.68607
1	5271345	5272035	691	5271775	127.05	19.621	2.51074	18.4778
1	5272910	5273211	302	5273048	72.02	5.03834	1.69816	4.08251
1	5273728	5274094	367	5273954	94.68	8.84549	1.95263	7.82972
1	5274451	5274818	368	5274565	69.59	3.47586	1.53463	2.55155
1	5276767	5277618	852	5277109	156.99	33.8281	3.15978	32.5337
1	5279154	5279919	766	5279503	164.27	63.7737	5.22861	62.1232
1	5280764	5281074	311	5280933	65.55	5.7137	1.84853	4.74556
1	5284074	5284514	441	5284278	135.14	40.2578	4.00412	38.8929
1	5286997	5287693	697	5287262	193.4	69.2977	4.8601	67.5715
1	5294592	5295419	828	5294881	198.26	71.0608	4.85999	69.3099
1	5295852	5296945	1094	5296576	235.48	76.5984	4.46196	74.766
1	5297931	5299842	1912	5298069	88.21	7.10812	1.82051	6.11806
1	5297931	5299842	1912	5298414	72.83	7.39021	1.99541	6.39502
1	5297931	5299842	1912	5299387	99.53	13.0592	2.28487	11.9899
1	5302717	5303427	711	5303199	155.37	48.6118	4.22623	47.1514
1	5304371	5305071	701	5304551	140	35.1773	3.52489	33.8686
1	5304371	5305071	701	5304859	94.68	13.9156	2.42422	12.8365
1	5308876	5309559	684	5309195	243.58	88.4214	4.97672	86.3974
1	5315509	5316224	716	5315830	173.98	69.7159	5.47047	67.9838
1	5317993	5318862	870	5318220	128.67	33.5765	3.60184	32.2846
1	5317993	5318862	870	5318687	84.16	13.3096	2.48451	12.2376
1	5322780	5323856	1077	5323397	239.53	85.8611	4.90877	83.8804
1	5326215	5327475	1261	5326677	296.98	164.623	8.34878	160.231
1	5328986	5329726	741	5329373	202.31	70.4337	4.72804	68.6918
1	5332218	5333105	888	5332614	195.02	78.1839	5.44507	76.3269
1	5340609	5342080	1472	5341496	275.94	89.0783	4.46685	87.0427
1	5345535	5346021	487	5345834	135.14	27.9952	3.02534	26.7631
1	5362043	5362580	538	5362322	103.58	12.8156	2.22512	11.7493
1	5381089	5381826	738	5381368	165.08	58.3961	4.74518	56.816
1	5390002	5391102	1101	5390440	284.04	143.686	7.30864	140.258
1	5398960	5401703	2744	5399797	306.7	131.92	6.03324	128.893
1	5398960	5401703	2744	5400400	216.06	71.7986	4.52213	70.0367
1	5398960	5401703	2744	5400879	181.27	65.1	4.85007	63.4318
1	5403185	5403847	663	5403575	216.06	75.0331	4.71875	73.2242
1	5404352	5405415	1064	5404715	296.18	96.7458	4.50266	94.5746
1	5405994	5406756	763	5406334	229.82	84.1	5.01781	82.1479
1	5409232	5410056	825	5409727	279.99	142.136	7.3945	138.763
1	5410887	5411804	918	5411125	165.89	59.9234	4.8926	58.3235
1	5419914	5420959	1046	5420251	126.24	43.094	4.52163	41.6973
1	5425700	5426341	642	5425975	207.97	68.952	4.54283	67.231
1	5435832	5436594	763	5436320	160.23	43.6474	3.74944	42.2448
1	5442718	5443694	977	5443375	300.22	111.269	5.10545	108.798
1	5444377	5445541	1165	5444759	276.75	121.686	6.17231	118.957
1	5446300	5447839	1540	5447091	313.17	165.776	7.80149	161.314
1	5446300	5447839	1540	5447540	279.99	137.718	7.09824	134.503
1	5448127	5450059	1933	5448664	279.18	96.5534	4.74884	94.3871
1	5448127	5450059	1933	5449133	274.33	109.693	5.52287	107.26
1	5451501	5452208	708	5451819	200.69	44.685	3.25302	43.2698
1	5454816	5455647	832	5455190	196.64	89.9649	6.37552	87.9142
1	5457141	5457592	452	5457346	77.69	13.3638	2.6204	12.2909
1	5459611	5461120	1510	5460154	195.83	82.3292	5.78917	80.4071
1	5459611	5461120	1510	5460750	171.56	46.3894	3.7512	44.9552
1	5461391	5461865	475	5461659	67.17	5.49945	1.79383	4.53449
1	5464361	5464929	569	5464590	162.65	56.3361	4.67582	54.7817
1	5465350	5466112	763	5465651	130.28	35.7563	3.73507	34.4411
1	5469404	5470591	1188	5469999	163.46	48.0303	4.01129	46.5768
1	5471423	5472081	659	5471654	149.71	51.1182	4.59621	49.6279
1	5473536	5474186	651	5473823	161.04	38.4744	3.37573	37.1292
1	5478718	5479348	631	5478984	136.76	48.5013	4.75029	47.0423
1	5487862	5488780	919	5488342	222.54	74.2224	4.56196	72.426
1	5489279	5490484	1206	5489558	214.44	68.9366	4.39681	67.2163
1	5494517	5495091	575	5494737	139.19	45.9681	4.40538	44.5384
1	5496832	5497755	924	5497461	186.93	58.2599	4.27114	56.6815
1	5498075	5498896	822	5498443	175.6	68.3276	5.27956	66.6154
1	5503175	5505417	2243	5504149	254.1	105.184	5.71195	102.846
1	5503175	5505417	2243	5504908	170.75	54.6383	4.35152	53.1048
1	5508544	5508919	376	5508711	92.25	18.657	2.9141	17.5243
1	5511071	5511729	659	5511408	221.73	96.1084	6.01965	93.949
1	5514278	5515272	995	5514564	279.18	117.37	5.83712	114.754
1	5518380	5519155	776	5518676	126.24	22.0939	2.70721	20.924
1	5522648	5523275	628	5522907	90.63	13.9283	2.47656	12.8489
1	5525554	5526445	892	5525905	128.67	28.2437	3.16259	27.0084
1	5532624	5532862	239	5532800	72.83	3.83797	1.57085	2.90592
1	5538977	5539833	857	5539532	169.94	64.7928	5.1799	63.128
1	5540473	5541258	786	5540873	201.5	62.0392	4.21867	60.4116
1	5543141	5543741	601	5543380	151.32	57.198	5.06479	55.6328
1	5546654	5547620	967	5547219	290.51	151.052	7.61363	147.325
1	5548500	5549079	580	5548771	127.05	25.0016	2.91018	23.8009
1	5556110	5557922	1813	5556538	165.08	65.6952	5.35746	64.0191
1	5556110	5557922	1813	5557219	185.31	74.1348	5.43564	72.3394
1	5556110	5557922	1813	5557485	197.45	63.8939	4.41	62.2422
1	5561169	5562093	925	5561767	171.56	41.7517	3.4511	40.3709
1	5563239	5563795	557	5563466	101.15	17.9032	2.68823	16.7788
1	5569568	5570613	1046	5570229	280.8	132.219	6.70953	129.184
1	5573507	5574004	498	5573821	113.29	20.9578	2.78759	19.8
1	5574243	5574997	755	5574469	181.27	56.5166	4.23874	54.9601
1	5580809	5581931	1123	5581136	204.73	110.53	7.90037	108.076
1	5587101	5587456	356	5587336	72.02	11.9636	2.51796	10.9078
1	5590029	5590651	623	5590351	120.57	26.0962	3.11728	24.8836
1	5590830	5591953	1124	5591146	271.9	124.749	6.49759	121.94
1	5596815	5597156	342	5596998	87.4	8.02762	1.92165	7.02333
1	5603001	5603439	439	5603229	106.82	16.9106	2.54887	15.7969
1	5613509	5613855	347	5613657	109.24	20.7469	2.82679	19.5916
1	5614526	5615190	665	5614772	136.76	34.6335	3.53227	33.3304
1	5617023	5617406	384	5617214	92.25	11.6342	2.22027	10.582
1	5617776	5618289	514	5617998	180.46	69.0392	5.18447	67.3167
1	5621884	5623526	1643	5622392	180.46	75.1335	5.68124	73.3235
1	5621884	5623526	1643	5623116	213.63	81.7755	5.23499	79.8615
1	5628363	5629797	1435	5628735	167.51	33.7372	3.00909	32.4434
1	5628363	5629797	1435	5629398	78.49	16.4114	2.95897	15.3036
1	5639020	5640039	1020	5639238	147.28	30.2617	3.02609	29.005
1	5639020	5640039	1020	5639727	191.79	60.0039	4.28413	58.4027
1	5644730	5645253	524	5645031	173.17	62.2435	4.83815	60.6131
1	5647625	5647898	274	5647754	51.79	5.78008	2.0272	4.81033
1	5648716	5649455	740	5649033	214.44	78.8143	5.01032	76.9479
1	5659385	5660051	667	5659621	124.62	34.9016	3.80667	33.5955
1	5665498	5666278	781	5665814	172.36	63.2932	4.95327	61.6493
1	5668343	5669068	726	5668555	150.52	51.5652	4.60102	50.0699
1	5673028	5674299	1272	5673396	172.36	58.2336	4.56222	56.6558
1	5673028	5674299	1272	5674036	92.25	14.3558	2.48141	13.2711
1	5677911	5678821	911	5678514	255.71	129.579	7.33469	126.627
1	5683343	5684799	1457	5683543	63.93	2.56386	1.44286	1.66266
1	5683343	5684799	1457	5683965	101.96	13.8112	2.34005	12.733
1	5683343	5684799	1457	5684535	138.38	35.7591	3.57377	34.4437
1	5685836	5686332	497	5686098	116.53	33.5927	3.8804	32.3008
1	5686663	5687164	502	5686954	68.78	8.5878	2.18649	7.57585
1	5687915	5688591	677	5688172	150.52	53.768	4.79339	52.246
1	5697289	5698104	816	5697609	148.9	51.2084	4.6383	49.7168
1	5702124	5703147	1024	5702476	199.88	50.5719	3.5871	49.088
1	5705911	5706508	598	5706239	132.71	34.834	3.62639	33.5284
1	5709703	5710427	725	5710040	211.21	74.9566	4.82289	73.1487
1	5714002	5714983	982	5714327	184.5	39.4081	3.14411	38.053
1	5722964	5724279	1316	5723424	303.46	154.693	7.42581	150.807
1	5726774	5727344	571	5727041	148.9	29.8508	2.99794	28.5986
1	5727655	5728313	659	5727928	211.21	74.9566	4.82289	73.1487
1	5730538	5731839	1302	5731260	121.38	32.7289	3.67165	31.4464
1	5738065	5738837	773	5738629	131.9	24.3586	2.82773	23.1644
1	5743529	5744237	709	5743793	99.53	19.7482	2.90508	18.6039
1	5743529	5744237	709	5744037	118.15	30.0833	3.49051	28.8284
1	5744529	5745158	630	5744857	242.77	110.685	6.41491	108.228
1	5754679	5756115	1437	5755247	168.32	64.3283	5.15271	62.6709
1	5754679	5756115	1437	5755855	97.92	20.8023	3.05855	19.6465
1	5757895	5758226	332	5758061	92.25	14.7537	2.52031	13.6646
1	5758749	5759376	628	5758987	198.26	50.0104	3.5582	48.534
1	5760564	5761346	783	5760870	221.73	89.6871	5.56817	87.6416
1	5763136	5764120	985	5763752	264.62	150.223	8.56825	146.53
1	5767312	5768138	827	5767604	265.42	88.6956	4.59353	86.6673
1	5772392	5773295	904	5772971	248.43	126.272	7.33621	123.419
1	5773633	5775317	1685	5773898	231.44	99.5349	5.95994	97.3108
1	5773633	5775317	1685	5774638	193.4	71.0546	4.98472	69.304
1	5777582	5778477	896	5778197	197.45	93.2683	6.61501	91.1606
1	5781474	5782424	951	5782118	223.35	89.1733	5.47184	87.1357
1	5785414	5785753	340	5785594	91.44	8.37239	1.92588	7.36325
1	5786335	5787091	757	5786857	128.67	34.7902	3.70645	33.4852
1	5788387	5789273	887	5788914	241.15	92.752	5.26409	90.6514
1	5789738	5790559	822	5790136	102.77	28.1922	3.70945	26.9575
1	5805146	5805805	660	5805558	94.68	22.5453	3.29928	21.3707
1	5823603	5824179	577	5823918	148.09	42.8648	3.92336	41.4711
1	5824852	5825597	746	5825160	166.7	52.7452	4.29999	51.2354
1	5828976	5829853	878	5829422	211.21	84.1789	5.4412	82.2251
1	5837527	5838222	696	5837856	228.2	88.486	5.30017	86.4611
1	5840944	5841627	684	5841407	192.59	91.6268	6.67569	89.5475
1	5842235	5842838	604	5842559	122.19	37.023	4.04223	35.6936
1	5843869	5844228	360	5844117	47.74	3.77797	1.74086	2.84724
1	5844699	5845596	898	5844951	195.02	62.5884	4.35606	60.9539
1	5844699	5845596	898	5845290	168.32	52.5648	4.23295	51.057
1	5850046	5850831	786	5850439	167.51	44.0718	3.66324	42.6641
1	5851874	5852699	826	5852212	296.98	130.783	6.20801	127.79
1	5854092	5854850	759	5854379	261.38	114.292	6.10183	111.75
1	5857327	5858439	1113	5857587	101.96	13.8112	2.34005	12.733
1	5857327	5858439	1113	5858281	61.5	8.5301	2.27253	7.51906
1	5861850	5862664	815	5862315	131.9	48.4694	4.92234	47.0107
1	5863629	5864000	372	5863810	114.1	34.0836	3.96898	32.7865
1	5867593	5868467	875	5867974	298.6	137.171	6.51311	133.976
1	5869746	5870243	498	5870004	114.1	11.9344	2.05536	10.879
1	5875464	5875752	289	5875614	69.59	4.95506	1.72178	4.00056
1	5878497	5878775	279	5878617	75.26	15.4756	2.90222	14.3783
1	5883938	5884761	824	5884492	249.24	122.39	7.00647	119.643
1	5885086	5886618	1533	5885689	248.43	100.609	5.58511	98.3644
1	5891247	5892083	837	5891573	106.82	13.9122	2.29399	12.833
1	5895288	5896279	992	5895586	102.77	21.872	3.06337	20.7051
1	5895288	5896279	992	5896049	85.78	13.7251	2.53173	12.6483
1	5898055	5898726	672	5898417	117.34	18.9298	2.57255	17.7939
1	5899964	5900574	611	5900230	126.24	32.4443	3.53441	31.165
1	5910821	5911747	927	5911450	259.76	102.163	5.43251	99.8887
1	5919436	5920089	654	5919789	148.09	56.0353	5.04827	54.4852
1	5922721	5923829	1109	5922991	182.88	38.4009	3.11668	37.0567
1	5929798	5930545	748	5930055	207.97	83.1805	5.49921	81.2435
1	5933857	5934596	740	5934130	230.63	92.4219	5.51496	90.3287
1	5941718	5942332	615	5942024	127.86	26.7905	3.06803	25.5712
1	5946590	5947756	1167	5946997	174.79	68.46	5.32703	66.7463
1	5954076	5954958	883	5954706	211.21	74.9566	4.82289	73.1487
1	5969307	5969979	673	5969726	206.35	98.2612	6.68876	96.062
1	5977429	5978326	898	5977725	199.88	63.6876	4.36691	62.0382
1	5980760	5981156	397	5980952	103.58	18.0246	2.68155	16.8988
1	5982295	5983179	885	5982654	196.64	60.2999	4.20513	58.6949
1	5986520	5987739	1220	5987206	309.93	127.747	5.758	124.849
1	5995865	5996918	1054	5996511	263	127.266	6.9378	124.383
1	5997161	5997821	661	5997501	134.33	46.3253	4.58979	44.892
1	5998854	5999184	331	5999012	93.87	18.2724	2.87484	17.1435
1	6002887	6003553	667	6003117	123.81	41.1644	4.44281	39.7899
1	6007537	6008293	757	6007915	133.52	34.5745	3.57961	33.2725
1	6008598	6009200	603	6008825	106.01	25.1712	3.28004	23.969
1	6017972	6018696	725	6018299	182.88	61.7524	4.59711	60.1284
1	6023705	6024307	603	6024069	166.7	52.7452	4.29999	51.2354
1	6026759	6027414	656	6027178	188.55	61.045	4.40811	59.4304
1	6027589	6028451	863	6028028	300.22	149.259	7.17194	145.608
1	6034352	6035553	1202	6034830	216.06	87.9443	5.5657	85.9281
1	6039212	6039904	693	6039497	182.88	63.3855	4.71498	61.7399
1	6051908	6052582	675	6052307	113.29	27.3367	3.34827	26.1116
1	6056047	6056651	605	6056461	101.96	16.3025	2.56277	15.1956
1	6057038	6057542	505	6057359	104.39	11.5772	2.10779	10.5257
1	6062228	6063165	938	6062556	275.14	128.053	6.57466	125.148
1	6064471	6065223	753	6064835	214.44	84.4386	5.3861	82.4814
1	6068705	6069308	604	6069002	161.04	41.823	3.60078	40.4402
1	6071300	6072083	784	6071805	155.37	51.2806	4.43983	49.7884
1	6073448	6074563	1116	6074184	226.58	76.912	4.64453	75.0749
1	6076056	6076917	862	6076274	170.75	56.8951	4.51963	55.3336
1	6087586	6088383	798	6088084	191.79	96.1041	7.14021	93.945
1	6097486	6098373	888	6098001	195.83	80.2197	5.62376	78.3307
1	6099058	6099883	826	6099432	260.57	115.795	6.22785	113.219
1	6101145	6101838	694	6101510	203.11	56.5143	3.85122	54.9581
1	6103601	6104051	451	6103804	97.11	15.4501	2.51556	14.3531
1	6106365	6107175	811	6106809	123.81	15.5692	2.26929	14.4712
1	6115875	6116605	731	6116314	158.61	43.7144	3.80018	42.3112
1	6121369	6121660	292	6121535	65.55	4.62073	1.70651	3.6724
1	6123623	6124577	955	6124047	115.72	33.0205	3.85669	31.7345
1	6126489	6127474	986	6127047	238.72	78.5816	4.52303	76.7181
1	6134576	6135340	765	6135044	224.15	96.246	5.92512	94.0837
1	6142732	6144090	1359	6143083	138.38	36.9389	3.66782	35.6101
1	6142732	6144090	1359	6143613	76.07	6.46594	1.83493	5.48518
1	6147944	6148863	920	6148624	200.69	81.9601	5.60242	80.0436
1	6149327	6149926	600	6149552	130.28	32.42	3.45486	31.1414
1	6151827	6152217	391	6151990	72.02	4.11439	1.58741	3.17671
1	6153149	6153982	834	6153704	173.98	71.0113	5.58166	69.2612
1	6154933	6155773	841	6155427	188.55	75.4399	5.45495	73.6254
1	6164794	6165751	958	6164986	97.11	14.7718	2.45267	13.6822
1	6164794	6165751	958	6165501	119.76	25.5916	3.09654	24.3846
1	6168129	6168848	720	6168434	168.32	47.1224	3.84814	45.6797
1	6172402	6173138	737	6172905	93.06	25.306	3.61202	24.1018
1	6183190	6183650	461	6183324	66.36	4.53806	1.68391	3.59096
1	6184891	6185725	835	6185182	224.96	68.0397	4.18451	66.3311
1	6190894	6191710	817	6191432	161.84	73.311	6.2534	71.5277
1	6204285	6205063	779	6204545	208.78	78.1519	5.11657	76.296
1	6208661	6209520	860	6209240	164.27	47.308	3.93505	45.8632
1	6212614	6213387	774	6213131	151.32	52.205	4.62228	50.7018
1	6217641	6218339	699	6218020	181.27	57.99	4.33966	56.4151
1	6220336	6221033	698	6220706	130.28	49.4886	5.04147	48.0177
1	6222213	6223487	1275	6222779	315.6	159.545	7.36271	155.44
1	6224491	6225181	691	6224788	111.67	36.4132	4.32675	35.0903
1	6238991	6240144	1154	6239755	256.52	84.2732	4.51795	82.3177
1	6246829	6247719	891	6247244	160.23	67.7762	5.72942	66.0714
1	6248712	6249759	1048	6249300	196.64	78.9348	5.49003	77.0665
1	6254182	6254917	736	6254477	254.1	131.576	7.50282	128.558
1	6255810	6256415	606	6255997	81.73	7.09576	1.88026	6.10579
1	6260809	6261504	696	6261177	216.87	95.0988	6.10421	92.9572
1	6264368	6264815	448	6264588	89.82	10.5704	2.16247	9.53162
1	6267880	6268866	987	6268543	268.66	102.995	5.28749	100.702
1	6271737	6272360	624	6272092	114.91	20.6137	2.75975	19.4596
1	6277019	6277954	936	6277597	220.11	99.94	6.31738	97.708
1	6281041	6282155	1115	6281752	301.03	161.86	7.94817	157.633
1	6282326	6283009	684	6282588	151.32	39.6454	3.62677	38.2872
1	6293097	6293874	778	6293458	114.1	24.9653	3.11082	23.765
1	6294392	6294679	288	6294552	106.82	16.429	2.50738	15.3206
1	6297430	6297965	536	6297682	119.76	20.5249	2.68366	19.3716
1	6299779	6300900	1122	6299977	145.66	42.3627	3.96378	40.9745
1	6299779	6300900	1122	6300565	121.38	23.8657	2.91389	22.6772
1	6303203	6303805	603	6303427	127.05	21.0324	2.61322	19.8738
1	6304211	6304829	619	6304479	195.02	81.2397	5.67984	79.3343
1	6306982	6307995	1014	6307170	82.54	13.3597	2.53154	12.2868
1	6306982	6307995	1014	6307723	112.48	34.1501	4.04633	32.852
1	6310751	6311370	620	6311115	152.94	52.8108	4.66494	51.3
1	6313176	6314001	826	6313684	173.98	62.2435	4.86063	60.6131
1	6315627	6316656	1030	6315917	172.36	48.2326	3.85254	46.7765
1	6315627	6316656	1030	6316348	184.5	64.7592	4.75648	63.0955
1	6318583	6319326	744	6318977	225.77	90.6763	5.53105	88.6138
1	6323644	6323975	332	6323788	56.65	5.132	1.85953	4.17457
1	6325883	6326665	783	6326332	150.52	37.9254	3.52361	36.5866
1	6327434	6328305	872	6327850	131.9	30.8153	3.32258	29.5526
1	6331442	6332063	622	6331708	118.15	41.0805	4.57535	39.7065
1	6341371	6341845	475	6341663	109.24	17.6788	2.56384	16.5565
1	6342155	6342558	404	6342314	74.45	9.92118	2.25715	8.89081
1	6344824	6345729	906	6345439	263	135.124	7.49566	131.995
1	6345904	6346739	836	6346287	252.48	111.69	6.18237	109.209
1	6348025	6348816	792	6348306	236.29	85.5032	4.9436	83.528
1	6352411	6353311	901	6352859	131.09	42.95	4.35115	41.555
1	6359151	6360182	1032	6359899	174.79	62.9431	4.88311	61.3042
1	6361583	6362300	718	6361843	229.01	87.7772	5.2275	85.7633
1	6363082	6364269	1188	6363451	180.46	53.0846	4.03237	51.5706
1	6367039	6367640	602	6367282	190.17	50.1361	3.67629	48.6581
1	6369267	6370443	1177	6369618	287.27	102.082	4.886	99.8081
1	6377823	6378660	838	6378378	214.44	88.4904	5.66958	86.465
1	6381787	6382387	601	6382166	95.49	7.89972	1.85554	6.89702
1	6383615	6384447	833	6384050	147.28	34.134	3.29508	32.836
1	6385284	6386306	1023	6385501	119.76	24.6669	3.01912	23.4703
1	6385284	6386306	1023	6385750	127.05	37.8294	3.98258	36.4918
1	6389550	6390795	1246	6389665	59.07	4.4533	1.71638	3.50827
1	6389550	6390795	1246	6390203	69.59	9.35147	2.26202	8.32904
1	6389550	6390795	1246	6390602	69.59	8.90042	2.20603	7.88359
1	6395858	6396824	967	6396152	212.83	75.6521	4.85967	73.8338
1	6398658	6399705	1048	6398919	162.65	42.3927	3.63675	41.0043
1	6400355	6401346	992	6400838	254.1	79.9285	4.32366	78.0442
1	6405641	6406509	869	6405900	207.16	89.0359	5.9103	87.0019
1	6409864	6410830	967	6410231	117.34	31.694	3.6671	30.4226
1	6409864	6410830	967	6410583	84.16	14.8567	2.65059	13.7664
1	6414664	6415321	658	6414899	143.23	47.1146	4.39878	45.6721
1	6418058	6418693	636	6418459	139.19	24.7987	2.74875	23.6003
1	6419667	6420586	920	6419982	192.59	82.1609	5.86651	80.2414
1	6421096	6421983	888	6421515	171.56	47.6371	3.83456	46.1885
1	6429980	6430896	917	6430537	258.95	93.9617	4.99906	91.8411
1	6432775	6434144	1370	6433249	220.11	109.007	7.03182	106.588
1	6432775	6434144	1370	6433748	138.38	50.5668	4.87128	49.083
1	6437478	6438280	803	6437756	191.79	61.4895	4.38149	59.8693
1	6452440	6452853	414	6452635	103.58	26.3781	3.48601	25.1633
1	6458780	6459811	1032	6459497	192.59	65.2715	4.6094	63.6011
1	6460661	6461290	630	6460987	101.15	30.0751	3.92277	28.8203
1	6464012	6465363	1352	6464591	224.96	94.0806	5.79454	91.9576
1	6465836	6466469	634	6466137	94.68	25.8867	3.67417	24.6763
1	6466679	6467596	918	6466888	154.56	32.817	3.11123	31.5336
1	6473527	6474017	491	6473791	78.49	11.7226	2.40893	10.6696
1	6474733	6475525	793	6474996	178.84	59.0787	4.49595	57.49
1	6483059	6483672	614	6483425	157.8	48.4461	4.1789	46.9876
1	6485871	6486861	991	6486070	89.82	5.9546	1.71365	4.98232
1	6485871	6486861	991	6486545	60.69	4.31178	1.70589	3.36931
1	6489324	6489572	249	6489437	68.78	5.77669	1.83642	4.80744
1	6503672	6504159	488	6503963	101.96	30.0751	3.95385	28.8203
1	6505769	6506466	698	6506136	169.13	49.0265	3.95645	47.5611
1	6521433	6521954	522	6521646	72.83	6.12149	1.84575	5.14633
1	6524927	6525922	996	6525518	254.9	96.5646	5.22255	94.3975
1	6528947	6529601	655	6529240	135.14	37.6426	3.78167	36.3068
1	6537467	6538151	685	6537891	216.06	59.1723	3.80811	57.5821
1	6543764	6544546	783	6544030	195.02	68.9754	4.78104	67.2535
1	6546262	6547425	1164	6546748	275.94	104.321	5.22537	102.001
1	6557408	6557980	573	6557741	104.39	16.9851	2.57048	15.8709
1	6561323	6562809	1487	6561577	96.3	11.4211	2.16217	10.3718
1	6561323	6562809	1487	6562464	244.39	125.612	7.43591	122.777
1	6565528	6566352	825	6565899	137.57	44.3858	4.33024	42.9749
1	6568073	6568465	393	6568260	72.83	10.0111	2.30719	8.9798
1	6568709	6569426	718	6568984	177.22	63.3101	4.81675	61.666
1	6578172	6579154	983	6578942	129.48	34.7981	3.67993	33.4931
1	6584188	6584858	671	6584526	163.46	72.6784	6.09122	70.9044
1	6594823	6595819	997	6595209	214.44	78.8143	5.01032	76.9479
1	6602129	6603094	966	6602437	292.94	123.15	5.87877	120.384
1	6608077	6608797	721	6608327	170.75	61.8813	4.90703	60.2561
1	6609956	6610614	659	6610388	146.47	28.8849	2.94938	27.6429
1	6611762	6612525	764	6612194	271.9	134.355	7.12752	131.251
1	6612717	6613669	953	6613011	256.52	122.794	6.80991	120.037
1	6616587	6617580	994	6617069	281.61	118.925	5.88769	116.272
1	6622235	6623319	1085	6622401	101.15	13.8112	2.32165	12.733
1	6622235	6623319	1085	6622904	120.57	20.9662	2.70165	19.8083
1	6623893	6624769	877	6624211	187.74	58.9012	4.28954	57.315
1	6625415	6625978	564	6625690	153.75	51.8666	4.55154	50.3669
1	6626950	6627585	636	6627261	179.65	59.7435	4.51618	58.1459
1	6632128	6633001	874	6632393	85.78	20.359	3.27611	19.2075
1	6632128	6633001	874	6632763	93.87	23.6945	3.45836	22.5075
1	6644086	6644810	725	6644425	178.84	49.2636	3.82634	47.7954
1	6649806	6650490	685	6650237	188.55	81.2255	5.9234	79.3202
1	6662549	6663473	925	6663102	124.62	30.226	3.39514	28.9699
1	6666057	6666869	813	6666391	250.86	115.403	6.49791	112.836
1	6671435	6672555	1121	6672005	263	98.6325	5.17642	96.4252
1	6676976	6677649	674	6677092	48.55	3.13058	1.61222	2.21507
1	6676976	6677649	674	6677480	91.44	20.9617	3.18766	19.804
1	6679428	6680069	642	6679715	139.19	38.7536	3.78882	37.4053
1	6682538	6683446	909	6683201	186.93	62.8392	4.58367	61.2013
1	6684716	6685516	801	6684976	180.46	53.0846	4.03237	51.5706
1	6688726	6690184	1459	6688997	225.77	81.972	4.97266	80.0555
1	6691683	6692504	822	6692156	220.92	84.9953	5.28375	83.0282
1	6693962	6694954	993	6694529	199.88	75.3524	5.15071	73.5387
1	6697028	6697422	395	6697196	68.78	12.4111	2.67977	11.3493
1	6698064	6698676	613	6698299	126.24	38.7977	4.10447	37.4491
1	6709769	6710506	738	6710043	106.01	33.1939	4.10922	31.9055
1	6712925	6714300	1376	6713120	51.79	2.61105	1.50829	1.70868
1	6712925	6714300	1376	6713649	128.67	33.3851	3.58551	32.0952
1	6726738	6727903	1166	6727319	178.03	56.0533	4.26259	54.5027
1	6728822	6729935	1114	6729350	203.11	76.9385	5.14091	75.1012
1	6733697	6734895	1199	6733998	77.69	10.1232	2.24815	9.09026
1	6733697	6734895	1199	6734562	114.91	28.0239	3.4091	26.7914
1	6738525	6739128	604	6738786	157.8	34.3378	3.17597	33.0377
1	6744385	6745531	1147	6744795	295.37	144.944	7.05634	141.465
1	6746808	6747361	554	6747060	172.36	66.802	5.23823	65.1108
1	6753449	6754032	584	6753800	203.11	86.3881	5.83185	84.3982
1	6759874	6761136	1263	6760303	250.05	90.0864	4.92254	88.033
1	6765636	6765971	336	6765800	80.92	16.3764	2.92579	15.2688
1	6773555	6774550	996	6774174	163.46	31.808	2.93684	30.536
1	6774774	6775507	734	6775087	213.63	71.3769	4.56669	69.6217
1	6778898	6779666	769	6779188	249.24	102.735	5.68728	100.447
1	6784309	6785121	813	6784655	169.94	45.2255	3.71601	43.8043
1	6787621	6788014	394	6787812	76.07	11.5725	2.40834	10.521
1	6791110	6791457	348	6791294	74.45	5.20544	1.71474	4.24617
1	6798753	6799780	1028	6799246	139.19	56.1083	5.3833	54.5565
1	6801856	6802598	743	6802176	124.62	24.4337	2.9214	23.239
1	6803838	6804984	1147	6804161	133.52	18.7513	2.40217	17.6171
1	6803838	6804984	1147	6804798	95.49	19.3287	2.93423	18.1886
1	6805430	6806285	856	6805712	186.93	71.2177	5.19661	69.4644
1	6808829	6809657	829	6809394	164.27	65.7052	5.39787	64.0289
1	6811220	6812607	1388	6811703	177.22	45.0817	3.56439	43.6629
1	6811220	6812607	1388	6812170	107.63	26.9839	3.4546	25.7624
1	6814755	6815520	766	6815022	203.11	87.9825	5.95503	85.9655
1	6821748	6822764	1017	6822293	245.19	97.6626	5.47098	95.4746
1	6823695	6824088	394	6823918	127.05	23.3328	2.78365	22.1495
1	6824330	6825551	1222	6824680	287.27	115.142	5.54373	112.58
1	6826882	6827474	593	6827093	110.05	20.3907	2.77636	19.2386
1	6832325	6833742	1418	6832819	271.09	96.101	4.85874	93.942
1	6832325	6833742	1418	6833344	228.2	57.7007	3.58126	56.1295
1	6846351	6846935	585	6846638	133.52	36.8466	3.76896	35.5193
1	6858806	6860296	1491	6859046	59.07	3.22883	1.54034	2.30992
1	6858806	6860296	1491	6859750	153.75	58.7852	5.15841	57.2002
1	6872524	6873337	814	6872875	173.17	56.5993	4.41303	55.042
1	6872524	6873337	814	6873073	179.65	53.8356	4.10562	52.3126
1	6894000	6894773	774	6894400	131.9	37.8841	3.91518	36.5462
1	6897910	6898684	775	6898402	175.6	54.1383	4.20479	52.6111
1	6903188	6904080	893	6903701	247.62	103.31	5.78191	101.01
1	6913194	6914036	843	6913561	265.42	115.204	6.05511	112.641
1	6915760	6916791	1032	6916427	228.2	87.0485	5.20911	85.047
1	6924133	6924914	782	6924370	158.61	56.9511	4.83659	55.3889
1	6927985	6928327	343	6928152	78.49	8.86671	2.09196	7.8507
1	6932033	6932809	777	6932520	197.45	93.7975	6.66119	91.6792
1	6933037	6933938	902	6933352	167.51	54.9062	4.43445	53.3698
1	6935281	6936006	726	6935478	148.9	37.9437	3.56897	36.6044
1	6939894	6940652	759	6940336	225.77	99.2895	6.129	97.0695
1	6941175	6941590	416	6941329	63.93	10.2561	2.49332	9.22078
1	6942696	6944088	1393	6943396	203.92	78.2609	5.25446	76.4028
1	6945640	6946481	842	6946137	266.23	109.474	5.68583	107.044
1	6949033	6949818	786	6949318	208.78	63.6165	4.19559	61.9686
1	6955491	6957061	1571	6956091	161.84	33.5142	3.07254	32.2238
1	6955491	6957061	1571	6956716	85.78	12.7722	2.43129	11.7065
1	6958215	6958819	605	6958453	184.5	64.7592	4.75648	63.0955
1	6966957	6967988	1032	6967219	180.46	49.1932	3.78034	47.7262
1	6966957	6967988	1032	6967597	144.85	31.5736	3.17067	30.303
1	6969580	6970935	1356	6970635	215.25	98.2619	6.36039	96.0625
1	6971452	6972762	1311	6971823	279.99	96.5534	4.76256	94.3871
1	6978339	6978599	261	6978454	96.3	5.1585	1.59504	4.19981
1	6986306	6987039	734	6986615	220.92	62.8456	3.96282	61.2075
1	6998668	6999756	1089	6999356	183.69	56.3497	4.19758	54.795
1	7003495	7004396	902	7003943	214.44	78.8143	5.01032	76.9479
1	7006896	7007621	726	7007305	180.46	72.2738	5.44391	70.5058
1	7008657	7010387	1731	7009150	202.31	82.6565	5.58532	80.7289
1	7008657	7010387	1731	7009916	199.88	69.9393	4.77553	68.2045
1	7016705	7017387	683	7016961	190.98	65.5438	4.68235	63.8695
1	7022328	7023136	809	7022851	168.32	65.9659	5.29119	64.2859
1	7029593	7030464	872	7029992	258.95	72.7279	3.93865	70.9531
1	7032276	7032901	626	7032466	121.38	35.6935	3.94785	34.3798
1	7038870	7040133	1264	7039356	266.23	118.826	6.24787	116.175
1	7038870	7040133	1264	7039691	275.94	104.321	5.22537	102.001
1	7042157	7043368	1212	7043008	275.94	135.864	7.10115	132.707
1	7043789	7044235	447	7043990	111.67	17.815	2.56074	16.6916
1	7052831	7053742	912	7053358	288.89	136.371	6.74168	133.2
1	7062153	7062707	555	7062352	110.05	30.3849	3.70181	29.1268
1	7065497	7066375	879	7065798	219.3	77.0964	4.78911	75.2565
1	7081857	7082601	745	7082188	189.36	71.196	5.09742	69.4433
1	7083146	7083927	782	7083592	214.44	82.5064	5.25473	80.5803
1	7084662	7085626	965	7084966	157.8	56.2541	4.81207	54.7004
1	7084662	7085626	965	7085460	99.53	19.4109	2.87241	18.2697
1	7088189	7089133	945	7088488	152.94	45.3173	4.05113	43.895
1	7088189	7089133	945	7088860	147.28	40.9752	3.80201	39.6028
1	7091231	7091965	735	7091538	218.49	87.4259	5.48725	85.4187
1	7094315	7094800	486	7094569	127.86	25.0016	2.92857	23.8009
1	7095877	7097162	1286	7096783	264.62	119.029	6.32418	116.37
1	7098484	7099654	1171	7099016	254.9	89.429	4.8284	87.3873
1	7101718	7102810	1093	7102371	178.84	57.3606	4.3735	55.7931
1	7104389	7105894	1506	7105477	260.57	109.088	5.81266	106.666
1	7109830	7110421	592	7110155	116.53	26.991	3.26467	25.7692
1	7112525	7113298	774	7112837	154.56	50.9603	4.44461	49.4718
1	7117521	7118210	690	7117855	175.6	54.1383	4.20479	52.6111
1	7120795	7121848	1054	7121546	246	116.481	6.67577	113.889
1	7122029	7122505	477	7122273	79.3	14.9149	2.75216	13.824
1	7126082	7126602	521	7126353	114.1	26.7343	3.26804	25.5155
1	7128082	7129599	1518	7128519	156.18	60.0292	5.15344	58.4277
1	7128082	7129599	1518	7129107	212.02	91.2398	5.91712	89.166
1	7136572	7137767	1196	7137201	51.79	2.61105	1.50829	1.70868
1	7136572	7137767	1196	7137582	89.82	15.6433	2.67128	14.5442
1	7143047	7143667	621	7143209	51.79	5.78008	2.0272	4.81033
1	7143047	7143667	621	7143486	47.74	4.53152	1.87182	3.58464
1	7143852	7145936	2085	7144338	171.56	65.6243	5.17686	63.9496
1	7143852	7145936	2085	7145028	148.9	40.3191	3.74742	38.9537
1	7146669	7147189	521	7146935	90.63	12.6447	2.34956	11.5803
1	7154433	7155585	1153	7155103	146.47	28.8849	2.94938	27.6429
1	7159260	7160323	1064	7159859	131.9	36.2563	3.77352	34.9367
1	7162682	7163134	453	7162885	78.49	8.3762	2.03832	7.3669
1	7167195	7167985	791	7167663	248.43	79.0232	4.37599	77.1533
1	7175835	7176406	572	7176161	124.62	45.2225	4.82395	43.8016
1	7176839	7177786	948	7177048	156.18	51.943	4.4628	50.4425
1	7176839	7177786	948	7177389	164.27	66.9498	5.50907	65.2563
1	7179488	7180570	1083	7179763	171.56	66.2521	5.22894	64.5679
1	7192208	7192901	694	7192600	159.42	52.7165	4.45602	51.2073
1	7209371	7210216	846	7209636	213.63	87.1294	5.60579	85.1274
1	7216120	7216765	646	7216513	152.94	47.5656	4.2292	46.1174
1	7217091	7217873	783	7217333	152.13	39.0384	3.56059	37.6873
1	7231915	7232937	1023	7232266	235.48	102.698	6.06368	100.411
1	7233689	7234325	637	7233928	131.09	50.2113	5.07255	48.7317
1	7238768	7239541	774	7239108	238.72	94.4191	5.44819	92.2899
1	7242882	7243724	843	7243158	168.32	70.9393	5.72873	69.19
1	7247251	7248176	926	7247630	121.38	30.5328	3.47482	29.2736
1	7247251	7248176	926	7248003	98.73	23.6391	3.32417	22.4528
1	7258051	7258524	474	7258223	87.4	5.16592	1.63696	4.20718
1	7261095	7261531	437	7261357	144.04	36.84	3.5376	35.513
1	7264197	7265495	1299	7264785	157.8	49.8954	4.29185	48.4198
1	7264197	7265495	1299	7265247	161.04	37.4237	3.30684	36.0905
1	7266744	7267388	645	7267129	163.46	70.4215	5.87367	68.6799
1	7272754	7273812	1059	7273292	154.56	33.1814	3.13531	31.8937
1	7280406	7281223	818	7280945	208.78	71.2277	4.66176	69.474
1	7285033	7285909	877	7285394	241.96	90.8741	5.16931	88.8076
1	7294145	7294758	614	7294490	163.46	39.5593	3.42631	38.2027
1	7300621	7301432	812	7300924	186.12	64.464	4.67803	62.8039
1	7309465	7310324	860	7309858	187.74	49.6058	3.70078	48.1334
1	7313944	7314916	973	7314355	259.76	108.314	5.79467	105.909
1	7324544	7325849	1306	7325113	228.2	83.3911	4.98262	81.4509
1	7324544	7325849	1306	7325727	76.07	7.42085	1.94104	6.42541
1	7330650	7330998	349	7330806	106.82	10.7776	2.03429	9.73602
1	7337750	7338999	1250	7338119	180.46	65.4088	4.90423	63.7369
1	7346153	7346928	776	7346509	202.31	81.4338	5.49474	79.525
1	7366770	7367633	864	7367191	267.85	108.169	5.60109	105.768
1	7371733	7372865	1133	7372011	110.05	29.1797	3.58239	27.9345
1	7371733	7372865	1133	7372440	114.1	34.0836	3.96898	32.7865
1	7374281	7374996	716	7374501	132.71	35.8805	3.71423	34.5632
1	7377259	7378194	936	7377738	197.45	48.333	3.48158	46.8761
1	7381681	7382361	681	7382063	157.8	44.3886	3.87313	42.9775
1	7384639	7386131	1493	7384912	90.63	10.9204	2.18174	9.87714
1	7384639	7386131	1493	7385184	85.78	20.8288	3.33235	19.6725
1	7384639	7386131	1493	7385806	131.09	29.7936	3.2218	28.542
1	7399577	7400534	958	7399839	83.35	15.3055	2.72342	14.2102
1	7399577	7400534	958	7400253	133.52	39.0289	3.95652	37.6779
1	7404465	7404854	390	7404662	98.73	10.5716	2.07761	9.53281
1	7407146	7407756	611	7407465	96.3	10.4012	2.07016	9.36439
1	7412241	7413647	1407	7412478	114.1	22.2541	2.87751	21.0827
1	7412241	7413647	1407	7412621	118.96	28.1288	3.33878	26.8946
1	7412241	7413647	1407	7413226	285.66	122.054	5.97199	119.317
1	7420322	7420966	645	7420701	199.07	71.7604	4.87972	69.9997
1	7421218	7421995	778	7421568	161.04	60.8608	5.0636	59.2481
1	7428344	7428875	532	7428721	111.67	10.9746	2.01201	9.93081
1	7439289	7440397	1109	7439350	44.51	2.36125	1.499	1.46572
1	7439289	7440397	1109	7439615	71.21	3.62861	1.53642	2.70106
1	7439289	7440397	1109	7439992	71.21	6.72214	1.90955	5.73792
1	7439289	7440397	1109	7440156	72.02	5.03834	1.69816	4.08251
1	7440718	7441031	314	7440805	48.55	2.31111	1.4659	1.41691
1	7442219	7443012	794	7442677	258.14	99.4843	5.28861	97.2607
1	7444922	7446073	1152	7445256	153.75	45.9374	4.07243	44.5081
1	7444922	7446073	1152	7445655	129.48	31.0483	3.36624	29.7832
1	7447628	7448487	860	7448173	236.29	90.996	5.27318	88.9261
1	7451297	7451633	337	7451493	87.4	9.88457	2.10467	8.85492
1	7464583	7465176	594	7464941	100.34	3.14168	1.38827	2.22603
1	7465974	7466371	398	7466211	92.25	14.7537	2.52031	13.6646
1	7469015	7469674	660	7469404	103.58	10.757	2.0506	9.71549
1	7478324	7479123	800	7478831	224.96	105.698	6.64599	103.349
1	7483807	7484706	900	7484224	164.27	58.1313	4.75631	56.5545
1	7487973	7488690	718	7488340	114.1	35.1394	4.0766	33.8316
1	7489746	7490639	894	7490378	187.74	72.2572	5.24277	70.4893
1	7493390	7493848	459	7493585	96.3	19.7103	2.94841	18.5663
1	7494376	7495122	747	7494842	119.76	30.7976	3.55191	29.5353
1	7497127	7497834	708	7497471	171.56	56.0021	4.42449	54.4523
1	7503246	7504211	966	7503918	198.26	63.0392	4.33173	61.3978
1	7509016	7509774	759	7509295	134.33	52.3988	5.19685	50.8928
1	7512426	7513290	865	7512801	90.63	15.1726	2.60173	14.0791
1	7520701	7521517	817	7521148	195.83	72.4784	5.04697	70.7071
1	7529947	7531078	1132	7530226	128.67	38.6562	4.05207	37.3088
1	7529947	7531078	1132	7530866	146.47	61.4303	5.66297	59.8108
1	7534493	7534792	300	7534619	84.97	8.42719	1.99926	7.41716
1	7546258	7546901	644	7546691	120.57	26.0962	3.11728	24.8836
1	7549005	7549402	398	7549219	84.16	4.78018	1.60678	3.82921
1	7549831	7550361	531	7550222	71.21	4.79104	1.67934	3.83967
1	7553486	7553733	248	7553598	67.97	3.32395	1.53277	2.4032
1	7554755	7555482	728	7555033	148.9	62.9776	5.7562	61.3376
1	7564810	7565795	986	7565336	293.75	123.929	5.89495	121.142
1	7568716	7569905	1190	7569249	156.99	51.576	4.45592	50.0806
1	7568716	7569905	1190	7569621	216.87	90.0257	5.73346	87.9734
1	7572644	7574754	2111	7573551	261.38	118.979	6.39948	116.322
1	7572644	7574754	2111	7574260	233.06	88.8064	5.20124	86.7757
1	7581087	7581913	827	7581478	245.19	113.149	6.4788	110.636
1	7588552	7589371	820	7588838	253.29	101.662	5.52797	99.3955
1	7600026	7600695	670	7600395	124.62	22.7665	2.79156	21.5899
1	7603506	7604302	797	7603956	254.1	108.759	5.93246	106.344
1	7605636	7606758	1123	7605989	252.48	114.039	6.33693	111.506
1	7605636	7606758	1123	7606305	224.15	91.9658	5.62886	89.879
1	7610369	7612159	1791	7610709	224.96	77.1887	4.70758	75.3475
1	7610369	7612159	1791	7611049	260.57	118.441	6.39785	115.798
1	7610369	7612159	1791	7611574	241.96	87.2653	4.95831	85.261
1	7612963	7614909	1947	7613248	247.62	105.473	5.91957	103.129
1	7612963	7614909	1947	7613734	270.28	104.462	5.31922	102.14
1	7615528	7616188	661	7615799	152.94	53.3948	4.71529	51.8766
1	7619179	7619803	625	7619485	192.59	63.6831	4.50221	62.0343
1	7623179	7624145	967	7623628	280.8	118.146	5.87083	115.511
1	7624362	7625157	796	7624693	250.05	97.447	5.34148	95.2631
1	7626261	7627163	903	7626611	222.54	94.6792	5.88253	92.5461
1	7630182	7631140	959	7630500	224.15	84.1528	5.11715	82.1994
1	7641339	7642849	1511	7641736	193.4	48.3505	3.53462	46.8931
1	7641339	7642849	1511	7642349	237.91	104.299	6.12656	101.98
1	7645609	7646635	1027	7645870	187.74	54.6887	4.01574	53.1549
1	7649241	7649887	647	7649464	99.53	22.1974	3.14764	21.0266
1	7651844	7653033	1190	7652095	179.65	67.4677	5.09497	65.7673
1	7651844	7653033	1190	7652727	167.51	53.7503	4.3475	52.2284
1	7654217	7655028	812	7654430	217.68	62.343	3.97601	60.7116
1	7658426	7658685	260	7658556	54.22	3.24794	1.57765	2.32871
1	7661446	7661779	334	7661611	90.63	18.5714	2.9559	17.4396
1	7662081	7662608	528	7662342	184.5	90.0713	6.87047	88.0187
1	7666425	7667466	1042	7666604	110.05	22.9637	3.00147	21.7851
1	7666425	7667466	1042	7666952	138.38	47.7701	4.60537	46.3201
1	7680426	7681535	1110	7680957	277.56	98.5588	4.88707	96.3532
1	7691821	7692397	577	7692157	169.13	56.5183	4.49882	54.9618
1	7696581	7697372	792	7697050	141.61	33.019	3.3166	31.7331
1	7704583	7706151	1569	7705315	208.78	80.132	5.25236	78.2449
1	7704583	7706151	1569	7705813	202.31	68.7908	4.62058	67.072
1	7712845	7713431	587	7713063	109.24	35.1137	4.23352	33.806
1	7715108	7715630	523	7715369	150.52	30.8282	3.03031	29.5653
1	7716740	7717151	412	7716933	114.91	18.3722	2.57577	17.2422
1	7723394	7723926	533	7723629	179.65	43.9459	3.47399	42.5404
1	7727822	7728406	585	7728167	127.86	24.1529	2.86349	22.9615
1	7734747	7735850	1104	7735274	229.82	82.3366	4.91104	80.4138
1	7754251	7755453	1203	7754738	257.33	95.0422	5.06535	92.9014
1	7759384	7760545	1162	7759750	263	104.403	5.49994	102.081
1	7767902	7768617	716	7768227	136.76	45.6694	4.48199	44.2433
1	7771601	7772350	750	7772026	117.34	38.552	4.3475	37.2057
1	7780648	7781447	800	7781067	152.94	40.2184	3.66531	38.854
1	7789567	7790414	848	7789866	112.48	37.0687	4.35782	35.7386
1	7801876	7802477	602	7802205	192.59	63.6831	4.50221	62.0343
1	7814969	7815678	710	7815242	124.62	45.2225	4.82395	43.8016
1	7823110	7823836	727	7823373	150.52	48.3387	4.32901	46.8816
1	7826439	7827239	801	7826852	68.78	11.6922	2.58459	10.6394
1	7829791	7830252	462	7830117	52.6	6.11238	2.05827	5.13744
1	7836040	7837198	1159	7836646	225.77	92.7293	5.66932	90.6297
1	7840047	7840840	794	7840538	218.49	76.4066	4.77152	74.5769
1	7846696	7847613	918	7847108	214.44	75.5102	4.79873	73.6947
1	7850075	7850951	877	7850310	137.57	28.9877	3.07928	27.7449
1	7850075	7850951	877	7850729	100.34	19.8997	2.89685	18.7536
1	7859279	7859644	366	7859451	60.69	9.04125	2.36902	8.02242
1	7864666	7866269	1604	7865073	161.84	57.3241	4.78954	55.7571
1	7864666	7866269	1604	7865738	237.1	89.8388	5.17613	87.7904
1	7867112	7867544	433	7867309	127.86	20.3152	2.57714	19.164
1	7874033	7874747	715	7874478	113.29	23.5316	3.00766	22.3466
1	7880333	7881237	905	7880964	154.56	67.4259	5.94708	65.7262
1	7882782	7883794	1013	7883438	263.81	123.087	6.62016	120.324
1	7886629	7887217	589	7886961	139.19	41.3685	4.00532	39.991
1	7893992	7894518	527	7894271	189.36	55.9199	4.05017	54.3709
1	7895316	7895687	372	7895486	103.58	11.2428	2.09161	10.1956
1	7896938	7897588	651	7897276	201.5	71.4313	4.82134	69.6753
1	7898259	7898965	707	7898480	123	28.6379	3.2632	27.3987
1	7899382	7900023	642	7899658	173.17	52.8738	4.14699	51.3621
1	7900605	7901322	718	7900921	142.42	35.7222	3.49812	34.4077
1	7901910	7902235	326	7902101	102.77	14.8186	2.41328	13.7287
1	7904126	7904671	546	7904247	97.11	8.47171	1.88667	7.46129
1	7905906	7906682	777	7906377	197.45	79.6878	5.51251	77.807
1	7909017	7909633	617	7909364	208.78	69.6195	4.56042	67.8892
1	7911937	7913144	1208	7912359	288.89	126.683	6.16792	123.814
1	7916338	7917353	1016	7916924	124.62	19.7587	2.56368	18.6139
1	7919170	7920178	1009	7919396	114.1	37.3404	4.307	36.0086
1	7919170	7920178	1009	7919868	131.09	38.698	3.96298	37.3501
1	7925297	7926217	921	7925553	178.84	80.4508	6.23399	78.5581
1	7930029	7930324	296	7930259	61.5	4.62321	1.73614	3.67473
[truncated: 19,966 more rows]
