# Supplementary material for: Involvement of JMJ15 in the dynamic change of genome-wide H3K4me3 in response to salt stress
Source: Front Plant Sci. 2022 Sep 26;13:1009723. doi: 10.3389/fpls.2022.1009723 (PMC9549339; doi:10.3389/fpls.2022.1009723)
Supplement: Supplementary file 11 [file Table_11.XLSX]

## Sheet: Table S11
Table S11. Genome-wide distribution of H3K4me3 peaks in jmj15-4 under salt stress.
chromosome	start	end	length	summit	pileup	-LOG10(pvalue)	fold_enrichment	-LOG10(qvalue)
1	3592	4282	691	3813	240	117.304	6.93784	115.528
1	8051	8774	724	8514	150	51.6758	4.59487	50.3851
1	11856	13186	1331	12733	267	110.408	5.71187	108.692
1	23095	24315	1221	23351	195	71.7191	4.97175	70.2949
1	23095	24315	1221	23729	214	90.7359	5.81947	89.1764
1	32452	33130	679	32797	168	62.5996	5.00002	61.2364
1	36610	37752	1143	37378	191	88.1224	6.38507	86.582
1	45772	46825	1054	46455	244	130.037	7.77496	128.141
1	48237	49298	1062	48729	302	146.011	6.91128	143.937
1	48237	49298	1062	48989	347	210.472	9.50526	207.061
1	50402	51239	838	50888	204	78.1909	5.20004	76.7216
1	52227	52750	524	52586	135	38.0549	3.81228	36.8549
1	57468	58985	1518	58049	197	49.1226	3.51742	47.8488
1	57468	58985	1518	58514	193	66.0113	4.62339	64.6256
1	63409	63978	570	63689	165	52.8625	4.3133	51.5641
1	66102	67688	1587	66486	123	36.9405	4.00149	35.7475
1	66102	67688	1587	67424	230	102.029	6.15205	100.382
1	71848	72109	262	71977	61	4.41358	1.69347	3.50287
1	72341	73088	748	72671	250	126.787	7.28864	124.924
1	74187	74655	469	74390	81	12.9746	2.48836	11.962
1	75564	76496	933	76012	289	132.106	6.43792	130.189
1	84174	84516	343	84298	91	7.663	1.84994	6.70644
1	86713	87190	478	86969	243	117.379	6.83968	115.602
1	87822	88188	367	88011	127	30.2627	3.32592	29.1156
1	88862	89636	775	89282	170	60.329	4.76323	58.9808
1	91352	92429	1078	91894	391	201.893	7.59608	198.746
1	95977	97071	1095	96174	109	22.8065	3.00288	21.7131
1	95977	97071	1095	96446	107	20.8309	2.85859	19.7526
1	95977	97071	1095	96718	98	7.80193	1.81929	6.84398
1	97429	98203	775	97721	293	118.569	5.59545	116.782
1	99918	100913	996	100143	122	35.2947	3.87253	34.1127
1	99918	100913	996	100762	73	10.4363	2.31762	9.44864
1	104714	105294	581	104982	221	72.4128	4.46399	70.9839
1	109031	110337	1307	109241	147	53.4296	4.83788	52.1275
1	109031	110337	1307	109724	277	140.408	7.31774	138.401
1	114240	115032	793	114689	152	43.1136	3.85763	41.8793
1	117051	118539	1489	117634	392	184.82	6.75658	182.105
1	120246	120530	285	120389	116	17.2497	2.44478	16.1999
1	127858	128337	480	128122	170	41.498	3.43848	40.2745
1	129759	130521	763	129948	129	36.2659	3.79341	35.078
1	129759	130521	763	130373	76	10.5065	2.28448	9.51796
1	135565	135856	292	135724	86	9.43324	2.05994	8.45623
1	136100	136705	606	136394	168	61.6467	4.92243	60.2898
1	138428	139263	836	138637	155	42.7773	3.77417	41.5456
1	138428	139263	836	139057	110	7.28378	1.71493	6.33199
1	141998	142961	964	142279	294	148.606	7.30924	146.499
1	143540	144267	728	143861	118	34.5713	3.90593	33.3941
1	149340	149777	438	149556	218	66.3205	4.16804	64.9328
1	154705	156046	1342	155178	198	57.7647	4.00151	56.4337
1	154705	156046	1342	155735	342	157.351	6.52802	155.125
1	156995	158642	1648	158029	260	97.8023	5.15114	96.1889
1	156995	158642	1648	158324	288	114.801	5.50029	113.048
1	161882	162744	863	162229	159	52.6771	4.44131	51.3798
1	163330	163973	644	163543	159	45.2057	3.87437	43.958
1	167366	167857	492	167636	164	49.3358	4.07431	48.061
1	172132	172899	768	172480	197	88.5714	6.20192	87.028
1	180598	182187	1590	180773	67	8.56658	2.17236	7.5991
1	180598	182187	1590	181348	185	61.6994	4.50396	60.3419
1	185104	186269	1166	185505	377	194.929	7.60085	191.972
1	187134	188185	1052	187504	414	200.993	7.02168	197.874
1	190495	191379	885	190739	178	61.5044	4.65109	60.1486
1	195757	197099	1343	196284	399	217.758	8.19771	214.096
1	199697	201116	1420	200179	138	46.5058	4.47641	45.2491
1	199697	201116	1420	200708	139	30.8542	3.174	29.703
1	204995	205950	956	205580	256	128.511	7.20069	126.63
1	219192	220036	845	219372	84	7.54025	1.88698	6.58511
1	219192	220036	845	219901	91	6.61579	1.75096	5.67264
1	220297	221010	714	220594	288	133.581	6.55203	131.649
1	222615	223054	440	222783	109	11.9789	2.09354	10.9763
1	223443	224341	899	223665	137	38.0584	3.76933	36.8583
1	223443	224341	899	224063	190	71.54	5.08676	70.1167
1	225917	227255	1339	226550	334	184.311	8.27209	181.61
1	225917	227255	1339	226974	309	141.675	6.47763	139.653
1	228972	229940	969	229268	171	55.3126	4.35965	53.998
1	236820	237774	955	237452	268	124.004	6.51379	122.167
1	240015	240551	537	240172	95	12.0642	2.2237	11.06
1	249086	249869	784	249509	229	74.7945	4.45688	73.3488
1	254821	255255	435	255025	119	35.7178	3.99067	34.5328
1	257129	257525	397	257332	144	38.6948	3.67808	37.4901
1	258781	259184	404	258995	159	63.0605	5.32089	61.6941
1	262829	263865	1037	263061	240	107.897	6.26208	106.202
1	266385	267019	635	266631	225	104.684	6.50602	103.016
1	268303	270423	2121	268904	360	205.258	8.68989	202.013
1	268303	270423	2121	269200	370	191.447	7.60337	188.577
1	268303	270423	2121	270099	118	28.3968	3.33575	27.2627
1	270595	271789	1195	270702	81	11.8837	2.36964	10.8815
1	270595	271789	1195	271168	301	142.046	6.70432	140.02
1	273862	274689	828	274385	179	66.1318	4.97339	64.7449
1	277739	279568	1830	278239	270	144.012	7.82194	141.963
1	277739	279568	1830	278983	322	180.67	8.45576	178.047
1	284417	285417	1001	284850	205	82.5384	5.48282	81.0384
1	293352	294419	1068	293690	295	163.749	8.29732	161.427
1	295191	295755	565	295435	208	89.89	5.93927	88.3365
1	297434	298190	757	297922	162	59.8862	4.94952	58.5412
1	298662	300678	2017	299130	392	177.843	6.44506	175.275
1	298662	300678	2017	300208	160	36.1519	3.2374	34.9644
1	301509	301795	287	301684	65	6.44621	1.92706	5.50547
1	301994	302217	224	302103	70	8.1748	2.08706	7.21189
1	303524	304120	597	303798	279	115.675	5.73839	113.914
1	305530	306366	837	306072	337	167.769	7.20377	165.384
1	308361	309148	788	308921	155	49.8008	4.31027	48.5227
1	310619	310893	275	310763	80	8.8276	2.05465	7.85752
1	311405	312729	1325	312235	278	105.601	5.21692	103.925
1	315251	316861	1611	315685	326	160.825	7.11137	158.549
1	315251	316861	1611	316436	230	93.8532	5.59362	92.2701
1	321748	323612	1865	322637	280	129.288	6.50895	127.4
1	321748	323612	1865	323290	169	47.581	3.85414	46.3175
1	325359	326358	1000	325636	282	146.827	7.58709	144.744
1	336241	337888	1648	337335	394	213.155	8.09523	209.659
1	338257	338940	684	338588	199	77.2165	5.26167	75.7542
1	340930	341815	886	341181	120	20.2268	2.63142	19.1532
1	340930	341815	886	341272	118	18.7027	2.53624	17.6411
1	340930	341815	886	341629	150	37.4499	3.47739	36.254
1	343285	344386	1102	344001	373	178.493	6.87286	175.912
1	345787	347225	1439	346332	414	246.954	9.33249	241.995
1	347814	348550	737	348103	212	94.3044	6.14787	92.7179
1	353437	354966	1530	354339	404	205.26	7.44253	202.015
1	355547	356194	648	355881	139	25.8163	2.81513	24.7007
1	358177	358804	628	358385	134	24.2838	2.76673	23.1794
1	358177	358804	628	358578	131	29.8784	3.22615	28.7337
1	362028	363197	1170	362757	367	191.539	7.68958	188.668
1	365694	366350	657	366078	188	48.355	3.59707	47.0861
1	373439	374738	1300	373732	319	170.945	7.92867	168.504
1	373439	374738	1300	374004	288	142.999	7.13622	140.962
1	388669	390667	1999	389294	311	153.154	7.08281	150.986
1	388669	390667	1999	390237	261	122.587	6.62682	120.764
1	392853	394153	1301	393182	348	144.979	5.81281	142.918
1	394386	395156	771	394458	67	2.28316	1.36735	1.41623
1	394386	395156	771	394923	105	10.0668	1.96761	9.08286
1	395636	396862	1227	395906	342	184.355	8.01469	181.652
1	401271	401933	663	401704	189	65.9193	4.70765	64.5341
1	403747	405554	1808	404200	324	175.517	8.05255	172.994
1	403747	405554	1808	404846	204	88.8799	5.98922	87.3341
1	408639	409911	1273	409051	371	189.607	7.4802	186.783
1	410693	411383	691	410927	215	82.6735	5.2304	81.1724
1	411719	412856	1138	412054	387	195.656	7.38447	192.683
1	413963	414624	662	414405	146	39.3628	3.69079	38.1536
1	419030	419527	498	419341	87	8.03496	1.91376	7.07403
1	420640	421317	678	420772	87	10.2464	2.1309	9.26069
1	420640	421317	678	421137	54	2.36489	1.42911	1.49602
1	424876	425165	290	425017	105	20.0875	2.82302	19.0148
1	429526	430701	1176	429772	94	17.2153	2.72557	16.1657
1	429526	430701	1176	430370	257	137.345	7.82428	135.373
1	436199	436936	738	436439	157	47.8696	4.11375	46.6039
1	436199	436936	738	436707	198	59.0386	4.07836	57.6991
1	441993	442960	968	442429	154	42.7101	3.78829	41.479
1	441993	442960	968	442612	145	42.8837	3.98784	41.6508
1	445253	446276	1024	446032	272	153.717	8.47799	151.544
1	449694	450451	758	450166	276	126.001	6.4163	124.145
1	452130	452778	649	452512	199	84.9936	5.84671	83.4759
1	453266	454060	795	453646	104	17.4469	2.60159	16.3956
1	455699	456572	874	455921	150	48.7347	4.34695	47.4638
1	462764	463639	876	463325	232	110.521	6.70754	108.804
1	464119	464473	355	464322	86	8.13616	1.93138	7.17416
1	469782	471512	1731	469980	189	78.1331	5.62132	76.6642
1	469782	471512	1731	470331	114	27.237	3.31059	26.1111
1	469782	471512	1731	471259	166	56.4243	4.56143	55.1025
1	472715	473001	287	472863	91	12.207	2.27949	11.2016
1	474388	475206	819	474661	327	178.276	8.12688	175.699
1	477076	477933	858	477317	116	33.878	3.8909	32.7058
1	477076	477933	858	477909	54	3.87009	1.66797	2.96876
1	481014	481373	360	481199	87	8.86491	1.99508	7.89436
1	486951	487418	468	487200	165	63.9035	5.19959	62.5316
1	490095	490506	412	490295	130	21.7898	2.63416	20.7043
1	490917	491765	849	491225	173	73.6705	5.78259	72.2327
1	493465	494325	861	493829	273	146.459	7.88783	144.379
1	498130	498352	223	498239	63	7.81436	2.12836	6.85585
1	514383	515399	1017	515128	253	116.249	6.44298	114.483
1	518207	519941	1735	518523	213	79.4843	5.06699	78.0058
1	518207	519941	1735	519191	176	54.4374	4.19092	53.1282
1	518207	519941	1735	519853	63	3.33985	1.53288	2.44874
1	520883	521594	712	521194	108	18.4614	2.63708	17.4015
1	529775	530081	307	529920	95	15.6729	2.5608	14.6363
1	536744	536992	249	536865	100	12.8258	2.24217	11.8147
1	537804	538752	949	538085	283	149.785	7.75716	147.663
1	551236	551575	340	551415	86	17.4559	2.89324	16.4041
1	555505	555971	467	555786	110	22.4699	2.95618	21.3791
1	557295	558114	820	557528	107	21.0286	2.87628	19.9485
1	557295	558114	820	557877	105	17.0227	2.5516	15.9746
1	564278	564614	337	564458	130	23.9638	2.79199	22.8619
1	566374	566746	373	566552	129	14.4567	2.13195	13.4308
1	568587	570194	1608	568979	234	89.4485	5.21694	87.8982
1	568587	570194	1608	569548	355	150.417	5.9294	148.287
1	573549	574877	1329	573884	114	24.8182	3.09523	23.7099
1	573549	574877	1329	574558	324	175.517	8.05255	172.994
1	576450	577032	583	576633	144	35.4574	3.43324	34.2744
1	580581	581235	655	580833	229	105.84	6.45932	104.162
1	584190	584996	807	584496	264	102.49	5.32864	100.839
1	591876	593236	1361	592333	356	169.008	6.79447	166.6
1	597553	598506	954	597695	75	4.75943	1.64716	3.84317
1	597553	598506	954	598249	145	33.9954	3.31002	32.8222
1	601611	602196	586	601938	279	160.719	8.72368	158.446
1	602468	603281	814	602745	225	116.002	7.40782	114.237
1	608444	609513	1070	609255	262	121.363	6.51637	119.55
1	615737	616146	410	615938	128	38.7588	4.04064	37.5536
1	618388	619330	943	618927	204	76.4501	5.0793	74.9929
1	620703	621142	440	620933	155	39.4643	3.53674	38.2544
1	621491	622622	1132	621943	319	168.081	7.74874	165.688
1	623908	624511	604	624149	129	38.8575	4.02408	37.6512
1	626734	627720	987	627041	223	88.5819	5.42412	87.0383
1	626734	627720	987	627487	127	24.9581	2.90577	23.8488
1	630453	632292	1840	630778	197	79.0473	5.45184	77.572
1	630453	632292	1840	631466	182	55.5642	4.14887	54.2479
1	630453	632292	1840	631765	168	37.5023	3.21643	36.3057
1	635309	636296	988	635728	170	57.6123	4.55412	56.2824
1	637989	638713	725	638389	327	147.343	6.3559	145.253
1	641464	642017	554	641714	220	90.1133	5.6059	88.5581
1	643605	644592	988	644312	250	123.362	7.0359	121.531
1	650744	651936	1193	651504	335	182.663	8.13618	179.996
1	653930	654341	412	654145	108	17.1389	2.52483	16.0899
1	657413	658211	799	657932	325	167.884	7.55131	165.495
1	658941	659317	377	659138	81	10.672	2.23974	9.68191
1	661288	661789	502	661555	127	24.1149	2.84157	23.0115
1	669095	669912	818	669626	192	71.2665	5.01486	69.8452
1	671451	672015	565	671635	144	33.4644	3.28735	32.2948
1	672315	672735	421	672572	81	15.1136	2.72696	14.0815
1	673337	673907	571	673588	242	126.985	7.61144	125.119
1	677386	677663	278	677520	77	7.03906	1.88876	6.09049
1	686753	687352	600	687061	150	51.6758	4.59487	50.3851
1	691632	692597	966	692300	298	134.941	6.37257	132.994
1	701421	702364	944	701816	223	103.033	6.44845	101.378
1	705436	706659	1224	705696	138	43.5287	4.21007	42.2914
1	705436	706659	1224	706329	355	163.457	6.54208	161.14
1	709046	709388	343	709203	85	5.43109	1.66649	4.50457
1	711411	711748	338	711581	126	27.842	3.14669	26.7118
1	726224	727361	1138	726868	296	145.17	7.03222	143.107
1	729993	730441	449	730226	112	20.2651	2.73628	19.1911
1	736873	738068	1196	737321	110	22.4699	2.95618	21.3791
1	736873	738068	1196	737781	192	69.6012	4.89565	68.1912
1	739597	740757	1161	739950	341	173.907	7.43758	171.413
1	745832	746651	820	746298	160	53.6027	4.4899	52.2994
1	748630	748918	289	748794	79	9.94503	2.18512	8.9626
1	749261	749921	661	749495	186	62.3665	4.52817	61.0048
1	752221	752718	498	752465	189	45.7522	3.43245	44.501
1	753498	754222	725	753932	286	124.668	6.08243	122.824
1	755287	757072	1786	755977	376	213.29	8.64037	209.789
1	755287	757072	1786	756614	210	82.6007	5.35224	81.1001
1	761174	762293	1120	761707	375	223.968	9.31618	220.071
1	773380	774124	745	773647	269	132.095	7.01561	130.179
1	775480	776368	889	776002	279	146.187	7.64791	144.11
1	782915	783512	598	783129	233	74.5592	4.37548	73.1151
1	787062	788315	1254	787455	388	210.607	8.12838	207.192
1	787062	788315	1254	788003	325	137.226	5.88935	135.256
1	790063	791288	1226	790415	376	194.039	7.58074	191.106
1	790063	791288	1226	791012	268	109.221	5.62091	107.515
1	794625	795395	771	795152	238	120.641	7.26649	118.836
1	797688	798527	840	798176	347	181.997	7.72551	179.343
1	799044	799801	758	799300	300	138.863	6.54594	136.874
1	803030	803681	652	803275	189	57.3264	4.13199	55.9981
1	807339	808299	961	807525	110	22.4699	2.95618	21.3791
1	812349	813197	849	812845	255	119.378	6.59356	117.584
1	813376	814360	985	813650	135	33.6036	3.44979	32.4332
1	813376	814360	985	813801	140	37.5104	3.66371	36.3137
1	818782	819415	634	819189	156	41.1218	3.63668	39.9006
1	819762	820237	476	820047	94	10.2393	2.06599	9.25375
1	823031	825355	2325	823139	70	2.79801	1.42878	1.91884
1	823031	825355	2325	824018	363	213.29	9.08191	209.789
1	823031	825355	2325	824829	317	160.814	7.36601	158.539
1	826464	827190	727	826710	219	99.2727	6.29674	97.6476
1	830586	831904	1319	830990	331	198.392	9.31842	195.345
1	835790	836532	743	836072	275	139.305	7.30933	137.309
1	843302	844197	896	843955	248	107.823	6.02949	106.129
1	846084	846478	395	846291	84	5.19427	1.64711	4.27141
1	846695	847672	978	847141	312	139.625	6.29383	137.627
1	847831	848696	866	848081	184	70.6832	5.18582	69.2658
1	847831	848696	866	848501	78	12.0129	2.42656	11.0095
1	852365	853874	1510	853017	355	191.669	8.0435	188.794
1	852365	853874	1510	853425	324	126.803	5.41307	124.94
1	863766	864075	310	863919	86	17.4559	2.89324	16.4041
1	867114	867765	652	867565	118	34.7656	3.92478	33.5873
1	870090	871274	1185	870801	352	205.647	8.99506	202.39
1	873743	875958	2216	874124	81	8.26109	1.98562	7.29721
1	873743	875958	2216	874682	108	19.2013	2.7007	18.1356
1	873743	875958	2216	875348	134	35.7962	3.64584	34.6106
1	873743	875958	2216	875642	172	60.2305	4.70393	58.8832
1	876802	877629	828	877332	272	120.539	6.18929	118.734
1	879281	880195	915	879782	187	67.2817	4.85259	65.8874
1	882640	883546	907	883230	253	107.6	5.88354	105.908
1	883716	884554	839	884026	303	148.654	7.04172	146.546
1	891638	892509	872	892156	275	145.404	7.73669	143.338
1	895816	896399	584	896152	110	15.4795	2.36574	14.4448
1	896708	897522	815	897284	158	57.1887	4.8383	55.8617
1	898815	899606	792	899153	327	154.269	6.72212	152.086
1	900900	902300	1401	901440	211	91.1755	5.94267	89.6129
1	907578	908902	1325	908140	277	120.245	6.04575	118.442
1	910725	911254	530	910999	208	77.6086	5.0609	76.1436
1	917128	918043	916	917733	305	152.955	7.24532	150.792
1	918243	918906	664	918519	299	119.296	5.51299	117.502
1	923452	923942	491	923655	160	49.6538	4.18338	48.3762
1	930952	931677	726	931309	358	175.657	7.08528	173.131
1	933508	934438	931	933855	216	94.6253	6.04456	93.0363
1	937203	937530	328	937389	72	8.06142	2.05134	7.10013
1	937820	938869	1050	938199	276	130.66	6.70751	128.757
1	942801	943396	596	943141	256	123.492	6.84449	121.66
1	944632	945257	626	944871	222	99.9621	6.25102	98.3316
1	954710	955762	1053	954948	148	22.1047	2.48169	21.0164
1	954710	955762	1053	955438	165	45.2816	3.76842	44.033
1	957187	958035	849	957608	309	142.811	6.54091	140.776
1	966125	966796	672	966518	222	109.423	6.98499	107.715
1	967843	968313	471	968023	92	10.0379	2.06458	9.05426
1	976206	976598	393	976417	133	41.9149	4.19726	40.6886
1	981185	981954	770	981662	285	135.817	6.77177	133.861
1	982577	983439	863	982959	295	110.928	5.17226	109.207
1	991145	992030	886	991429	358	214.259	9.32817	210.725
1	993345	994052	708	993581	253	87.9321	4.74945	86.393
1	996032	996778	747	996332	266	129.527	6.93766	127.635
1	1004861	1005806	946	1005226	260	105.077	5.56268	103.405
1	1008555	1010665	2111	1008774	154	58.757	5.09805	57.4193
1	1008555	1010665	2111	1009066	129	41.4226	4.26114	40.2
1	1008555	1010665	2111	1009680	130	26.3511	2.96995	25.2314
1	1008555	1010665	2111	1010363	105	14.935	2.37257	13.9048
1	1011422	1011797	376	1011579	89	15.7956	2.66273	14.7578
1	1012642	1013336	695	1013060	132	41.2771	4.16593	40.0551
1	1013664	1014713	1050	1014169	276	135.498	7.02106	133.547
1	1018073	1019125	1053	1018425	334	201.172	9.39055	198.046
1	1021377	1022072	696	1021856	114	31.407	3.70102	30.2521
1	1026964	1028950	1987	1027368	119	16.6386	2.36834	15.5938
1	1026964	1028950	1987	1028042	137	41.1845	4.03177	39.963
1	1026964	1028950	1987	1028681	276	113.376	5.67691	111.634
1	1035370	1036242	873	1035958	323	166.109	7.50499	163.749
1	1036550	1037675	1126	1036742	88	13.3754	2.43094	12.3589
1	1036550	1037675	1126	1037288	98	12.6275	2.24447	11.6181
1	1036550	1037675	1126	1037638	62	2.37965	1.39858	1.51039
1	1040437	1041275	839	1040603	146	47.2721	4.32641	46.0105
1	1042597	1043185	589	1042711	76	8.42323	2.05068	7.45779
1	1042597	1043185	589	1043017	88	12.7562	2.36879	11.746
1	1043386	1043803	418	1043610	111	22.9581	2.98281	21.8635
1	1048975	1049786	812	1049179	103	22.8959	3.12035	21.8018
1	1048975	1049786	812	1049660	87	14.4099	2.55074	13.3843
1	1050486	1052041	1556	1050945	297	153.953	7.55909	151.774
1	1050486	1052041	1556	1051551	218	90.263	5.67111	88.7068
1	1059471	1060419	949	1059942	272	134.678	7.09356	132.735
1	1063068	1063527	460	1063194	84	5.4879	1.67757	4.56065
1	1069109	1070945	1837	1069216	65	2.70893	1.43532	1.83162
1	1069109	1070945	1837	1070272	311	122.67	5.45184	120.845
1	1073316	1074112	797	1073596	297	138.71	6.61552	136.722
1	1079790	1080622	833	1080348	277	114.141	5.69741	112.393
1	1081310	1081761	452	1081526	149	36.6672	3.43781	35.4762
1	1083460	1084223	764	1083643	101	14.3192	2.36268	13.2944
1	1083460	1084223	764	1083921	85	9.5649	2.08247	8.58655
1	1086193	1086905	713	1086391	131	35.8287	3.71145	34.643
1	1095735	1096226	492	1095972	152	42.225	3.79089	40.9969
1	1097010	1097624	615	1097342	191	85.9254	6.19585	84.4013
1	1104651	1105349	699	1105078	120	10.3232	1.8969	9.33681
1	1105628	1105877	250	1105744	68	5.95411	1.83763	5.01982
1	1107935	1108678	744	1108462	205	95.1031	6.4525	93.5105
1	1109445	1110341	897	1109729	342	159.678	6.64657	157.419
1	1114354	1115586	1233	1114812	287	147.804	7.48332	145.706
1	1114354	1115586	1233	1115033	306	180.651	9.0801	178.029
1	1121757	1122354	598	1122072	131	26.8387	2.99262	25.7158
1	1125457	1126207	751	1125715	256	145.81	8.54668	143.739
1	1128502	1129422	921	1129074	177	59.3201	4.51516	57.9788
1	1136273	1136665	393	1136465	140	41.0749	3.95244	39.8542
1	1136871	1137150	280	1137011	78	13.0939	2.54933	12.0803
1	1140610	1141422	813	1141049	382	167.554	6.18599	165.172
1	1142233	1143054	822	1142785	265	112.88	5.90513	111.143
1	1146110	1146414	305	1146261	104	21.5609	2.97501	20.4768
1	1147724	1148414	691	1148137	249	125.072	7.19693	123.225
1	1153701	1154633	933	1154393	192	76.6374	5.41386	75.179
1	1156182	1157824	1643	1156899	289	123.441	5.94334	121.608
1	1156182	1157824	1643	1157560	190	87.3021	6.35182	85.7675
1	1161616	1161875	260	1161742	80	14.6604	2.6937	13.6325
1	1164229	1164844	616	1164610	211	79.7671	5.13354	78.2867
1	1165220	1166325	1106	1165520	163	46.3977	3.88311	45.1421
1	1165220	1166325	1106	1165831	152	45.0468	4.00536	43.8
1	1166885	1167115	231	1166995	84	11.8008	2.32169	10.7995
1	1167965	1168748	784	1168494	167	40.8802	3.44304	39.6609
1	1182946	1183744	799	1183500	220	94.1037	5.88573	92.5187
1	1187371	1188357	987	1187838	184	77.174	5.70443	75.7118
1	1190428	1192271	1844	1190887	233	92.3303	5.42027	90.7588
1	1190428	1192271	1844	1191140	241	111.418	6.47701	109.693
1	1190428	1192271	1844	1191798	266	134.903	7.30967	132.956
1	1198126	1199373	1248	1198374	126	40.1345	4.22346	38.92
1	1198126	1199373	1248	1198897	185	63.1959	4.60854	61.8286
1	1202260	1203486	1227	1202484	129	42.0788	4.32323	40.8515
1	1202260	1203486	1227	1202875	176	66.6301	5.09543	65.2401
1	1207359	1207880	522	1207638	135	35.7516	3.62199	34.5662
1	1211524	1211945	422	1211693	91	9.26704	2.00075	8.29206
1	1216025	1217024	1000	1216420	316	168.219	7.85433	165.823
1	1226533	1227370	838	1226914	239	123.681	7.46771	121.847
1	1231633	1232335	703	1232066	255	101.318	5.45611	99.6774
1	1232545	1233129	585	1232778	206	62.7359	4.16237	61.3718
1	1235283	1236086	804	1235772	284	119.539	5.84087	117.743
1	1237321	1239066	1746	1237682	111	11.719	2.05818	10.7184
1	1237321	1239066	1746	1238680	253	83.3904	4.51225	81.8843
1	1240419	1241237	819	1240686	319	162.574	7.41233	160.271
1	1242599	1243201	603	1242920	214	76.8607	4.87435	75.4007
1	1247295	1248702	1408	1248297	264	102.49	5.32864	100.839
1	1251307	1251602	296	1251467	89	13.7811	2.45826	12.7608
1	1260809	1261476	668	1261246	151	51.0277	4.51242	49.7412
1	1261749	1262230	482	1261974	130	38.4525	3.96275	37.2495
1	1279578	1280190	613	1279726	97	9.44244	1.97059	8.46526
1	1279578	1280190	613	1279994	91	8.04057	1.88547	7.07952
1	1280428	1280725	298	1280573	98	14.3266	2.39727	13.3017
1	1285807	1286575	769	1286212	188	85.6685	6.2853	84.1459
1	1290514	1292764	2251	1290867	356	176.488	7.17858	173.946
1	1290514	1292764	2251	1291577	295	157.793	7.88315	155.561
1	1290514	1292764	2251	1292260	97	19.922	2.94218	18.8505
1	1298326	1298962	637	1298636	131	39.3343	4.01671	38.1252
1	1307565	1307918	354	1307758	95	21.9765	3.19254	20.8891
1	1313498	1314670	1173	1313827	335	192	8.73054	189.118
1	1313498	1314670	1173	1314314	126	35.8615	3.82723	34.6756
1	1321923	1322590	668	1322105	127	32.1682	3.48432	31.0076
1	1330442	1331211	770	1330849	191	72.261	5.11339	70.8327
1	1332801	1333592	792	1333296	293	161.833	8.23736	159.54
1	1334570	1335134	565	1334896	174	55.9005	4.33599	54.582
1	1336495	1337893	1399	1337028	261	111.807	5.93991	110.079
1	1336495	1337893	1399	1337588	264	116.293	6.13834	114.527
1	1339886	1340152	267	1340030	78	9.58942	2.1578	8.61081
1	1342307	1343689	1383	1342806	250	107.31	5.94306	105.62
1	1342307	1343689	1383	1343315	249	130.136	7.58167	128.239
1	1344982	1345567	586	1345232	123	32.8081	3.62275	31.6431
1	1350149	1350913	765	1350391	270	125.659	6.56222	123.806
1	1357190	1358404	1215	1357691	265	103.227	5.34875	101.571
1	1357190	1358404	1215	1358179	222	95.6733	5.93899	94.0765
1	1361083	1362016	934	1361666	377	209.496	8.3915	206.117
1	1364196	1365008	813	1364760	253	126.367	7.15012	124.506
1	1368055	1368883	829	1368591	370	188.724	7.46009	185.921
1	1372345	1373110	766	1372872	214	89.4419	5.72593	87.8917
1	1374908	1375781	874	1375517	310	168.581	8.08095	166.182
1	1383788	1384485	698	1384014	192	74.757	5.27159	73.3117
1	1390395	1391232	838	1390878	331	191.442	8.84191	188.572
1	1398246	1399779	1534	1398741	388	172.37	6.2829	169.902
1	1398246	1399779	1534	1399458	165	52.9787	4.32204	51.6791
1	1400870	1401724	855	1401092	225	72.1737	4.37937	70.7462
1	1406771	1407586	816	1407306	283	155.643	8.17571	153.442
1	1410135	1410815	681	1410574	183	73.3161	5.42204	71.8808
1	1411133	1412121	989	1411462	287	135.098	6.6711	133.15
1	1415399	1416197	799	1415802	142	42.481	4.0231	41.2508
1	1417650	1418490	841	1418230	262	128.612	7.00428	126.73
1	1418674	1418926	253	1418798	76	11.5231	2.40057	10.5246
1	1420774	1421672	899	1421034	139	42.7262	4.11532	41.495
1	1420774	1421672	899	1421413	197	82.303	5.69997	80.8045
1	1425487	1426515	1029	1425803	292	157.971	8.00299	155.738
1	1431456	1432763	1308	1431946	245	131.072	7.81707	129.167
1	1431456	1432763	1308	1432417	203	82.9815	5.57205	81.4783
1	1436144	1437441	1298	1437090	322	173.684	8.003	171.195
1	1440577	1441506	930	1441220	259	131.178	7.28818	129.271
1	1450110	1450943	834	1450640	314	132.729	5.89007	130.806
1	1452100	1452924	825	1452656	254	126.819	7.14803	124.955
1	1453935	1455192	1258	1454311	177	53.7401	4.12311	52.4355
1	1453935	1455192	1258	1455017	115	30.2297	3.56535	29.0828
1	1457939	1458757	819	1458426	356	196.064	8.26938	193.079
1	1463017	1463574	558	1463332	345	227.663	10.8377	223.62
1	1469641	1470687	1047	1470083	324	161.669	7.21491	159.381
1	1475595	1476206	612	1475974	239	93.1138	5.32794	91.5361
1	1477763	1478896	1134	1478346	280	114.128	5.63106	112.38
1	1482598	1483780	1183	1483040	316	138.486	6.14275	136.5
1	1485635	1486973	1339	1486472	333	172.256	7.57225	169.791
1	1490482	1490962	481	1490754	151	50.8452	4.49706	49.5597
1	1492780	1494255	1476	1493201	105	16.54	2.50982	15.4957
1	1492780	1494255	1476	1493569	130	40.0114	4.10329	38.7978
1	1492780	1494255	1476	1493935	192	88.9449	6.41833	87.3986
1	1501130	1501875	746	1501564	287	147.804	7.48332	145.706
1	1503157	1503853	697	1503618	136	42.7657	4.19463	41.5341
1	1505288	1506435	1148	1505769	198	73.857	5.04785	72.4177
1	1509636	1510988	1353	1510152	198	60.3457	4.15822	58.9973
1	1509636	1510988	1353	1510630	296	122.809	5.75519	120.983
1	1511946	1512266	321	1512111	96	16.0564	2.58333	15.0164
1	1516833	1517069	237	1516942	58	4.96543	1.79535	4.04572
1	1523592	1524136	545	1523815	203	95.779	6.58309	94.1811
1	1533667	1534456	790	1534090	372	196.033	7.79405	193.049
1	1543718	1544112	395	1543938	156	60.8448	5.22113	59.4931
1	1547089	1547826	738	1547467	255	105.141	5.68313	103.469
1	1558255	1558529	275	1558374	76	7.97404	2.00075	7.01364
1	1563319	1564178	860	1563920	241	128.597	7.78299	126.715
1	1564517	1565331	815	1564794	193	70.3049	4.92102	68.8902
1	1569475	1569866	392	1569695	183	61.8481	4.55898	60.49
1	1576829	1577937	1109	1577118	267	132.858	7.13299	130.935
1	1576829	1577937	1109	1577301	264	106.193	5.53733	104.513
1	1582867	1583622	756	1583169	130	30.8848	3.32296	29.7334
1	1584314	1584617	304	1584459	107	24.238	3.17078	23.1338
1	1587044	1587813	770	1587488	175	59.4728	4.57314	58.1305
1	1590085	1590765	681	1590442	261	122.874	6.64591	121.048
1	1595098	1595876	779	1595424	178	67.4693	5.10494	66.0739
1	1597236	1597776	541	1597489	99	14.7242	2.42148	13.6957
1	1604321	1605059	739	1604774	206	66.8645	4.41178	65.4728
1	1610162	1611732	1571	1610274	69	5.05526	1.71962	4.13421
1	1610162	1611732	1571	1610711	57	2.19929	1.38917	1.33496
1	1610162	1611732	1571	1611412	144	52.2345	4.82206	50.9399
1	1622596	1623402	807	1622826	76	5.68061	1.7457	4.75031
1	1622596	1623402	807	1623099	93	15.1975	2.54289	14.1648
1	1624973	1625689	717	1625268	196	77.7599	5.38403	76.2937
1	1634550	1635884	1335	1635326	380	181.971	6.88296	179.319
1	1639345	1640088	744	1639711	105	17.8795	2.62637	16.8246
1	1642010	1642436	427	1642211	94	11.1964	2.15378	10.2014
1	1645728	1647141	1414	1646078	292	125.799	6.00482	123.945
1	1645728	1647141	1414	1646798	239	79.9694	4.56771	78.4879
1	1658538	1659470	933	1658909	108	25.874	3.30561	24.7578
1	1658538	1659470	933	1659272	135	36.8828	3.7147	35.6903
1	1661763	1662191	429	1661970	127	40.7793	4.25671	39.5604
1	1663396	1663657	262	1663517	81	8.26109	1.98562	7.29721
1	1666064	1666586	523	1666254	84	6.23935	1.75479	5.30119
1	1669403	1670349	947	1669628	174	60.6968	4.68904	59.3465
1	1669403	1670349	947	1670033	122	10.9108	1.92825	9.91816
1	1671912	1672748	837	1672252	191	72.261	5.11339	70.8327
1	1679178	1679781	604	1679344	84	16.5039	2.82672	15.4599
1	1682202	1683566	1365	1682833	383	200.292	7.7215	197.192
1	1689081	1689810	730	1689431	166	41.3658	3.48956	40.1433
1	1700182	1701051	870	1700772	245	126.573	7.46036	124.712
1	1702183	1702707	525	1702479	123	30.1016	3.38693	28.9555
1	1703417	1704636	1220	1704382	151	34.2818	3.23957	33.1069
1	1707004	1707580	577	1707176	85	16.9243	2.8541	15.8773
1	1712718	1713068	351	1712881	78	9.58942	2.1578	8.61081
1	1714983	1715776	794	1715405	103	22.7547	3.10672	21.6615
1	1718407	1719508	1102	1718712	265	137.084	7.50116	135.115
1	1718407	1719508	1102	1719289	95	14.9747	2.49444	13.9441
1	1721457	1722346	890	1721730	338	163.559	6.94756	161.24
1	1726549	1727287	739	1726767	177	51.1865	3.95155	49.8989
1	1729469	1730051	583	1729765	134	45.3852	4.4895	44.1356
1	1730309	1730735	427	1730513	100	24.6461	3.35881	23.5388
1	1732786	1733680	895	1733127	320	166.183	7.60048	163.822
1	1744769	1745586	818	1745025	264	127.823	6.88569	125.948
1	1748330	1748959	630	1748656	207	78.6142	5.15363	77.1418
1	1749678	1750065	388	1749845	100	23.7614	3.26804	22.6609
1	1754184	1755302	1119	1754635	349	186.84	7.94546	184.082
1	1765400	1766329	930	1766006	347	190.749	8.23978	187.897
1	1767806	1768754	949	1768530	187	69.8021	5.03736	68.391
1	1768946	1770126	1181	1769264	355	196.355	8.31845	193.363
1	1772185	1773388	1204	1773060	356	176.488	7.17858	173.946
1	1779335	1780418	1084	1779744	296	128.965	6.0868	127.08
1	1786840	1787733	894	1787068	135	41.5338	4.1114	40.3103
1	1786840	1787733	894	1787577	51	3.02606	1.5553	2.1418
1	1790216	1790971	756	1790452	243	96.0786	5.41674	94.4787
1	1803025	1804075	1051	1803752	364	129.725	4.92598	127.832
1	1806855	1807605	751	1807396	117	29.903	3.49113	28.7581
1	1814763	1815561	799	1815146	183	81.6244	6.11903	80.1308
1	1816479	1817365	887	1816933	211	103.182	6.89696	101.526
1	1820436	1821874	1439	1821075	382	202.22	7.8493	199.063
1	1820436	1821874	1439	1821439	333	178.74	7.95987	176.155
1	1822550	1823193	644	1822927	166	60.4207	4.87902	59.072
1	1824516	1824960	445	1824737	185	64.7382	4.71809	63.3607
1	1826872	1827264	393	1827065	123	22.2751	2.75277	21.1855
1	1828737	1829908	1172	1829150	225	83.6325	5.0585	82.1249
1	1828737	1829908	1172	1829562	278	123.183	6.19373	121.354
1	1831570	1832523	954	1831679	56	3.77382	1.63829	2.87467
1	1831570	1832523	954	1832337	119	29.8084	3.44076	28.6642
1	1832917	1833448	532	1833150	208	92.0155	6.10236	90.4463
1	1836830	1837644	815	1837304	195	81.8412	5.72628	80.3461
1	1854221	1855093	873	1854811	269	140.021	7.5685	138.019
1	1860035	1860747	713	1860139	92	12.5837	2.30427	11.5747
1	1860035	1860747	713	1860571	131	29.4971	3.19636	28.3551
1	1864749	1865484	736	1865047	250	105.265	5.81405	103.592
1	1868012	1868881	870	1868606	267	132.058	7.07788	130.141
1	1872701	1873780	1080	1873394	274	144.452	7.70501	142.398
1	1883077	1883795	719	1883388	238	110.796	6.52804	109.076
1	1889413	1890059	647	1889660	140	47.4129	4.50144	46.1503
1	1889413	1890059	647	1889797	144	49.6036	4.58327	48.3264
1	1893399	1894219	821	1893940	230	102.029	6.15205	100.382
1	1896388	1897023	636	1896779	228	90.4561	5.42215	88.8988
1	1897181	1897890	710	1897569	151	41.6344	3.76612	40.4102
1	1899947	1900713	767	1900192	229	105.84	6.45932	104.162
1	1907057	1908422	1366	1907532	288	153.933	7.86695	151.755
1	1911057	1912207	1151	1911458	336	164.351	7.04181	162.02
1	1917204	1917550	347	1917363	85	4.86536	1.60808	3.94749
1	1918877	1919824	948	1919565	207	92.0821	6.1406	90.5122
1	1922300	1923257	958	1922640	343	160.511	6.66595	158.239
1	1926737	1927205	469	1926971	161	44.022	3.75249	42.7822
1	1930677	1931270	594	1930781	70	2.78975	1.42767	1.91063
1	1930677	1931270	594	1931087	84	8.3497	1.9689	7.38495
1	1933618	1933884	267	1933752	81	11.223	2.29858	10.2275
1	1944315	1945965	1651	1944721	208	84.8525	5.56614	83.336
1	1944315	1945965	1651	1945339	299	145.23	6.94906	143.165
1	1946767	1947571	805	1947032	227	87.8907	5.28129	86.352
1	1951946	1952835	890	1952552	278	137.3	7.07713	135.328
1	1954839	1955649	811	1955090	134	38.6186	3.88249	37.4149
1	1954839	1955649	811	1955418	152	32.0668	3.07653	30.9073
1	1959104	1959328	225	1959217	69	5.51325	1.77563	4.58563
1	1961940	1963058	1119	1962566	172	60.1956	4.70126	58.8484
1	1963596	1964991	1396	1963847	86	6.99183	1.81792	6.04377
1	1963596	1964991	1396	1964640	219	89.3531	5.58054	87.8036
1	1965818	1966928	1111	1966116	276	100.74	5.00414	99.103
1	1968661	1970566	1906	1969325	295	141.829	6.85641	139.805
1	1968661	1970566	1906	1969948	231	119.989	7.49159	118.189
1	1973926	1974401	476	1974159	146	37.6253	3.55958	36.4273
1	1978346	1979110	765	1978764	208	75.9265	4.9486	74.4731
1	1988631	1989086	456	1988873	102	21.5259	3.00738	20.442
1	1989418	1990025	608	1989743	162	57.4518	4.74767	56.1229
1	1991482	1993102	1621	1991927	236	114.082	6.83647	112.334
1	1991482	1993102	1621	1992508	274	115.818	5.86106	114.055
1	1995393	1995865	473	1995777	72	5.63211	1.76768	4.70243
1	2001408	2002689	1282	2001909	368	186.962	7.41988	184.2
1	2001408	2002689	1282	2002421	199	57.1284	3.94723	55.8018
1	2006468	2007203	736	2006706	127	34.1887	3.657	33.0143
1	2006468	2007203	736	2007009	130	36.5164	3.79252	35.326
1	2007564	2008546	983	2007834	311	163.701	7.73045	161.38
1	2012157	2013536	1380	2013201	371	206.98	8.43376	203.679
1	2015359	2016166	808	2015868	270	118.937	6.14395	117.147
1	2023841	2024733	893	2024446	328	162.552	7.15486	160.251
1	2025565	2026164	600	2025831	261	78.8302	4.16857	77.3566
1	2027688	2028531	844	2028112	274	137.201	7.19917	135.232
1	2029955	2030635	681	2030172	176	61.6897	4.71391	60.3324
1	2032320	2033674	1355	2032636	165	49.6698	4.07796	48.3921
1	2032320	2033674	1355	2033230	105	18.5647	2.68676	17.504
1	2034162	2035472	1311	2034461	217	98.1277	6.27572	96.5116
1	2034162	2035472	1311	2035004	126	24.4338	2.87927	23.3284
1	2035812	2037002	1191	2036135	267	116.546	6.07594	114.776
1	2039795	2040225	431	2040029	133	29.6051	3.17279	28.4624
1	2040412	2041135	724	2040662	276	148.373	7.91397	146.269
1	2047794	2049230	1437	2048063	307	131.361	5.96835	129.452
1	2047794	2049230	1437	2048481	263	126.084	6.79961	124.227
1	2047794	2049230	1437	2048996	144	24.3939	2.66461	23.2888
1	2051180	2052178	999	2051919	297	165.423	8.33967	163.074
1	2054384	2055353	970	2054556	80	11.2612	2.31558	10.265
1	2054384	2055353	970	2055121	163	56.7751	4.66602	55.4506
1	2059425	2060355	931	2060023	282	122.095	6.03156	120.276
1	2066537	2068439	1903	2067016	288	124.737	6.03882	122.893
1	2066537	2068439	1903	2067842	376	196.813	7.72634	193.808
1	2070744	2071589	846	2071041	143	39.7458	3.78009	38.5344
1	2076386	2077748	1363	2076965	319	159.925	7.25485	157.663
1	2076386	2077748	1363	2077497	256	111.727	6.0644	110
1	2081087	2081956	870	2081663	265	112.88	5.90513	111.143
1	2083396	2084373	978	2083733	209	87.5766	5.73593	86.04
1	2087162	2087879	718	2087409	166	45.7984	3.78612	44.5468
1	2090166	2091495	1330	2090626	372	187.811	7.36159	185.03
1	2095496	2096502	1007	2096009	252	109.97	6.05966	108.257
1	2102421	2103472	1052	2103141	213	95.5971	6.21422	94.001
1	2105070	2106155	1086	2105437	350	152.747	6.13332	150.586
1	2108537	2109774	1238	2109036	378	223.449	9.17742	219.574
1	2113673	2114622	950	2114148	255	124.793	6.96865	122.948
1	2119987	2121934	1948	2120515	293	140.138	6.81008	138.133
1	2119987	2121934	1948	2121281	305	152.955	7.24532	150.792
1	2134525	2136364	1840	2135293	391	248.485	10.2621	243.449
1	2134525	2136364	1840	2136040	133	34.2219	3.53699	33.0473
1	2143197	2143836	640	2143519	215	82.6735	5.2304	81.1724
1	2151303	2152522	1220	2151601	107	16.0942	2.44851	15.0537
1	2151303	2152522	1220	2152105	362	196.115	8.08711	193.129
1	2152825	2153971	1147	2153217	307	131.361	5.96835	129.452
1	2155286	2156000	715	2155602	247	95.3934	5.28561	93.7986
1	2156293	2156597	305	2156504	63	4.24455	1.65641	3.33687
1	2159533	2160791	1259	2160189	371	184.321	7.20853	181.62
1	2162228	2163245	1018	2162914	282	126.407	6.28253	124.546
1	2164572	2165105	534	2164883	144	46.3167	4.29661	45.0617
1	2167897	2168345	449	2168152	119	14.9731	2.24384	13.9426
1	2168521	2169124	604	2168776	191	79.2056	5.64387	77.7297
1	2169949	2171008	1060	2170286	333	190.363	8.69615	187.524
1	2173860	2174908	1049	2173926	45	2.64782	1.52976	1.77165
1	2173860	2174908	1049	2174533	353	181.815	7.54478	179.166
1	2183187	2185031	1845	2183779	283	131.769	6.57845	129.856
1	2183187	2185031	1845	2184530	128	37.7586	3.94969	36.56
1	2187829	2188494	666	2188194	321	138.217	6.02096	136.235
1	2190104	2190688	585	2190369	289	106.62	5.06741	104.935
1	2192776	2193882	1107	2193594	341	191.307	8.47376	188.443
1	2194614	2195861	1248	2195179	370	178.407	6.93719	175.827
1	2199187	2199812	626	2199466	232	82.9484	4.86867	81.4459
1	2200065	2200828	764	2200345	207	94.1978	6.30795	92.6124
1	2204313	2204951	639	2204605	220	79.4334	4.90614	77.9554
1	2210851	2212428	1578	2212032	368	243.508	10.9172	238.73
1	2215185	2215951	767	2215544	309	164.743	7.86348	162.405
1	2218272	2219462	1191	2218808	195	72.7944	5.04819	71.3629
1	2218272	2219462	1191	2219202	162	55.3781	4.58038	54.0628
1	2221592	2222995	1404	2222428	379	214.511	8.61513	210.968
1	2223836	2225114	1279	2224221	286	125.271	6.11681	123.422
1	2223836	2225114	1279	2224886	149	31.4427	3.07414	30.2874
1	2225851	2227407	1557	2226229	310	165.881	7.90379	163.527
1	2225851	2227407	1557	2226693	329	162.985	7.15212	160.676
1	2227702	2229216	1515	2228083	344	199.425	8.88585	196.349
1	2227702	2229216	1515	2228985	139	18.5753	2.33179	17.5146
1	2232323	2233110	788	2232831	205	82.5856	5.48624	81.0853
1	2238135	2239923	1789	2238691	317	181.326	8.68584	178.688
1	2238135	2239923	1789	2239559	240	103.6	5.97128	101.94
1	2244112	2245012	901	2244658	309	159.142	7.5066	156.89
1	2247616	2250135	2520	2248171	345	148.781	6.04595	146.672
1	2247616	2250135	2520	2248609	387	173.771	6.36306	171.28
1	2247616	2250135	2520	2249476	378	199.051	7.79067	195.988
1	2259382	2260171	790	2259519	82	12.4156	2.41312	11.4084
1	2259382	2260171	790	2259973	162	56.8544	4.69904	55.5295
1	2262080	2263897	1818	2262659	234	98.9034	5.82261	97.2813
1	2262080	2263897	1818	2263372	273	140.959	7.49273	138.946
1	2268665	2269112	448	2268915	140	42.3307	4.05748	41.1015
1	2269780	2270767	988	2270019	157	47.7605	4.10543	46.4955
1	2269780	2270767	988	2270447	89	14.544	2.535	13.5173
1	2274943	2275704	762	2275306	339	148.259	6.14227	146.157
1	2276065	2276751	687	2276337	171	55.3579	4.36296	54.0428
1	2277771	2278678	908	2278236	252	129.203	7.39609	127.315
1	2281089	2282760	1672	2281497	245	84.0182	4.68191	82.5079
1	2281089	2282760	1672	2281862	237	101.861	5.93817	100.215
1	2281089	2282760	1672	2282331	268	143.481	7.85902	141.438
1	2286996	2287813	818	2287354	119	29.9629	3.45453	28.8177
1	2291379	2291761	383	2291568	207	94.5488	6.33606	92.9608
1	2299153	2299561	409	2299351	216	109.332	7.21646	107.625
1	2301482	2301983	502	2301761	159	49.02	4.1574	47.7466
1	2304714	2305039	326	2304875	116	14.4127	2.22676	13.3871
1	2305449	2306236	788	2305877	232	115.133	7.06164	113.376
1	2310580	2312198	1619	2310825	94	7.77289	1.84089	6.81511
1	2310580	2312198	1619	2311551	211	79.7671	5.13354	78.2867
1	2315297	2316435	1139	2315793	287	121.875	5.90235	120.058
1	2322096	2322341	246	2322217	88	15.6639	2.66529	14.6273
1	2332226	2333577	1352	2332786	134	33.0534	3.42442	31.8869
1	2332226	2333577	1352	2333138	137	40.055	3.93565	38.8412
1	2337388	2339419	2032	2338232	231	94.6138	5.61784	93.025
1	2337388	2339419	2032	2338906	167	67.2131	5.42137	65.8193
1	2342395	2342988	594	2342581	111	10.4247	1.95707	9.43755
1	2343553	2344391	839	2344115	255	101.318	5.45611	99.6774
1	2345784	2346334	551	2345873	57	2.49733	1.43707	1.62496
1	2345784	2346334	551	2346209	52	3.1533	1.56951	2.26619
1	2349061	2350624	1564	2349507	373	166.865	6.32797	164.495
1	2349061	2350624	1564	2349808	363	195.063	7.99768	192.104
1	2354653	2355649	997	2354914	119	12.9816	2.09686	11.9688
1	2354653	2355649	997	2355466	114	15.8659	2.35684	14.8278
1	2364235	2364642	408	2364416	69	10.0361	2.32789	9.05254
1	2365893	2366489	597	2366169	159	50.3755	4.26116	49.0933
1	2368895	2369623	729	2369365	280	108.851	5.34803	107.148
1	2372887	2373165	279	2372972	65	4.18291	1.63529	3.27611
1	2373528	2374614	1087	2374147	199	74.5739	5.07321	73.1295
1	2376321	2376563	243	2376431	66	3.59452	1.55196	2.69835
1	2379590	2380230	641	2379825	169	51.3486	4.11652	50.06
1	2381619	2382292	674	2381957	173	59.6398	4.63401	58.2962
1	2391003	2392389	1387	2391329	201	52.459	3.64923	51.163
1	2391003	2392389	1387	2392144	146	41.1316	3.82735	39.9104
1	2395401	2396962	1562	2395884	355	197.039	8.35927	194.029
1	2399548	2400579	1032	2400146	351	201.738	8.78251	198.596
1	2402127	2402984	858	2402720	218	78.0335	4.86174	76.5655
1	2404910	2405984	1075	2405261	120	23.1916	2.86498	22.0952
1	2404910	2405984	1075	2405745	210	104.122	7.01693	102.459
1	2407572	2407919	348	2407737	104	26.8584	3.49184	25.735
1	2408876	2409608	733	2409045	89	14.4236	2.52283	13.3978
1	2408876	2409608	733	2409292	90	19.4183	3.02626	18.3508
1	2411472	2412010	539	2411821	128	37.4892	3.92542	36.2927
1	2412367	2412598	232	2412481	45	2.52989	1.50779	1.65689
1	2412955	2413775	821	2413342	305	140.679	6.52176	138.67
1	2414323	2414743	421	2414550	135	32.5832	3.36968	31.42
1	2416210	2417227	1018	2416424	164	56.3583	4.60682	55.0367
1	2416210	2417227	1018	2416696	175	55.1571	4.26181	53.8434
1	2421165	2421967	803	2421581	352	192.36	8.17673	189.468
1	2422211	2422998	788	2422629	281	146.119	7.57301	144.044
1	2424051	2424621	571	2424273	198	73.857	5.04785	72.4177
1	2428927	2429372	446	2429055	85	10.7602	2.20316	9.76942
1	2430905	2432056	1152	2431448	179	63.7614	4.79381	62.3907
1	2430905	2432056	1152	2431744	241	120.053	7.10926	118.252
1	2436448	2436753	306	2436624	67	6.98566	1.97461	6.03768
1	2437399	2439551	2153	2437701	295	141.829	6.85641	139.805
1	2437399	2439551	2153	2438209	345	146.703	5.94854	144.622
1	2443860	2444604	745	2444092	193	87.5457	6.26039	86.0094
1	2445471	2445718	248	2445601	70	9.3073	2.22392	8.33143
1	2446015	2447009	995	2446303	210	94.6716	6.24262	93.0821
1	2446015	2447009	995	2446752	92	17.9171	2.82995	16.862
1	2454812	2455762	951	2455216	181	63.5577	4.72904	62.1881
1	2458222	2459498	1277	2458570	205	75.4687	4.98825	74.0184
1	2464525	2465545	1021	2464998	203	98.1379	6.78414	96.5216
1	2466367	2467814	1448	2466837	266	151.729	8.58125	149.581
1	2466367	2467814	1448	2467345	166	62.8753	5.08174	61.5104
1	2472002	2472655	654	2472378	310	133.724	6.02648	131.791
1	2474166	2474985	820	2474637	290	137.611	6.74059	135.636
1	2475498	2475936	439	2475667	108	17.8016	2.58085	16.7473
1	2477119	2477960	842	2477375	258	135.743	7.66275	133.788
1	2484180	2485111	932	2484535	188	70.4426	5.05849	69.027
1	2487033	2488036	1004	2487295	137	40.4925	3.9727	39.2757
1	2487033	2488036	1004	2487827	191	79.6666	5.68049	78.1869
1	2492299	2493310	1012	2493010	287	123.947	6.01793	122.11
1	2497790	2498683	894	2497966	69	8.47217	2.13505	7.50611
1	2497790	2498683	894	2498484	153	53.0191	4.62633	51.7194
1	2500567	2501390	824	2500674	75	5.44215	1.7253	4.51546
1	2500567	2501390	824	2501193	173	55.2518	4.31121	53.9374
1	2510393	2511088	696	2510828	310	174.698	8.49464	172.19
1	2515744	2516644	901	2516306	279	129.907	6.57471	128.012
1	2524368	2524746	379	2524475	84	8.78114	2.01259	7.81146
1	2535259	2536035	777	2535617	308	147.941	6.85972	145.842
1	2541707	2542347	641	2542137	140	42.5046	4.07217	41.2744
1	2546765	2547917	1153	2547561	323	185.893	8.76981	183.156
1	2560101	2560331	231	2560211	82	5.01312	1.6381	4.09268
1	2563229	2563578	350	2563410	90	12.6234	2.33126	11.6141
1	2564525	2565138	614	2564891	209	103.261	6.98367	101.604
1	2567476	2568374	899	2567824	356	164.282	6.56045	161.954
1	2575654	2576775	1122	2576460	279	145.197	7.57885	143.133
1	2579847	2580728	882	2580460	311	172.526	8.30926	170.056
1	2582600	2583377	778	2583101	249	127.725	7.39647	125.852
1	2586173	2586780	608	2586430	232	110.521	6.70754	108.804
1	2588958	2590391	1434	2589501	331	150.604	6.43342	148.47
1	2588958	2590391	1434	2589819	356	187.275	7.76379	184.505
1	2590807	2591366	560	2591021	204	80.9559	5.39618	79.4671
1	2606937	2607479	543	2607219	211	70.1685	4.51834	68.7546
1	2607943	2609059	1117	2608517	310	160.029	7.53081	157.764
1	2612581	2613211	631	2612812	107	14.8996	2.34871	13.8699
1	2614934	2615846	913	2615284	297	174.187	8.98043	171.686
1	2620456	2621585	1130	2620983	347	144.207	5.79615	142.157
1	2630996	2631487	492	2631275	155	42.823	3.77751	41.5908
1	2635136	2635865	730	2635529	261	133.483	7.38401	131.552
1	2636024	2636653	630	2636263	133	37.0833	3.77433	35.8891
1	2638198	2639030	833	2638472	292	164.04	8.4348	161.715
1	2640920	2641787	868	2641156	194	66.2437	4.61712	64.8562
1	2640920	2641787	868	2641579	140	42.3886	4.06237	41.1589
1	2642122	2642758	637	2642416	268	124.004	6.51379	122.167
1	2645101	2647049	1949	2645829	320	180.972	8.54895	178.34
1	2645101	2647049	1949	2646442	240	110.142	6.41837	108.428
1	2649678	2650818	1141	2650205	379	217.732	8.80215	214.071
1	2671064	2671883	820	2671363	169	60.0202	4.76535	58.6743
1	2672364	2673746	1383	2672639	298	160.527	7.96304	158.255
1	2672364	2673746	1383	2673041	253	112.204	6.17635	110.472
1	2672364	2673746	1383	2673369	194	51.7934	3.71127	50.5019
1	2674073	2674482	410	2674257	149	17.9434	2.22101	16.8876
1	2675994	2676222	229	2676105	65	8.52979	2.19487	7.5628
1	2683119	2685081	1963	2683769	308	130.091	5.88093	128.194
1	2683119	2685081	1963	2684488	259	108.217	5.77193	106.519
1	2687757	2688644	888	2688406	272	129.704	6.76414	127.811
1	2692446	2694238	1793	2693210	211	76.3906	4.91067	74.934
1	2692446	2694238	1793	2694028	119	34.876	3.90926	33.6971
1	2696427	2697428	1002	2696762	359	181.72	7.37794	179.075
1	2701128	2701803	676	2701450	283	112.929	5.50328	111.192
1	2703317	2704247	931	2703582	208	82.9591	5.4306	81.4563
1	2706987	2707962	976	2707537	160	39.0965	3.43138	37.8892
1	2710441	2710910	470	2710561	71	4.46097	1.63449	3.54959
1	2712924	2714410	1487	2713212	191	88.1224	6.38507	86.582
1	2712924	2714410	1487	2713650	182	72.8175	5.41257	71.3859
1	2715761	2716465	705	2716190	256	139.707	8.04996	137.708
1	2720665	2722039	1375	2720813	80	6.76739	1.83638	5.82231
1	2720665	2722039	1375	2721589	347	181.997	7.72551	179.343
1	2723723	2724425	703	2724012	225	109.484	6.87709	107.776
1	2734977	2735849	873	2735453	158	53.5241	4.53455	52.2216
1	2750506	2751317	812	2750815	225	89.5883	5.44021	88.0374
1	2750506	2751317	812	2751069	267	123.18	6.48957	121.35
1	2752120	2753479	1360	2752445	368	181.725	7.15039	179.08
1	2752120	2753479	1360	2752629	360	199.788	8.36204	196.702
1	2759023	2759827	805	2759537	240	97.5938	5.58241	95.9818
1	2762598	2763443	846	2762863	245	132.629	7.94367	130.707
1	2770495	2771493	999	2771187	369	177.557	6.9185	174.994
1	2771647	2772581	935	2771942	292	139.294	6.78692	137.299
1	2773946	2774941	996	2774309	384	195.691	7.46044	192.717
1	2801028	2801770	743	2801389	284	113.68	5.52266	111.936
1	2805226	2806250	1025	2805595	291	149.755	7.48051	147.632
1	2808825	2809642	818	2809129	349	156.293	6.32293	154.084
1	2810599	2811264	666	2811009	198	72.1788	4.93064	70.751
1	2816835	2817813	979	2817014	79	6.13734	1.77598	5.2008
1	2816835	2817813	979	2817502	71	9.6519	2.25203	8.67228
1	2824415	2825333	919	2824816	277	147.211	7.79275	145.122
1	2827047	2828014	968	2827345	224	103.858	6.47724	102.196
1	2838089	2839785	1697	2838271	93	11.3474	2.17737	10.3505
1	2838089	2839785	1697	2838717	154	50.2203	4.3684	48.9388
1	2838089	2839785	1697	2839297	219	102.042	6.5089	100.395
1	2846700	2847855	1156	2847526	337	167.769	7.20377	165.384
1	2848267	2848808	542	2848468	138	48.0879	4.62253	46.821
1	2852414	2852964	551	2852644	129	31.3422	3.37789	30.1875
1	2856125	2857133	1009	2856303	71	10.8257	2.3944	9.83398
1	2856125	2857133	1009	2856598	116	33.878	3.8909	32.7058
1	2856125	2857133	1009	2856868	114	28.2418	3.40238	27.1087
1	2867342	2868164	823	2867614	165	58.8425	4.77876	57.5044
1	2868465	2869205	741	2868979	60	5.75187	1.88578	4.82067
1	2873475	2874341	867	2873775	254	143.919	8.48017	141.87
1	2874536	2874787	252	2874663	74	12.0538	2.49417	11.0497
1	2877635	2878099	465	2877879	216	78.2635	4.91969	76.7937
1	2879568	2880678	1111	2880138	370	188.724	7.46009	185.921
1	2882489	2883413	925	2882727	126	35.6743	3.81043	34.4902
1	2882489	2883413	925	2883259	100	17.0962	2.62436	16.0475
1	2884364	2885251	888	2884699	224	97.2507	5.99226	95.6415
1	2888861	2889431	571	2889130	127	18.5934	2.43611	17.5324
1	2891014	2891618	605	2891307	244	77.4886	4.35236	76.0242
1	2898417	2899409	993	2898527	72	3.15541	1.46789	2.26814
1	2898417	2899409	993	2899203	275	120.782	6.12713	118.975
1	2903958	2904873	916	2904553	337	155.534	6.54968	153.336
1	2911255	2912044	790	2911553	203	81.0848	5.43298	79.5952
1	2916952	2917707	756	2917254	212	80.4907	5.15776	79.0049
1	2925014	2925740	727	2925433	203	86.1131	5.80753	84.5875
1	2927655	2928853	1199	2928389	393	174.207	6.26877	171.706
1	2938756	2939389	634	2939160	205	78.9206	5.22541	77.4462
1	2941360	2942389	1030	2941963	365	195.427	7.95951	192.459
1	2945096	2945958	863	2945614	226	105.219	6.51267	103.546
1	2946193	2946812	620	2946421	243	108.121	6.18932	106.424
1	2950568	2950868	301	2950733	83	12.4757	2.40565	11.4677
1	2954826	2955734	909	2955008	96	12.9761	2.29672	11.9634
1	2954826	2955734	909	2955503	220	102.378	6.50033	100.728
1	2964269	2964566	298	2964413	113	17.28	2.47919	16.2299
1	2965085	2965598	514	2965313	91	17.4495	2.79952	16.3982
1	2966986	2967797	812	2967459	311	160.202	7.51037	157.934
1	2970847	2972256	1410	2971222	277	131.499	6.73172	129.588
1	2970847	2972256	1410	2971911	316	177.204	8.44242	174.649
1	2974712	2976799	2088	2974893	67	6.43543	1.90614	5.49491
1	2974712	2976799	2088	2975252	118	25.5742	3.09207	24.4604
1	2974712	2976799	2088	2975799	156	47.1349	4.07945	45.874
1	2974712	2976799	2088	2976544	249	130.136	7.58167	128.239
1	2978743	2979307	565	2979085	136	28.4479	3.04136	27.3135
1	2981910	2982668	759	2982448	252	142.034	8.41366	140.008
1	2985387	2985835	449	2985640	94	12.511	2.27537	11.5026
1	2989352	2990220	869	2989751	373	212.02	8.66316	208.559
1	2994302	2995241	940	2994680	349	167.968	6.90766	165.578
1	3000657	3001428	772	3001150	271	133.816	7.06758	131.881
1	3003137	3004554	1418	3003559	235	88.425	5.13236	86.8823
1	3003137	3004554	1418	3004028	240	108.576	6.30909	106.876
1	3009161	3009746	586	3009524	96	16.814	2.65557	15.7679
1	3011299	3012401	1103	3012055	335	166.036	7.16115	163.679
1	3014290	3015089	800	3014822	195	78.8394	5.49417	77.3657
1	3015259	3016423	1165	3015549	220	88.2052	5.47574	86.6642
1	3019777	3020503	727	3020016	162	60.0108	4.96002	58.6651
1	3019777	3020503	727	3020388	64	6.75962	1.97792	5.81469
1	3031246	3031560	315	3031395	128	31.8165	3.43556	30.6585
1	3035469	3035772	304	3035625	75	8.57619	2.07828	7.60868
1	3037906	3038348	443	3038131	113	21.4821	2.82459	20.3986
1	3038606	3038922	317	3038732	101	10.271	2.01309	9.28518
1	3041171	3042808	1638	3041668	161	51.9458	4.33585	50.6531
1	3041171	3042808	1638	3042220	244	104.668	5.93263	103
1	3046799	3047451	653	3047121	105	17.1973	2.56677	16.1478
1	3049034	3049736	703	3049370	110	22.449	2.95434	21.3584
1	3054039	3054525	487	3054274	159	28.9143	2.79581	27.7766
1	3056702	3056968	267	3056776	54	2.24486	1.409	1.37874
1	3062664	3063432	769	3063164	218	103.567	6.66408	101.908
1	3064063	3064934	872	3064242	175	75.2768	5.85298	73.8277
1	3066902	3067659	758	3067001	62	3.76963	1.59806	2.87054
1	3066902	3067659	758	3067448	58	4.03942	1.66281	3.13537
1	3071055	3072147	1093	3071821	374	184.345	7.13705	181.643
1	3076523	3078312	1790	3076757	186	67.0271	4.85896	65.6344
1	3076523	3078312	1790	3077548	233	78.9403	4.61826	77.4657
1	3086324	3087356	1033	3086473	77	9.23914	2.13049	8.26438
1	3086324	3087356	1033	3086720	64	6.06242	1.8875	5.12687
1	3086324	3087356	1033	3087124	100	15.7575	2.50249	14.7201
1	3093804	3094745	942	3094297	328	143.771	6.15185	141.725
1	3099482	3100595	1114	3099885	127	34.3402	3.67014	33.1651
1	3099482	3100595	1114	3100196	126	33.0197	3.57717	31.8534
1	3101843	3102979	1137	3102626	222	86.0148	5.28009	84.4896
1	3104520	3105200	681	3104776	319	154.821	6.95914	152.631
1	3106441	3107304	864	3106741	332	174.14	7.71346	171.64
1	3108355	3108995	641	3108680	93	15.6628	2.58825	14.6263
1	3115253	3116730	1478	3115410	77	4.90885	1.65307	3.99055
1	3115253	3116730	1478	3116333	292	148.833	7.38748	146.722
1	3118898	3119646	749	3119376	213	96.6853	6.29831	95.0806
1	3119857	3120680	824	3120118	208	96.4373	6.45278	94.835
1	3119857	3120680	824	3120407	171	64.3496	5.05597	62.9749
1	3122968	3123665	698	3123241	195	82.7606	5.79883	81.2588
1	3125893	3126466	574	3126124	145	32.1029	3.17511	30.9428
1	3130237	3131094	858	3130749	290	122.177	5.85145	120.357
1	3135091	3136048	958	3135689	285	140.978	7.09877	138.965
1	3136840	3137567	728	3137258	332	179.903	8.06354	177.296
1	3139499	3140303	805	3140054	212	89.7229	5.80474	88.1709
1	3140833	3141550	718	3141109	226	100.265	6.14776	98.632
1	3153672	3155242	1571	3154115	227	107.415	6.64495	105.724
1	3153672	3155242	1571	3154759	289	160.976	8.33014	158.697
1	3157519	3158830	1312	3158278	318	126.036	5.48435	124.179
1	3161060	3162629	1570	3161458	249	113.911	6.40455	112.165
1	3161060	3162629	1570	3162131	322	175.227	8.10119	172.708
1	3166276	3167948	1673	3167091	247	111.28	6.286	109.557
1	3166276	3167948	1673	3167615	311	174.521	8.445	172.016
1	3172050	3172649	600	3172314	194	76.2327	5.32622	74.7771
1	3173495	3174435	941	3173811	347	190.749	8.23978	187.897
1	3179824	3180468	645	3180167	277	129.129	6.58235	127.242
1	3183569	3184253	685	3184035	164	66.8069	5.48717	65.4156
1	3187643	3188046	404	3187866	114	29.2874	3.4994	28.1469
1	3189352	3190144	793	3189596	226	115.504	7.3253	113.744
1	3189352	3190144	793	3189893	135	40.5309	4.02368	39.3138
1	3191794	3192551	758	3192181	276	107.715	5.36764	106.022
1	3194129	3195034	906	3194482	238	96.4183	5.55744	94.816
1	3194129	3195034	906	3194771	233	85.2956	4.98723	83.7757
1	3199340	3200159	820	3199910	166	63.836	5.16271	62.4644
1	3201772	3202665	894	3202108	310	162.802	7.70567	160.495
1	3205662	3206413	752	3205944	221	94.8359	5.90867	93.2454
1	3217957	3218738	782	3218341	286	144.245	7.28006	142.194
1	3223928	3224586	659	3224335	152	48.0805	4.24454	46.8141
1	3226274	3227070	797	3226779	260	137.544	7.72192	135.569
1	3227590	3228084	495	3227761	115	16.2535	2.37733	15.2119
1	3238426	3239504	1079	3238693	148	42.2301	3.87158	41.0019
1	3238426	3239504	1079	3239126	302	189.472	9.94535	186.653
1	3240738	3241567	830	3241093	338	147.462	6.12421	145.37
1	3244127	3245403	1277	3244497	333	154.548	6.59188	152.363
1	3244127	3245403	1277	3245278	71	5.7343	1.7871	4.80344
1	3252238	3254994	2757	3252595	338	171.268	7.37234	168.822
1	3252238	3254994	2757	3252901	344	200.164	8.93394	197.068
1	3252238	3254994	2757	3253541	313	127.976	5.67257	126.1
1	3252238	3254994	2757	3253896	287	121.875	5.90235	120.058
1	3252238	3254994	2757	3254590	140	30.2088	3.11229	29.062
1	3260708	3261660	953	3260965	146	45.973	4.21746	44.7199
1	3260708	3261660	953	3261386	162	63.4131	5.25285	62.0445
1	3262725	3263605	881	3263387	178	75.5263	5.76847	74.0755
1	3263861	3264970	1110	3264232	370	212.395	8.78436	208.922
1	3265979	3266279	301	3266108	112	10.3203	1.94273	9.33396
1	3270194	3270744	551	3270493	158	37.0158	3.3224	35.8219
1	3270928	3272058	1131	3271343	351	210.879	9.37455	207.456
1	3273809	3274409	601	3274046	164	60.9339	4.97866	59.5819
1	3278017	3278693	677	3278331	192	76.7205	5.42021	75.2617
1	3279029	3279837	809	3279404	172	51.9183	4.09621	50.6257
1	3295105	3296224	1120	3295406	97	11.7477	2.17557	10.7468
1	3295105	3296224	1120	3295859	156	55.1438	4.72238	53.8302
1	3299637	3300557	921	3300206	233	83.6474	4.88957	82.1396
1	3300775	3301116	342	3300934	85	9.10474	2.03627	8.13136
1	3302694	3303356	663	3302971	145	40.2729	3.78074	39.0577
1	3305039	3306247	1209	3305778	325	167.884	7.55131	165.495
1	3310922	3311643	722	3311197	288	131.287	6.41572	129.379
1	3322914	3323529	616	3323232	289	152.363	7.72335	150.206
1	3325884	3327168	1285	3326443	286	129.654	6.37132	127.762
1	3328898	3330637	1740	3329246	188	72.7819	5.23415	71.3504
1	3328898	3330637	1740	3330102	70	4.79442	1.6811	3.87759
1	3328898	3330637	1740	3330520	69	5.05526	1.71962	4.13421
1	3332106	3333299	1194	3332793	135	29.4729	3.13195	28.3312
1	3332106	3333299	1194	3333065	171	53.8213	4.25155	52.5164
1	3336171	3338132	1962	3336480	113	15.6993	2.35348	14.6624
1	3336171	3338132	1962	3336956	137	28.0862	3.00113	26.9541
1	3336171	3338132	1962	3337815	205	80.1042	5.30861	78.6214
1	3340882	3341696	815	3341437	244	126.294	7.47742	124.435
1	3346708	3347857	1150	3347379	156	58.5451	5.01559	57.2091
1	3346708	3347857	1150	3347622	177	76.8493	5.91949	75.3895
1	3349184	3350105	922	3349351	122	30.5806	3.44787	29.431
1	3349184	3350105	922	3349698	133	31.5069	3.32013	30.3508
1	3352164	3352860	697	3352374	133	34.6111	3.56872	33.4336
1	3354292	3354800	509	3354536	213	70.0313	4.47166	68.6184
1	3355516	3356370	855	3355908	318	129.843	5.66695	127.949
1	3359085	3359881	797	3359439	119	26.9984	3.19587	25.8741
1	3361284	3361794	511	3361575	103	18.595	2.71814	17.534
1	3363398	3364560	1163	3363851	397	196.523	7.19007	193.528
1	3367940	3369134	1195	3368526	326	163.409	7.25931	161.095
1	3370455	3371330	876	3370818	372	182.623	7.09899	179.957
1	3383328	3383992	665	3383729	312	164.602	7.75523	162.267
1	3387455	3389367	1913	3388139	307	154.701	7.29268	152.514
1	3387455	3389367	1913	3388929	272	124.999	6.46396	123.153
1	3393844	3395097	1254	3394611	349	183.797	7.76991	181.105
1	3396350	3396895	546	3396592	146	34.5293	3.3327	33.3524
1	3397174	3398396	1223	3397486	224	89.3292	5.44834	87.78
1	3397174	3398396	1223	3398117	239	100.765	5.81156	99.1281
1	3400802	3401210	409	3400990	114	19.7089	2.66381	18.6392
1	3412106	3412905	800	3412623	289	127.668	6.18075	125.796
1	3418052	3419455	1404	3418698	175	60.2767	4.63282	58.929
1	3418052	3419455	1404	3419151	213	97.1102	6.33138	95.5021
1	3426921	3427508	588	3427268	164	56.5904	4.62519	55.267
1	3429625	3430676	1052	3429952	156	49.3328	4.24957	48.058
1	3429625	3430676	1052	3430359	331	162.586	7.0759	160.283
1	3431696	3432693	998	3431998	236	120.189	7.30784	118.387
1	3439680	3440236	557	3439933	276	115.353	5.78808	113.594
1	3442561	3443876	1316	3442788	199	81.8722	5.6063	80.3768
1	3442561	3443876	1316	3443256	192	80.4367	5.71008	78.9514
1	3442561	3443876	1316	3443638	211	93.2935	6.103	91.7146
1	3449840	3450185	346	3450046	67	2.46635	1.39361	1.59468
1	3453170	3453783	614	3453443	129	36.8672	3.84617	35.6751
1	3460718	3462442	1725	3461233	207	88.9188	5.89685	87.3729
1	3460718	3462442	1725	3462042	298	176.443	9.10808	173.903
1	3465848	3466296	449	3466019	149	44.0791	3.99484	42.8383
1	3469904	3470691	788	3470194	250	127.978	7.37819	126.102
1	3471981	3472653	673	3472381	214	93.5479	6.02677	91.9669
1	3474626	3474872	247	3474738	52	2.74515	1.50256	1.86711
1	3477525	3477793	269	3477672	74	12.0538	2.49417	11.0497
1	3484596	3486620	2025	3484948	252	92.0816	4.99325	90.5118
1	3484596	3486620	2025	3485756	202	61.5408	4.16034	60.1849
1	3484596	3486620	2025	3486283	308	130.091	5.88093	128.194
1	3487530	3488227	698	3487824	312	135.306	6.06524	133.356
1	3492467	3493806	1340	3493427	369	193.333	7.73137	190.417
1	3494061	3494761	701	3494430	100	17.8059	2.68986	16.7515
1	3502649	3503459	811	3503109	196	75.8993	5.24655	74.4462
1	3503615	3504379	765	3503967	234	105.252	6.25858	103.579
1	3514110	3514763	654	3514483	184	77.5303	5.73399	76.0659
1	3516228	3516961	734	3516339	70	4.35472	1.62723	3.4453
1	3516228	3516961	734	3516539	74	4.03266	1.56717	3.12892
1	3516228	3516961	734	3516831	62	4.99887	1.76515	4.07869
1	3517408	3517794	387	3517600	88	14.0064	2.4948	12.9844
1	3525084	3526344	1261	3525241	77	8.75706	2.07732	7.78759
1	3525084	3526344	1261	3525588	102	25.7439	3.42532	24.6286
1	3525084	3526344	1261	3526233	64	8.16886	2.16161	7.20599
1	3530637	3531401	765	3530811	95	19.3471	2.92124	18.2804
1	3530637	3531401	765	3531277	49	3.58179	1.66278	2.68591
1	3532409	3533343	935	3532648	126	36.2758	3.86456	35.0876
1	3532409	3533343	935	3532985	206	74.5178	4.90125	73.074
1	3535492	3536335	844	3535761	216	78.2635	4.91969	76.7937
1	3550049	3550709	661	3550391	310	152.137	7.05081	149.984
1	3554036	3555002	967	3554433	340	207.046	9.55422	203.744
1	3558376	3559023	648	3558587	186	84.0439	6.21879	82.5332
1	3562905	3563919	1015	3563240	317	181.326	8.68584	178.688
1	3565218	3565952	735	3565516	313	168.385	7.96495	165.988
1	3569554	3570762	1209	3570235	259	121.208	6.59518	119.397
1	3577327	3578327	1001	3577519	148	34.6175	3.30776	33.44
1	3577327	3578327	1001	3578051	91	19.9208	3.05951	18.8493
1	3589488	3590609	1122	3589898	214	93.5479	6.02677	91.9669
1	3589488	3590609	1122	3590435	108	27.8418	3.49616	26.7117
1	3591888	3592394	507	3592111	147	26.4526	2.7674	25.3323
1	3594201	3595165	965	3594945	155	59.326	5.11687	57.9847
1	3596287	3596613	327	3596464	132	24.1231	2.77911	23.0197
1	3604169	3605085	917	3604573	301	169.369	8.46551	166.956
1	3606591	3607550	960	3607267	312	156.44	7.25019	154.229
1	3609637	3610473	837	3610114	285	155.108	8.06041	152.913
1	3611784	3613591	1808	3612428	248	121.644	6.97984	119.829
1	3611784	3613591	1808	3612937	298	132.723	6.24778	130.8
1	3615539	3616232	694	3616027	137	42.1153	4.11211	40.8878
1	3623033	3623823	791	3623533	224	87.4876	5.32744	85.9515
1	3625856	3626172	317	3626020	117	10.6152	1.93516	9.62576
1	3627630	3628360	731	3628044	227	107.097	6.62076	105.408
1	3636546	3637188	643	3636971	126	36.2758	3.86456	35.0876
1	3639812	3640625	814	3640058	271	126.488	6.58643	124.627
1	3646760	3647505	746	3647253	168	63.4954	5.07376	62.1264
1	3648035	3648845	811	3648286	185	48.8506	3.67093	47.5784
1	3655136	3655624	489	3655442	142	45.6435	4.29049	44.3927
1	3657729	3658488	760	3658082	231	109.914	6.69627	108.203
1	3659167	3659960	794	3659428	277	147.211	7.79275	145.122
1	3664313	3665560	1248	3664629	387	228.793	9.18688	224.705
1	3664313	3665560	1248	3665369	122	21.101	2.67492	20.0204
1	3666247	3667208	962	3666987	155	51.1661	4.42002	49.879
1	3670566	3670915	350	3670730	128	23.8061	2.8054	22.7052
1	3675679	3676045	367	3675860	106	23.0712	3.08029	21.9755
1	3676698	3677669	972	3677083	301	149.481	7.15061	147.363
1	3681757	3683134	1378	3682296	366	199.289	8.1473	196.217
1	3681757	3683134	1378	3683122	59	2.60058	1.4443	1.7261
1	3684599	3685672	1074	3685029	367	186.083	7.39977	183.341
1	3702579	3703684	1106	3702912	335	210.257	9.99964	206.855
1	3708865	3709588	724	3709305	176	69.9538	5.36442	68.5414
1	3713140	3713645	506	3713396	117	34.4876	3.92416	33.3112
1	3715089	3715666	578	3715359	293	153.15	7.63922	150.982
1	3718754	3719566	813	3719288	213	64.4968	4.14684	63.121
1	3722847	3723511	665	3723113	111	29.3705	3.57561	28.2294
1	3728860	3729490	631	3729147	196	74.1377	5.1188	72.6965
1	3733195	3733638	444	3733378	83	13.4608	2.51084	12.4436
1	3740773	3741373	601	3740906	67	8.54357	2.16946	7.57639
1	3744879	3746362	1484	3745296	244	134.563	8.14762	132.621
1	3744879	3746362	1484	3745971	212	98.572	6.4815	96.9527
1	3753258	3753982	725	3753544	178	66.3525	5.01763	64.9643
1	3755908	3757059	1152	3756070	94	18.8659	2.89081	17.803
1	3755908	3757059	1152	3756651	280	144.32	7.48366	142.266
1	3760021	3760357	337	3760186	131	28.5818	3.12543	27.4461
1	3760582	3761264	683	3760895	217	69.7882	4.38356	68.3772
1	3767627	3768349	723	3768068	246	121.007	7.00251	119.198
1	3777355	3778274	920	3777530	133	44.7174	4.45625	43.4723
1	3777355	3778274	920	3778056	229	110.417	6.80475	108.701
1	3778892	3779762	871	3779222	217	67.0243	4.22435	65.6318
1	3786136	3787002	867	3786483	167	57.0988	4.58875	55.7723
1	3786136	3787002	867	3786875	64	8.16886	2.16161	7.20599
1	3789937	3790808	872	3790423	181	59.0539	4.4071	57.7143
1	3793176	3794160	985	3793754	246	110.915	6.29065	109.195
1	3797895	3798391	497	3798115	97	12.2632	2.2218	11.2573
1	3802672	3804149	1478	3803285	183	74.411	5.51026	72.9681
1	3802672	3804149	1478	3803763	177	76.8493	5.91949	75.3895
1	3807065	3808028	964	3807345	228	100.855	6.12907	99.2172
1	3810360	3811185	826	3810722	195	53.532	3.79804	52.2293
1	3820064	3820654	591	3820394	101	11.1756	2.09042	10.1807
1	3821985	3823003	1019	3822696	347	171.276	7.132	168.829
1	3828089	3829046	958	3828356	140	26.2794	2.83524	25.1606
1	3828089	3829046	958	3828859	86	8.13616	1.93138	7.17416
1	3832591	3833442	852	3832844	297	125.593	5.88138	123.741
1	3836614	3837614	1001	3837307	289	125.529	6.05972	123.677
1	3837841	3838395	555	3838048	156	50.2312	4.32044	48.9497
1	3841382	3842237	856	3841812	106	11.914	2.11177	10.9116
1	3846439	3846886	448	3846674	157	50.2556	4.29852	48.9741
1	3847186	3847993	808	3847461	356	169.008	6.79447	166.6
1	3849327	3849986	660	3849724	158	44.6059	3.85016	43.3623
1	3860845	3861386	542	3861051	107	26.4542	3.38286	25.3339
1	3862387	3863003	617	3862629	163	66.0524	5.45392	64.6662
1	3866083	3867013	931	3866342	191	71.0709	5.02633	69.651
1	3866083	3867013	931	3866720	333	193.362	8.89517	190.446
1	3874536	3874975	440	3874766	81	15.1136	2.72696	14.0815
1	3876838	3877217	380	3877040	136	26.7738	2.91987	25.6513
1	3878740	3879072	333	3878904	119	23.5184	2.90578	22.4198
1	3879561	3880372	812	3880153	159	58.6523	4.93356	57.3156
1	3881792	3882326	535	3882032	144	23.7014	2.6195	22.6011
1	3888795	3889315	521	3889007	136	20.3627	2.47497	19.2881
1	3889915	3890355	441	3890201	100	6.36108	1.68222	5.42134
1	3895855	3896999	1145	3896622	300	123.906	5.72867	122.069
1	3902876	3903481	606	3903291	82	8.57953	2.00983	7.61189
1	3913573	3914466	894	3914084	343	165.338	6.91718	162.991
1	3914731	3915845	1115	3915049	359	179.09	7.2389	176.499
1	3914731	3915845	1115	3915538	185	66.8252	4.86926	65.4337
1	3920595	3921138	544	3920850	153	57.5363	5.0203	56.207
1	3930281	3931484	1204	3930624	170	46.987	3.79615	45.7276
1	3930281	3931484	1204	3931310	105	27.4218	3.52509	26.2943
1	3938499	3939415	917	3938961	196	67.6011	4.66447	66.2044
1	3945779	3946497	719	3946087	313	136.099	6.08462	134.14
1	3948645	3949463	819	3949068	274	141.723	7.51134	139.701
1	3951397	3952120	724	3951626	204	90.594	6.12382	89.0357
1	3965656	3966832	1177	3965844	94	8.1456	1.87494	7.18352
1	3965656	3966832	1177	3966542	223	98.5832	6.11833	96.9637
1	3967438	3968344	907	3967760	209	93.8386	6.21114	92.2559
1	3971060	3971886	827	3971598	190	81.1108	5.82934	79.6209
1	3972751	3973324	574	3973101	155	49.1798	4.26098	47.9056
1	3978442	3979258	817	3978941	182	80.8226	6.08577	79.3346
1	3981229	3982045	817	3981562	299	183.886	9.64186	181.193
1	3986593	3987291	699	3986952	281	106.026	5.18221	104.346
1	3992432	3993592	1161	3992843	204	71.5212	4.74853	70.0981
1	3992432	3993592	1161	3993326	217	105.472	6.85449	103.797
1	3995394	3996584	1191	3995628	148	45.7418	4.15041	44.4906
1	3995394	3996584	1191	3996366	57	3.4573	1.58421	2.56413
1	3999271	3999569	299	3999414	89	9.50791	2.04043	8.53009
1	4001388	4002549	1162	4001903	249	93.3308	5.12357	91.7516
1	4003749	4004599	851	4004089	351	194.467	8.33449	191.523
1	4009602	4010464	863	4010140	319	165.291	7.57681	162.945
1	4010797	4011347	551	4011012	155	50.5829	4.37291	49.2994
1	4014035	4015700	1666	4014497	168	60.2251	4.80828	58.8778
1	4014035	4015700	1666	4015110	352	198.519	8.54783	195.468
1	4019364	4020954	1591	4019719	116	24.5712	3.0401	23.4649
1	4019364	4020954	1591	4020644	186	74.3954	5.41703	72.9526
1	4028655	4029419	765	4028893	306	164.913	7.97701	162.574
1	4033187	4034114	928	4033824	327	175.33	7.94246	172.809
1	4038124	4038811	688	4038599	129	38.5148	3.99308	37.3115
1	4042779	4043143	365	4042940	90	12.9639	2.36452	11.9515
1	4043440	4044011	572	4043802	127	40.7793	4.25671	39.5604
1	4053118	4053925	808	4053629	317	141.46	6.2761	139.442
1	4058170	4058533	364	4058343	107	28.5606	3.5916	27.4252
1	4062590	4063383	794	4063073	316	157.316	7.18683	155.093
1	4064857	4065292	436	4065049	117	13.7468	2.16844	12.7273
1	4065812	4066412	601	4066148	170	40.4871	3.37488	39.2703
1	4072742	4073477	736	4073024	312	125.295	5.56037	123.446
1	4076331	4077040	710	4076728	323	166.109	7.50499	163.749
1	4079871	4080126	256	4080013	60	5.93315	1.91069	4.99922
1	4084481	4084853	373	4084676	122	17.8165	2.42755	16.762
1	4090012	4090644	633	4090388	270	125.659	6.56222	123.806
1	4095530	4095889	360	4095709	99	12.9961	2.26714	11.9833
1	4105261	4106749	1489	4105489	121	36.9622	4.05718	35.7687
1	4105261	4106749	1489	4105664	142	49.304	4.61462	48.0292
1	4105261	4106749	1489	4106440	270	99.8372	5.06733	98.2079
1	4116669	4117470	802	4116850	74	12.0538	2.49417	11.0497
1	4116669	4117470	802	4117306	67	9.2706	2.26138	8.29513
1	4118587	4119143	557	4118855	186	38.5546	3.06673	37.3511
1	4121308	4122124	817	4121587	340	218.416	10.3765	214.732
1	4126012	4126679	668	4126293	267	92.8433	4.76095	91.2679
1	4137551	4138183	633	4137822	252	92.0816	4.99325	90.5118
1	4140349	4140746	398	4140534	96	16.0564	2.58333	15.0164
1	4140922	4141240	319	4141080	77	8.29709	2.02673	7.33285
1	4144993	4145668	676	4145238	137	20.1471	2.45154	19.074
1	4147991	4148670	680	4148215	277	150.114	8.00299	147.988
1	4153640	4154139	500	4153877	244	100.641	5.67507	99.0054
1	4157692	4158491	800	4157956	267	132.923	7.13744	130.998
1	4158642	4158955	314	4158822	57	4.49701	1.73693	3.58493
1	4159143	4159974	832	4159628	277	129.129	6.58235	127.242
1	4171981	4173121	1141	4172344	355	218.437	9.72377	214.752
1	4176553	4177585	1033	4176662	62	3.82241	1.60535	2.92238
1	4176553	4177585	1033	4177086	145	33.9954	3.31002	32.8222
1	4176553	4177585	1033	4177256	145	37.0621	3.53536	35.868
1	4181926	4182661	736	4182279	177	62.3778	4.74054	61.0159
1	4185486	4186239	754	4185915	264	120.715	6.41693	118.909
1	4187112	4188094	983	4187768	393	198.263	7.36726	195.22
1	4189504	4190151	648	4189930	141	41.6882	3.98047	40.4633
1	4194680	4196225	1546	4195394	322	136.929	5.93565	134.961
1	4194680	4196225	1546	4195766	264	110.637	5.79587	108.919
1	4197003	4197912	910	4197591	89	12.0099	2.28295	11.0066
1	4198390	4199094	705	4198737	185	76.1437	5.58764	74.6889
1	4201008	4201735	728	4201300	280	127.011	6.37066	125.144
1	4208024	4209013	990	4208262	102	15.9421	2.49413	14.9033
1	4208024	4209013	990	4208755	220	63.7005	3.99248	62.3303
1	4215544	4217162	1619	4215982	277	120.245	6.04575	118.442
1	4215544	4217162	1619	4216451	331	159.646	6.91364	157.387
1	4220107	4220806	700	4220375	251	137.349	8.07205	135.377
1	4221881	4222602	722	4222100	118	22.2565	2.81762	21.1672
1	4222999	4223757	759	4223289	235	93.8251	5.4666	92.2424
1	4227195	4227879	685	4227555	144	22.3716	2.53371	21.2816
1	4237834	4238762	929	4238430	215	106.73	7.03666	105.045
1	4241671	4242482	812	4242073	297	164.192	8.25279	161.865
1	4244289	4245190	902	4244626	253	107.6	5.88354	105.908
1	4247286	4248442	1157	4247908	256	114.215	6.22321	112.466
1	4250920	4251870	951	4251324	160	53.7346	4.50039	52.4302
1	4250920	4251870	951	4251742	54	2.94289	1.52317	2.06039
1	4260724	4261439	716	4260922	89	7.84275	1.8806	6.88379
1	4263591	4265075	1485	4264729	327	187.616	8.73538	184.838
1	4268128	4268942	815	4268594	241	104.389	5.99605	102.723
1	4270230	4270817	588	4270605	202	71.7255	4.80654	70.3011
1	4274585	4275201	617	4274896	362	171.643	6.7876	169.189
1	4282877	4283638	762	4283278	198	91.3786	6.40006	89.8142
1	4290337	4290863	527	4290601	251	91.3742	4.97351	89.8098
1	4296312	4297145	834	4296688	157	36.484	3.3015	35.2939
1	4296312	4297145	834	4296901	167	61.1251	4.90824	59.7719
1	4298815	4299402	588	4299099	169	41.9817	3.48403	40.7552
1	4304948	4306612	1665	4305487	343	181.221	7.79896	178.584
1	4304948	4306612	1665	4306162	159	59.1761	4.97848	57.8358
1	4317257	4317566	310	4317393	66	8.89707	2.22812	7.92578
1	4322078	4323035	958	4322734	245	118.869	6.8804	117.08
1	4325657	4326319	663	4326052	196	67.6011	4.66447	66.2044
1	4327310	4328512	1203	4327819	191	72.6053	5.13879	71.1749
1	4327310	4328512	1203	4328140	294	129.511	6.1642	127.62
1	4334550	4335293	744	4334854	293	114.819	5.40273	113.065
1	4347805	4348373	569	4348170	130	33.6366	3.54782	32.466
1	4348550	4349716	1167	4348990	392	230.249	9.10327	226.1
1	4351185	4351676	492	4351452	146	40.7601	3.79841	39.5417
1	4353822	4354540	719	4354132	228	81.7759	4.88066	80.2814
1	4357447	4358300	854	4357638	86	13.441	2.46501	12.424
1	4357447	4358300	854	4358040	146	46.0034	4.21999	44.7501
1	4360702	4361360	659	4361118	154	48.5374	4.23366	47.2674
1	4364234	4365432	1199	4364616	140	46.1395	4.38728	44.8852
1	4364234	4365432	1199	4365103	290	145.115	7.21013	143.053
1	4367333	4368059	727	4367652	325	143.529	6.20448	141.484
1	4369720	4371353	1634	4370615	341	185.209	8.09771	182.485
1	4374066	4375229	1164	4374866	316	177.204	8.44242	174.649
1	4375442	4376360	919	4375736	254	120.661	6.71232	118.855
1	4378973	4379409	437	4379196	161	41.7698	3.59636	40.5444
1	4380678	4381678	1001	4381227	385	188.727	7.09337	185.924
1	4384405	4386106	1702	4385257	249	120.783	6.88364	118.976
1	4392887	4394347	1461	4393783	259	127.099	6.99792	125.232
1	4395158	4396297	1140	4395929	339	152.629	6.35754	150.469
1	4396567	4396845	279	4396700	86	7.35749	1.85423	6.40478
1	4397169	4398180	1012	4397845	226	96.0011	5.84663	94.4017
1	4404499	4405577	1079	4405302	263	99.9751	5.21035	98.3444
1	4416331	4417091	761	4416764	274	117.875	5.98051	116.094
1	4419863	4420231	369	4420038	105	26.3837	3.42063	25.2638
1	4420553	4420856	304	4420718	85	7.44727	1.87027	6.4936
1	4423607	4424592	986	4423979	332	179.903	8.06354	177.296
1	4429804	4430315	512	4429998	177	35.8316	3.01171	34.6459
1	4433641	4434961	1321	4434017	275	160.78	8.90654	158.506
1	4433641	4434961	1321	4434594	164	53.6258	4.39432	52.3223
1	4438728	4439458	731	4439178	119	29.9711	3.45525	28.8257
1	4442216	4443761	1546	4443258	367	200.211	8.1695	197.112
1	4446606	4448235	1630	4447135	233	104.443	6.23195	102.777
1	4446606	4448235	1630	4447749	259	129.206	7.14665	127.319
1	4452228	4452962	735	4452435	155	53.2173	4.58847	51.9164
1	4459164	4460664	1501	4459564	257	117.253	6.39249	115.478
1	4459164	4460664	1501	4460492	77	8.29709	2.02673	7.33285
1	4461821	4462833	1013	4462119	317	141.46	6.2761	139.442
1	4464115	4464601	487	4464270	105	10.2425	1.98206	9.25696
1	4465013	4465412	400	4465294	69	5.86852	1.81886	4.9353
1	4467308	4468825	1518	4467544	178	58.5198	4.4351	57.1839
1	4467308	4468825	1518	4467847	160	43.4366	3.72933	42.2002
1	4467308	4468825	1518	4468359	114	19.7089	2.66381	18.6392
1	4472350	4473275	926	4472969	210	99.254	6.60911	97.629
1	4478107	4478640	534	4478278	155	54.9825	4.73696	53.67
1	4480720	4481436	717	4480968	250	116.079	6.52192	114.314
1	4484554	4485422	869	4484870	324	181.592	8.44472	178.95
1	4491495	4492591	1097	4492157	264	125.386	6.72201	123.535
1	4494980	4495908	929	4495330	260	119.377	6.44482	117.583
1	4498852	4499578	727	4499061	205	88.5327	5.93027	86.9896
1	4502628	4503573	946	4502904	118	27.4208	3.25036	26.2937
1	4502628	4503573	946	4503220	120	36.3382	4.02392	35.1489
1	4512580	4513916	1337	4512723	59	2.94913	1.49702	2.06641
1	4512580	4513916	1337	4513527	264	148.498	8.40965	146.394
1	4515549	4516292	744	4515824	253	128.57	7.31208	126.688
1	4525517	4526090	574	4525824	225	88.2268	5.35112	86.6857
1	4528969	4530095	1127	4529653	334	146.414	6.15617	144.335
1	4542301	4543486	1186	4542643	305	123.825	5.62325	121.989
1	4542301	4543486	1186	4542912	263	101.754	5.30853	100.109
1	4544904	4545757	854	4545142	180	79.2261	6.01926	77.7495
1	4547608	4548646	1039	4547792	114	32.1636	3.77464	31.0031
1	4547608	4548646	1039	4548307	265	110.853	5.78478	109.133
1	4557350	4557838	489	4557459	58	6.14162	1.96208	5.20455
1	4567085	4567804	720	4567508	151	35.2397	3.30559	34.0579
1	4567953	4568318	366	4568138	83	13.8002	2.54744	12.7798
1	4570591	4571061	471	4570858	93	6.80601	1.75767	5.8601
1	4575703	4576752	1050	4576428	299	153.003	7.43312	150.838
1	4577152	4577878	727	4577530	285	112.559	5.44319	110.825
1	4588244	4588604	361	4588433	103	26.2991	3.45858	25.1797
1	4589681	4590490	810	4590273	201	89.6059	6.14678	88.0547
1	4592776	4593616	841	4593039	173	64.4762	5.00906	63.1006
1	4592776	4593616	841	4593384	173	73.7142	5.78647	72.2759
1	4594003	4594261	259	4594130	79	14.2125	2.66045	13.1883
1	4601241	4601829	589	4601473	145	45.5052	4.20301	44.2549
1	4608568	4610623	2056	4609495	240	107.098	6.20722	105.41
1	4608568	4610623	2056	4609869	269	124.831	6.538	122.985
1	4608568	4610623	2056	4610278	237	109.149	6.44202	107.444
1	4614337	4615227	891	4614913	316	162.625	7.50577	160.321
1	4615847	4616796	950	4616065	97	22.5399	3.20785	21.4483
1	4615847	4616796	950	4616695	68	8.08481	2.09964	7.1233
1	4641357	4642124	768	4641821	178	66.3525	5.01763	64.9643
1	4643673	4644381	709	4643930	105	22.072	3.00512	20.984
1	4643673	4644381	709	4644205	114	30.3762	3.60212	29.2279
1	4646410	4646944	535	4646709	152	43.4227	3.88101	42.1865
1	4650917	4651147	231	4651047	78	5.54597	1.71804	4.61747
1	4662878	4663117	240	4662991	66	8.89707	2.22812	7.92578
1	4672264	4673128	865	4672789	276	143.504	7.56597	141.461
1	4678832	4679871	1040	4679120	145	38.1509	3.61745	36.9498
1	4678832	4679871	1040	4679660	230	121.764	7.68204	119.947
1	4688348	4688709	362	4688567	92	14.0807	2.44802	13.0582
1	4693253	4694101	849	4693574	258	118.072	6.41726	116.289
1	4695266	4695640	375	4695346	54	2.52611	1.45576	1.65313
1	4704137	4704620	484	4704402	129	17.0416	2.30942	15.9932
1	4709977	4710737	761	4710212	105	27.4218	3.52509	26.2943
1	4709977	4710737	761	4710413	112	24.323	3.08648	23.2182
1	4713657	4714924	1268	4714249	293	147.731	7.28446	145.636
1	4717423	4718185	763	4717872	86	15.2405	2.65356	14.2075
1	4721611	4722381	771	4721976	260	119.714	6.46682	117.917
1	4724535	4725214	680	4724795	185	73.0726	5.34278	71.639
1	4726765	4727338	574	4726956	106	21.2345	2.91102	20.153
1	4733219	4733850	632	4733605	203	81.0848	5.43298	79.5952
1	4734023	4734676	654	4734403	192	61.9779	4.37558	60.6189
1	4735504	4736214	711	4735749	221	98.5764	6.18024	96.957
1	4740031	4740728	698	4740196	113	16.6604	2.42967	15.6153
1	4740031	4740728	698	4740467	91	12.207	2.27949	11.2016
1	4746185	4746930	746	4746711	167	62.4718	5.01855	61.1094
1	4747572	4748688	1117	4747698	93	7.85929	1.8552	6.90011
1	4747572	4748688	1117	4748267	143	27.6865	2.89556	26.5574
1	4748951	4750227	1277	4749204	196	81.534	5.67118	80.0411
1	4748951	4750227	1277	4749914	125	29.0618	3.26283	27.9232
1	4754469	4756770	2302	4755099	339	166.93	7.1045	164.558
1	4754469	4756770	2302	4756093	239	107.088	6.2361	105.4
1	4758993	4759887	895	4759181	134	25.0424	2.8209	23.9325
1	4758993	4759887	895	4759684	128	27.9568	3.12371	26.8259
1	4761057	4762419	1363	4761347	350	176.483	7.33435	173.942
1	4761057	4762419	1363	4762189	118	25.5742	3.09207	24.4604
1	4765584	4766758	1175	4766001	161	64.1798	5.35404	62.8063
1	4765584	4766758	1175	4766592	69	10.0361	2.32789	9.05254
1	4773507	4774044	538	4773705	166	48.2148	3.95415	46.9468
1	4776494	4777419	926	4776842	318	156.48	7.08172	154.267
1	4788542	4789179	638	4788847	193	77.3361	5.43811	75.8732
1	4794711	4795605	895	4795036	283	114.829	5.60507	113.075
1	4797369	4798427	1059	4797782	335	185.691	8.3251	182.957
1	4801006	4801886	881	4801558	339	169.507	7.2464	167.093
1	4802765	4803556	792	4803064	326	174.419	7.91825	171.915
1	4806647	4807550	904	4807203	339	150.421	6.24805	148.291
1	4810477	4811177	701	4810704	185	60.2465	4.40402	58.8989
1	4811834	4812426	593	4812088	160	62.0256	5.19548	60.6662
1	4817050	4818065	1016	4817660	301	122.716	5.64699	120.891
1	4819749	4820521	773	4820282	174	65.1917	5.03785	63.8113
1	4826782	4827514	733	4827263	248	126.933	7.37376	125.068
1	4828198	4828590	393	4828393	70	6.53686	1.89089	5.59467
1	4836812	4837586	775	4837012	82	12.3883	2.41019	11.3814
1	4836812	4837586	775	4837317	100	24.6018	3.35423	23.4952
1	4838890	4840394	1505	4839422	345	183.029	7.8443	180.353
1	4838890	4840394	1505	4840064	182	62.6886	4.64199	61.3248
1	4845442	4845784	343	4845620	99	22.0044	3.11155	20.9168
1	4847185	4847793	609	4847377	138	43.7728	4.2315	42.5342
1	4854378	4855241	864	4854836	305	150.374	7.08804	148.244
1	4855540	4855990	451	4855736	109	26.5237	3.34654	25.4029
1	4857413	4857873	461	4857668	89	12.0099	2.28295	11.0066
1	4861214	4862196	983	4861670	342	164.489	6.89707	162.155
1	4872951	4873231	281	4873098	60	4.92095	1.77134	4.00246
1	4876437	4877260	824	4876993	274	154.268	8.43607	152.086
1	4877705	4878959	1255	4878026	211	79.7671	5.13354	78.2867
1	4881280	4882038	759	4881705	254	121.799	6.79122	119.983
1	4884179	4885686	1508	4884577	166	54.9444	4.44759	53.632
1	4884179	4885686	1508	4885323	122	31.6417	3.54089	30.4847
1	4887616	4887946	331	4887797	98	15.5736	2.51124	14.5375
1	4888151	4889060	910	4888638	245	105.454	5.95685	103.78
1	4890577	4892010	1434	4891516	266	107.704	5.57912	106.01
1	4897328	4897956	629	4897568	145	44.1713	4.0926	42.9297
1	4899092	4899939	848	4899463	334	153.063	6.49155	150.897
1	4912253	4913213	961	4912949	261	138.415	7.74914	136.43
1	4915666	4916548	883	4915928	141	36.9703	3.60198	35.7767
1	4915666	4916548	883	4916319	129	27.5715	3.07808	26.4431
1	4920822	4921587	766	4920988	74	9.259	2.16736	8.28412
1	4920822	4921587	766	4921375	128	35.2306	3.72561	34.0489
1	4924276	4924680	405	4924525	83	8.46246	1.98891	7.49648
1	4927965	4928728	764	4928445	241	100.31	5.72996	98.6765
1	4930215	4930977	763	4930700	312	177.226	8.59359	174.671
1	4934696	4935981	1286	4935187	322	177.237	8.23061	174.681
1	4934696	4935981	1286	4935676	301	152.091	7.31288	149.939
1	4939316	4940016	701	4939540	137	20.7694	2.49304	19.6914
1	4946911	4947649	739	4947392	299	177.29	9.12888	174.734
1	4951711	4952931	1221	4952547	301	173.379	8.75366	170.894
1	4954036	4954910	875	4954303	274	111.851	5.63592	110.122
1	4958581	4959394	814	4958990	303	120.419	5.49191	118.615
1	4963530	4964377	848	4964091	236	127.206	7.88157	125.337
1	4968931	4970181	1251	4969474	171	51.2948	4.07253	50.0064
1	4968931	4970181	1251	4969951	119	29.1444	3.38199	28.0049
1	4972947	4973745	799	4973502	208	81.1225	5.30151	79.6322
1	4980592	4981521	930	4980857	240	117.304	6.93784	115.528
1	4983490	4984376	887	4983842	226	90.8296	5.49677	89.2694
1	4990032	4990868	837	4990198	101	25.1929	3.39207	24.0818
1	4990032	4990868	837	4990664	177	49.9629	3.87102	48.6838
1	4991578	4992365	788	4991812	144	29.8256	3.02986	28.6812
1	4996785	4997033	249	4996924	76	7.13678	1.90784	6.18666
1	5000055	5000724	670	5000449	284	150.689	7.78448	148.554
1	5003100	5003462	363	5003288	148	50.3258	4.53401	49.0438
1	5013901	5014519	619	5014273	200	94.8587	6.62012	93.2682
1	5015970	5016668	699	5016388	277	147.211	7.79275	145.122
1	5023372	5024440	1069	5023708	183	77.4727	5.76272	76.0085
1	5027620	5028565	946	5027859	242	113.597	6.59975	111.854
1	5027620	5028565	946	5028093	231	98.6028	5.88493	96.9831
1	5035750	5036566	817	5036016	139	36.531	3.60585	35.3406
1	5035750	5036566	817	5036326	238	98.0085	5.65893	96.3934
1	5037585	5038681	1097	5037832	311	175.641	8.52196	173.114
1	5040764	5041428	665	5041056	222	89.0109	5.47822	87.4639
1	5042498	5043902	1405	5042792	184	74.3607	5.4751	72.9181
1	5042498	5043902	1405	5043205	186	63.6489	4.61755	62.279
1	5042498	5043902	1405	5043666	112	14.5498	2.27221	13.5231
1	5046389	5046769	381	5046593	106	13.4207	2.23583	12.4038
1	5047968	5048562	595	5048236	263	98.2371	5.11573	96.6203
1	5054311	5055223	913	5054914	227	116.385	7.35757	114.618
1	5058770	5059011	242	5058887	70	10.4279	2.36115	9.4403
1	5063934	5065127	1194	5064501	331	168.835	7.43107	166.429
1	5066848	5068543	1696	5067011	71	3.90066	1.56581	2.999
1	5066848	5068543	1696	5067279	52	3.1443	1.56805	2.25735
1	5066848	5068543	1696	5068015	158	55.5909	4.70416	54.2743
1	5066848	5068543	1696	5068269	160	63.8044	5.35415	62.4331
1	5076339	5077839	1501	5077021	381	195.746	7.53921	192.769
1	5076339	5077839	1501	5077517	280	141.635	7.30143	139.615
1	5081439	5082556	1118	5081836	199	53.5589	3.73973	52.2559
1	5081439	5082556	1118	5082275	275	126.092	6.44913	124.234
1	5088217	5088876	660	5088474	150	53.2299	4.72974	51.9288
1	5090966	5091531	566	5091161	164	64.769	5.30659	63.3912
1	5097420	5098010	591	5097695	119	32.0781	3.64613	30.9182
1	5103723	5104756	1034	5104399	389	205.696	7.84215	202.437
1	5106124	5106921	798	5106487	189	57.3264	4.13199	55.9981
1	5110698	5111716	1019	5111380	298	171.531	8.74083	169.079
1	5114778	5115499	722	5115165	273	115.04	5.83975	113.284
1	5122637	5123598	962	5123154	300	171.199	8.63575	168.755
1	5124843	5125830	988	5125038	102	25.7439	3.42532	24.6286
1	5124843	5125830	988	5125361	62	5.36053	1.81363	4.43492
1	5124843	5125830	988	5125616	63	7.60547	2.10067	6.64969
1	5128764	5129082	319	5128911	68	9.65031	2.29463	8.67071
1	5137072	5137752	681	5137402	294	97.4127	4.55771	95.8022
1	5138528	5139468	941	5138866	347	191.637	8.29351	188.763
1	5142716	5143728	1013	5143456	250	107.31	5.94306	105.62
1	5149269	5151085	1817	5149868	362	199.461	8.27985	196.385
1	5152796	5153030	235	5152916	80	8.37781	2.00694	7.41273
1	5164359	5165144	786	5164746	322	152.471	6.74927	150.313
1	5165864	5166773	910	5166480	293	158.888	8.0303	156.641
1	5167481	5168239	759	5167990	232	81.3495	4.77516	79.858
1	5168582	5170539	1958	5168927	317	161.287	7.39442	159.003
1	5168582	5170539	1958	5169381	325	120.452	5.11065	118.648
1	5168582	5170539	1958	5170043	57	2.70771	1.47011	1.83048
1	5168582	5170539	1958	5170331	88	14.9591	2.59228	13.9287
1	5171221	5171648	428	5171443	138	41.1084	4.00149	39.8874
1	5175433	5176280	848	5175995	269	116.022	5.99393	114.257
1	5177500	5178650	1151	5177951	291	133.748	6.48232	131.815
1	5180945	5181272	328	5181134	84	5.79446	1.70919	4.86274
1	5186039	5187007	969	5186716	342	183.187	7.94509	180.509
1	5187627	5188341	715	5187862	196	84.7113	5.92181	83.1959
1	5193458	5194265	808	5193888	341	166.12	7.00904	163.76
1	5199132	5200540	1409	5199696	306	190.168	9.80755	187.33
1	5202812	5203463	652	5203078	187	75.5652	5.47917	74.1142
1	5208648	5209990	1343	5209427	369	175.119	6.79935	172.601
1	5211209	5212250	1042	5211886	320	170.784	7.8857	168.346
1	5219317	5220214	898	5219960	309	137.205	6.2335	135.235
1	5220551	5221538	988	5220831	223	68.1461	4.18849	66.746
1	5223699	5224123	425	5223939	89	8.94718	1.98657	7.97541
1	5224363	5225425	1063	5224633	271	98.8665	4.99844	97.2447
1	5227183	5228015	833	5227626	324	126.803	5.41307	124.94
1	5230219	5231106	888	5230815	317	155.62	7.05952	153.419
1	5235878	5236613	736	5236285	138	21.1791	2.51111	20.098
1	5237990	5238660	671	5238231	147	45.5555	4.15887	44.3051
1	5240628	5241558	931	5241118	284	139.923	7.06147	137.921
1	5242340	5244405	2066	5242996	348	177.391	7.43822	174.832
1	5242340	5244405	2066	5243742	326	153.432	6.70162	151.261
1	5248935	5249510	576	5249246	241	108.396	6.2667	106.697
1	5249780	5250466	687	5250144	166	42.4274	3.55926	41.1975
1	5251409	5253225	1817	5251895	227	103.842	6.37696	102.18
1	5251409	5253225	1817	5252613	274	131.392	6.8137	129.482
1	5262835	5265022	2188	5263190	95	13.1599	2.32462	12.1458
1	5262835	5265022	2188	5264062	281	96.1997	4.69688	94.5986
1	5262835	5265022	2188	5264657	252	111.005	6.12635	109.284
1	5267546	5268481	936	5268093	229	95.04	5.69873	93.4477
1	5269169	5269863	695	5269356	117	26.0452	3.14941	24.928
1	5269169	5269863	695	5269605	131	23.6683	2.75822	22.5683
1	5271344	5272062	719	5271642	142	37.5421	3.62735	36.3451
1	5271344	5272062	719	5271834	147	41.0632	3.80167	39.8428
1	5272953	5273225	273	5273060	92	6.23022	1.70903	5.29224
1	5273663	5274081	419	5273931	86	8.98264	2.01523	8.01046
1	5274343	5274652	310	5274502	101	13.1935	2.26437	12.179
1	5276750	5277636	887	5277154	185	67.5576	4.92313	66.1616
1	5276750	5277636	887	5277418	196	74.1377	5.1188	72.6965
1	5279029	5279913	885	5279530	203	84.9926	5.72242	83.4749
1	5284045	5284476	432	5284276	161	26.2178	2.61653	25.0993
1	5286998	5287770	773	5287255	256	109.951	5.95303	108.239
1	5294581	5295586	1006	5294865	251	79.2282	4.33246	77.7515
1	5295902	5296914	1013	5296121	122	35.459	3.88788	34.2761
1	5295902	5296914	1013	5296549	338	188.493	8.39943	185.696
1	5297983	5300388	2406	5298102	101	10.7151	2.05102	9.72463
1	5297983	5300388	2406	5298581	78	11.1835	2.33369	10.1886
1	5297983	5300388	2406	5299009	73	7.45468	1.97079	6.50088
1	5297983	5300388	2406	5299379	129	35.02	3.68553	33.8404
1	5297983	5300388	2406	5299693	147	46.6145	4.24615	45.3572
1	5297983	5300388	2406	5300158	63	2.76135	1.45097	1.88288
1	5302645	5303456	812	5303209	190	63.5556	4.52241	62.1862
1	5304336	5305316	981	5304540	154	46.6617	4.08678	45.4041
1	5304336	5305316	981	5304890	94	15.1038	2.52008	14.0723
1	5308673	5309590	918	5309185	349	175.608	7.31346	173.084
1	5315495	5316312	818	5315859	228	104.854	6.41921	103.185
1	5317963	5318927	965	5318216	185	70.7115	5.16003	69.2939
1	5317963	5318927	965	5318682	106	19.0113	2.71211	17.9471
1	5322723	5323825	1103	5323382	311	155.569	7.22702	153.37
1	5326213	5327516	1304	5326668	360	188.059	7.69397	185.27
1	5329023	5329760	738	5329372	289	139.197	6.86648	137.204
1	5332222	5333059	838	5332604	236	94.5752	5.48976	92.987
1	5340466	5342079	1614	5341514	353	173.896	7.11826	171.402
1	5345532	5346075	544	5345846	194	54.1219	3.84855	52.8154
1	5362042	5362537	496	5362332	102	25.7439	3.42532	24.6286
1	5381058	5381774	717	5381305	250	103.274	5.69052	101.617
1	5389995	5391173	1179	5390430	366	187.894	7.5214	185.109
1	5398936	5401755	2820	5399309	307	167.394	8.10743	165.014
1	5398936	5401755	2820	5399808	355	154.593	6.12046	152.408
1	5398936	5401755	2820	5400933	222	75.7953	4.6438	74.343
1	5403102	5403839	738	5403559	277	110.307	5.48665	108.592
1	5404328	5405510	1183	5404723	380	200.413	7.80832	197.309
1	5405963	5406883	921	5406307	291	155.116	7.84155	152.921
1	5409238	5410047	810	5409711	364	216.664	9.25862	213.043
1	5410875	5411771	897	5411117	219	91.3076	5.71642	89.7437
1	5419874	5420941	1068	5420375	144	52.2345	4.82206	50.9399
1	5419874	5420941	1068	5420791	78	13.7699	2.62719	12.7498
1	5425675	5426310	636	5425982	278	105.601	5.21692	103.925
1	5435739	5436585	847	5436362	228	110.474	6.84503	108.757
1	5439555	5439974	420	5439803	61	6.2399	1.94179	5.30172
1	5442618	5443717	1100	5443383	373	205.768	8.3027	202.506
1	5444369	5445596	1228	5444776	360	224.374	9.92285	220.464
1	5446623	5447843	1221	5447128	370	175.961	6.81773	173.428
1	5446623	5447843	1221	5447538	356	208.316	9.02014	204.975
1	5448132	5450138	2007	5448606	349	163.149	6.66125	160.838
1	5448132	5450138	2007	5449079	326	140.352	6.02316	138.345
1	5448132	5450138	2007	5449783	210	50.0812	3.40795	48.8011
1	5451520	5452226	707	5451774	244	56.4429	3.34883	55.121
1	5454831	5455645	815	5455192	230	108.018	6.58793	106.322
1	5457078	5457676	599	5457302	155	44.6503	3.91265	43.406
1	5459571	5461068	1498	5460148	241	100.31	5.72996	98.6765
1	5459571	5461068	1498	5460704	220	82.7976	5.11914	81.2956
1	5464322	5464894	573	5464570	230	86.5492	5.12814	85.0202
1	5465362	5466143	782	5465623	145	42.6877	3.97205	41.4567
1	5465362	5466143	782	5465990	107	18.9718	2.69463	17.9079
1	5469424	5470660	1237	5470028	236	89.1471	5.15411	87.5989
1	5471387	5472029	643	5471656	167	45.2247	3.72956	43.9766
1	5473480	5474308	829	5473829	196	69.1636	4.77032	67.7563
1	5478718	5479357	640	5478920	172	71.2121	5.60152	69.7915
1	5478718	5479357	640	5479136	151	54.8517	4.84292	53.5402
1	5487887	5488777	891	5488352	281	119.236	5.89256	117.443
1	5489272	5490216	945	5489550	247	126.531	7.38068	124.67
1	5494517	5495114	598	5494732	188	70.0245	5.02756	68.6117
1	5496844	5497752	909	5496954	87	9.30638	2.03839	8.33055
1	5496844	5497752	909	5497454	208	82.5332	5.40046	81.0332
1	5498088	5498939	852	5498537	220	84.5498	5.23273	83.0354
1	5503059	5505466	2408	5504130	333	172.256	7.57225	169.791
1	5503059	5505466	2408	5504919	250	113.792	6.36688	112.047
1	5508566	5508962	397	5508738	116	21.3358	2.77027	20.2536
1	5511089	5511700	612	5511409	280	155.904	8.31363	153.699
1	5513295	5513548	254	5513428	69	5.86852	1.81886	4.9353
1	5514264	5515361	1098	5514563	343	153.65	6.32156	151.478
1	5518354	5519242	889	5518620	194	60.4923	4.24072	59.1433
1	5522661	5523404	744	5522942	123	18.8402	2.4934	17.7776
1	5524575	5524965	391	5524821	71	6.0655	1.82636	5.12976
1	5525578	5526531	954	5525911	185	42.6113	3.30424	41.3806
1	5539043	5539821	779	5539558	200	78.8495	5.35308	77.3756
1	5540444	5541241	798	5540909	235	106.062	6.28521	104.382
1	5543105	5543743	639	5543339	229	104.468	6.35856	102.801
1	5546701	5547639	939	5547271	365	179.14	7.09226	176.547
1	5548434	5549040	607	5548751	176	64.4155	4.92176	63.0404
1	5556051	5557975	1925	5556559	226	104.037	6.42408	102.374
1	5556051	5557975	1925	5557445	292	121.715	5.7827	119.9
1	5561317	5562095	779	5561799	178	53.0641	4.05818	51.764
1	5563174	5563784	611	5563367	103	19.1099	2.76495	18.0449
1	5569611	5570624	1014	5570212	363	202.593	8.43153	199.426
1	5573469	5574035	567	5573811	166	48.3008	3.96021	47.0322
1	5574210	5574974	765	5574465	257	128.221	7.14503	126.343
1	5580836	5581911	1076	5581140	260	134.756	7.51359	132.811
1	5580836	5581911	1076	5581583	189	74.3565	5.32598	72.914
1	5587056	5587485	430	5587316	78	10.6646	2.27608	9.67462
1	5589961	5592009	2049	5590367	145	46.2189	4.26289	44.9642
1	5589961	5592009	2049	5591141	371	184.321	7.20853	181.62
1	5596777	5597251	475	5596996	133	25.3544	2.85593	24.242
1	5602976	5603464	489	5603255	145	29.4679	2.99216	28.3262
1	5613438	5613842	405	5613637	138	38.6509	3.79664	37.4469
1	5614565	5615360	796	5614747	187	67.728	4.88494	66.3306
1	5616946	5617562	617	5617369	90	7.38207	1.82983	6.42909
1	5617767	5618253	487	5617991	204	89.7311	6.05577	88.1792
1	5621846	5623485	1640	5622407	215	90.2139	5.75257	88.6578
1	5621846	5623485	1640	5623122	285	124.475	6.0955	122.633
1	5628243	5629750	1508	5628760	230	95.5179	5.70404	93.9221
1	5628243	5629750	1508	5629435	94	18.0707	2.81066	17.0139
1	5639012	5640040	1029	5639231	206	72.9021	4.79485	71.4695
1	5639012	5640040	1029	5639760	222	86.0148	5.28009	84.4896
1	5644706	5645304	599	5645027	295	137.05	6.57112	135.081
1	5647607	5647920	314	5647767	100	17.0962	2.62436	16.0475
1	5648689	5649455	767	5649026	290	124.225	5.96383	122.386
1	5659388	5660031	644	5659646	168	66.1102	5.29355	64.7234
1	5665504	5666439	936	5665808	213	79.4843	5.06699	78.0058
1	5668360	5669054	695	5668558	203	80.335	5.37873	78.8509
1	5672929	5674313	1385	5673390	238	114.03	6.76368	112.283
1	5672929	5674313	1385	5674049	135	22.5709	2.63538	21.479
1	5677898	5678821	924	5678537	328	196.77	9.32723	193.766
1	5683968	5684818	851	5684564	151	38.2901	3.52086	37.0878
1	5685747	5686309	563	5686065	116	28.9624	3.42661	27.8243
1	5686652	5687386	735	5686797	69	7.59134	2.02777	6.63564
1	5686652	5687386	735	5687059	58	4.28954	1.69883	3.38126
1	5687877	5688599	723	5688182	218	99.862	6.37489	98.2325
1	5697236	5698146	911	5697498	185	75.0934	5.50298	73.6459
1	5702155	5703217	1063	5702479	223	94.403	5.82036	92.8157
1	5705975	5706509	535	5706250	177	69.795	5.32059	68.384
1	5709672	5710451	780	5710056	236	109.351	6.48836	107.644
1	5714018	5715067	1050	5714313	195	75.2815	5.2283	73.8324
1	5722961	5724112	1152	5723408	365	201.381	8.29773	198.249
1	5726661	5727359	699	5727055	197	82.23	5.69431	80.7323
1	5727619	5728297	679	5727894	274	128.987	6.65908	127.101
1	5730455	5731859	1405	5730636	75	5.75175	1.76043	4.82056
1	5730455	5731859	1405	5731266	126	27.7084	3.13599	26.5791
1	5738043	5738863	821	5738571	166	50.2944	4.10253	49.0126
1	5743484	5744269	786	5743709	119	27.3947	3.22981	26.2679
1	5743484	5744269	786	5744057	174	61.5728	4.75561	60.2166
1	5744540	5745181	642	5744855	318	167.181	7.72453	164.803
1	5754689	5756146	1458	5755203	215	94.3427	6.0548	92.7559
1	5754689	5756146	1458	5755811	100	19.6519	2.86337	18.5826
1	5757887	5758251	365	5758076	112	20.2651	2.73628	19.1911
1	5758751	5759376	626	5759000	218	96.7969	6.14319	95.1914
1	5760567	5761391	825	5760883	290	155.754	7.92139	153.55
1	5763082	5764104	1023	5763791	334	181.742	8.11197	179.095
1	5764951	5765626	676	5765168	149	48.0626	4.31647	46.7962
1	5767310	5768673	1364	5767590	307	147.094	6.83752	145.006
1	5767310	5768673	1364	5768339	97	11.7477	2.17557	10.7468
1	5772378	5773320	943	5772930	313	157.312	7.27335	155.089
1	5773606	5775009	1404	5773880	275	145.404	7.73669	143.338
1	5773606	5775009	1404	5774625	203	82.9815	5.57205	81.4783
1	5777596	5778475	880	5778209	264	144.006	8.05699	141.958
1	5781472	5782431	960	5782140	308	172.816	8.44001	170.343
1	5785365	5785786	422	5785588	107	16.7241	2.50166	15.6785
1	5786350	5787145	796	5786800	165	61.0456	4.9588	59.6926
1	5788435	5789319	885	5788938	304	177.214	8.91079	174.659
1	5789735	5790413	679	5790105	117	29.903	3.49113	28.7581
1	5805202	5805833	632	5805591	108	29.136	3.62486	27.9964
1	5823594	5824176	583	5823906	172	68.6648	5.38298	67.2614
1	5824838	5825631	794	5825173	182	65.8548	4.8737	64.47
1	5829066	5830005	940	5829436	291	143.406	7.07073	141.365
1	5834938	5835235	298	5835088	73	11.6387	2.46091	10.6386
1	5837499	5838346	848	5837835	299	158.548	7.79512	156.305
1	5840886	5841620	735	5841399	259	142.476	8.14393	140.447
1	5842270	5842867	598	5842563	164	61.8447	5.05516	60.4868
1	5844666	5845606	941	5844928	262	133.814	7.37228	131.88
1	5844666	5845606	941	5845299	208	77.6086	5.0609	76.1436
1	5850018	5850835	818	5850336	212	94.693	6.17768	93.1035
1	5851882	5852785	904	5852217	386	194.779	7.36544	191.828
1	5854095	5854932	838	5854369	334	211.454	10.1337	208.013
1	5857271	5858418	1148	5857496	126	15.405	2.21918	14.3707
1	5857271	5858418	1148	5857907	80	12.1592	2.41363	11.1544
1	5857271	5858418	1148	5858390	48	2.85749	1.54679	1.97711
1	5861952	5862696	745	5862291	139	48.7714	4.65578	47.5
1	5863637	5863987	351	5863806	133	31.5069	3.32013	30.3508
1	5867598	5868498	901	5867990	373	160.407	6.04063	158.136
1	5869734	5870717	984	5870064	184	62.5208	4.58376	61.158
1	5869734	5870717	984	5870490	99	19.895	2.90384	18.8241
1	5875399	5875766	368	5875587	92	15.7031	2.60693	14.6661
1	5878471	5878789	319	5878600	75	6.45982	1.84033	5.51886
1	5883918	5884781	864	5884494	336	174.932	7.64026	172.418
1	5885065	5886701	1637	5885703	315	146.629	6.60301	144.548
1	5885065	5886701	1637	5886578	65	2.92124	1.46518	2.03906
1	5890937	5892169	1233	5891096	62	2.78915	1.4593	1.91014
1	5890937	5892169	1233	5891558	135	30.6412	3.22014	29.4913
1	5890937	5892169	1233	5891858	106	18.3698	2.65583	17.311
1	5895344	5896359	1016	5895600	129	29.3929	3.22102	28.2516
1	5895344	5896359	1016	5896060	82	12.622	2.43531	11.6128
1	5897955	5898778	824	5898421	162	41.2523	3.54481	40.0304
1	5899954	5900544	591	5900234	192	72.9842	5.14002	71.5509
1	5902990	5903281	292	5903125	97	10.3131	2.04777	9.32675
1	5910887	5911747	861	5911465	304	168.867	8.31669	166.461
1	5919441	5920086	646	5919853	172	71.6054	5.63585	70.1818
1	5922646	5923882	1237	5922979	203	95.5148	6.56087	93.919
1	5929817	5930426	610	5930063	283	114.829	5.60507	113.075
1	5933839	5934618	780	5934123	266	132.057	7.11081	130.141
1	5940564	5940905	342	5940712	73	8.83553	2.13029	7.86529
1	5941732	5942397	666	5942061	173	56.6688	4.4137	55.3448
1	5946610	5947834	1225	5947004	209	103.094	6.96931	101.438
1	5954040	5954955	916	5954734	287	126.069	6.13813	124.211
1	5955665	5957149	1485	5955821	100	15.7575	2.50249	14.7201
1	5955665	5957149	1485	5956163	84	8.3497	1.9689	7.38495
1	5955665	5957149	1485	5956406	76	11.6187	2.41157	10.6193
1	5955665	5957149	1485	5956935	159	56.2798	4.73374	54.9585
1	5969160	5969986	827	5969728	277	162.713	8.97108	160.407
1	5977414	5978365	952	5977724	278	129.959	6.60603	128.064
1	5977414	5978365	952	5978109	191	78.3371	5.57537	76.8669
1	5980706	5981183	478	5980959	159	37.5503	3.34329	36.3532
1	5982261	5983187	927	5982671	274	133.864	6.97567	131.929
1	5986509	5987796	1288	5987186	389	164.684	5.93945	162.348
1	5995959	5996949	991	5996513	352	180.928	7.52347	178.298
1	5997122	5997866	745	5997478	185	74.9877	5.4945	73.541
1	5998845	5999155	311	5999000	103	21.8875	3.02366	20.8011
1	6002930	6003573	644	6003115	153	51.3061	4.4828	50.0177
1	6007584	6008315	732	6007895	158	52.6328	4.46274	51.3356
1	6008572	6009189	618	6008785	144	43.3782	4.05078	42.1429
1	6017985	6018794	810	6018287	218	96.7392	6.13889	95.1342
1	6023686	6024318	633	6024103	243	105.973	6.04561	104.294
1	6026729	6028419	1691	6027188	281	150.844	7.90488	148.708
1	6026729	6028419	1691	6028071	371	181.763	7.07996	179.115
1	6034329	6035683	1355	6034838	297	153.953	7.55909	151.774
1	6038124	6038628	505	6038239	66	6.67168	1.94557	5.72783
1	6039206	6039948	743	6039468	199	84.9936	5.84671	83.4759
1	6051948	6052587	640	6052365	124	28.6687	3.24797	27.5325
1	6056129	6056663	535	6056461	102	9.32722	1.92596	8.35122
1	6057043	6057536	494	6057345	101	12.6611	2.21822	11.6514
1	6062209	6063142	934	6062557	373	225.517	9.48691	221.556
1	6064467	6065244	778	6064801	282	128.644	6.41601	126.762
1	6068637	6069328	692	6068968	210	91.048	5.96423	89.486
1	6071310	6072087	778	6071797	204	84.79	5.67725	83.2743
1	6073532	6074554	1023	6074102	302	142.884	6.72652	140.848
1	6076055	6076850	796	6076299	199	83.8475	5.75754	82.3381
1	6087639	6088386	748	6088093	255	117.895	6.49371	116.114
1	6097442	6098363	922	6098018	229	116.002	7.24608	114.238
1	6099042	6099889	848	6099398	349	165.533	6.78222	163.182
1	6101100	6101851	752	6101516	321	134.121	5.81709	132.183
1	6103618	6104044	427	6103810	103	14.5124	2.35783	13.4861
1	6106311	6107321	1011	6106849	197	78.4627	5.40816	76.9916
1	6115776	6116613	838	6116336	215	97.2163	6.2723	95.6076
1	6123643	6124627	985	6123847	124	36.7353	3.95632	35.5439
1	6123643	6124627	985	6124219	130	31.8869	3.40387	30.7284
1	6126490	6127499	1010	6127079	313	166.998	7.87546	164.623
1	6134468	6135314	847	6135047	269	155.893	8.78387	153.688
1	6136726	6137548	823	6137271	97	17.1922	2.67677	16.1428
1	6138003	6138308	306	6138176	62	7.46638	2.0951	6.51202
1	6142759	6144747	1989	6143085	175	59.4728	4.57314	58.1305
1	6142759	6144747	1989	6143603	118	26.2526	3.14974	25.1341
1	6142759	6144747	1989	6143897	103	13.9416	2.30877	12.9202
1	6142759	6144747	1989	6144250	94	13.395	2.35798	12.3784
1	6148014	6148874	861	6148631	226	94.7153	5.7581	93.1256
1	6149338	6149868	531	6149579	133	27.8235	3.03797	26.6935
1	6151732	6152230	499	6151926	127	24.1149	2.84157	23.0115
1	6153114	6153971	858	6153470	199	85.9133	5.91903	84.3892
1	6153114	6153971	858	6153656	208	93.3744	6.20843	91.795
1	6154856	6155803	948	6155395	241	96.9857	5.5199	95.3787
1	6164731	6165839	1109	6165008	116	29.1011	3.43924	27.9622
1	6164731	6165839	1109	6165471	186	72.1456	5.24189	70.7185
1	6168062	6168836	775	6168442	220	92.0785	5.74241	90.5088
1	6171771	6173127	1357	6171947	71	9.67859	2.25524	8.69874
1	6171771	6173127	1357	6172871	152	57.9292	5.0881	56.5969
1	6183241	6183544	304	6183392	82	9.9916	2.15665	9.00869
1	6184881	6185698	818	6185161	296	174.372	9.03759	171.869
1	6191006	6191712	707	6191429	198	93.9266	6.61786	92.343
1	6204298	6205033	736	6204577	265	121.535	6.44114	119.722
1	6208690	6209515	826	6209260	200	88.2112	6.06874	86.6702
1	6212636	6213427	792	6213185	201	91.5604	6.30583	89.9949
1	6217599	6218380	782	6218093	229	89.363	5.32761	87.8133
1	6220396	6220953	558	6220710	147	54.3482	4.92183	53.0397
1	6222198	6223523	1326	6222829	419	224.054	7.98197	220.154
1	6224480	6225148	669	6224693	132	42.6515	4.29192	41.4206
1	6229862	6230134	273	6230008	66	6.96239	1.98225	6.01463
1	6239010	6240187	1178	6239774	340	191.304	8.50805	188.441
1	6246729	6247746	1018	6247245	191	88.1224	6.38507	86.582
1	6248766	6249738	973	6249174	261	122.874	6.64591	121.048
1	6254189	6254859	671	6254474	312	177.439	8.60841	174.879
1	6255806	6256305	500	6256005	94	15.4127	2.54976	14.3784
1	6260673	6261495	823	6261179	269	137.299	7.37477	135.328
1	6264295	6264826	532	6264605	117	25.0709	3.06608	23.9608
1	6266386	6266693	308	6266542	76	12.9008	2.56068	11.8888
1	6267849	6268882	1034	6268525	385	239.834	9.94185	235.272
1	6271770	6272368	599	6272111	139	35.8357	3.55125	34.6499
1	6277075	6277955	881	6277598	289	123.441	5.94334	121.608
1	6281002	6282152	1151	6281716	386	231.278	9.37114	227.084
1	6282328	6283043	716	6282598	158	45.8271	3.93956	44.575
1	6293217	6293876	660	6293470	98	22.7262	3.2055	21.6333
1	6294385	6294714	330	6294562	129	29.3929	3.22102	28.2516
1	6297414	6297977	564	6297643	192	84.5597	6.0453	83.0452
1	6299692	6300803	1112	6299947	191	74.0225	5.24428	72.5822
1	6299692	6300803	1112	6300443	103	23.8686	3.2151	22.7673
1	6299692	6300803	1112	6300584	104	12.1986	2.1519	11.1934
1	6303191	6303856	666	6303420	163	38.7079	3.36106	37.5031
1	6304170	6304984	815	6304472	298	169.705	8.60753	167.284
1	6307021	6307919	899	6307200	87	10.7467	2.18038	9.75592
1	6307021	6307919	899	6307701	127	40.5334	4.23328	39.3163
1	6310752	6311371	620	6311123	165	67.4801	5.5129	66.0846
1	6313223	6313983	761	6313699	210	66.6467	4.32429	65.2566
1	6315628	6316635	1008	6315912	220	67.5842	4.2061	66.1878
1	6315628	6316635	1008	6316374	213	73.0161	4.65392	71.5826
1	6318569	6319350	782	6318981	304	137.584	6.37315	135.609
1	6323591	6323875	285	6323732	57	3.19406	1.54467	2.30611
1	6325857	6326716	860	6326275	231	89.0333	5.25976	87.486
1	6327417	6328237	821	6327816	148	43.465	3.96821	42.2283
1	6331480	6331956	477	6331705	121	35.7089	3.93695	34.5244
1	6341288	6341869	582	6341649	119	22.7223	2.8413	21.6295
1	6342196	6342603	408	6342330	62	4.05251	1.63698	3.14826
1	6344805	6346657	1853	6345421	340	196.782	8.86046	193.778
1	6344805	6346657	1853	6346293	352	163.296	6.60062	160.983
1	6348024	6348815	792	6348310	303	156.546	7.53223	154.332
1	6352446	6353612	1167	6352811	120	31.7076	3.5899	30.5501
1	6352446	6353612	1167	6353440	71	7.1024	1.94885	6.15314
1	6359164	6360200	1037	6359416	112	25.7549	3.215	24.6395
1	6359164	6360200	1037	6359917	231	100.686	6.02823	99.0498
1	6361535	6362427	893	6361847	320	153.206	6.84145	151.037
1	6363100	6364053	954	6363452	215	88.2436	5.61249	86.7022
1	6367048	6367560	513	6367284	227	97.0104	5.88823	95.4031
1	6369220	6370505	1286	6369608	376	158.628	5.91017	156.384
1	6369220	6370505	1286	6370491	62	3.50262	1.56096	2.60867
1	6377802	6378641	840	6378364	261	130.305	7.15626	128.406
1	6381804	6382390	587	6381971	68	5.95411	1.83763	5.01982
1	6381804	6382390	587	6382246	76	7.16718	1.91121	6.21654
1	6383639	6384479	841	6384063	220	92.6917	5.78552	91.1178
1	6385254	6386293	1040	6385471	193	67.1009	4.69768	65.7077
1	6385254	6386293	1040	6385773	156	51.5357	4.42477	50.2458
1	6389484	6390710	1227	6389705	83	16.0354	2.79347	14.9955
1	6395854	6396799	946	6396135	251	141.094	8.38041	139.078
1	6395854	6396799	946	6396526	141	38.0899	3.68969	36.8893
1	6398659	6399597	939	6398939	238	85.5189	4.89813	83.9978
1	6400353	6401359	1007	6400851	322	147.78	6.49491	145.684
1	6405610	6406511	902	6405917	257	112.851	6.1088	111.114
1	6409905	6410873	969	6410203	115	31.098	3.64734	29.9448
1	6409905	6410873	969	6410661	109	27.158	3.40719	26.0327
1	6414660	6415356	697	6414893	193	55.9597	3.97589	54.6405
1	6418026	6418724	699	6418466	182	72.838	5.41422	71.4062
1	6419715	6420577	863	6419967	219	82.0778	5.09598	80.581
1	6419715	6420577	863	6420355	135	43.1327	4.25383	41.8983
1	6421126	6421922	797	6421417	204	85.7118	5.74645	84.1888
1	6429890	6430910	1021	6430518	326	180.372	8.29471	177.753
1	6432795	6434132	1338	6433245	256	96.6495	5.16777	95.0449
1	6432795	6434132	1338	6433763	164	43.4855	3.66296	42.2486
1	6437490	6438236	747	6437742	247	124.165	7.20152	122.327
1	6452455	6452899	445	6452645	127	28.3556	3.17147	27.2217
1	6458874	6459854	981	6459508	273	115.04	5.83975	113.284
1	6460721	6461356	636	6460952	104	26.8584	3.49184	25.735
1	6464001	6465353	1353	6464583	343	141.132	5.72953	139.116
1	6465684	6467554	1871	6466104	157	47.7605	4.10543	46.4955
1	6465684	6467554	1871	6466915	170	71.3889	5.6867	69.9667
1	6465684	6467554	1871	6467279	127	32.3088	3.49619	31.1474
1	6473703	6473986	284	6473861	78	10.4559	2.25302	9.4678
1	6474753	6475457	705	6474986	257	121.91	6.70381	120.092
1	6482929	6483681	753	6483415	210	101.669	6.80898	100.025
1	6485926	6486756	831	6486007	78	4.93706	1.65075	4.01763
1	6485926	6486756	831	6486424	68	4.03351	1.59828	3.12969
1	6485926	6486756	831	6486589	70	6.79516	1.92178	5.84941
1	6489360	6489603	244	6489466	69	6.63627	1.91198	5.69293
1	6503779	6504223	445	6503981	97	23.0313	3.25905	21.936
1	6505705	6506478	774	6506093	209	76.634	4.97228	75.1756
1	6515485	6515941	457	6515825	70	9.3073	2.22392	8.33143
1	6521463	6521878	416	6521763	78	5.87209	1.75378	4.93879
1	6524853	6525967	1115	6525503	323	146.328	6.39452	144.25
1	6528950	6529590	641	6529198	182	73.8254	5.49407	72.3864
1	6537539	6538179	641	6537894	314	145.8	6.58211	143.729
1	6543735	6544514	780	6544025	235	78.7821	4.57315	77.3088
1	6546229	6547406	1178	6546712	344	179.307	7.65891	176.709
1	6557471	6557992	522	6557721	142	29.6964	3.04775	28.5533
1	6561352	6562804	1453	6561543	87	5.32276	1.64548	4.39762
1	6561352	6562804	1453	6562453	306	164.913	7.97701	162.574
1	6565527	6566308	782	6565926	180	75.1629	5.66943	73.715
1	6568055	6568457	403	6568233	137	44.9997	4.36778	43.7531
1	6568719	6569550	832	6568995	248	121.644	6.97984	119.829
1	6578126	6579208	1083	6578673	107	26.2239	3.36047	25.1054
1	6578126	6579208	1083	6578988	161	53.0914	4.42486	51.7912
1	6584179	6584840	662	6584541	210	94.6716	6.24262	93.0821
1	6594855	6595828	974	6595226	275	105.182	5.25287	103.51
1	6602069	6603063	995	6602451	395	217.073	8.27465	213.439
1	6608073	6608861	789	6608337	202	88.8996	6.05651	87.3538
1	6609871	6610679	809	6610429	224	93.1736	5.70737	91.5955
1	6611672	6612531	860	6612186	345	201.596	8.99038	198.459
1	6612710	6613488	779	6612992	281	133.694	6.75424	131.761
1	6616563	6617606	1044	6617060	361	197.672	8.20705	194.644
1	6622125	6623447	1323	6622399	207	96.7572	6.51514	95.1518
1	6622125	6623447	1323	6623037	263	111.319	5.86073	109.595
1	6623823	6624813	991	6624227	297	151.239	7.38357	149.098
1	6625320	6626024	705	6625685	248	114.428	6.46995	112.678
1	6626966	6627632	667	6627275	234	91.2385	5.32778	89.6751
1	6632062	6632932	871	6632388	84	16.5039	2.82672	15.4599
1	6632062	6632932	871	6632773	63	7.81436	2.12836	6.85585
1	6644081	6644982	902	6644411	222	106.937	6.7858	105.25
1	6649771	6650489	719	6650247	226	118.173	7.54902	116.39
1	6662532	6663506	975	6662633	49	3.58179	1.66278	2.68591
1	6662532	6663506	975	6663087	134	43.9568	4.35646	42.7176
1	6666067	6666860	794	6666386	343	197.732	8.81266	194.702
1	6671392	6672572	1181	6671941	363	172.484	6.8063	170.015
1	6676947	6677686	740	6677087	61	2.59375	1.43471	1.71938
1	6676947	6677686	740	6677499	127	38.4194	4.03526	37.2165
1	6679472	6680104	633	6679717	169	54.0571	4.31223	52.7508
1	6682590	6683556	967	6683189	245	105.454	5.95685	103.78
1	6684664	6685466	803	6685013	229	120.303	7.60142	118.5
1	6688691	6690155	1465	6688974	300	136.573	6.41519	134.609
1	6688691	6690155	1465	6689616	240	90.3005	5.13642	88.7441
1	6691659	6692506	848	6692141	300	169.705	8.52837	167.285
1	6694010	6694952	943	6694498	265	118.943	6.27677	117.153
1	6697058	6697604	547	6697189	75	11.7119	2.43769	10.7114
1	6697058	6697604	547	6697489	59	5.96423	1.92578	5.02987
1	6698017	6698670	654	6698231	183	78.0151	5.80834	76.5473
1	6709811	6710500	690	6710057	143	39.258	3.74166	38.0497
1	6713070	6714366	1297	6713620	149	46.7016	4.20472	45.4438
1	6713070	6714366	1297	6713804	155	58.9763	5.0855	57.6371
1	6719789	6720206	418	6719950	59	4.08177	1.66164	3.17709
1	6726789	6727899	1111	6727440	231	87.2713	5.15034	85.737
1	6728825	6730076	1252	6729474	288	127.22	6.17956	125.351
1	6733345	6734896	1552	6733575	66	8.32367	2.1548	7.35927
1	6733345	6734896	1552	6734002	97	23.0313	3.25905	21.936
1	6733345	6734896	1552	6734542	176	60.1476	4.59912	58.8006
1	6738499	6739180	682	6738765	167	57.5758	4.62581	56.2462
1	6740589	6740887	299	6740728	77	10.8304	2.3077	9.83852
1	6744361	6745639	1279	6744785	400	218.682	8.2182	214.987
1	6746767	6747351	585	6747076	200	85.1365	5.82611	83.6179
1	6753304	6754045	742	6753791	277	166.071	9.24505	163.712
1	6759898	6761191	1294	6760304	333	164.309	7.11852	161.979
1	6765649	6765975	327	6765809	121	34.5569	3.82845	33.3798
1	6773406	6774588	1183	6773840	226	82.0092	4.93664	80.5128
1	6773406	6774588	1183	6774074	236	102.537	6.01176	100.886
1	6774745	6775543	799	6775101	270	148.074	8.12583	145.973
1	6778901	6779750	850	6779227	329	158.379	6.89554	156.138
1	6784219	6785121	903	6784660	189	64.3819	4.60082	63.0069
1	6787390	6788015	626	6787609	91	11.6664	2.22776	10.666
1	6787390	6788015	626	6787824	98	23.5653	3.2923	22.466
1	6791075	6791378	304	6791213	75	4.25079	1.58806	3.34299
1	6798697	6799744	1048	6798797	60	2.62948	1.44433	1.7543
1	6798697	6799744	1048	6799234	152	34.8057	3.26088	33.6271
1	6798697	6799744	1048	6799534	149	52.5342	4.69787	51.2378
1	6801714	6802615	902	6802119	148	48.1985	4.35314	46.9307
1	6803823	6804986	1164	6804295	196	55.318	3.88802	54.0032
1	6803823	6804986	1164	6804804	129	32.3689	3.46219	31.207
1	6805436	6806340	905	6805700	224	89.3292	5.44834	87.78
1	6805436	6806340	905	6805933	223	84.9688	5.18863	83.4512
1	6808951	6809602	652	6809378	226	101.189	6.21459	99.5491
1	6811183	6812562	1380	6811665	231	100.862	6.04044	99.224
1	6811183	6812562	1380	6812233	112	27.2761	3.35463	26.15
1	6814725	6815705	981	6815058	241	113.288	6.60998	111.547
1	6821766	6822758	993	6822274	277	122.381	6.17153	120.559
1	6823520	6824114	595	6823930	173	58.1307	4.52117	56.7972
1	6824304	6825532	1229	6824678	371	225.013	9.52997	221.073
1	6826876	6827527	652	6827091	149	41.6281	3.80491	40.4042
1	6832305	6833700	1396	6832815	320	155.675	6.98088	153.473
1	6846344	6847004	661	6846625	177	76.2489	5.86663	74.7932
1	6858763	6860335	1573	6858885	89	13.0169	2.38216	12.0038
1	6858763	6860335	1573	6859796	152	57.9292	5.0881	56.5969
1	6872566	6873334	769	6872896	250	116.079	6.52192	114.314
1	6872566	6873334	769	6873081	269	132.095	7.01561	130.179
1	6886882	6887188	307	6887022	81	14.4929	2.65686	13.4667
1	6894116	6894742	627	6894386	161	50.4938	4.22479	49.2111
1	6897768	6898741	974	6898443	212	92.0668	5.97838	90.4973
1	6903125	6904082	958	6903714	277	142.2	7.44054	140.172
1	6913183	6914047	865	6913542	320	137.429	6.00226	135.455
1	6915618	6916822	1205	6916422	300	146.084	6.97223	144.009
1	6924142	6924854	713	6924405	181	56.2687	4.21576	54.9477
1	6926210	6926519	310	6926357	74	5.82566	1.77581	4.89357
1	6928018	6928267	250	6928149	78	12.4371	2.4745	11.4297
1	6931778	6932827	1050	6932518	285	122.371	5.97614	120.549
1	6933052	6933905	854	6933329	191	85.7283	6.17909	84.2052
1	6935211	6936081	871	6935482	181	60.5096	4.50943	59.1603
1	6935211	6936081	871	6935876	79	11.4684	2.35161	10.4703
1	6939984	6940625	642	6940324	257	106.676	5.72753	104.991
1	6941176	6942013	838	6941356	98	22.9384	3.22733	21.8441
1	6941176	6942013	838	6941898	49	3.45268	1.64115	2.55966
1	6942711	6943808	1098	6943093	171	67.9195	5.35186	66.5211
1	6942711	6943808	1098	6943395	215	86.332	5.47907	84.8049
1	6945666	6946493	828	6946133	343	193.189	8.52332	190.277
1	6946745	6947036	292	6946890	101	25.1929	3.39207	24.0818
1	6949022	6949950	929	6949296	261	90.2925	4.73316	88.7362
1	6955483	6957096	1614	6956116	209	85.6123	5.59277	84.0902
1	6955483	6957096	1614	6956670	106	27.458	3.50484	26.3303
1	6957415	6957755	341	6957618	55	3.27852	1.56976	2.38912
1	6958199	6958845	647	6958454	244	106.767	6.07038	105.082
1	6966969	6968070	1102	6967262	222	109.423	6.98499	107.715
1	6966969	6968070	1102	6967649	197	66.7551	4.58638	65.3644
1	6969363	6970954	1592	6969965	196	83.8363	5.85196	82.3271
1	6969363	6970954	1592	6970618	297	170.215	8.68507	167.787
1	6971413	6972865	1453	6971770	368	179.191	7.02286	176.596
1	6971413	6972865	1453	6971997	371	209.979	8.60824	206.584
1	6978292	6978674	383	6978456	110	20.1021	2.75026	19.0293
1	6986322	6987143	822	6986628	300	130.022	6.05253	128.126
1	6998790	6999711	922	6999353	194	78.0528	5.46356	76.5847
1	7003547	7004420	874	7003924	308	136.401	6.21339	134.44
1	7006949	7007599	651	7007282	224	98.331	6.06954	96.7134
1	7008659	7010413	1755	7009173	276	123.763	6.27998	121.927
1	7008659	7010413	1755	7009926	247	93.6225	5.18211	92.0412
1	7016678	7017391	714	7016975	244	111.148	6.36602	109.426
1	7022352	7023122	771	7022855	211	104.986	7.05018	103.315
1	7029571	7030579	1009	7030021	341	192.247	8.533	189.359
1	7032217	7032967	751	7032484	199	83.8475	5.75754	82.3381
[truncated: 22,275 more rows]
