# Supplementary material for: Involvement of JMJ15 in the dynamic change of genome-wide H3K4me3 in response to salt stress
Source: Front Plant Sci. 2022 Sep 26;13:1009723. doi: 10.3389/fpls.2022.1009723 (PMC9549339; doi:10.3389/fpls.2022.1009723)
Supplement: Supplementary file 12 [file Table_12.XLSX]

## Sheet: Table S12
Table S12. The H3K4me3 changes in jmj15-4/Col-0 under salt stress (p<0.05).
Chromosome	PeakStart	PeakEnd	oriSummitPos	RPM_KO_Na1IP	RPM_KO_Na2IP	RPM_KO_NaIn	RPM_WT_Na1IP	RPM_WT_Na2IP	RPM_WT_Na_In	log2foldchange	pvalue	qvalue	In_KO_NaCl1	In_KO_NaCl2	In_WT_NaCl1	In_WT_NaCl2	Overlap_Gene	Overlap_Symbol	Overlap_Begin	Overlap_Center	Overlap_End	Overlap_GO	Distance	GeneStart	GeneEnd	ClosestTSS_ID	Symbol	Strand
4	4628862	4629733	4629258;4629292	42.6655	39.789	8.02131	1.46784	1.13579	8.5475	5.07667	0.0213867	1	+	+	-	-	.	.	.	.	.	.	8152	4636624	4637450	AT4G07820	-	-
2	8565632	8566916	8566514;8566511	68.5963	67.6818	12.3141	1.84592	1.9287	10.8619	4.99304	0.00401018	1	+	+	-	-	.	.	.	.	.	.	-2333	8568607	8569863	AT2G19850	-	+
3	16584322	16584907	16584570;16584583	12.6736	13.3981	4.95506	1.15648	1.22151	6.4172	3.82771	0.0184739	1	+	+	-	-	.	.	.	.	.	.	-1084	16583324	16583530	AT3G07085		-
3	11500649	11501428	11501191;11501185;11501210;11501216	27.1444	29.0371	5.00412	8.7848	8.07911	5.786	1.94561	0.0171512	1	+	+	+	+	AT3G29644	-	Intergenic	Exon1	Intron1	.	380	11498879	11501419	AT3G29644	-	-
5	13934588	13935137	13934825;13934836;13934844;13934861	16.9682	16.8072	4.75882	5.96032	6.75045	5.0759	1.50298	0.0164176	1	+	+	+	+	AT5G35760	-	LastIntron	LastExon	Intergenic	.	754	13934108	13935088	AT5G35760	-	+
3	20853348	20853687	20853458;20853538	6.16176	5.88848	3.50779	2.06832	2.70018	3.2349	1.22061	0.0370825	1	+	+	-	-	AT3G56210	-	UTR3	UTR3	UTR3	GO:0008150::biological_process	2024	20852831	20855542	AT3G56210	-	-
4	8119016	8120260	8119337;8119750;8119303;8119791;8119739;8119710	36.6438	37.0235	16.9502	15.568	17.1011	14.7017	0.967778	0.0247503	1	+	+	+	+	AT4G14080	A6	Exon1	Exon2	Exon2	GO:0004553::hydrolase activity, hydrolyzing O-glycosyl compounds;GO:0005975::carbohydrate metabolic process;GO:0006952::defense response;GO:0008152::metabolic process;GO:0009793::embryo development ending in seed dormancy;GO:0010584::pollen exine formation;GO:0016787::hydrolase activity;GO:0016798::hydrolase activity, acting on glycosyl bonds;GO:0030247::polysaccharide binding;GO:0042973::glucan …	720	8118537	8120358	AT4G14080	A6	-
4	2989846	2990163	2990001;2989993;2989995;2989992	6.16176	7.0328	1.34915	5.49328	6.47186	2.2881	0.903205	0.0381544	1	+	+	+	+	AT4G05631	-	LastExon	Intergenic	Intergenic	GO:0005575::cellular_component;GO:0008150::biological_process	-1182	2988448	2988822	AT4G05630	ARF46	-
5	8019132	8019366	8019282	3.75774	3.59984	1.42274	4.02544	3.62167	2.63	0.830707	0.00968215	1	-	-	+	-	AT5G23780	DUF9	UTR5	UTR5	UTR5	.	271	8017111	8019520	AT5G23780	DUF9	-
1	27681594	27682078	27681840;27681852;27681853;27681850	23.8301	21.9566	3.38514	16.9246	20.2085	4.5762	0.737157	0.0311194	1	+	+	+	+	AT1G73620	-	Intron1	Exon2	LastIntron	GO:0009506::plasmodesma;GO:0016020::membrane	478	27681358	27683173	AT1G73620	-	+
1	27119358	27119703	27119530;27119529;27119530;27119536	7.56216	7.79568	2.60018	6.80544	6.49329	3.7083	0.719833	0.00285652	1	+	+	+	+	AT1G72070	-	UTR5	Exon1	Intron1	.	230	27119300	27119697	AT1G09297		+
1	27119358	27119703	27119530;27119529;27119530;27119536	7.56216	7.79568	2.60018	6.80544	6.49329	3.7083	0.719833	0.00285652	1	+	+	+	+	AT1G09297		LastExon	LastExon	Intergenic	.	230	27119300	27119697	AT1G09297		+
2	9748880	9749314	9749092;9749092;9749103;9749100	12.9304	12.6114	3.80215	11.5203	12.3437	5.7071	0.683967	0.00998659	1	+	+	+	+	AT2G22905	-	UTR5	UTR5	LastExon	GO:0004042::acetyl-CoA:L-glutamate N-acetyltransferase activity;GO:0005737::cytoplasm;GO:0006526::arginine biosynthetic process	326	9748771	9749542	AT2G22905	-	+
5	20156036	20156413	20156233;20156219;20156225;20156235	7.65552	8.344	1.81522	9.1184	7.9291	3.0771	0.669895	0.0263054	1	+	+	+	+	AT5G49650	XK-2	UTR3	UTR3	UTR3	GO:0004856::xylulokinase activity;GO:0005829::cytosol;GO:0005975::carbohydrate metabolic process;GO:0005997::xylulose metabolic process;GO:0016301::kinase activity;GO:0016310::phosphorylation;GO:0016773::phosphotransferase activity, alcohol group as acceptor;GO:0046835::carbohydrate phosphorylation	3493	20152731	20156613	AT5G49650	XK-2	+
4	11630473	11631057	11630798;11630790;11630791;11630803	20.0491	20.6454	4.21916	19.1486	18.837	6.2594	0.66845	0.0131087	1	+	+	+	+	AT4G21910	-	UTR5	UTR5	UTR5	GO:0006810::transport;GO:0006855::drug transmembrane transport;GO:0015238::drug transmembrane transporter activity;GO:0015297::antiporter activity;GO:0016020::membrane;GO:0016021::integral component of membrane;GO:0055085::transmembrane transport	490	11625309	11631255	AT4G21910	-	-
4	13177522	13177818	13177671;13177656;13177651;13177650	4.97142	5.50704	2.10958	4.95952	4.43601	2.9719	0.65181	0.0364041	1	+	+	+	+	AT4G25960	ABCB2	Exon1	Exon1	Intron1	GO:0000166::nucleotide binding;GO:0005524::ATP binding;GO:0006810::transport;GO:0016020::membrane;GO:0016021::integral component of membrane;GO:0016887::ATPase activity;GO:0042626::ATPase activity, coupled to transmembrane movement of substances;GO:0055085::transmembrane transport	314	13177356	13183692	AT4G25960	ABCB2	+
2	18307481	18307741	18307590;18307609	4.4346	4.62496	2.30582	4.448	4.0717	3.3927	0.645792	0.0121716	1	+	+	-	-	AT2G44300	-	LastExon	LastExon	LastExon	GO:0005886::plasma membrane;GO:0006869::lipid transport;GO:0008289::lipid binding;GO:0016020::membrane;GO:0016021::integral component of membrane;GO:0031225::anchored component of membrane	883	18307223	18308494	AT2G44300	-	-
3	1101307	1101628	1101465;1101474;1101463;1101476	6.67524	7.31888	2.52659	6.4496	6.87903	3.7083	0.623859	0.0474107	1	+	+	+	+	AT3G01425		Intergenic	Exon1	LastIntron	.	21	1100780	1101489	AT3G01425		-
3	17420467	17421206	17420774;17420751;17420762;17420762	39.0712	42.2683	6.03438	36.6738	38.3811	8.3108	0.577792	0.0478199	1	+	+	+	+	AT3G47290	ATPLC8	UTR5	UTR5	Intron1	GO:0004435::phosphatidylinositol phospholipase C activity;GO:0004871::signal transducer activity;GO:0005622::intracellular;GO:0005886::plasma membrane;GO:0006629::lipid metabolic process;GO:0007165::signal transduction;GO:0008081::phosphoric diester hydrolase activity;GO:0016020::membrane;GO:0016042::lipid catabolic process;GO:0016787::hydrolase activity;GO:0035556::intracellular signal transduct…	439	17420397	17423669	AT3G47290	ATPLC8	+
3	8134157	8134943	8134554;8134568;8134561;8134538	27.7513	29.4662	4.56258	27.7333	26.2732	6.4172	0.575418	0.0200999	1	+	+	+	+	AT3G22942	GG2	UTR5	UTR5	Intron1	GO:0004871::signal transducer activity;GO:0005515::protein binding;GO:0005834::heterotrimeric G-protein complex;GO:0005886::plasma membrane;GO:0007165::signal transduction;GO:0007186::G-protein coupled receptor signaling pathway;GO:0009845::seed germination;GO:0010540::basipetal auxin transport;GO:0016020::membrane;GO:0018342::protein prenylation;GO:0018345::protein palmitoylation;GO:0048527::lat…	473	8134077	8136204	AT3G22942	GG2	+
3	5199756	5200386	5200185;5200165;5200170;5200167	14.8909	14.8762	5.05318	15.3456	15.1082	7.6533	0.565987	0.00968395	1	+	+	+	+	AT3G15390	SDE5	UTR5	Intron1	Intron1	GO:0006952::defense response;GO:0010267::production of ta-siRNAs involved in RNA interference;GO:0031047::gene silencing by RNA	323	5196607	5200394	AT3G15390	SDE5	-
1	86693	87216	86963;86968;86974;86966	23.0132	22.8626	4.63617	19.3933	20.4228	5.9438	0.562834	0.0290369	1	+	+	+	+	AT1G01200	RABA3	LastIntron	UTR3	UTR3	GO:0000166::nucleotide binding;GO:0003924::GTPase activity;GO:0005525::GTP binding;GO:0005634::nucleus;GO:0005768::endosome;GO:0005794::Golgi apparatus;GO:0006810::transport;GO:0009504::cell plate;GO:0010008::endosome membrane;GO:0015031::protein transport;GO:0016020::membrane;GO:0042546::cell wall biogenesis	1454	86486	88409	AT1G01200	RABA3	-
5	23663577	23663987	23663766;23663800	11.0165	11.3002	6.67216	6.80544	6.49329	5.8649	0.560788	0.00484557	1	+	+	-	-	AT5G58540	-	UTR5	UTR5	Exon1	GO:0004672::protein kinase activity;GO:0004675::transmembrane receptor protein serine/threonine kinase activity;GO:0005524::ATP binding;GO:0005886::plasma membrane;GO:0006468::protein phosphorylation;GO:0007166::cell surface receptor signaling pathway;GO:0007178::transmembrane receptor protein serine/threonine kinase signaling pathway;GO:0016020::membrane;GO:0016021::integral component of membran…	-221	23663075	23663561	AT5G08835		-
2	11081230	11081763	11081494;11081455;11081478;11081470	16.6881	17.5224	4.04745	18.8818	19.5656	6.7065	0.5601	0.019924	1	+	+	+	+	AT2G26000	BRIZ2	Intergenic	Intergenic	UTR5	GO:0000151::ubiquitin ligase complex;GO:0004842::ubiquitin-protein transferase activity;GO:0008270::zinc ion binding;GO:0010029::regulation of seed germination;GO:0016567::protein ubiquitination;GO:0043130::ubiquitin binding;GO:0046982::protein heterodimerization activity	-221	11081718	11085382	AT2G26000	BRIZ2	+
2	17001951	17002343	17002140;17002162;17002178;17002165	8.26236	8.39168	3.58138	7.3392	7.84338	4.7866	0.551941	0.0279215	1	+	+	+	+	AT2G40750	WRKY54	Exon1	Exon1	Exon1	GO:0003677::DNA binding;GO:0003700::sequence-specific DNA binding transcription factor activity;GO:0005515::protein binding;GO:0005634::nucleus;GO:0006351::transcription, DNA-templated;GO:0006355::regulation of transcription, DNA-templated;GO:0009751::response to salicylic acid;GO:0031347::regulation of defense response;GO:0043565::sequence-specific DNA binding;GO:1900056::negative regulation of …	381	17000419	17002528	AT2G40750	WRKY54	-
3	18098	18865	18563;18573;18551;18582	34.8233	37.548	5.27395	38.0304	33.8808	7.6796	0.551348	0.0283135	1	+	+	+	+	AT3G01060	-	UTR5	Intron1	Intron2	GO:0007623::circadian rhythm;GO:0016874::ligase activity	427	16631	18909	AT3G01060	-	-
4	13787577	13788447	13788101;13788115;13788106;13788121	38.4176	41.4339	5.66643	40.7214	38.1883	8.1793	0.546654	0.0325732	1	+	+	+	+	AT4G27610	-	UTR5	UTR5	UTR5	GO:0003674::molecular_function;GO:0008150::biological_process;GO:0016020::membrane;GO:0016021::integral component of membrane	503	13785413	13788515	AT4G27610	-	-
2	10066181	10066681	10066310;10066575;10066318;10066299;10066323	6.39516	6.36528	2.13411	7.53936	7.22191	3.6031	0.545465	0.0261196	1	+	+	+	+	AT2G23680	-	UTR5	UTR5	Exon2	GO:0005886::plasma membrane;GO:0016020::membrane;GO:0016021::integral component of membrane	314	10066117	10067737	AT2G23680	-	+
1	21566029	21566862	21566371;21566337;21566324;21566330	36.9239	39.7413	7.33447	35.8509	37.3096	10.2044	0.543934	0.0482663	1	+	+	+	+	AT1G58230	-	Intergenic	Intron1	Exon2	GO:0005739::mitochondrion	388	21566057	21579159	AT1G58230	-	+
5	24858699	24859324	24859076;24859056;24859062;24859072	21.9163	23.0533	4.73429	22.5069	21.4729	6.7065	0.534521	0.0155424	1	+	+	+	+	AT5G61900	BON1	Intergenic	Exon1	Exon3	GO:0005544::calcium-dependent phospholipid binding;GO:0005886::plasma membrane;GO:0006952::defense response;GO:0009266::response to temperature stimulus;GO:0009270::response to humidity;GO:0009506::plasmodesma;GO:0016020::membrane;GO:0045793::positive regulation of cell size;GO:0060548::negative regulation of cell death	260	24855661	24859272	AT5G61900	BON1	-
5	24858699	24859324	24859076;24859056;24859062;24859072	21.9163	23.0533	4.73429	22.5069	21.4729	6.7065	0.534521	0.0155424	1	+	+	+	+	AT5G61910	-	Intron7	Exon8	Exon10	.	260	24855661	24859272	AT5G61900	BON1	-
1	29056474	29057295	29056784;29056791;29056780;29056801	42.1987	44.4139	6.45139	40.4101	39.8598	8.6527	0.533258	0.0457775	1	+	+	+	+	AT1G77320	MEI1	Intergenic	UTR5	Intron3	GO:0006974::cellular response to DNA damage stimulus;GO:0007143::female meiotic division	374	29056510	29062978	AT1G77320	MEI1	+
5	25131820	25132677	25132384;25132378;25132397;25132394	35.1034	32.6846	4.70976	37.719	33.9237	7.1799	0.52852	0.0268072	1	+	+	+	+	AT5G62600	MOS14	UTR5	Intron1	Intron1	GO:0005515::protein binding;GO:0005634::nucleus;GO:0005737::cytoplasm;GO:0006606::protein import into nucleus;GO:0006810::transport;GO:0006886::intracellular protein transport;GO:0008139::nuclear localization sequence binding;GO:0008536::Ran GTPase binding;GO:0008565::protein transporter activity;GO:0015031::protein transport;GO:0031965::nuclear membrane;GO:0043484::regulation of RNA splicing	467	25122803	25132716	AT5G62600	MOS14	-
5	17239973	17240767	17240458;17240429;17240432;17240493	38.1142	38.9784	5.78908	39.6984	38.8312	8.4949	0.526619	0.00351895	1	+	+	+	+	AT5G42970	CSN4	UTR5	Exon2	Intron2	GO:0000338::protein deneddylation;GO:0005515::protein binding;GO:0005634::nucleus;GO:0005737::cytoplasm;GO:0005829::cytosol;GO:0007275::multicellular organismal development;GO:0008180::COP9 signalosome;GO:0009585::red, far-red light phototransduction;GO:0010017::red or far-red light signaling pathway;GO:0010971::positive regulation of G2/M transition of mitotic cell cycle;GO:0019784::NEDD8-specif…	446	17237153	17240816	AT5G42970	CSN4	-
1	10428401	10429202	10428852;10428857;10428835;10428858	50.5778	51.1368	6.10797	52.909	51.4963	9.0209	0.52491	0.00370041	1	+	+	+	+	AT1G29785	-	Intergenic	Exon1	Exon1	.	341	10426779	10429143	AT1G29785	-	-
2	9842032	9842567	9842276;9842283;9842282;9842278	21.9863	22.0758	3.48326	22.7293	21.2586	4.997	0.523056	0.0470637	1	+	+	+	+	AT2G23120	-	UTR5	UTR5	UTR3	GO:0005829::cytosol;GO:0005886::plasma membrane;GO:0008150::biological_process	-274	9841882	9842025	AT2G23118	-	-
5	26228957	26229400	26229155;26229139;26229160;26229170	8.70582	8.96384	2.13411	9.42976	8.82916	3.156	0.517136	0.0140609	1	+	+	+	+	AT5G09405		LastExon	LastExon	LastExon	.	395	26225832	26229574	AT5G65630	GTE7	-
5	26228957	26229400	26229155;26229139;26229160;26229170	8.70582	8.96384	2.13411	9.42976	8.82916	3.156	0.517136	0.0140609	1	+	+	+	+	AT5G65630	GTE7	UTR5	UTR5	UTR5	GO:0005634::nucleus;GO:0006351::transcription, DNA-templated;GO:0006355::regulation of transcription, DNA-templated;GO:0009294::DNA mediated transformation	395	26225832	26229574	AT5G65630	GTE7	-
4	17445661	17446446	17446089;17446058;17446041;17446051	27.4945	29.4186	5.8872	29.5347	27.1947	8.3897	0.515702	0.0225468	1	+	+	+	+	AT4G37020	-	Intergenic	UTR5	Intron3	GO:0003743::translation initiation factor activity;GO:0004004::ATP-dependent RNA helicase activity;GO:0005730::nucleolus;GO:0005737::cytoplasm;GO:0006413::translational initiation;GO:0008150::biological_process;GO:0010501::RNA secondary structure unwinding	376	17445677	17447435	AT4G37020	-	+
2	17995987	17996562	17996272;17996283;17996270;17996265	37.5307	38.2394	4.70976	36.4069	35.4238	6.3646	0.511444	0.00201737	1	+	+	+	+	AT2G09435		Intergenic	LastExon	Intergenic	.	187	17996262	17996462	AT2G09435		-
2	17995987	17996562	17996272;17996283;17996270;17996265	37.5307	38.2394	4.70976	36.4069	35.4238	6.3646	0.511444	0.00201737	1	+	+	+	+	AT2G43310	-	UTR5	UTR5	UTR3	GO:0003735::structural constituent of ribosome;GO:0005622::intracellular;GO:0005840::ribosome;GO:0006412::translation;GO:0008097::5S rRNA binding	187	17996262	17996462	AT2G09435		-
5	24690409	24690859	24690659;24690658;24690635;24690629	8.49576	8.65392	2.77189	7.93968	8.16483	3.7083	0.510605	0.00207352	1	+	+	+	+	AT5G61420	MYB28	UTR5	Intron1	LastIntron	GO:0000981::sequence-specific DNA binding RNA polymerase II transcription factor activity;GO:0001135::RNA polymerase II transcription factor recruiting transcription factor activity;GO:0003677::DNA binding;GO:0003700::sequence-specific DNA binding transcription factor activity;GO:0005634::nucleus;GO:0006351::transcription, DNA-templated;GO:0006355::regulation of transcription, DNA-templated;GO:00…	553	24689069	24691187	AT5G61420	MYB28	-
4	11997519	11998081	11997808;11997814;11997798;11997818	17.575	17.4986	3.99839	18.4592	17.3797	5.8123	0.508549	0.0432434	1	+	+	+	+	AT4G22860	-	UTR5	UTR5	Intron1	GO:0005819::spindle;GO:0005874::microtubule;GO:0032147::activation of protein kinase activity;GO:0060236::regulation of mitotic spindle organization	519	11997281	12001631	AT4G22860	-	+
2	16791061	16791526	16791280;16791285;16791289;16791279	13.3271	12.8021	3.70403	13.433	13.2437	5.3652	0.504619	0.0330406	1	+	+	+	+	AT2G40200	BHLH51	UTR5	UTR5	LastIntron	GO:0003677::DNA binding;GO:0003700::sequence-specific DNA binding transcription factor activity;GO:0005634::nucleus;GO:0006351::transcription, DNA-templated;GO:0006355::regulation of transcription, DNA-templated;GO:0046983::protein dimerization activity	283	16791010	16792376	AT2G40200	BHLH51	+
3	20909942	20910421	20910230;20910203;20910242;20910225	10.9698	10.4896	4.21916	10.2749	9.25776	5.4441	0.503459	0.0331616	1	+	+	+	+	AT3G56400	WRKY70	UTR5	Exon1	Intron1	GO:0003677::DNA binding;GO:0003700::sequence-specific DNA binding transcription factor activity;GO:0005515::protein binding;GO:0005634::nucleus;GO:0006351::transcription, DNA-templated;GO:0006355::regulation of transcription, DNA-templated;GO:0009751::response to salicylic acid;GO:0009753::response to jasmonic acid;GO:0009862::systemic acquired resistance, salicylic acid mediated signaling pathwa…	441	20908711	20910623	AT3G56400	WRKY70	-
2	1406952	1407652	1407253;1407228;1407282;1407231	18.0185	19.072	5.69096	18.437	17.0797	7.6796	0.494911	0.0179056	1	+	+	+	+	AT2G04160	AIR3	Exon1	Exon3	Intron4	GO:0004252::serine-type endopeptidase activity;GO:0005576::extracellular region;GO:0005618::cell wall;GO:0006508::proteolysis;GO:0008233::peptidase activity;GO:0008236::serine-type peptidase activity;GO:0009733::response to auxin;GO:0010102::lateral root morphogenesis;GO:0016787::hydrolase activity	525	1401268	1407827	AT2G04160	AIR3	-
1	22931828	22932257	22932051;22932061;22932041;22932054	10.3863	11.0379	2.55112	11.3869	10.7364	3.7083	0.493302	0.0221649	1	+	+	+	+	.	.	.	.	.	.	-717	22932760	22934549	AT1G62040	ATG8C	+
3	15502089	15502625	15502357;15502367;15502372;15502364	23.6201	22.6718	4.68523	21.3059	20.5085	5.9438	0.490026	0.0117705	1	+	+	+	+	AT3G43580	-	UTR5	UTR5	UTR5	GO:0016020::membrane;GO:0016021::integral component of membrane	341	15502016	15503638	AT3G43580	-	+
3	4774394	4775144	4774814;4774818;4774834;4774805	47.8703	52.6387	5.47019	43.3458	48.5604	7.0221	0.489402	0.0459821	1	+	+	+	+	AT3G14310	PME3	UTR5	Exon1	Intron1	GO:0004857::enzyme inhibitor activity;GO:0005576::extracellular region;GO:0005618::cell wall;GO:0005737::cytoplasm;GO:0005886::plasma membrane;GO:0009620::response to fungus;GO:0009624::response to nematode;GO:0016787::hydrolase activity;GO:0030599::pectinesterase activity;GO:0042545::cell wall modification;GO:0043086::negative regulation of catalytic activity;GO:0045330::aspartyl esterase activi…	489	4771833	4775258	AT3G14310	PME3	-
1	17350959	17351704	17351240;17351237;17351235;17351248	42.9223	41.1955	5.91173	40.9883	44.9601	8.4423	0.482996	0.0290259	1	+	+	+	+	AT1G47330	CBSDUF7	Intergenic	Intron1	Intron3	GO:0005886::plasma membrane;GO:0008168::methyltransferase activity;GO:0016020::membrane;GO:0016021::integral component of membrane;GO:0016740::transferase activity;GO:0032259::methylation	313	17351018	17353875	AT1G47330	CBSDUF7	+
3	7684410	7685074	7684722;7684733;7684718;7684689	21.5195	23.4824	4.58711	23.1963	21.1728	6.312	0.480942	0.0409974	1	+	+	+	+	AT3G21810	-	Intergenic	UTR5	UTR5	GO:0003677::DNA binding;GO:0008150::biological_process;GO:0046872::metal ion binding	312	7684430	7688360	AT3G21810	-	+
5	10785010	10785733	10785466;10785459;10785482;10785464	47.6369	50.4216	5.56831	45.9701	50.2748	7.627	0.480809	0.0228939	1	+	+	+	+	AT5G28750	TATA	Intergenic	Exon1	LastIntron	GO:0005886::plasma membrane;GO:0006810::transport;GO:0008565::protein transporter activity;GO:0009306::protein secretion;GO:0009507::chloroplast;GO:0009535::chloroplast thylakoid membrane;GO:0009536::plastid;GO:0009579::thylakoid;GO:0009941::chloroplast envelope;GO:0015031::protein transport;GO:0016020::membrane;GO:0016021::integral component of membrane;GO:0033281::TAT protein transport complex	356	10783974	10785728	AT5G28750	TATA	-
1	17562071	17562990	17562670;17562658;17562651;17562641	45.7931	42.1491	7.82507	43.9018	40.8884	10.4937	0.476006	0.0429589	1	+	+	+	+	AT1G47720	OSB1	Intergenic	Intron1	Exon3	GO:0000002::mitochondrial genome maintenance;GO:0003677::DNA binding;GO:0003697::single-stranded DNA binding;GO:0005739::mitochondrion;GO:0045910::negative regulation of DNA recombination;GO:0048046::apoplast	403	17561286	17562934	AT1G47720	OSB1	-
5	1769686	1770089	1769839;1769871;1769816	7.65552	8.27248	4.6607	6.7832	7.32906	5.7334	0.47346	0.0346856	1	+	+	-	+	AT5G05880	UGT76C4	Exon1	Exon1	Exon1	GO:0005829::cytosol;GO:0008152::metabolic process;GO:0016740::transferase activity;GO:0016757::transferase activity, transferring glycosyl groups;GO:0016758::transferase activity, transferring hexosyl groups;GO:0043231::intracellular membrane-bounded organelle;GO:0050139::nicotinate glucosyltransferase activity;GO:0080043::quercetin 3-O-glucosyltransferase activity;GO:0080044::quercetin 7-O-gluco…	360	1769527	1771737	AT5G05880	UGT76C4	+
5	22935383	22936147	22935794;22935807;22935819;22935828	30.2953	32.184	5.12677	31.4696	32.4236	7.2588	0.469397	0.0455363	1	+	+	+	+	AT5G56670	RPS30B	Intergenic	UTR3	UTR3	GO:0003735::structural constituent of ribosome;GO:0005622::intracellular;GO:0005730::nucleolus;GO:0005840::ribosome;GO:0006412::translation;GO:0022627::cytosolic small ribosomal subunit;GO:0030529::ribonucleoprotein complex;GO:0042256::mature ribosome assembly	319	22935211	22936084	AT5G56670	RPS30B	-
4	11782118	11782733	11782520;11782482;11782501;11782509	20.1424	19.3104	5.05318	20.6165	19.0084	7.0221	0.468431	0.0215887	1	+	+	+	+	AT4G22285	-	Intergenic	Intron1	UTR5	GO:0000245::spliceosomal complex assembly;GO:0006397::mRNA processing;GO:0008270::zinc ion binding;GO:0016579::protein deubiquitination;GO:0016787::hydrolase activity;GO:0036459::ubiquitinyl hydrolase activity;GO:0046872::metal ion binding	269	11778749	11782695	AT4G22285	-	-
2	9040796	9041596	9041081;9041073;9041075;9041064	42.3621	45.0576	5.83814	42.7008	45.0244	8.1004	0.467451	0.0270709	1	+	+	+	+	AT2G21070	FIO1	Intergenic	Intron1	Exon3	GO:0005634::nucleus;GO:0007623::circadian rhythm;GO:0008168::methyltransferase activity;GO:0009648::photoperiodism;GO:0016740::transferase activity;GO:0032259::methylation;GO:0048573::photoperiodism, flowering;GO:0052907::23S rRNA (adenine(1618)-N(6))-methyltransferase activity;GO:0070475::rRNA base methylation	333	9040863	9043528	AT2G21070	FIO1	+
2	19286789	19287551	19287209;19287245;19287213;19287212	34.0531	32.923	6.10797	31.2027	32.2093	7.9689	0.462578	0.00877056	1	+	+	+	+	AT2G46940	-	UTR5	Exon1	LastIntron	GO:0008150::biological_process	420	19286434	19287590	AT2G46940	-	-
3	6072140	6072911	6072328;6072774;6072325;6072325;6072775;6072328;6072791;6072800	18.2752	17.3078	2.33035	16.8802	17.2297	3.0771	0.462022	0.0481496	1	+	+	+	+	AT3G17740	-	Intergenic	Exon1	Exon2	GO:0006396::RNA processing;GO:0071013::catalytic step 2 spliceosome	330	6067684	6072856	AT3G17740	-	-
5	23879375	23880238	23879683;23879691;23879690;23879677	41.9186	41.6008	5.51925	41.7445	41.9385	7.6007	0.458837	0.00224518	1	+	+	+	+	AT5G59160	TOPP2	UTR5	Intron1	Intron1	GO:0000164::protein phosphatase type 1 complex;GO:0004721::phosphoprotein phosphatase activity;GO:0004722::protein serine/threonine phosphatase activity;GO:0006470::protein dephosphorylation;GO:0016787::hydrolase activity;GO:0046872::metal ion binding	570	23879236	23881840	AT5G59160	TOPP2	+
3	6037202	6038062	6037409;6037407;6037748;6037391;6037827;6037434;6037807	16.7581	17.4986	7.6043	16.213	15.3439	9.6258	0.458522	0.0117291	1	+	+	+	+	AT3G17660	AGD15	Intergenic	UTR5	Exon3	GO:0005096::GTPase activator activity;GO:0043547::positive regulation of GTPase activity;GO:0046872::metal ion binding	34	6037598	6039407	AT3G17660	AGD15	+
3	6037202	6038062	6037409;6037407;6037748;6037391;6037827;6037434;6037807	16.7581	17.4986	7.6043	16.213	15.3439	9.6258	0.458522	0.0117291	1	+	+	+	+	AT3G17650	YSL5	UTR3	Intergenic	Intergenic	GO:0005886::plasma membrane;GO:0006810::transport;GO:0016020::membrane;GO:0016021::integral component of membrane;GO:0022857::transmembrane transporter activity;GO:0055085::transmembrane transport	34	6037598	6039407	AT3G17660	AGD15	+
4	1408138	1408924	1408481;1408460;1408476;1408470	40.9617	39.3598	6.89293	38.2528	37.2025	8.8631	0.452858	0.0184435	1	+	+	+	+	AT4G03200	-	Intergenic	UTR5	Intron1	GO:0003824::catalytic activity;GO:0009507::chloroplast	372	1408159	1412756	AT4G03200	-	+
4	8461389	8461756	8461581;8461576	6.32514	5.88848	3.6795	5.42656	5.03605	4.3132	0.452497	0.0313225	1	+	+	-	-	.	.	.	.	.	.	993	8460579	8461333	AT4G06265		+
4	10697556	10698671	10698173;10698163;10698163;10698159	40.8917	43.6749	9.0761	41.1885	38.9169	11.7561	0.451454	0.031182	1	+	+	+	+	AT4G19660	NPR4	UTR5	Exon1	Exon2	GO:0005515::protein binding;GO:0005634::nucleus;GO:0005737::cytoplasm;GO:0006952::defense response;GO:0009617::response to bacterium;GO:0009620::response to fungus;GO:0009627::systemic acquired resistance;GO:0009816::defense response to bacterium, incompatible interaction;GO:0009817::defense response to fungus, incompatible interaction;GO:0016567::protein ubiquitination;GO:0019005::SCF ubiquitin …	678	10696266	10698792	AT4G19660	NPR4	-
1	25429890	25430484	25430173;25430209;25430184;25430196	12.3935	11.7531	5.96079	10.7642	10.3078	7.101	0.449011	0.0233811	1	+	+	+	+	AT1G67820	-	Exon1	Exon1	Exon2	GO:0003824::catalytic activity;GO:0004721::phosphoprotein phosphatase activity;GO:0004722::protein serine/threonine phosphatase activity;GO:0006470::protein dephosphorylation;GO:0016787::hydrolase activity;GO:0043169::cation binding;GO:0046872::metal ion binding	437	25429750	25431564	AT1G67820	-	+
3	5895095	5895747	5895495;5895533;5895519;5895521	21.7529	21.2414	4.61164	21.1502	22.1801	6.3383	0.447585	0.00975239	1	+	+	+	+	.	.	.	.	.	.	-903	5892550	5894518	AT3G17250	-	-
3	21380973	21381503	21381239;21381238;21381249;21381239	14.3774	14.5186	4.80788	14.1891	14.9153	6.6013	0.446982	0.0321162	1	+	+	+	+	AT3G57680	CTPA3	UTR5	UTR5	UTR5	GO:0004175::endopeptidase activity;GO:0006508::proteolysis;GO:0008233::peptidase activity;GO:0008236::serine-type peptidase activity;GO:0009507::chloroplast;GO:0009536::plastid;GO:0009543::chloroplast thylakoid lumen;GO:0009579::thylakoid;GO:0016020::membrane;GO:0016787::hydrolase activity	590	21380648	21383807	AT3G57680	CTPA3	+
4	18003826	18004738	18004040;18004468;18004030;18004046;18004051;18004463	28.2414	26.8677	7.40806	23.4854	25.1803	8.9157	0.446638	0.0175367	1	+	+	+	+	AT4G38480	-	Intergenic	Intron1	Exon3	GO:0005515::protein binding;GO:0005634::nucleus;GO:0008150::biological_process	430	18003852	18006283	AT4G38480	-	+
5	24736095	24736895	24736586;24736595;24736579;24736585	40.5883	41.267	5.98532	40.4323	40.0741	8.0215	0.446416	0.0083043	1	+	+	+	+	AT5G61510	-	UTR3	Intergenic	Intergenic	GO:0003960::NADPH:quinone reductase activity;GO:0005737::cytoplasm;GO:0005829::cytosol;GO:0009644::response to high light intensity;GO:0016491::oxidoreductase activity;GO:0017091::AU-rich element binding;GO:0034599::cellular response to oxidative stress;GO:0055114::oxidation-reduction process	381	24733785	24736876	AT5G61500	ATG3	-
5	24736095	24736895	24736586;24736595;24736579;24736585	40.5883	41.267	5.98532	40.4323	40.0741	8.0215	0.446416	0.0083043	1	+	+	+	+	AT5G61500	ATG3	Intergenic	Intron1	Intron1	GO:0000045::autophagic vacuole assembly;GO:0000153::cytoplasmic ubiquitin ligase complex;GO:0000422::mitochondrion degradation;GO:0005515::protein binding;GO:0005737::cytoplasm;GO:0005829::cytosol;GO:0006810::transport;GO:0006914::autophagy;GO:0015031::protein transport;GO:0019776::Atg8 ligase activity;GO:0044804::nucleophagy	381	24733785	24736876	AT5G61500	ATG3	-
4	14266058	14266717	14266458;14266467;14266438;14266461	24.4603	25.2704	4.75882	26.3989	25.9732	6.8117	0.442749	0.0218145	1	+	+	+	+	AT4G28910	AFPH2	UTR5	Intron1	UTR5	GO:0005515::protein binding;GO:0005634::nucleus;GO:0006351::transcription, DNA-templated;GO:0006355::regulation of transcription, DNA-templated;GO:0006952::defense response;GO:0007165::signal transduction;GO:0009753::response to jasmonic acid;GO:0009867::jasmonic acid mediated signaling pathway;GO:0045892::negative regulation of transcription, DNA-templated	398	14264034	14266786	AT4G28910	AFPH2	-
4	14968720	14969525	14969302;14969300;14969288;14969305	23.8068	25.3419	5.20036	26.3099	24.7517	7.3377	0.441631	0.0263592	1	+	+	+	+	AT4G30710	2021-08-08	UTR5	Intron1	Intron1	GO:0005515::protein binding;GO:0005874::microtubule;GO:0007049::cell cycle;GO:0051301::cell division	640	14965164	14969763	AT4G30710	2021-08-08	-
3	7363836	7364388	7364067;7364061;7364064;7364060	14.8676	13.8987	5.34754	13.433	14.5295	7.0484	0.439307	0.0289084	1	+	+	+	+	AT3G21000	-	Intergenic	UTR5	LastExon	GO:0008150::biological_process	232	7363880	7365391	AT3G21000	-	+
1	25192725	25193068	25192883;25192869;25192914;25192896	6.81528	6.36528	3.72856	5.93808	6.45043	4.734	0.43385	0.0305871	1	+	+	+	+	AT1G67290	GLOX1	Exon1	Exon1	Exon1	GO:0004031::aldehyde oxidase activity;GO:0005576::extracellular region;GO:0007275::multicellular organismal development;GO:0016491::oxidoreductase activity;GO:0055114::oxidation-reduction process	343	25190921	25193240	AT1G67290	GLOX1	-
1	29509684	29510015	29509854;29509886	7.04868	6.48448	4.46446	6.20496	6.92189	5.8386	0.431115	0.047163	1	+	+	-	-	AT1G78430	ICR4	LastIntron	LastExon	LastExon	GO:0003674::molecular_function;GO:0008150::biological_process	898	29508951	29511021	AT1G78430	ICR4	+
2	10431579	10432013	10431849;10431807	7.14204	7.6288	5.20036	6.7832	7.09333	6.575	0.428484	0.0417921	1	+	+	-	-	AT2G24560	-	Exon1	Exon1	Exon1	GO:0005576::extracellular region;GO:0006629::lipid metabolic process;GO:0016042::lipid catabolic process;GO:0016787::hydrolase activity;GO:0016788::hydrolase activity, acting on ester bonds	384	10431412	10433074	AT2G24560	-	+
4	12007050	12007931	12007332;12007323;12007307;12007310	36.7372	38.001	5.59284	36.8517	37.6311	7.4955	0.427382	0.0180666	1	+	+	+	+	AT4G22890	PGRL1A	UTR5	Intron1	Intron2	GO:0005515::protein binding;GO:0009507::chloroplast;GO:0009534::chloroplast thylakoid;GO:0009535::chloroplast thylakoid membrane;GO:0009536::plastid;GO:0009579::thylakoid;GO:0009773::photosynthetic electron transport in photosystem I;GO:0015979::photosynthesis;GO:0016020::membrane;GO:0016021::integral component of membrane;GO:0016730::oxidoreductase activity, acting on iron-sulfur proteins as don…	504	12006986	12009536	AT4G22890	PGRL1A	+
2	13125910	13126838	13126548;13126525;13126550;13126550	42.8522	42.8882	7.359	43.1011	42.7529	9.8888	0.424376	0.00647671	1	+	+	+	+	AT2G30800	HVT1	Intergenic	Intron1	Exon3	GO:0000166::nucleotide binding;GO:0003676::nucleic acid binding;GO:0003723::RNA binding;GO:0004004::ATP-dependent RNA helicase activity;GO:0004386::helicase activity;GO:0005524::ATP binding;GO:0005634::nucleus;GO:0005737::cytoplasm;GO:0006396::RNA processing;GO:0016787::hydrolase activity	439	13120292	13126813	AT2G30800	HVT1	-
5	25915859	25916700	25916399;25916399;25916421;25916417	37.7174	39.2168	6.50045	37.1186	38.3597	8.5475	0.422526	0.0143874	1	+	+	+	+	AT5G64830	-	Intergenic	Exon2	Exon4	GO:0003674::molecular_function;GO:0005737::cytoplasm	372	25914567	25916652	AT5G64830	-	-
2	8356115	8356626	8356325;8356335;8356330;8356342	14.3541	14.4947	4.14557	15.1899	14.7224	5.7597	0.422196	0.0126729	1	+	+	+	+	AT2G19260	-	Intergenic	UTR5	Intron1	GO:0008270::zinc ion binding;GO:0046872::metal ion binding	229	8356141	8360171	AT2G19260	-	+
5	25406213	25406874	25406462;25406468;25406464;25406461	29.5484	31.8741	5.69096	30.2242	27.409	7.1536	0.421865	0.040511	1	+	+	+	+	AT5G63420	emb2746	UTR3	Intergenic	Intergenic	GO:0009507::chloroplast;GO:0009658::chloroplast organization;GO:0009793::embryo development ending in seed dormancy;GO:0009942::longitudinal axis specification;GO:0060918::auxin transport	241	25406302	25408423	AT5G63440	-	+
5	25406213	25406874	25406462;25406468;25406464;25406461	29.5484	31.8741	5.69096	30.2242	27.409	7.1536	0.421865	0.040511	1	+	+	+	+	AT5G63440	-	Intergenic	Intron1	Intron1	GO:0005515::protein binding;GO:0005634::nucleus;GO:0005681::spliceosomal complex;GO:0006397::mRNA processing;GO:0008380::RNA splicing;GO:0016607::nuclear speck	241	25406302	25408423	AT5G63440	-	+
5	7360473	7361323	7360855;7360854;7360846;7360846	46.68	47.0602	7.04011	45.9923	45.5173	9.205	0.421565	0.000496213	1	+	+	+	+	AT5G22220	E2FB	Intergenic	UTR5	Intron1	GO:0003677::DNA binding;GO:0003700::sequence-specific DNA binding transcription factor activity;GO:0005515::protein binding;GO:0005634::nucleus;GO:0005667::transcription factor complex;GO:0005737::cytoplasm;GO:0006351::transcription, DNA-templated;GO:0006355::regulation of transcription, DNA-templated;GO:0007049::cell cycle;GO:0008284::positive regulation of cell proliferation;GO:0009733::respons…	363	7360535	7364505	AT5G22220	E2FB	+
5	1656482	1657180	1656789;1656771;1656781;1656796	34.8933	34.0435	5.54378	36.229	34.3952	7.6007	0.420374	0.0142021	1	+	+	+	+	AT5G05570	-	UTR5	UTR5	Intron1	GO:0003676::nucleic acid binding;GO:0005096::GTPase activator activity;GO:0005737::cytoplasm;GO:0005886::plasma membrane;GO:0008168::methyltransferase activity;GO:0016020::membrane;GO:0016021::integral component of membrane;GO:0016192::vesicle-mediated transport;GO:0017137::Rab GTPase binding;GO:0017157::regulation of exocytosis;GO:0019905::syntaxin binding;GO:0032259::methylation;GO:0043547::pos…	350	1656481	1663929	AT5G05570	-	+
5	22474124	22474977	22474609;22474401;22474639;22474378;22474645;22474639	33.703	32.327	5.59284	33.9382	32.4236	7.5218	0.420266	0.0126081	1	+	+	+	+	AT5G55480	GDPDL4	Intergenic	Intron1	Intron2	GO:0005886::plasma membrane;GO:0006071::glycerol metabolic process;GO:0006629::lipid metabolic process;GO:0008081::phosphoric diester hydrolase activity;GO:0008889::glycerophosphodiester phosphodiesterase activity;GO:0009506::plasmodesma;GO:0010026::trichome differentiation;GO:0010442::guard cell morphogenesis;GO:0016020::membrane;GO:0016787::hydrolase activity;GO:0031225::anchored component of m…	408	22474142	22478216	AT5G55480	GDPDL4	+
5	22243893	22244783	22244151;22244382;22244198;22244177;22244386;22244119;22244401	21.8462	20.8123	5.59284	27.1773	24.9017	9.1261	0.418549	0.0304643	1	+	+	+	+	AT5G54760	-	UTR5	Intron1	Intron2	GO:0003743::translation initiation factor activity;GO:0006413::translational initiation	538	22243800	22245764	AT5G54760	-	+
1	30108131	30109104	30108758;30108749;30108770;30108766	67.6393	72.8789	8.63456	64.1402	67.8474	10.8356	0.417939	0.0467216	1	+	+	+	+	AT1G80030	-	Intergenic	Exon1	Intron2	GO:0005524::ATP binding;GO:0006457::protein folding;GO:0009408::response to heat;GO:0009507::chloroplast;GO:0009535::chloroplast thylakoid membrane;GO:0009941::chloroplast envelope;GO:0031072::heat shock protein binding;GO:0046872::metal ion binding;GO:0051082::unfolded protein binding	469	30104830	30109087	AT1G80030	-	-
1	30108131	30109104	30108758;30108749;30108770;30108766	67.6393	72.8789	8.63456	64.1402	67.8474	10.8356	0.417939	0.0467216	1	+	+	+	+	AT1G80040	-	UTR3	Intergenic	Intergenic	GO:0008150::biological_process	469	30104830	30109087	AT1G80030	-	-
3	18674263	18674874	18674551;18674646;18674647;18674638	11.5766	11.4432	4.56258	11.8317	11.8079	6.2594	0.417844	0.0131155	1	+	+	+	+	AT3G50360	CML20	UTR5	Intron1	Intron2	GO:0005509::calcium ion binding;GO:0005515::protein binding;GO:0005886::plasma membrane;GO:0008150::biological_process;GO:0046872::metal ion binding	431	18674137	18675761	AT3G50360	CML20	+
4	11405435	11406102	11405843;11405849;11405848;11405845	23.5734	23.7923	5.37207	23.5966	22.6087	6.9958	0.416795	0.028075	1	+	+	+	+	.	.	.	.	.	.	-533	11401711	11405235	AT4G21410	CRK29	-
4	7656014	7656697	7656404;7656406;7656416;7656416	38.7211	38.6446	5.29848	38.453	38.6812	7.0484	0.416041	0.00117766	1	+	+	+	+	AT4G13170	RPL13AC	Intergenic	Exon1	Intron1	GO:0003729::mRNA binding;GO:0003735::structural constituent of ribosome;GO:0005840::ribosome;GO:0006412::translation;GO:0015934::large ribosomal subunit;GO:0016020::membrane;GO:0022625::cytosolic large ribosomal subunit;GO:0030529::ribonucleoprotein complex;GO:0042256::mature ribosome assembly	238	7653594	7656594	AT4G13170	RPL13AC	-
5	25301578	25302505	25302191;25302186;25302197;25302184	44.2526	42.8643	8.61003	42.5451	41.5528	11.0723	0.413748	0.0129458	1	+	+	+	+	AT5G63080	-	Intergenic	Intron1	Intron3	GO:0000987::core promoter proximal region sequence-specific DNA binding;GO:0005634::nucleus;GO:0010030::positive regulation of seed germination;GO:0033746::histone demethylase activity (H3-R2 specific);GO:0033749::histone demethylase activity (H4-R3 specific);GO:0043985::histone H4-R3 methylation;GO:0070078::histone H3-R2 demethylation;GO:0070079::histone H4-R3 demethylation	434	25299933	25302476	AT5G63080	-	-
4	13997666	13998379	13998053;13998046;13998055;13998054	48.8973	50.5408	5.78908	44.9915	47.0389	7.1273	0.41171	0.00885485	1	+	+	+	+	AT4G28240	-	UTR5	UTR3	UTR3	GO:0008150::biological_process	581	13997292	13998604	AT4G28240	-	-
4	12819821	12820753	12820421;12820428;12820438;12820436	46.3066	45.3437	6.50045	47.8382	46.3959	8.8631	0.407162	0.00415478	1	+	+	+	+	AT4G24920	-	Intergenic	UTR3	LastIntron	GO:0005622::intracellular;GO:0005783::endoplasmic reticulum;GO:0005789::endoplasmic reticulum membrane;GO:0006605::protein targeting;GO:0006810::transport;GO:0006886::intracellular protein transport;GO:0015031::protein transport;GO:0015450::P-P-bond-hydrolysis-driven protein transmembrane transporter activity;GO:0016020::membrane;GO:0016021::integral component of membrane;GO:0071806::protein tran…	449	12819164	12820736	AT4G24920	-	-
3	5376649	5377153	5376903;5376908;5376913;5376908	23.34	22.052	4.53805	21.0835	21.7943	5.6808	0.406229	0.0411374	1	+	+	+	+	AT3G15900	-	UTR5	Exon1	LastIntron	GO:0008150::biological_process;GO:0009507::chloroplast;GO:0016020::membrane;GO:0016021::integral component of membrane;GO:0016740::transferase activity	278	5376251	5377179	AT3G15900	-	-
1	19642487	19643389	19642885;19642914;19642937;19642894	26.4676	27.0107	6.47592	29.3123	27.2375	9.0735	0.406006	0.0466658	1	+	+	+	+	AT1G52730	-	UTR5	UTR5	Intron2	GO:0005829::cytosol;GO:0008150::biological_process	486	19642452	19645211	AT1G52730	-	+
3	1671710	1672560	1672221;1672229;1672232;1672234	41.1017	42.0538	6.47592	43.0344	42.1742	8.7842	0.404638	0.00566875	1	+	+	+	+	AT3G05680	EMB2016	UTR5	Intron1	Intron2	GO:0003674::molecular_function	473	1660523	1672608	AT3G05680	EMB2016	-
2	16106362	16106917	16106707;16106726;16106712;16106723	12.4869	13.3504	4.56258	14.3448	13.3723	6.4698	0.40255	0.0328665	1	+	+	+	+	AT2G38465	-	UTR5	LastIntron	UTR3	GO:0005886::plasma membrane;GO:0008150::biological_process	295	16106210	16106935	AT2G38465	-	-
2	13488703	13489630	13488825;13489383;13488845;13489399;13488838;13489397;13489391	15.7312	16.4734	5.59284	17.5696	17.1654	7.9689	0.401676	0.0361981	1	+	+	+	+	AT2G31730	BHLH154	UTR5	Intron1	Intron1	GO:0001046::core promoter sequence-specific DNA binding;GO:0001228::RNA polymerase II transcription regulatory region sequence-specific DNA binding transcription factor activity involved in positive regulation of transcription;GO:0003677::DNA binding;GO:0003700::sequence-specific DNA binding transcription factor activity;GO:0005634::nucleus;GO:0006351::transcription, DNA-templated;GO:0006355::reg…	512	13487550	13489679	AT2G31730	BHLH154	-
2	14488925	14489616	14489259;14489249;14489246;14489266	40.0281	39.6459	6.52498	38.6309	36.7525	8.153	0.40122	0.0379181	1	+	+	+	+	AT2G34340	-	UTR5	UTR3	UTR3	GO:0009739::response to gibberellin	496	14488584	14489767	AT2G34340	-	-
4	15242045	15243007	15242689;15242692;15242668;15242681	28.4981	29.657	6.1325	31.1805	29.3377	8.416	0.399196	0.0165233	1	+	+	+	+	AT4G31408	-	Intergenic	LastExon	LastExon	.	461	15241687	15242987	AT4G31408	-	-
4	7518556	7519415	7519030;7519014;7518997;7518996	30.9955	30.7774	6.05891	33.1154	31.7593	8.3897	0.398879	0.0334513	1	+	+	+	+	AT4G12790	-	UTR5	Exon2	Exon4	GO:0003924::GTPase activity;GO:0005622::intracellular;GO:0008150::biological_process;GO:0016787::hydrolase activity;GO:0044376::RNA polymerase II complex localization to nucleus;GO:1990022::RNA polymerase III complex localization to nucleus	468	7517043	7519454	AT4G12790	-	-
3	23223627	23224389	23224095;23224056;23224097;23224097	34.94	37.0474	6.47592	37.6968	35.9167	8.679	0.390218	0.0316122	1	+	+	+	+	AT3G62790	-	Intergenic	LastIntron	LastIntron	GO:0005739::mitochondrion;GO:0005743::mitochondrial inner membrane;GO:0005747::mitochondrial respiratory chain complex I;GO:0005758::mitochondrial intermembrane space;GO:0016020::membrane;GO:0032981::mitochondrial respiratory chain complex I assembly;GO:0055114::oxidation-reduction process;GO:0070469::respiratory chain	318	23223030	23224326	AT3G62790	-	-
1	28516566	28517635	28516909;28516893;28516881;28516894	77.8389	80.5792	8.61003	74.3038	77.448	10.8093	0.390206	0.00989931	1	+	+	+	+	AT1G75950	SKP1A	UTR5	LastIntron	UTR3	GO:0000226::microtubule cytoskeleton organization;GO:0005515::protein binding;GO:0005634::nucleus;GO:0005737::cytoplasm;GO:0005819::spindle;GO:0005829::cytosol;GO:0005856::cytoskeleton;GO:0005886::plasma membrane;GO:0006511::ubiquitin-dependent protein catabolic process;GO:0007059::chromosome segregation;GO:0007275::multicellular organismal development;GO:0009524::phragmoplast;GO:0009734::auxin-a…	581	28516519	28517896	AT1G75950	SKP1A	+
1	10353120	10353552	10353227;10353275	6.11508	5.98384	4.02292	5.42656	5.37893	4.7077	0.389893	0.0179403	1	+	+	-	-	AT1G29630	EXO1	Intron11	Exon12	UTR3	GO:0003677::DNA binding;GO:0003824::catalytic activity;GO:0004518::nuclease activity;GO:0004519::endonuclease activity;GO:0004527::exonuclease activity;GO:0005634::nucleus;GO:0006281::DNA repair;GO:0006974::cellular response to DNA damage stimulus;GO:0016787::hydrolase activity;GO:0016788::hydrolase activity, acting on ester bonds;GO:0035312::5'-3' exodeoxyribonuclease activity;GO:0046872::metal …	3146	10355638	10356482	AT1G29640	-	-
1	10147617	10148544	10148003;10148070;10148036;10148028	41.8253	40.8856	7.8496	40.3434	38.6383	9.8099	0.388178	0.010853	1	+	+	+	+	AT1G29060	-	UTR5	UTR5	Intron2	GO:0000139::Golgi membrane;GO:0005783::endoplasmic reticulum;GO:0005789::endoplasmic reticulum membrane;GO:0005794::Golgi apparatus;GO:0006810::transport;GO:0015031::protein transport;GO:0016020::membrane;GO:0016021::integral component of membrane;GO:0016192::vesicle-mediated transport;GO:0043182::vacuolar sequestering of sodium ion;GO:0047484::regulation of response to osmotic stress;GO:1901002:…	475	10147605	10149780	AT1G29060	-	+
1	19214619	19215438	19214802;19215038;19215272;19214767;19215274;19215231	12.3702	12.4922	7.89866	11.2979	10.7793	9.1787	0.38809	0.035592	1	+	+	+	-	AT1G51800	-	Exon3	Intron3	Exon4	GO:0002237::response to molecule of bacterial origin;GO:0002238::response to molecule of fungal origin;GO:0002239::response to oomycetes;GO:0004672::protein kinase activity;GO:0005515::protein binding;GO:0005524::ATP binding;GO:0005886::plasma membrane;GO:0006468::protein phosphorylation;GO:0009620::response to fungus;GO:0009788::negative regulation of abscisic acid-activated signaling pathway;GO…	956	19214072	19218053	AT1G51800	-	+
5	5289667	5290347	5290012;5290025;5290016;5290014	48.1738	49.1104	6.10797	41.144	44.0172	6.9958	0.387805	0.0442466	1	+	+	+	+	AT5G16200	-	UTR5	LastExon	LastExon	GO:0005840::ribosome;GO:0008150::biological_process	499	5289401	5290506	AT5G16200	-	-
2	11852171	11852949	11852546;11852539;11852542;11852526	59.5637	61.2688	6.69669	57.268	57.411	8.3108	0.386946	0.0373245	1	+	+	+	+	AT2G27810	ATNAT12	UTR5	UTR5	Intron1	GO:0005215::transporter activity;GO:0005886::plasma membrane;GO:0006810::transport;GO:0015207::adenine transmembrane transporter activity;GO:0015208::guanine transmembrane transporter activity;GO:0015210::uracil transmembrane transporter activity;GO:0015294::solute:cation symporter activity;GO:0016020::membrane;GO:0016021::integral component of membrane;GO:0035344::hypoxanthine transport;GO:00550…	480	11852080	11856301	AT2G27810	ATNAT12	+
5	1876208	1876568	1876384;1876389;1876383;1876391	6.74526	7.0328	3.1889	6.5608	6.32185	3.8924	0.384544	0.016839	1	+	+	+	+	AT5G06190	-	Intron1	Exon2	Exon2	GO:0008150::biological_process;GO:0016020::membrane;GO:0016021::integral component of membrane	-18	1876406	1876610	AT5G01205		+
5	1876208	1876568	1876384;1876389;1876383;1876391	6.74526	7.0328	3.1889	6.5608	6.32185	3.8924	0.384544	0.016839	1	+	+	+	+	AT5G01205		Intergenic	Intergenic	LastExon	.	-18	1876406	1876610	AT5G01205		+
2	16652106	16652373	16652216;16652260	4.29456	4.4104	2.30582	4.24784	4.5003	3.0245	0.384278	0.0214957	1	+	-	+	-	AT2G39885	MIR393A	LastExon	Intergenic	Intergenic	.	138	16652101	16652233	AT2G39885	MIR393A	+
1	17283939	17285723	17284487;17285357;17284509;17285383;17284509;17285346;17284511;17285375	93.3367	97.3149	13.2707	95.0093	88.4202	16.6479	0.382809	0.0254717	1	+	+	+	+	AT1G47128	RD21A	UTR5	Intron1	Intron3	GO:0000932::cytoplasmic mRNA processing body;GO:0004197::cysteine-type endopeptidase activity;GO:0005515::protein binding;GO:0005615::extracellular space;GO:0005764::lysosome;GO:0005773::vacuole;GO:0005794::Golgi apparatus;GO:0006508::proteolysis;GO:0008233::peptidase activity;GO:0008234::cysteine-type peptidase activity;GO:0009506::plasmodesma;GO:0009507::chloroplast;GO:0010494::cytoplasmic stre…	918	17282749	17285749	AT1G47128	RD21A	-
1	16799448	16800176	16799931;16799927;16799919;16799921	21.7295	22.5526	5.34754	21.7952	21.1514	6.7591	0.382136	0.0157365	1	+	+	+	+	AT1G44170	ALDH3H1	UTR5	Intron1	Intron1	GO:0004028::3-chloroallyl aldehyde dehydrogenase activity;GO:0004029::aldehyde dehydrogenase (NAD) activity;GO:0004030::aldehyde dehydrogenase [NAD(P)+] activity;GO:0005773::vacuole;GO:0005783::endoplasmic reticulum;GO:0005794::Golgi apparatus;GO:0006081::cellular aldehyde metabolic process;GO:0008152::metabolic process;GO:0009269::response to desiccation;GO:0009506::plasmodesma;GO:0009536::plast…	495	16796400	16800307	AT1G44170	ALDH3H1	-
2	7383119	7383378	7383284;7383267	4.87806	5.19712	3.45873	4.6704	4.9289	4.2869	0.379497	0.0363183	1	+	+	-	-	AT2G16990	-	UTR5	UTR5	Intron1	GO:0005215::transporter activity;GO:0016020::membrane;GO:0016021::integral component of membrane;GO:0055085::transmembrane transport	443	7382805	7387976	AT2G16990	-	+
2	10075583	10076021	10075771;10075799;10075788;10075794	12.3702	12.5875	3.1889	13.0771	12.3008	4.208	0.375988	0.0412467	1	+	+	+	+	.	.	.	.	.	.	3745	10072057	10073126	AT2G23690	-	+
5	5002026	5003112	5002644;5002637;5002625;5002619	70.3468	72.712	8.80627	65.9416	69.0689	10.783	0.375692	0.0112875	1	+	+	+	+	AT5G15400	PUB1	UTR5	Exon1	Intron1	GO:0000151::ubiquitin ligase complex;GO:0000209::protein polyubiquitination;GO:0004842::ubiquitin-protein transferase activity;GO:0005634::nucleus;GO:0005737::cytoplasm;GO:0005829::cytosol;GO:0006511::ubiquitin-dependent protein catabolic process;GO:0016567::protein ubiquitination;GO:0016740::transferase activity;GO:0030433::ER-associated ubiquitin-dependent protein catabolic process;GO:0034450::…	684	4997489	5003253	AT5G15400	PUB1	-
5	14237297	14238059	14237810;14237778;14237778;14237797	34.5665	34.5918	5.69096	37.4522	37.0096	7.9426	0.374341	0.0122214	1	+	+	+	+	AT5G36170	PRFB1	UTR5	Exon2	Intron3	GO:0003747::translation release factor activity;GO:0005737::cytoplasm;GO:0006396::RNA processing;GO:0006412::translation;GO:0006415::translational termination;GO:0009507::chloroplast;GO:0009536::plastid;GO:0009570::chloroplast stroma;GO:0009657::plastid organization;GO:0016149::translation release factor activity, codon specific	394	14235835	14238072	AT5G36170	PRFB1	-
5	9690570	9691280	9690785;9691073;9690763;9691073;9690784;9691055;9690802;9690987	16.0579	15.1861	5.02865	14.7674	15.2582	6.2594	0.373239	0.0434013	1	+	+	+	+	AT5G27450	MVK	UTR5	UTR5	Intron1	GO:0000166::nucleotide binding;GO:0004496::mevalonate kinase activity;GO:0005524::ATP binding;GO:0005737::cytoplasm;GO:0005829::cytosol;GO:0006629::lipid metabolic process;GO:0006694::steroid biosynthetic process;GO:0008202::steroid metabolic process;GO:0008299::isoprenoid biosynthetic process;GO:0016125::sterol metabolic process;GO:0016126::sterol biosynthetic process;GO:0016301::kinase activity…	-384	9689498	9690541	AT5G27440	-	-
2	15944658	15945814	15944954;15945516;15944990;15945510;15944967;15945499;15945066;15945523	46.7033	47.1794	8.46285	45.1027	47.0389	10.7567	0.373027	0.0301153	1	+	+	+	+	AT2G38090	-	UTR5	UTR5	LastIntron	GO:0003677::DNA binding;GO:0003700::sequence-specific DNA binding transcription factor activity;GO:0005634::nucleus;GO:0006351::transcription, DNA-templated;GO:0006355::regulation of transcription, DNA-templated	653	15944583	15947096	AT2G38090	-	+
1	17972276	17973305	17972642;17972992;17972665;17972976;17972651;17972641;17972996	53.9387	55.8571	8.16849	54.7326	50.1891	10.0992	0.371609	0.049531	1	+	+	+	+	AT1G48610	-	Intergenic	Exon2	LastIntron	GO:0003677::DNA binding;GO:0005634::nucleus;GO:0008150::biological_process	512	17970680	17973303	AT1G48610	-	-
4	6224316	6225001	6224593;6224582;6224613;6224585	21.0527	21.3606	4.14557	22.7293	22.823	5.7597	0.371416	0.0153453	1	+	+	+	+	AT4G09920	-	Intergenic	UTR5	Exon1	GO:0005575::cellular_component;GO:0008150::biological_process	314	6224344	6226116	AT4G09920	-	+
4	4797956	4798501	4798177;4798150;4798162;4798147	15.6611	15.0669	4.4154	14.5227	15.6439	5.6019	0.369974	0.0313485	1	+	+	+	+	AT4G07950	-	UTR5	Intron1	Intron1	GO:0001056::RNA polymerase III activity;GO:0003676::nucleic acid binding;GO:0003899::DNA-directed RNA polymerase activity;GO:0005634::nucleus;GO:0005666::DNA-directed RNA polymerase III complex;GO:0005730::nucleolus;GO:0005737::cytoplasm;GO:0006351::transcription, DNA-templated;GO:0006355::regulation of transcription, DNA-templated;GO:0006379::mRNA cleavage;GO:0006386::termination of RNA polymera…	387	4797841	4799795	AT4G07950	-	+
1	6062179	6063159	6062568;6062593;6062556;6062558	110.935	113.931	9.68935	101.97	108.5	11.7035	0.367919	0.0287569	1	+	+	+	+	AT1G17620	-	UTR5	UTR5	UTR3	GO:0005886::plasma membrane;GO:0008150::biological_process;GO:0009506::plasmodesma;GO:0016020::membrane;GO:0016021::integral component of membrane	774	6061895	6063362	AT1G17620	-	+
3	1469540	1470520	1469875;1470355;1469790;1470382;1469822;1470350;1469841;1470346	18.7654	17.4747	5.6419	17.7698	19.0941	7.3903	0.36483	0.0431695	1	+	+	+	+	AT3G05180	-	Exon1	Intron1	Exon3	GO:0005576::extracellular region;GO:0006629::lipid metabolic process;GO:0009627::systemic acquired resistance;GO:0016042::lipid catabolic process;GO:0016787::hydrolase activity;GO:0016788::hydrolase activity, acting on ester bonds;GO:0048046::apoplast	594	1468398	1470624	AT3G05180	-	-
3	19075543	19076406	19075846;19075840;19075875;19075837	46.0498	47.3462	6.79481	47.1266	48.0675	8.9157	0.364403	0.0125042	1	+	+	+	+	AT3G51390	PAT10	Intergenic	UTR5	Intron4	GO:0005773::vacuole;GO:0005774::vacuolar membrane;GO:0009651::response to salt stress;GO:0009705::plant-type vacuole membrane;GO:0016020::membrane;GO:0016021::integral component of membrane;GO:0016740::transferase activity;GO:0016746::transferase activity, transferring acyl groups;GO:0019706::protein-cysteine S-palmitoyltransferase activity;GO:0099402::NA	429	19075545	19078120	AT3G51390	PAT10	+
2	10955470	10956121	10955832;10955819;10955823;10955825	30.2486	31.3496	5.00412	28.6896	30.4092	6.1805	0.364367	0.0187999	1	+	+	+	+	AT2G25720	-	Intergenic	UTR3	UTR3	GO:0005575::cellular_component;GO:0005730::nucleolus;GO:0008150::biological_process	294	10955430	10956090	AT2G25720	-	-
1	10663280	10664666	10663774;10664293;10663779;10664354;10663770;10664329;10663783;10664321	58.6067	61.4118	11.3083	52.4864	57.0467	13.2815	0.363926	0.0375609	1	+	+	+	+	AT1G30282	-	Intergenic	LastExon	LastExon	.	597	10662608	10664570	AT1G30280	-	-
1	10663280	10664666	10663774;10664293;10663779;10664354;10663770;10664329;10663783;10664321	58.6067	61.4118	11.3083	52.4864	57.0467	13.2815	0.363926	0.0375609	1	+	+	+	+	AT1G30280	-	Intergenic	Exon2	Exon3	GO:0006898::receptor-mediated endocytosis;GO:0031982::vesicle	597	10662608	10664570	AT1G30280	-	-
1	3981228	3982124	3981561;3981561;3981609;3981593	58.1866	59.5762	7.92319	57.0678	55.9323	9.7836	0.363844	0.0070907	1	+	+	+	+	AT1G11790	ADT1	UTR5	UTR5	Intron1	GO:0004664::prephenate dehydratase activity;GO:0008652::cellular amino acid biosynthetic process;GO:0009073::aromatic amino acid family biosynthetic process;GO:0009094::L-phenylalanine biosynthetic process;GO:0009507::chloroplast;GO:0009536::plastid;GO:0009570::chloroplast stroma;GO:0016597::amino acid binding;GO:0016829::lyase activity;GO:0047769::arogenate dehydratase activity	523	3981153	3985219	AT1G11790	ADT1	+
1	16656166	16657647	16656287;16656875;16657332;16656910;16657386;16656272;16656895;16657381;16656868;16657323	32.2792	31.445	11.4555	29.7349	31.3735	14.0968	0.359798	0.0205111	1	+	+	+	+	AT1G43910	-	UTR5	Exon2	LastExon	GO:0000166::nucleotide binding;GO:0005524::ATP binding;GO:0005783::endoplasmic reticulum;GO:0005794::Golgi apparatus;GO:0009506::plasmodesma;GO:0009737::response to abscisic acid;GO:0016020::membrane;GO:0016021::integral component of membrane;GO:0016787::hydrolase activity;GO:0016887::ATPase activity;GO:0051365::cellular response to potassium ion starvation	779	16655884	16657686	AT1G43910	-	-
1	11773423	11774256	11773944;11773943;11773945;11773944	43.3657	46.4642	6.03438	43.835	47.8961	7.89	0.356605	0.0463073	1	+	+	+	+	AT1G32550	FdC1	UTR5	Intron1	Intron2	GO:0009055::electron carrier activity;GO:0009507::chloroplast;GO:0009536::plastid;GO:0022900::electron transport chain;GO:0046872::metal ion binding;GO:0051536::iron-sulfur cluster binding;GO:0051537::2 iron, 2 sulfur cluster binding;GO:0055114::oxidation-reduction process	454	11771621	11774294	AT1G32550	FdC1	-
3	11728069	11728600	11728252;11728247;11728263;11728277	9.84948	9.51216	3.97386	9.2296	8.48628	4.6551	0.356429	0.0498889	1	+	+	+	+	AT3G29810	COBL3	UTR5	Intron1	Exon2	GO:0005794::Golgi apparatus;GO:0005886::plasma membrane;GO:0009664::plant-type cell wall organization;GO:0009832::plant-type cell wall biogenesis;GO:0010214::seed coat development;GO:0010215::cellulose microfibril organization;GO:0016020::membrane;GO:0016049::cell growth;GO:0031225::anchored component of membrane;GO:0046658::anchored component of plasma membrane;GO:0048316::seed development;GO:00…	310	11728024	11730350	AT3G29810	COBL3	+
1	30424354	30425327	30424519;30425051;30424542;30424969;30424544;30425042;30424544;30425053	20.866	20.7408	7.08917	21.2392	20.4871	9.0998	0.35608	0.0333252	1	+	+	+	+	AT1G80990	-	Intergenic	UTR5	Intergenic	GO:0005575::cellular_component;GO:0008150::biological_process	419	30424421	30425192	AT1G80990	-	+
4	15819649	15820686	15820042;15820056;15820053;15820031	75.9717	79.2203	8.92892	70.0782	72.1548	10.4674	0.355144	0.0248758	1	+	+	+	+	AT4G32800	ERF043	UTR5	UTR5	UTR3	GO:0003677::DNA binding;GO:0003700::sequence-specific DNA binding transcription factor activity;GO:0005634::nucleus;GO:0006351::transcription, DNA-templated;GO:0006355::regulation of transcription, DNA-templated;GO:0009873::ethylene-activated signaling pathway;GO:0043565::sequence-specific DNA binding;GO:0044212::transcription regulatory region DNA binding	678	15819489	15820879	AT4G32800	ERF043	+
5	8693138	8693591	8693331;8693338;8693337;8693341	14.6575	13.8987	2.52659	14.3003	13.8224	3.1823	0.354947	0.0391063	1	+	+	+	+	AT5G25170	-	UTR5	UTR5	Intron1	GO:0003674::molecular_function;GO:0005886::plasma membrane;GO:0008150::biological_process	352	8693012	8695095	AT5G25170	-	+
3	9195531	9196722	9195856;9196283;9195830;9196325;9195799;9196314;9195835;9196309	32.2325	33.376	9.91012	27.6443	28.459	10.8356	0.354602	0.0147167	1	+	+	+	+	AT3G25250	OXI1	UTR5	UTR5	LastExon	GO:0000166::nucleotide binding;GO:0004672::protein kinase activity;GO:0004674::protein serine/threonine kinase activity;GO:0005515::protein binding;GO:0005524::ATP binding;GO:0005634::nucleus;GO:0005737::cytoplasm;GO:0005886::plasma membrane;GO:0006468::protein phosphorylation;GO:0006952::defense response;GO:0006979::response to oxidative stress;GO:0009611::response to wounding;GO:0016301::kinase…	792	9195334	9197126	AT3G25250	OXI1	+
5	22694	23117	22907;22903;22907;22885	11.1565	11.5386	4.09651	10.8976	10.3078	4.8918	0.353919	0.0185762	1	+	+	+	+	AT5G01060	-	UTR5	UTR5	Intron1	GO:0004672::protein kinase activity;GO:0004675::transmembrane receptor protein serine/threonine kinase activity;GO:0005524::ATP binding;GO:0005886::plasma membrane;GO:0006468::protein phosphorylation;GO:0007166::cell surface receptor signaling pathway;GO:0007178::transmembrane receptor protein serine/threonine kinase signaling pathway;GO:0009742::brassinosteroid mediated signaling pathway;GO:0016…	221	22684	24928	AT5G01060	-	+
5	26111668	26112133	26111932;26111911;26111932;26111916	10.363	10.132	4.07198	10.2971	9.90066	5.1285	0.353883	0.0102413	1	+	+	+	+	AT5G09335		Intergenic	LastExon	Intergenic	.	147	26111729	26112048	AT5G09335		-
5	23374862	23375531	23375058;23375122;23375169;23375124	13.9807	14.0894	5.34754	13.9222	13.9509	6.7854	0.353719	0.00834822	1	+	+	+	+	AT5G57700	-	Intergenic	UTR5	Exon2	GO:0005575::cellular_component;GO:0008150::biological_process	323	23374873	23377229	AT5G57700	-	+
5	18811083	18811852	18811567;18811562;18811497;18811500	28.2181	27.1776	7.87413	24.1749	25.6517	9.0472	0.353209	0.0206005	1	+	+	+	+	AT5G46370	TPK2	UTR5	Exon1	Exon1	GO:0005267::potassium channel activity;GO:0005773::vacuole;GO:0005774::vacuolar membrane;GO:0005887::integral component of plasma membrane;GO:0006810::transport;GO:0006811::ion transport;GO:0006813::potassium ion transport;GO:0009705::plant-type vacuole membrane;GO:0016020::membrane;GO:0016021::integral component of membrane;GO:0022841::potassium ion leak channel activity;GO:0030322::stabilizatio…	402	18809496	18811870	AT5G46370	TPK2	-
5	17635232	17635894	17635325;17635703;17635707;17635717;17635711	12.977	13.6365	4.78335	13.2995	12.1508	5.8386	0.352077	0.0467495	1	+	+	+	+	AT5G43870	-	UTR5	Exon1	Intron2	GO:0005886::plasma membrane	352	17631426	17635915	AT5G43870	-	-
3	19125331	19126091	19125731;19125717;19125727;19125740	23.1066	24.293	6.74575	20.6387	21.6443	7.6796	0.351849	0.0247158	1	+	+	+	+	AT3G51560	-	Intergenic	Exon1	Exon2	GO:0007165::signal transduction;GO:0043531::ADP binding	202	19121687	19125913	AT3G51560	-	-
1	273861	274718	274384;274412;274392;274388	26.3742	26.1763	6.6231	25.7317	26.9804	8.4686	0.350187	0.0465833	1	+	+	+	+	AT1G01740	-	UTR5	Intergenic	Intron3	GO:0004672::protein kinase activity;GO:0004675::transmembrane receptor protein serine/threonine kinase activity;GO:0005524::ATP binding;GO:0005886::plasma membrane;GO:0006468::protein phosphorylation;GO:0007166::cell surface receptor signaling pathway;GO:0007178::transmembrane receptor protein serine/threonine kinase signaling pathway;GO:0009742::brassinosteroid mediated signaling pathway;GO:0016…	640	272111	274930	AT1G01740	-	-
1	26616523	26616980	26616732;26616757;26616778;26616757	11.4133	11.777	2.77189	10.5418	10.865	3.2612	0.349985	0.0105292	1	+	+	+	+	AT1G70581	-	LastExon	LastExon	LastExon	.	484	26616267	26616996	AT1G70581	-	+
5	10004424	10005274	10004773;10004783;10004784;10004768	56.7395	58.9802	7.28541	54.5547	57.5396	8.9946	0.349971	0.0173184	1	+	+	+	+	AT5G27970	-	UTR5	Intron1	Intron2	.	438	10004411	10015739	AT5G27970	-	+
5	22684406	22685135	22684704;22684694;22684697;22684701	45.0229	47.0602	6.45139	43.2123	46.0531	7.9689	0.349606	0.0240543	1	+	+	+	+	AT5G56020	-	UTR5	UTR5	Intron1	GO:0006810::transport;GO:0015031::protein transport;GO:0016020::membrane;GO:0016021::integral component of membrane;GO:0016192::vesicle-mediated transport	384	22684386	22686466	AT5G56020	-	+
5	17384919	17385571	17385336;17385318;17385302;17385333	17.4583	18.6429	5.10224	19.46	18.2584	6.7854	0.348081	0.0403959	1	+	+	+	+	AT5G43310	-	UTR5	Intron1	Intron1	GO:0005886::plasma membrane;GO:0016020::membrane	340	17379486	17385585	AT5G43310	-	-
2	15736677	15737433	15737014;15737020;15737026;15737019	42.8989	41.1717	6.94199	40.7214	40.2241	8.4949	0.345898	0.0498747	1	+	+	+	+	AT2G37470	-	Intergenic	UTR5	UTR3	GO:0000786::nucleosome;GO:0003677::DNA binding;GO:0005634::nucleus;GO:0005694::chromosome;GO:0046982::protein heterodimerization activity	328	15736727	15737728	AT2G37470	-	+
4	13707768	13709141	13708152;13708154;13708874;13708164;13708171;13708837	91.096	93.2382	11.7744	83.0886	86.0414	13.7286	0.345722	0.00778542	1	+	+	+	+	AT4G27410	RD26	UTR5	Intergenic	UTR3	GO:0003677::DNA binding;GO:0003700::sequence-specific DNA binding transcription factor activity;GO:0005634::nucleus;GO:0006351::transcription, DNA-templated;GO:0006355::regulation of transcription, DNA-templated;GO:0009414::response to water deprivation;GO:0009737::response to abscisic acid;GO:0043565::sequence-specific DNA binding;GO:0045893::positive regulation of transcription, DNA-templated	715	13707192	13709170	AT4G27410	RD26	-
5	14886718	14886960	14886844	4.99476	4.67264	3.33608	3.71408	4.02884	3.3927	0.34453	0.0443339	1	+	-	-	-	AT5G37485	-	Exon1	Exon1	Exon1	.	140	14886193	14886979	AT5G37485	-	-
3	19360080	19360897	19360368;19360381;19360383;19360380	43.2257	44.7238	7.38353	43.4347	43.6958	9.2839	0.343918	0.0471272	1	+	+	+	+	AT3G52200	LTA3	Intergenic	Intron1	Intron2	GO:0004742::dihydrolipoyllysine-residue acetyltransferase activity;GO:0005524::ATP binding;GO:0005739::mitochondrion;GO:0005759::mitochondrial matrix;GO:0006096::glycolytic process;GO:0008152::metabolic process;GO:0016740::transferase activity;GO:0016746::transferase activity, transferring acyl groups;GO:0045254::pyruvate dehydrogenase complex	282	19360206	19366387	AT3G52200	LTA3	+
2	454101	454922	454652;454656;454657;454677	44.8128	44.5331	6.50045	43.7016	45.453	8.2319	0.343778	0.0389669	1	+	+	+	+	AT2G01970	TMN3	UTR5	Intron1	Exon3	GO:0000139::Golgi membrane;GO:0005768::endosome;GO:0005774::vacuolar membrane;GO:0005794::Golgi apparatus;GO:0005802::trans-Golgi network;GO:0009505::plant-type cell wall;GO:0009506::plasmodesma;GO:0010008::endosome membrane;GO:0016020::membrane;GO:0016021::integral component of membrane	447	451858	454959	AT2G01970	TMN3	-
2	17271162	17272570	17271357;17271919;17271350;17271884;17272134;17271374;17271910;17272182;17271380;17271903	41.7553	40.1227	9.66482	41.7	39.9455	12.2295	0.343653	0.016056	1	+	+	+	+	AT2G41440	-	UTR5	UTR5	Exon6	.	723	17271143	17274370	AT2G41440	-	+
2	18149265	18149937	18149567;18149525;18149557;18149584	23.7601	22.3619	5.86267	23.4854	22.5015	7.4166	0.343432	0.0448014	1	+	+	+	+	AT2G43810	LSM6B	Intergenic	Intron1	Intron2	GO:0000398::mRNA splicing, via spliceosome;GO:0000932::cytoplasmic mRNA processing body;GO:0003723::RNA binding;GO:0005634::nucleus;GO:0005681::spliceosomal complex;GO:0005688::U6 snRNP;GO:0005730::nucleolus;GO:0005732::small nucleolar ribonucleoprotein complex;GO:0005737::cytoplasm;GO:0006397::mRNA processing;GO:0008380::RNA splicing;GO:0030490::maturation of SSU-rRNA;GO:0030529::ribonucleoprote…	290	18149311	18151295	AT2G43810	LSM6B	+
2	17239492	17240449	17239885;17239919;17239862;17239915	52.4683	50.9938	6.96652	46.6373	47.5746	8.0478	0.343277	0.0142499	1	+	+	+	+	AT2G41370	NPR5	UTR5	Exon1	LastIntron	GO:0005515::protein binding;GO:0005634::nucleus;GO:0005737::cytoplasm;GO:0009864::induced systemic resistance, jasmonic acid mediated signaling pathway;GO:0009944::polarity specification of adaxial/abaxial axis;GO:0009954::proximal/distal pattern formation;GO:0010227::floral organ abscission;GO:0010254::nectary development;GO:0010434::bract formation;GO:0010582::floral meristem determinacy;GO:001…	638	17237727	17240609	AT2G41370	NPR5	-
1	28452996	28453766	28453451;28453429;28453439;28453460	38.2076	36.8566	7.99678	34.6944	36.3881	9.5995	0.342171	0.0149346	1	+	+	+	+	AT1G75780	TUBB1	UTR5	Exon1	Intron1	GO:0000166::nucleotide binding;GO:0003924::GTPase activity;GO:0005200::structural constituent of cytoskeleton;GO:0005525::GTP binding;GO:0005737::cytoplasm;GO:0005773::vacuole;GO:0005856::cytoskeleton;GO:0005874::microtubule;GO:0007010::cytoskeleton organization;GO:0007017::microtubule-based process;GO:0009416::response to light stimulus;GO:0009826::unidimensional cell growth	439	28451138	28453820	AT1G75780	TUBB1	-
1	10818481	10819368	10819035;10819053;10819051;10819034	57.3697	59.6	7.6043	55.5333	52.032	8.8631	0.341918	0.0271295	1	+	+	+	+	AT1G30540	-	UTR5	Intron1	Exon2	GO:0008150::biological_process	494	10816616	10819419	AT1G30540	-	-
5	9450945	9451817	9451320;9451312;9451317;9451326	62.5745	63.033	8.5855	56.2005	56.1466	9.731	0.341646	0.0101979	1	+	+	+	+	AT5G26860	LON_ARA_ARA	Intergenic	UTR5	Intron1	.	429	9450952	9457000	AT5G26860	LON_ARA_ARA	+
2	10135843	10136323	10136082;10136052;10136039;10136069	8.4024	7.91488	4.6607	8.1176	7.65051	5.7071	0.341602	0.0349422	1	+	+	+	+	AT2G23810	TET8	LastIntron	UTR3	UTR3	GO:0005794::Golgi apparatus;GO:0005886::plasma membrane;GO:0009506::plasmodesma;GO:0016020::membrane;GO:0016021::integral component of membrane;GO:0050829::defense response to Gram-negative bacterium	1512	10135605	10137595	AT2G23810	TET8	-
1	1161602	1161875	1161737;1161728;1161741	5.08812	5.17328	3.06625	4.7816	4.67174	3.5768	0.340526	0.00359942	1	+	+	-	+	AT1G04330	-	LastExon	LastExon	LastExon	GO:0008150::biological_process	243	1161289	1161982	AT1G04330	-	-
5	7189092	7189681	7189437;7189443;7189422;7189423	18.1352	18.5714	5.07771	18.5926	18.0441	6.4172	0.340516	0.00629825	1	+	+	+	+	AT5G21140	emb1379	UTR5	Intron1	Exon2	GO:0000724::double-strand break repair via homologous recombination;GO:0004842::ubiquitin-protein transferase activity;GO:0005515::protein binding;GO:0005634::nucleus;GO:0006281::DNA repair;GO:0006301::postreplication repair;GO:0006302::double-strand break repair;GO:0016567::protein ubiquitination;GO:0030915::Smc5-Smc6 complex	309	7187096	7189696	AT5G21140	emb1379	-
1	5543104	5543752	5543338;5543353;5543350;5543370	25.1839	24.293	6.08344	24.2638	24.7517	7.627	0.339745	0.0277247	1	+	+	+	+	AT1G16190	RAD23A	Intergenic	UTR5	Exon1	GO:0003684::damaged DNA binding;GO:0005515::protein binding;GO:0005634::nucleus;GO:0005737::cytoplasm;GO:0006281::DNA repair;GO:0006289::nucleotide-excision repair;GO:0006974::cellular response to DNA damage stimulus;GO:0031593::polyubiquitin binding;GO:0043130::ubiquitin binding;GO:0043161::proteasome-mediated ubiquitin-dependent protein catabolic process;GO:0070628::proteasome binding	282	5543146	5546103	AT1G16190	RAD23A	+
3	3455388	3456360	3455556;3455566;3456062;3455572;3455577;3456185	19.3722	18.5475	7.55524	18.7261	18.4298	9.3628	0.338819	0.0492435	1	+	+	+	+	AT3G11020	DREB2B	UTR5	LastIntron	LastExon	GO:0003677::DNA binding;GO:0003700::sequence-specific DNA binding transcription factor activity;GO:0005634::nucleus;GO:0006351::transcription, DNA-templated;GO:0006355::regulation of transcription, DNA-templated;GO:0009555::pollen development;GO:0010286::heat acclimation;GO:0043565::sequence-specific DNA binding;GO:0044212::transcription regulatory region DNA binding;GO:0045893::positive regulati…	519	3455355	3457342	AT3G11020	DREB2B	+
3	3455388	3456360	3455556;3455566;3456062;3455572;3455577;3456185	19.3722	18.5475	7.55524	18.7261	18.4298	9.3628	0.338819	0.0492435	1	+	+	+	+	AT3G11030	TBL32	UTR3	Intergenic	Intergenic	GO:0005794::Golgi apparatus;GO:0009834::secondary cell wall biogenesis;GO:0016020::membrane;GO:0016021::integral component of membrane;GO:1990538::NA;GO:1990937::NA	519	3455355	3457342	AT3G11020	DREB2B	+
5	21791086	21791752	21791389;21791384;21791397;21791384	32.3259	33.233	5.29848	32.0256	32.1664	6.5487	0.336028	0.0394269	1	+	+	+	+	AT5G53650	-	Intergenic	LastIntron	LastIntron	GO:0008150::biological_process;GO:0016020::membrane;GO:0016021::integral component of membrane	264	21791155	21792556	AT5G53650	-	+
2	17113835	17114842	17114412;17114426;17114438;17114460	106.477	109.092	10.3026	97.0109	101.171	11.9402	0.334143	0.0130953	1	+	+	+	+	AT2G41010	CAMBP25	UTR5	UTR3	UTR3	GO:0005515::protein binding;GO:0005516::calmodulin binding;GO:0005634::nucleus;GO:0009414::response to water deprivation;GO:0009651::response to salt stress;GO:0010337::regulation of salicylic acid metabolic process	708	17113798	17115047	AT2G41010	CAMBP25	-
5	395635	396550	395956;396078;396043;396125	55.1291	55.3565	8.36473	50.9963	49.8676	9.6258	0.334036	0.0205675	1	+	+	+	+	AT5G02030	BLH9	UTR5	UTR5	Intron1	GO:0003677::DNA binding;GO:0003700::sequence-specific DNA binding transcription factor activity;GO:0005515::protein binding;GO:0005634::nucleus;GO:0005829::cytosol;GO:0006351::transcription, DNA-templated;GO:0006355::regulation of transcription, DNA-templated;GO:0007389::pattern specification process;GO:0010051::xylem and phloem pattern formation;GO:0010076::maintenance of floral meristem identit…	525	395567	399125	AT5G02030	BLH9	+
2	13420404	13421487	13421070;13421061;13421092;13421081	50.7178	53.2586	8.87986	52.0638	49.0961	10.8882	0.333775	0.0258205	1	+	+	+	+	AT2G31510	ARI7	UTR5	Intron1	Exon3	GO:0000151::ubiquitin ligase complex;GO:0000209::protein polyubiquitination;GO:0004842::ubiquitin-protein transferase activity;GO:0005737::cytoplasm;GO:0016567::protein ubiquitination;GO:0016740::transferase activity;GO:0031624::ubiquitin conjugating enzyme binding;GO:0032436::positive regulation of proteasomal ubiquitin-dependent protein catabolic process;GO:0042787::protein ubiquitination invol…	625	13416551	13421571	AT2G31510	ARI7	-
1	20454335	20454946	20454574;20454538;20454582;20454674	12.2302	12.1822	4.24369	12.0096	12.1294	5.2863	0.333187	0.00261154	1	+	+	+	+	AT1G54850	ACD22.3	Intergenic	Intron1	Intron1	GO:0005730::nucleolus;GO:0008150::biological_process	251	20454389	20456220	AT1G54850	ACD22.3	+
5	24958333	24958681	24958501;24958519;24958502;24958521	7.30542	7.152	3.16437	6.40512	6.47186	3.5505	0.33312	0.0162725	1	+	+	+	+	AT5G62150	-	LastExon	LastExon	UTR3	.	382	24958125	24958813	AT5G62150	-	+
3	6605404	6606664	6605929;6605930;6605925;6605950	120.038	126.805	11.7989	111.089	117.351	13.7549	0.333072	0.0310211	1	+	+	+	+	AT3G19100	CRK2	UTR5	UTR5	Intron1	GO:0000166::nucleotide binding;GO:0004672::protein kinase activity;GO:0004674::protein serine/threonine kinase activity;GO:0004683::calmodulin-dependent protein kinase activity;GO:0005516::calmodulin binding;GO:0005524::ATP binding;GO:0005634::nucleus;GO:0005737::cytoplasm;GO:0005886::plasma membrane;GO:0006468::protein phosphorylation;GO:0009738::abscisic acid-activated signaling pathway;GO:0009…	738	6605296	6609295	AT3G19100	CRK2	+
5	6130200	6131110	6130691;6130686;6130682;6130693	40.705	41.9584	7.62883	42.3005	43.2457	9.9414	0.332532	0.0151953	1	+	+	+	+	AT5G18475	-	UTR5	LastExon	LastExon	GO:0003674::molecular_function;GO:0003723::RNA binding;GO:0004519::endonuclease activity;GO:0008150::biological_process;GO:0009451::RNA modification;GO:0043231::intracellular membrane-bounded organelle;GO:0090305::nucleic acid phosphodiester bond hydrolysis	465	6129237	6131120	AT5G18475	-	-
5	1168137	1168926	1168690;1168678;1168685;1168685	34.1464	35.8077	7.30994	34.7611	33.4308	8.9683	0.331783	0.0273903	1	+	+	+	+	.	.	.	.	.	.	-621	1169153	1174992	AT5G04240	ELF6	+
5	2332475	2332803	2332599;2332640;2332621	5.88168	5.7216	3.85121	5.38208	5.70038	4.6288	0.331581	0.027772	1	+	+	-	+	AT5G07380	-	UTR5	Intron1	Intron1	GO:0005575::cellular_component;GO:0008150::biological_process	203	2332436	2336063	AT5G07380	-	+
5	708904	709703	709139;709396;709300;709433;709449	25.9541	25.9141	6.15703	24.6864	25.6946	7.5218	0.330814	0.048845	1	+	+	+	+	AT5G03030	-	UTR5	Exon2	LastIntron	GO:0005739::mitochondrion;GO:0005743::mitochondrial inner membrane;GO:0016020::membrane;GO:0016021::integral component of membrane	166	709137	709370	AT5G00900		+
5	708904	709703	709139;709396;709300;709433;709449	25.9541	25.9141	6.15703	24.6864	25.6946	7.5218	0.330814	0.048845	1	+	+	+	+	AT5G00900		Intergenic	LastExon	Intergenic	.	166	709137	709370	AT5G00900		+
5	1588289	1589042	1588566;1588581;1588570;1588583	55.4092	55.6426	7.18729	52.5531	52.7821	8.5738	0.330732	0.000229745	1	+	+	+	+	AT5G05360	-	UTR5	UTR5	LastIntron	GO:0008150::biological_process	388	1588277	1589643	AT5G05360	-	+
5	18967663	18968780	18968266;18968232;18968241;18968294	65.6321	66.9666	10.2781	61.2934	63.6471	12.1769	0.330399	0.0121467	1	+	+	+	+	AT5G46740	UBP21	UTR5	Exon1	Exon3	GO:0006508::proteolysis;GO:0006511::ubiquitin-dependent protein catabolic process;GO:0008233::peptidase activity;GO:0008234::cysteine-type peptidase activity;GO:0016579::protein deubiquitination;GO:0016787::hydrolase activity;GO:0036459::ubiquitinyl hydrolase activity	576	18965271	18968798	AT5G46740	UBP21	-
5	2959947	2961169	2960413;2960414;2960354;2961067;2960402;2960960	40.1215	40.8141	10.8668	37.341	39.0669	12.887	0.329042	0.0260213	1	+	+	+	+	AT5G09530	-	LastExon	UTR3	UTR3	GO:0009791::post-embryonic development	824	2959734	2961382	AT5G09530	-	-
4	15466597	15467542	15467015;15466775;15467035;15467022;15466802;15467027	17.9251	17.284	7.45712	17.3472	18.3012	9.468	0.326552	0.019914	1	+	+	+	+	AT4G31980	-	Intron3	Intron3	LastIntron	GO:0003674::molecular_function;GO:0008150::biological_process;GO:0016020::membrane;GO:0016021::integral component of membrane	-26	15467096	15467174	AT4G08625		+
4	15466597	15467542	15467015;15466775;15467035;15467022;15466802;15467027	17.9251	17.284	7.45712	17.3472	18.3012	9.468	0.326552	0.019914	1	+	+	+	+	AT4G08625		Intergenic	Intergenic	Intergenic	.	-26	15467096	15467174	AT4G08625		+
4	15466597	15467542	15467015;15466775;15467035;15467022;15466802;15467027	17.9251	17.284	7.45712	17.3472	18.3012	9.468	0.326552	0.019914	1	+	+	+	+	AT4G08615		Intergenic	Intergenic	Intergenic	.	-26	15467096	15467174	AT4G08625		+
4	9650099	9651031	9650643;9650624;9650645;9650643	51.278	51.0653	9.05157	49.2394	50.3819	11.046	0.326175	0.0220012	1	+	+	+	+	AT4G17190	FPS2	Intergenic	Exon2	Intron3	GO:0004161::dimethylallyltranstransferase activity;GO:0004337::geranyltranstransferase activity;GO:0005737::cytoplasm;GO:0005829::cytosol;GO:0006629::lipid metabolic process;GO:0006694::steroid biosynthetic process;GO:0006695::cholesterol biosynthetic process;GO:0008202::steroid metabolic process;GO:0008203::cholesterol metabolic process;GO:0008299::isoprenoid biosynthetic process;GO:0016126::ste…	342	9648514	9650907	AT4G17190	FPS2	-
4	12633093	12634117	12633466;12633458;12633487;12633458	63.1814	61.0542	7.97225	59.5587	57.711	9.4154	0.323284	0.0143955	1	+	+	+	+	AT4G24440	TFIIA-S	Intergenic	Intron2	LastIntron	GO:0003713::transcription coactivator activity;GO:0005634::nucleus;GO:0005672::transcription factor TFIIA complex;GO:0006351::transcription, DNA-templated;GO:0006355::regulation of transcription, DNA-templated;GO:0006367::transcription initiation from RNA polymerase II promoter;GO:0017025::TBP-class protein binding;GO:0045944::positive regulation of transcription from RNA polymerase II promoter;G…	425	12633180	12634784	AT4G24440	TFIIA-S	+
4	12633093	12634117	12633466;12633458;12633487;12633458	63.1814	61.0542	7.97225	59.5587	57.711	9.4154	0.323284	0.0143955	1	+	+	+	+	AT4G24430	-	UTR3	Intergenic	Intergenic	GO:0003824::catalytic activity;GO:0005774::vacuolar membrane;GO:0005975::carbohydrate metabolic process;GO:0016829::lyase activity;GO:0030246::carbohydrate binding	425	12633180	12634784	AT4G24440	TFIIA-S	+
1	1048926	1049786	1049223;1049645;1049169;1049670;1049162;1049642;1049178;1049659	15.7078	14.9477	5.47019	17.0803	16.2868	7.4429	0.321994	0.0275921	1	+	+	+	+	AT1G04050	SUVR1	Intergenic	Exon1	Intron1	GO:0005515::protein binding;GO:0005634::nucleus;GO:0005694::chromosome;GO:0005730::nucleolus;GO:0008168::methyltransferase activity;GO:0008270::zinc ion binding;GO:0016569::covalent chromatin modification;GO:0016740::transferase activity;GO:0018024::histone-lysine N-methyltransferase activity;GO:0031047::gene silencing by RNA;GO:0032259::methylation;GO:0034968::histone lysine methylation;GO:00428…	121	1045598	1049477	AT1G04050	SUVR1	-
3	8479995	8480876	8480455;8480442;8480454;8480469	37.1806	36.6182	6.89293	37.6078	36.5167	8.6527	0.32168	0.00884197	1	+	+	+	+	AT3G23620	-	Intergenic	UTR5	Intron2	GO:0000027::ribosomal large subunit assembly;GO:0000463::maturation of LSU-rRNA from tricistronic rRNA transcript (SSU-rRNA, 5.8S rRNA, LSU-rRNA);GO:0005634::nucleus;GO:0005730::nucleolus;GO:0019843::rRNA binding	410	8480025	8482222	AT3G23620	-	+
4	11950742	11951476	11951207;11951191;11951225;11951214	31.8591	32.4224	5.44566	32.6038	32.7665	6.9169	0.320787	0.0213203	1	+	+	+	+	AT4G22750	PAT13	Intergenic	Intron1	Intron1	GO:0005886::plasma membrane;GO:0016020::membrane;GO:0016021::integral component of membrane;GO:0016740::transferase activity;GO:0016746::transferase activity, transferring acyl groups;GO:0019706::protein-cysteine S-palmitoyltransferase activity;GO:0030659::cytoplasmic vesicle membrane;GO:0031410::cytoplasmic vesicle	315	11949180	11951424	AT4G22750	PAT13	-
4	769805	770292	769982;770002;770003;770035	9.77946	10.1082	3.36061	10.5195	9.92209	4.3132	0.320402	0.0263439	1	+	+	+	+	AT4G01790	-	UTR5	Intron1	Intron3	GO:0005655::nucleolar ribonuclease P complex;GO:0005840::ribosome	249	769799	770835	AT4G01790	-	+
5	403457	405209	404104;404848;404108;404893;404109;404100;404906;404939	79.216	80.6507	14.2765	78.3515	82.3555	17.9103	0.319584	0.0333144	1	+	+	+	+	AT5G02050	-	Intergenic	Exon1	LastIntron	GO:0005739::mitochondrion;GO:0005759::mitochondrial matrix	13	402979	404346	AT5G02050	-	-
5	403457	405209	404104;404848;404108;404893;404109;404100;404906;404939	79.216	80.6507	14.2765	78.3515	82.3555	17.9103	0.319584	0.0333144	1	+	+	+	+	AT5G02060	-	Intergenic	Intergenic	Intron1	GO:0003674::molecular_function;GO:0005886::plasma membrane;GO:0008150::biological_process;GO:0016020::membrane;GO:0016021::integral component of membrane	13	402979	404346	AT5G02050	-	-
5	2422800	2423420	2423045;2423029;2422995;2423245;2423030	16.2213	17.141	5.59284	14.6562	13.8866	5.9701	0.319266	0.0336644	1	+	+	+	+	AT5G07660	SMC6A	UTR5	Intron1	Intron2	GO:0000166::nucleotide binding;GO:0000724::double-strand break repair via homologous recombination;GO:0005524::ATP binding;GO:0005634::nucleus;GO:0005694::chromosome;GO:0006281::DNA repair;GO:0006310::DNA recombination;GO:0006974::cellular response to DNA damage stimulus;GO:0007062::sister chromatid cohesion;GO:0010165::response to X-ray;GO:0030915::Smc5-Smc6 complex;GO:0051276::chromosome organi…	327	2422783	2430136	AT5G07660	SMC6A	+
1	4688338	4688741	4688564;4688566;4688595;4688549	8.77584	8.5824	5.17583	7.58384	7.69337	5.6808	0.318543	0.012051	1	+	+	+	+	AT1G13670	-	LastExon	LastExon	LastExon	GO:0008150::biological_process	521	4688018	4689265	AT1G13670	-	+
5	2455632	2456474	2455957;2455967;2455973;2455968	46.3999	45.3914	10.0328	40.0542	41.7671	11.1512	0.318356	0.0161645	1	+	+	+	+	AT5G07720	XXT3	UTR5	UTR5	LastExon	GO:0000139::Golgi membrane;GO:0005515::protein binding;GO:0005768::endosome;GO:0005794::Golgi apparatus;GO:0005802::trans-Golgi network;GO:0009969::xyloglucan biosynthetic process;GO:0010411::xyloglucan metabolic process;GO:0016020::membrane;GO:0016021::integral component of membrane;GO:0016740::transferase activity;GO:0016757::transferase activity, transferring glycosyl groups;GO:0016758::transf…	460	2455593	2457316	AT5G07720	XXT3	+
5	26410493	26411259	26410820;26410803;26410807;26410777	35.6402	37.8818	7.45712	32.893	34.9095	8.5738	0.318154	0.0406209	1	+	+	+	+	AT5G66040	STR16	UTR5	UTR5	UTR3	GO:0004792::thiosulfate sulfurtransferase activity;GO:0009507::chloroplast;GO:0009536::plastid;GO:0016740::transferase activity	532	26410344	26411355	AT5G66040	STR16	+
3	20386579	20387433	20386866;20386884;20386886;20386867	32.816	33.5906	6.18156	31.692	30.9021	7.2588	0.31706	0.00653953	1	+	+	+	+	AT3G55010	PUR5	Intergenic	UTR5	Exon3	GO:0000166::nucleotide binding;GO:0004641::phosphoribosylformylglycinamidine cyclo-ligase activity;GO:0005507::copper ion binding;GO:0005524::ATP binding;GO:0005737::cytoplasm;GO:0005739::mitochondrion;GO:0006164::purine nucleotide biosynthetic process;GO:0006189::'de novo' IMP biosynthetic process;GO:0009507::chloroplast;GO:0009536::plastid;GO:0009570::chloroplast stroma;GO:0016874::ligase activ…	401	20386605	20388860	AT3G55010	PUR5	+
5	15091326	15091978	15091730;15091704;15091722;15091720	28.8949	29.6808	4.58711	30.669	32.145	6.1279	0.317023	0.018205	1	+	+	+	+	AT5G37890	-	Intergenic	Exon1	LastIntron	GO:0005634::nucleus;GO:0006511::ubiquitin-dependent protein catabolic process;GO:0007275::multicellular organismal development;GO:0008270::zinc ion binding;GO:0009411::response to UV;GO:0016567::protein ubiquitination;GO:0016740::transferase activity;GO:0046872::metal ion binding;GO:0061630::ubiquitin protein ligase activity	303	15089678	15091955	AT5G37890	-	-
3	6747358	6748175	6747669;6747659;6747649;6747682	38.5577	37.4288	6.6231	38.275	37.5668	8.2319	0.316469	0.0192347	1	+	+	+	+	AT3G19460	-	Intergenic	UTR5	Intron1	GO:0003674::molecular_function;GO:0005783::endoplasmic reticulum;GO:0005789::endoplasmic reticulum membrane;GO:0016020::membrane;GO:0016021::integral component of membrane	396	6747370	6749307	AT3G19460	-	+
3	4194427	4195526	4194924;4194928;4194952;4194955	62.5512	63.6051	9.64029	59.6477	61.8898	11.5457	0.314018	0.0165811	1	+	+	+	+	AT3G13075		Intergenic	Intergenic	Intergenic	.	-242	4195219	4195500	AT3G13075		+
3	4194427	4195526	4194924;4194928;4194952;4194955	62.5512	63.6051	9.64029	59.6477	61.8898	11.5457	0.314018	0.0165811	1	+	+	+	+	AT3G13070	CBSDUFCH1	Intergenic	Exon1	Intron1	GO:0003824::catalytic activity;GO:0006810::transport;GO:0009507::chloroplast;GO:0009536::plastid;GO:0009941::chloroplast envelope;GO:0016020::membrane;GO:0016021::integral component of membrane;GO:0016614::oxidoreductase activity, acting on CH-OH group of donors;GO:0031969::chloroplast membrane;GO:0050660::flavin adenine dinucleotide binding;GO:0055114::oxidation-reduction process	-242	4195219	4195500	AT3G13075		+
2	14066365	14066888	14066596;14066603;14066619;14066596	19.979	20.6216	5.44566	18.5037	18.8798	6.2331	0.313942	0.0209577	1	+	+	+	+	AT2G33180	-	UTR5	UTR5	LastIntron	GO:0008150::biological_process;GO:0009570::chloroplast stroma	501	14066125	14067576	AT2G33180	-	+
5	22957813	22958346	22958018;22958023;22958028;22958035	16.8982	16.2827	3.06625	19.3933	18.4084	4.3395	0.312955	0.0207941	1	+	+	+	+	AT5G56750	NDL1	UTR5	Intron1	Intron1	GO:0016020::membrane;GO:0016021::integral component of membrane;GO:0060918::auxin transport	450	22957629	22960916	AT5G56750	NDL1	+
1	8003380	8004052	8003580;8003596;8003689;8003632	11.3666	11.6816	4.53805	11.6538	11.0365	5.5493	0.312812	0.0273252	1	+	+	+	+	AT1G22630	-	UTR5	Intron1	LastIntron	GO:0009507::chloroplast;GO:0031072::heat shock protein binding;GO:0051082::unfolded protein binding	493	8003223	8004304	AT1G22630	-	+
4	6454162	6454776	6454567;6454567;6454536;6454549	12.767	12.373	5.81361	12.5434	12.3651	7.1536	0.312582	0.0304509	1	+	+	+	+	AT4G10420	-	Intergenic	Intergenic	Exon1	GO:0005575::cellular_component;GO:0008150::biological_process	-260	6452811	6454209	AT4G10420	-	-
4	14212851	14213671	14213320;14213336;14213314;14213304	47.1468	49.5872	6.89293	49.8398	47.6603	8.6264	0.312261	0.0310532	1	+	+	+	+	AT4G28770	-	Intron1	Exon2	Intron3	GO:0005773::vacuole;GO:0005774::vacuolar membrane;GO:0016020::membrane;GO:0016021::integral component of membrane	708	14211855	14213969	AT4G28770	-	-
3	1021213	1021979	1021530;1021527;1021546;1021576	31.8824	31.4926	6.77028	30.7579	30.5163	8.1267	0.312088	0.0050888	1	+	+	+	+	AT3G03950	ECT1	UTR5	Intron1	Exon2	GO:0003723::RNA binding;GO:0003729::mRNA binding;GO:0005515::protein binding;GO:0005634::nucleus;GO:0019722::calcium-mediated signaling	450	1021146	1024015	AT3G03950	ECT1	+
3	22273857	22275185	22274136;22274128;22274124;22275078;22274159	41.5219	41.7438	10.1799	41.0328	40.7813	12.4136	0.311571	0.000363279	1	+	+	+	+	AT3G60260	-	UTR5	Intron2	Intron3	.	678	22273843	22277289	AT3G60260	-	+
1	830578	831931	831007;830993;830989;830994	81.7133	85.0373	12.2895	77.4842	75.5408	13.9916	0.311059	0.0296511	1	+	+	+	+	AT1G03370	-	UTR5	UTR5	Exon2	GO:0005783::endoplasmic reticulum;GO:0008150::biological_process;GO:0016020::membrane;GO:0016021::integral component of membrane	704	830550	835411	AT1G03370	-	+
4	12923823	12924714	12924042;12924394;12924098;12924412;12924048;12924412;12924086;12924415	30.7388	29.9192	6.00985	31.0693	29.7234	7.4692	0.310425	0.0162191	1	+	+	+	+	AT4G25230	RIN2	Intergenic	UTR5	Intron1	GO:0000209::protein polyubiquitination;GO:0004842::ubiquitin-protein transferase activity;GO:0005515::protein binding;GO:0005886::plasma membrane;GO:0006952::defense response;GO:0009626::plant-type hypersensitive response;GO:0016020::membrane;GO:0016021::integral component of membrane;GO:0016567::protein ubiquitination;GO:0016740::transferase activity;GO:0034052::positive regulation of plant-type…	422	12923846	12929233	AT4G25230	RIN2	+
5	17347492	17348300	17347782;17347762;17347771;17347795	34.3798	34.8541	6.94199	34.9613	33.7951	8.5475	0.310138	0.0177013	1	+	+	+	+	AT5G43210	-	Intergenic	Intron1	LastExon	.	331	17347565	17348746	AT5G43210	-	+
5	7006003	7007172	7006693;7006712;7006687;7006703	81.0832	85.3472	8.19302	81.1315	77.9409	9.7047	0.309524	0.0354755	1	+	+	+	+	AT5G20700	-	UTR5	UTR3	UTR3	GO:0008150::biological_process	914	7005667	7007502	AT5G20700	-	-
5	15189413	15190203	15189706;15189706;15189709;15189698	27.8213	27.0822	5.17583	29.8683	28.009	6.7591	0.308941	0.0435467	1	+	+	+	+	AT5G38060	-	UTR5	LastIntron	Intergenic	GO:0004180::carboxypeptidase activity;GO:0006508::proteolysis;GO:0008150::biological_process	-335	15190143	15191689	AT5G38070	-	+
5	15189413	15190203	15189706;15189706;15189709;15189698	27.8213	27.0822	5.17583	29.8683	28.009	6.7591	0.308941	0.0435467	1	+	+	+	+	AT5G38070	-	Intergenic	Intergenic	UTR5	GO:0004842::ubiquitin-protein transferase activity;GO:0008270::zinc ion binding;GO:0016020::membrane;GO:0016021::integral component of membrane;GO:0016567::protein ubiquitination;GO:0046872::metal ion binding	-335	15190143	15191689	AT5G38070	-	+
3	2987333	2988050	2987746;2987761;2987738;2987751	40.0748	39.6459	6.52498	41.2774	41.5099	8.3897	0.308191	0.0064183	1	+	+	+	+	AT3G09735	S1FA3	Intergenic	LastIntron	LastIntron	GO:0003677::DNA binding;GO:0005634::nucleus;GO:0006351::transcription, DNA-templated;GO:0006355::regulation of transcription, DNA-templated;GO:0016020::membrane;GO:0016021::integral component of membrane	298	2986398	2987990	AT3G09735	S1FA3	-
5	23187930	23188519	23188213;23188268;23188258;23188240	16.1046	15.949	5.71549	14.1669	14.7867	6.3909	0.307886	0.0424749	1	+	+	+	+	AT5G57220	CYP81F2	Exon1	Exon1	Intron1	GO:0002213::defense response to insect;GO:0004497::monooxygenase activity;GO:0005506::iron ion binding;GO:0006952::defense response;GO:0009617::response to bacterium;GO:0009682::induced systemic resistance;GO:0009759::indole glucosinolate biosynthetic process;GO:0016020::membrane;GO:0016021::integral component of membrane;GO:0016491::oxidoreductase activity;GO:0016705::oxidoreductase activity, ac…	384	23187840	23189902	AT5G57220	CYP81F2	+
1	27836818	27837343	27837121;27837111;27837090;27837119	18.672	18.929	4.4154	15.7682	16.4368	4.6814	0.307882	0.030562	1	+	+	+	+	AT1G74020	SSL12	UTR5	Exon1	Intron1	GO:0005773::vacuole;GO:0005774::vacuolar membrane;GO:0005783::endoplasmic reticulum;GO:0005794::Golgi apparatus;GO:0005886::plasma membrane;GO:0009058::biosynthetic process;GO:0009506::plasmodesma;GO:0009611::response to wounding;GO:0009753::response to jasmonic acid;GO:0009820::alkaloid metabolic process;GO:0016788::hydrolase activity, acting on ester bonds;GO:0016829::lyase activity;GO:0051365:…	362	27835123	27837443	AT1G74020	SSL12	-
3	535597	536399	536088;536103;536096;536104	38.7911	39.7413	7.23635	36.6293	37.1596	8.416	0.307757	0.0159367	1	+	+	+	+	AT3G02540	RAD23C	UTR5	Intron1	Intron1	GO:0003684::damaged DNA binding;GO:0005515::protein binding;GO:0005634::nucleus;GO:0005737::cytoplasm;GO:0006281::DNA repair;GO:0006289::nucleotide-excision repair;GO:0006974::cellular response to DNA damage stimulus;GO:0031593::polyubiquitin binding;GO:0043130::ubiquitin binding;GO:0043161::proteasome-mediated ubiquitin-dependent protein catabolic process;GO:0070628::proteasome binding	416	532808	536414	AT3G02540	RAD23C	-
3	1098842	1099218	1098988;1098974;1098986;1099018	6.23178	6.05536	3.33608	6.0048	5.74324	3.945	0.3066	0.0163119	1	+	+	+	+	AT3G04181	-	UTR5	UTR5	LastIntron	GO:0003674::molecular_function;GO:0005575::cellular_component;GO:0008150::biological_process	205	1098825	1099529	AT3G04181	-	+
1	7109834	7110398	7110143;7110188;7110193;7110172	15.4511	14.7808	5.86267	13.8333	14.251	6.7328	0.305957	0.0334022	1	+	+	+	+	AT1G20530	-	UTR5	Exon1	Exon1	.	518	7108203	7110634	AT1G20530	-	-
5	6611240	6612164	6611823;6611817;6611803;6611807	61.851	61.2211	8.29114	60.2482	59.1682	9.9414	0.305381	0.00365756	1	+	+	+	+	AT5G19595		LastExon	Intergenic	Intergenic	.	460	6610428	6612162	AT5G19590	-	-
5	6611240	6612164	6611823;6611817;6611803;6611807	61.851	61.2211	8.29114	60.2482	59.1682	9.9414	0.305381	0.00365756	1	+	+	+	+	AT5G19590	-	Intergenic	UTR3	UTR3	GO:0008150::biological_process	460	6610428	6612162	AT5G19590	-	-
4	9386109	9386920	9386420;9386425;9386422;9386421	66.9391	63.9389	7.82507	55.133	59.254	8.4423	0.303832	0.0404165	1	+	+	+	+	AT4G06410		LastIntron	LastExon	Intergenic	.	756	9386180	9387271	AT4G06410		-
4	9386109	9386920	9386420;9386425;9386422;9386421	66.9391	63.9389	7.82507	55.133	59.254	8.4423	0.303832	0.0404165	1	+	+	+	+	AT4G16670	-	Intron1	Exon2	Intron3	.	756	9386180	9387271	AT4G06410		-
1	3426911	3427530	3427245;3427267;3427267;3427261	18.1585	19.3342	5.24942	19.1931	18.1298	6.4435	0.302235	0.0470546	1	+	+	+	+	AT1G10417	-	UTR5	Intron2	Exon4	GO:0003674::molecular_function;GO:0008150::biological_process;GO:0016020::membrane;GO:0016021::integral component of membrane	310	3424186	3427531	AT1G10417	-	-
3	7843700	7844671	7844344;7844339;7844342;7844351	58.7234	56.0002	7.45712	58.6246	56.5538	9.2313	0.302207	0.0332824	1	+	+	+	+	AT3G22230	RPL27B	Intergenic	UTR3	UTR3	GO:0003735::structural constituent of ribosome;GO:0005622::intracellular;GO:0005829::cytosol;GO:0005840::ribosome;GO:0006412::translation;GO:0022625::cytosolic large ribosomal subunit;GO:0022626::cytosolic ribosome;GO:0030529::ribonucleoprotein complex;GO:0042255::ribosome assembly;GO:0042256::mature ribosome assembly;GO:0042788::polysomal ribosome	411	7843536	7844597	AT3G22230	RPL27B	-
2	18111989	18112229	18112113;18112119	5.76498	5.62624	2.28129	5.40432	5.46465	2.6826	0.301489	0.0229599	1	+	-	+	-	AT2G43690	LECRK53	Intergenic	UTR5	LastIntron	GO:0000166::nucleotide binding;GO:0004672::protein kinase activity;GO:0004674::protein serine/threonine kinase activity;GO:0005524::ATP binding;GO:0005886::plasma membrane;GO:0006468::protein phosphorylation;GO:0016020::membrane;GO:0016021::integral component of membrane;GO:0016301::kinase activity;GO:0016310::phosphorylation;GO:0016740::transferase activity;GO:0030246::carbohydrate binding	0	18112109	18114777	AT2G43690	LECRK53	+
1	25838442	25839454	25839155;25839153;25839149;25839170	48.1271	46.7741	7.50618	50.3514	47.3389	9.5206	0.301185	0.0390931	1	+	+	+	+	AT1G68790	CRWN3	UTR5	Exon1	Exon3	GO:0005634::nucleus;GO:0005652::nuclear lamina;GO:0005654::nucleoplasm;GO:0005730::nucleolus;GO:0005737::cytoplasm;GO:0006997::nucleus organization;GO:0009506::plasmodesma;GO:0016020::membrane;GO:0031965::nuclear membrane	593	25834686	25839541	AT1G68790	CRWN3	-
5	19736613	19737486	19737027;19737027;19736993;19737015	29.2917	30.253	6.57404	31.9366	30.9021	8.5475	0.301042	0.0135183	1	+	+	+	+	AT5G48660	-	UTR5	UTR5	LastIntron	GO:0003674::molecular_function;GO:0005783::endoplasmic reticulum;GO:0005789::endoplasmic reticulum membrane;GO:0006886::intracellular protein transport;GO:0006888::ER to Golgi vesicle-mediated transport;GO:0016020::membrane;GO:0016021::integral component of membrane;GO:0070973::protein localization to endoplasmic reticulum exit site	509	19736540	19738538	AT5G48660	-	+
5	7152129	7152926	7152633;7152638;7152627;7152631	44.6261	45.2245	6.6231	43.2123	44.553	7.9689	0.300751	0.0143356	1	+	+	+	+	AT5G21060	-	Intergenic	Intron1	Exon3	GO:0004072::aspartate kinase activity;GO:0004412::homoserine dehydrogenase activity;GO:0005829::cytosol;GO:0006520::cellular amino acid metabolic process;GO:0008652::cellular amino acid biosynthetic process;GO:0009067::aspartate family amino acid biosynthetic process;GO:0009082::branched-chain amino acid biosynthetic process;GO:0009086::methionine biosynthetic process;GO:0009088::threonine biosyn…	394	7148978	7152922	AT5G21060	-	-
2	17858362	17859562	17858949;17859005;17858932;17858954	64.7685	62.6992	12.9273	59.6699	59.1039	14.8332	0.300324	0.0439612	1	+	+	+	+	AT2G42920	PCMP-E75	Intergenic	UTR5	Exon1	GO:0003723::RNA binding;GO:0004519::endonuclease activity;GO:0009451::RNA modification;GO:0009507::chloroplast;GO:0009536::plastid;GO:0043231::intracellular membrane-bounded organelle;GO:0090305::nucleic acid phosphodiester bond hydrolysis	307	17858655	17863466	AT2G42920	PCMP-E75	+
2	17858362	17859562	17858949;17859005;17858932;17858954	64.7685	62.6992	12.9273	59.6699	59.1039	14.8332	0.300324	0.0439612	1	+	+	+	+	AT2G42910	PRS4	LastExon	Intergenic	Intergenic	GO:0000166::nucleotide binding;GO:0004749::ribose phosphate diphosphokinase activity;GO:0005524::ATP binding;GO:0005737::cytoplasm;GO:0005829::cytosol;GO:0005886::plasma membrane;GO:0009116::nucleoside metabolic process;GO:0009165::nucleotide biosynthetic process;GO:0009506::plasmodesma;GO:0016301::kinase activity;GO:0016310::phosphorylation;GO:0016740::transferase activity;GO:0046872::metal ion …	307	17858655	17863466	AT2G42920	PCMP-E75	+
5	3988441	3989675	3989058;3989070;3989072;3989562;3989070;3989608	60.3106	58.7179	11.3574	52.82	55.3323	12.7029	0.299768	0.019969	1	+	+	+	+	AT5G12330	LRP1	UTR5	Exon1	Exon1	GO:0003677::DNA binding;GO:0005575::cellular_component;GO:0005634::nucleus;GO:0007275::multicellular organismal development;GO:0009733::response to auxin;GO:0009734::auxin-activated signaling pathway;GO:0009851::auxin biosynthetic process;GO:0042803::protein homodimerization activity;GO:0046872::metal ion binding;GO:0048364::root development	818	3987375	3989876	AT5G12330	LRP1	-
1	24550437	24551257	24550964;24550955;24550965;24550970	46.4233	46.7026	7.48165	46.9042	47.0389	9.2839	0.29877	0.00358677	1	+	+	+	+	AT1G65950	-	Intergenic	Intron1	Exon3	GO:0004672::protein kinase activity;GO:0005524::ATP binding;GO:0006468::protein phosphorylation;GO:0016301::kinase activity;GO:0016310::phosphorylation	297	24546682	24551144	AT1G65950	-	-
4	12683978	12684929	12684478;12684508;12684559;12684508	71.6071	73.5464	7.92319	72.6581	72.7763	9.7573	0.297611	0.0450647	1	+	+	+	+	AT4G24560	UBP16	UTR5	Exon1	Intron1	GO:0005515::protein binding;GO:0006508::proteolysis;GO:0006511::ubiquitin-dependent protein catabolic process;GO:0008233::peptidase activity;GO:0008234::cysteine-type peptidase activity;GO:0008283::cell proliferation;GO:0009651::response to salt stress;GO:0009908::flower development;GO:0016020::membrane;GO:0016021::integral component of membrane;GO:0016579::protein deubiquitination;GO:0016787::hy…	522	12679200	12684976	AT4G24560	UBP16	-
5	1184230	1184926	1184599;1184594;1184602;1184590	38.3943	39.1453	7.62883	35.1837	35.5095	8.5475	0.297403	0.0165138	1	+	+	+	+	AT5G04270	-	Intergenic	Exon1	Intron1	.	285	1182626	1184863	AT5G04270	-	-
4	11440997	11441790	11441354;11441347;11441406;11441364	46.4933	46.8933	7.04011	44.2131	44.0815	8.1793	0.29727	0.00872599	1	+	+	+	+	AT4G21500	-	UTR5	UTR3	UTR3	GO:0008150::biological_process;GO:0016020::membrane;GO:0016021::integral component of membrane	509	11440878	11441903	AT4G21500	-	-
4	2571306	2571921	2571610;2571634;2571635;2571607	16.5481	15.5437	5.74002	16.9024	15.9011	7.2062	0.296538	0.047579	1	+	+	+	+	AT4G05018	-	UTR5	UTR5	LastExon	GO:0003674::molecular_function;GO:0008150::biological_process;GO:0016020::membrane;GO:0016021::integral component of membrane	573	2571040	2572208	AT4G05018	-	+
2	8644301	8645453	8644802;8644753;8644757;8644729	136.306	142.539	12.0442	112.29	121.294	12.3873	0.296045	0.0493304	1	+	+	+	+	AT2G20020	CAF1	Intergenic	UTR5	Intron1	GO:0000373::Group II intron splicing;GO:0003723::RNA binding;GO:0006397::mRNA processing;GO:0008380::RNA splicing;GO:0009507::chloroplast;GO:0009536::plastid;GO:0009570::chloroplast stroma;GO:0030529::ribonucleoprotein complex	508	8644369	8647291	AT2G20020	CAF1	+
5	22261292	22262225	22261631;22261652;22261664;22261643	55.1524	55.0227	7.89866	50.5515	50.8534	8.9157	0.294411	0.00163548	1	+	+	+	+	AT5G54800	GPT1	UTR5	UTR5	Intron1	GO:0005215::transporter activity;GO:0005315::inorganic phosphate transmembrane transporter activity;GO:0006810::transport;GO:0007033::vacuole organization;GO:0008643::carbohydrate transport;GO:0009507::chloroplast;GO:0009536::plastid;GO:0009553::embryo sac development;GO:0009624::response to nematode;GO:0009793::embryo development ending in seed dormancy;GO:0010152::pollen maturation;GO:0015120::…	624	22261134	22263936	AT5G54800	GPT1	+
1	29012629	29013346	29012870;29012886;29012862;29012867	18.3452	19.4773	6.23062	21.0613	19.8228	8.2582	0.294156	0.044467	1	+	+	+	+	AT1G77220	-	Intergenic	Intron1	Exon2	GO:0005215::transporter activity;GO:0006810::transport;GO:0016020::membrane;GO:0016021::integral component of membrane	313	29012674	29015846	AT1G77220	-	+
5	25323043	25324020	25323379;25323627;25323623;25323355;25323637;25323372;25323645	76.2284	77.027	8.85533	71.7462	73.4406	10.2833	0.293713	0.00956462	1	+	+	+	+	AT5G63130	-	UTR5	UTR5	UTR3	.	556	25322975	25324739	AT5G63130	-	+
4	7510567	7511616	7511252;7511260;7511245;7511267	85.051	85.2757	8.48738	79.508	81.1554	9.8099	0.293182	0.025412	1	+	+	+	+	AT4G12770	-	Intergenic	Exon1	Intron1	GO:0005737::cytoplasm;GO:0005829::cytosol;GO:0005886::plasma membrane;GO:0006898::receptor-mediated endocytosis;GO:0008150::biological_process;GO:0031982::vesicle	495	7506330	7511587	AT4G12770	-	-
3	18029548	18030149	18029786;18029779;18029785;18029784	19.909	21.0507	5.66643	21.1725	20.1013	6.9958	0.293028	0.0397719	1	+	+	+	+	AT3G48660	-	Intergenic	UTR5	Intergenic	GO:0008150::biological_process;GO:0016020::membrane;GO:0016021::integral component of membrane	189	18029659	18030133	AT3G48660	-	+
1	18638727	18639608	18639269;18639259;18639278;18639288	65.8655	66.5851	8.48738	58.7358	60.7755	9.3628	0.289928	0.0270916	1	+	+	+	+	AT1G50320	ATHX	Intergenic	Exon1	LastExon	GO:0004791::thioredoxin-disulfide reductase activity;GO:0005623::cell;GO:0006662::glycerol ether metabolic process;GO:0008047::enzyme activator activity;GO:0009507::chloroplast;GO:0009536::plastid;GO:0009570::chloroplast stroma;GO:0015035::protein disulfide oxidoreductase activity;GO:0016671::oxidoreductase activity, acting on a sulfur group of donors, disulfide as acceptor;GO:0034599::cellular r…	368	18638384	18639536	AT1G50320	ATHX	-
5	14287855	14288308	14288057;14288057;14288093;14288079	9.89616	9.70288	3.77762	9.74112	10.2435	4.7077	0.289438	0.0367353	1	+	+	+	+	AT5G36260	-	UTR5	Exon1	Intron1	GO:0004190::aspartic-type endopeptidase activity;GO:0006508::proteolysis;GO:0008233::peptidase activity;GO:0016020::membrane;GO:0016021::integral component of membrane;GO:0016787::hydrolase activity;GO:0030163::protein catabolic process;GO:0031225::anchored component of membrane	327	14284832	14288409	AT5G36260	-	-
2	16387520	16387962	16387680;16387761;16387814;16387787	6.81528	6.60368	4.906	6.24944	5.93611	5.4441	0.289248	0.0246894	1	+	+	+	+	AT2G39240	-	UTR5	Exon1	Exon2	GO:0001042::RNA polymerase I core binding;GO:0001180::transcription initiation from RNA polymerase I promoter for nuclear large rRNA transcript;GO:0001181::core RNA polymerase I binding transcription factor activity;GO:0003743::translation initiation factor activity;GO:0005634::nucleus;GO:0006356::regulation of transcription from RNA polymerase I promoter;GO:0006413::translational initiation	761	16384786	16388502	AT2G39240	-	-
5	7424559	7425485	7425006;7425037;7425017;7425089	54.919	54.2837	8.07037	52.9757	52.1821	9.4943	0.288879	0.00221749	1	+	+	+	+	AT5G22400	ROPGAP1	UTR5	Exon1	Intron1	GO:0005096::GTPase activator activity;GO:0007165::signal transduction;GO:0043547::positive regulation of GTPase activity	552	7422670	7425574	AT5G22400	ROPGAP1	-
1	4480698	4481494	4480979;4480967;4480962;4480968	30.0386	30.849	7.13823	31.692	31.4807	9.0472	0.288752	0.0389485	1	+	+	+	+	.	.	.	.	.	.	-771	4478384	4480325	AT1G13140	CYP86C3	-
2	18503058	18504019	18503421;18503427;18503431;18503422	78.4691	80.913	9.73841	68.8328	73.5263	10.6252	0.288687	0.0466906	1	+	+	+	+	AT2G44870	-	UTR5	UTR5	Exon3	GO:0008150::biological_process;GO:0009507::chloroplast;GO:0009536::plastid;GO:0016020::membrane;GO:0016021::integral component of membrane	551	18502987	18504718	AT2G44870	-	+
5	19329725	19330590	19330061;19330047;19330063;19330075	22.5698	21.8613	6.30421	21.5506	22.7587	7.6796	0.288676	0.0283373	1	+	+	+	+	AT5G47710	CAR11	UTR5	Intron1	Intron2	GO:0005096::GTPase activator activity;GO:0005543::phospholipid binding;GO:0005634::nucleus;GO:0005773::vacuole;GO:0005886::plasma membrane;GO:0008289::lipid binding;GO:0009738::abscisic acid-activated signaling pathway;GO:0009789::positive regulation of abscisic acid-activated signaling pathway;GO:0016020::membrane;GO:0043547::positive regulation of GTPase activity;GO:0046872::metal ion binding	613	19329544	19331405	AT5G47710	CAR11	+
1	9943961	9944651	9944205;9944207;9944192;9944222	19.839	20.717	5.27395	22.6403	21.7515	7.0484	0.288034	0.0260222	1	+	+	+	+	AT1G28350	-	UTR5	Intron1	Intron2	GO:0000166::nucleotide binding;GO:0004812::aminoacyl-tRNA ligase activity;GO:0004831::tyrosine-tRNA ligase activity;GO:0004832::valine-tRNA ligase activity;GO:0005524::ATP binding;GO:0005737::cytoplasm;GO:0006412::translation;GO:0006418::tRNA aminoacylation for protein translation;GO:0006438::valyl-tRNA aminoacylation;GO:0016740::transferase activity;GO:0016874::ligase activity	470	9943836	9949808	AT1G28350	-	+
5	26337109	26337629	26337396;26337407;26337401;26337396	16.1513	15.3291	5.29848	14.1224	13.6509	5.7071	0.287935	0.0472073	1	+	+	+	+	.	.	.	.	.	.	2496	26337665	26339865	AT5G65810	-	-
4	1603788	1604408	1604076;1604089;1604079;1604090	33.2595	34.2581	5.96079	34.4053	33.9451	7.364	0.2873	0.0307364	1	+	+	+	+	AT4G03600	-	UTR5	UTR3	UTR3	GO:0008150::biological_process;GO:0016020::membrane;GO:0016021::integral component of membrane	530	1603638	1604628	AT4G03600	-	-
4	12766894	12768097	12767574;12767593;12767599;12767582	118.941	119.152	11.2593	116.071	112.743	13.2026	0.287055	0.0409572	1	+	+	+	+	AT4G24770	CP31A	UTR5	Exon1	Intron2	GO:0003676::nucleic acid binding;GO:0003723::RNA binding;GO:0003729::mRNA binding;GO:0006396::RNA processing;GO:0006397::mRNA processing;GO:0008266::poly(U) RNA binding;GO:0009409::response to cold;GO:0009451::RNA modification;GO:0009507::chloroplast;GO:0009535::chloroplast thylakoid membrane;GO:0009536::plastid;GO:0009570::chloroplast stroma;GO:0009579::thylakoid;GO:0009631::cold acclimation;GO:…	743	12765761	12768239	AT4G24770	CP31A	-
5	6488278	6489218	6488596;6488530;6488715;6488566;6488550	45.6997	46.7979	7.50618	48.3053	46.546	9.3891	0.286656	0.0134849	1	+	+	+	+	AT5G19280	KAPP	Intergenic	Intron1	Intron1	GO:0003824::catalytic activity;GO:0004721::phosphoprotein phosphatase activity;GO:0004722::protein serine/threonine phosphatase activity;GO:0005515::protein binding;GO:0005886::plasma membrane;GO:0006470::protein dephosphorylation;GO:0007165::signal transduction;GO:0009934::regulation of meristem structural organization;GO:0016020::membrane;GO:0016021::integral component of membrane;GO:0016301::k…	429	6488319	6493439	AT5G19280	KAPP	+
4	16517770	16518379	16518096;16518119;16518119;16518092	15.7078	15.6867	6.1325	15.3678	15.151	7.2588	0.284069	0.0192011	1	+	+	+	+	AT4G34580	SFH1	Exon10	Exon11	Exon12	GO:0000139::Golgi membrane;GO:0005215::transporter activity;GO:0005622::intracellular;GO:0005794::Golgi apparatus;GO:0005886::plasma membrane;GO:0006810::transport;GO:0009932::cell tip growth;GO:0010053::root epidermal cell differentiation;GO:0015031::protein transport;GO:0016020::membrane;GO:0035619::root hair tip;GO:0048767::root hair elongation;GO:0048768::root hair cell tip growth	2972	16515102	16518746	AT4G34580	SFH1	+
5	17761054	17761916	17761506;17761494;17761474;17761513	41.0551	39.0738	8.73268	35.8286	37.3096	9.7047	0.283957	0.0361879	1	+	+	+	+	AT5G44130	FLA13	UTR5	UTR5	UTR3	GO:0005794::Golgi apparatus;GO:0005886::plasma membrane;GO:0009505::plant-type cell wall;GO:0009506::plasmodesma;GO:0016020::membrane;GO:0031225::anchored component of membrane;GO:0046658::anchored component of plasma membrane	620	17760865	17762089	AT5G44130	FLA13	+
5	15465972	15466631	15466183;15466185;15466175;15466206	24.1802	23.0533	5.32301	26.5546	25.7803	7.1799	0.283759	0.0438952	1	+	+	+	+	AT5G38630	CYB561B	Intergenic	Intron1	Intron2	GO:0005794::Golgi apparatus;GO:0016020::membrane;GO:0016021::integral component of membrane;GO:0016491::oxidoreductase activity;GO:0046872::metal ion binding;GO:0055114::oxidation-reduction process	309	15465992	15468185	AT5G38630	CYB561B	+
1	17335820	17336579	17336203;17336204;17336203;17336206	34.3798	33.4237	5.83814	34.2718	35.5095	7.3114	0.283158	0.0127474	1	+	+	+	+	AT1G47290	3BETAHSD/D1	UTR5	UTR5	Intron3	GO:0003854::3-beta-hydroxy-delta5-steroid dehydrogenase activity;GO:0005783::endoplasmic reticulum;GO:0005789::endoplasmic reticulum membrane;GO:0006629::lipid metabolic process;GO:0006694::steroid biosynthetic process;GO:0008202::steroid metabolic process;GO:0016020::membrane;GO:0016021::integral component of membrane;GO:0016126::sterol biosynthetic process;GO:0016491::oxidoreductase activity;GO…	448	17335751	17339275	AT1G47290	3BETAHSD/D1	+
4	2741102	2742091	2741506;2741476;2741458;2741493	82.3669	85.3234	11.2347	75.7939	80.7911	12.7555	0.282011	0.0404808	1	+	+	+	+	AT4G05400	-	Intergenic	UTR5	Intron1	GO:0005507::copper ion binding;GO:0005739::mitochondrion;GO:0005761::mitochondrial ribosome;GO:0008150::biological_process	472	2741124	2742949	AT4G05400	-	+
1	30052475	30053845	30052889;30053475;30052937;30053471;30053046;30053484;30052947;30053494	52.0482	53.6162	13.467	45.125	47.2317	14.3072	0.281514	0.0204113	1	+	+	+	+	AT1G79900	BAC2	UTR5	UTR3	UTR3	GO:0000064::L-ornithine transmembrane transporter activity;GO:0005290::L-histidine transmembrane transporter activity;GO:0005739::mitochondrion;GO:0005743::mitochondrial inner membrane;GO:0006561::proline biosynthetic process;GO:0006810::transport;GO:0006839::mitochondrial transport;GO:0006844::acyl carnitine transport;GO:0006972::hyperosmotic response;GO:0015181::arginine transmembrane transport…	776	30051955	30053936	AT1G79900	BAC2	-
2	16265284	16266090	16265547;16265561;16265566;16265561	40.9384	42.2445	8.43832	40.677	38.8955	9.8099	0.2813	0.0194279	1	+	+	+	+	AT2G38960	ERO2	Intergenic	Intron1	Exon3	GO:0003756::protein disulfide isomerase activity;GO:0005783::endoplasmic reticulum;GO:0005789::endoplasmic reticulum membrane;GO:0006464::cellular protein modification process;GO:0015035::protein disulfide oxidoreductase activity;GO:0016020::membrane;GO:0016021::integral component of membrane;GO:0016491::oxidoreductase activity;GO:0016671::oxidoreductase activity, acting on a sulfur group of dono…	401	16265286	16268218	AT2G38960	ERO2	+
1	4717304	4718207	4717669;4717972;4717388;4717741;4717968;4717735;4717970;4717871	16.6648	17.3555	8.04584	16.5688	15.6439	9.2576	0.281161	0.0311173	1	+	+	+	+	AT1G13750	PAP1	UTR5	Exon2	Intron4	GO:0003993::acid phosphatase activity;GO:0005576::extracellular region;GO:0016311::dephosphorylation;GO:0016787::hydrolase activity;GO:0046872::metal ion binding	513	4715394	4718269	AT1G13750	PAP1	-
5	21713334	21714668	21713763;21713739;21713794;21713755	54.3589	57.1683	11.6027	58.4467	54.3251	14.2546	0.280956	0.0484492	1	+	+	+	+	AT5G53480	KPNB1	UTR5	Intron1	Exon2	GO:0000060::protein import into nucleus, translocation;GO:0005515::protein binding;GO:0005634::nucleus;GO:0005737::cytoplasm;GO:0006606::protein import into nucleus;GO:0006607::NLS-bearing protein import into nucleus;GO:0006610::ribosomal protein import into nucleus;GO:0006810::transport;GO:0006886::intracellular protein transport;GO:0006913::nucleocytoplasmic transport;GO:0008139::nuclear locali…	756	21713245	21717878	AT5G53480	KPNB1	+
4	1046176	1047034	1046567;1046617;1046569;1046575	39.8881	40.8141	6.67216	38.0082	38.2097	7.6533	0.280406	0.0351099	1	+	+	+	+	AT4G02380	SAG21	UTR5	UTR3	UTR3	GO:0000302::response to reactive oxygen species;GO:0005739::mitochondrion;GO:0006950::response to stress;GO:0006952::defense response;GO:0006979::response to oxidative stress;GO:0009409::response to cold;GO:0009414::response to water deprivation;GO:0009416::response to light stimulus;GO:0009611::response to wounding;GO:0009620::response to fungus;GO:0009625::response to insect;GO:0009646::respons…	378	1046804	1046983	AT4G04125		-
4	1046176	1047034	1046567;1046617;1046569;1046575	39.8881	40.8141	6.67216	38.0082	38.2097	7.6533	0.280406	0.0351099	1	+	+	+	+	AT4G04125		Intergenic	Intergenic	Intergenic	.	378	1046804	1046983	AT4G04125		-
4	2506971	2507961	2507669;2507667;2507667;2507669	31.4623	33.1853	6.77028	35.028	33.6237	8.7316	0.280332	0.0437621	1	+	+	+	+	.	.	.	.	.	.	1487	2505979	2506786	AT4G04925	-	+
1	25437881	25438628	25438111;25438132;25438124;25438145	21.0293	20.1448	5.42113	21.5283	20.2728	6.6802	0.279494	0.0343342	1	+	+	+	+	AT1G67850	-	Intergenic	UTR5	Intron1	GO:0016020::membrane;GO:0016021::integral component of membrane;GO:0016757::transferase activity, transferring glycosyl groups	340	25437914	25442221	AT1G67850	-	+
2	274104	274718	274441;274432;274428;274416	29.0583	29.657	7.70242	25.9986	25.7374	8.2319	0.278482	0.0178496	1	+	+	+	+	AT2G01610	-	LastExon	UTR3	UTR3	GO:0004857::enzyme inhibitor activity;GO:0043086::negative regulation of catalytic activity	591	273895	275002	AT2G01610	-	-
3	1156133	1156849	1156541;1156543;1156552;1156542	38.0675	39.1214	5.47019	38.3418	36.6239	6.4435	0.278416	0.0221816	1	+	+	+	+	AT3G04350	-	UTR5	UTR5	LastIntron	GO:0008150::biological_process	385	1153723	1156876	AT3G04350	-	-
5	25117417	25118016	25117686;25117684;25117698;25117705	20.5392	20.86	5.42113	20.7722	20.98	6.6276	0.277644	0.00801353	1	+	+	+	+	AT5G62575	SDH7B	UTR5	UTR5	Intron2	GO:0005739::mitochondrion;GO:0005743::mitochondrial inner membrane;GO:0005749::mitochondrial respiratory chain complex II;GO:0006099::tricarboxylic acid cycle;GO:0016020::membrane;GO:0045273::respiratory chain complex II	302	25117414	25118892	AT5G62575	SDH7B	+
4	8349738	8349967	8349853	4.27122	4.0528	3.09078	3.80304	3.62167	3.3401	0.276866	0.0390089	1	+	-	-	-	AT4G14550	IAA14	UTR5	Exon1	Exon1	GO:0003700::sequence-specific DNA binding transcription factor activity;GO:0005515::protein binding;GO:0005634::nucleus;GO:0006351::transcription, DNA-templated;GO:0006355::regulation of transcription, DNA-templated;GO:0009733::response to auxin;GO:0009734::auxin-activated signaling pathway;GO:0010102::lateral root morphogenesis;GO:0016020::membrane;GO:0016021::integral component of membrane;GO:0…	410	8347822	8350263	AT4G14550	IAA14	-
5	15769603	15770422	15770075;15770089;15770088;15770091	46.3999	48.4906	7.01558	45.0138	47.0174	8.2319	0.274804	0.0283758	1	+	+	+	+	AT5G39410	-	UTR5	Exon1	Intron1	GO:0005739::mitochondrion;GO:0005773::vacuole;GO:0005774::vacuolar membrane;GO:0005886::plasma membrane;GO:0009941::chloroplast envelope;GO:0016020::membrane;GO:0016491::oxidoreductase activity;GO:0031966::mitochondrial membrane;GO:0055114::oxidation-reduction process	443	15767898	15770456	AT5G39410	-	-
3	1038838	1039421	1039096;1039107;1039095;1039104	25.7907	25.5088	4.48899	23.3075	24.1945	5.0233	0.273201	0.0358607	1	+	+	+	+	AT3G04010	-	UTR5	Exon1	LastIntron	GO:0004553::hydrolase activity, hydrolyzing O-glycosyl compounds;GO:0005975::carbohydrate metabolic process;GO:0008152::metabolic process;GO:0016787::hydrolase activity;GO:0016798::hydrolase activity, acting on glycosyl bonds;GO:0030247::polysaccharide binding;GO:0031225::anchored component of membrane;GO:0046658::anchored component of plasma membrane	473	1036194	1039603	AT3G04010	-	-
4	13595492	13596338	13595874;13595882;13595886;13595891	33.3762	32.923	6.10797	35.2949	33.9237	7.7059	0.273102	0.033417	1	+	+	+	+	AT4G27100	-	UTR5	UTR5	Intron1	GO:0005096::GTPase activator activity;GO:0005622::intracellular;GO:0006886::intracellular protein transport;GO:0012505::endomembrane system;GO:0017137::Rab GTPase binding;GO:0031338::regulation of vesicle fusion;GO:0090630::NA	457	13595458	13598963	AT4G27100	-	+
3	17789232	17790095	17789787;17789800;17789791;17789807	49.2941	49.7541	8.0949	45.7922	47.6818	9.2313	0.273086	0.0465773	1	+	+	+	+	AT3G48170	ALDH10A9	Intergenic	Intron1	Intron2	GO:0004029::aldehyde dehydrogenase (NAD) activity;GO:0005739::mitochondrion;GO:0005777::peroxisome;GO:0008152::metabolic process;GO:0008802::betaine-aldehyde dehydrogenase activity;GO:0009414::response to water deprivation;GO:0009737::response to abscisic acid;GO:0016491::oxidoreductase activity;GO:0055114::oxidation-reduction process	362	17785854	17790026	AT3G48170	ALDH10A9	-
2	13635096	13636040	13635460;13635447;13635462;13635389	49.4108	48.2522	8.16849	49.951	48.7318	9.9677	0.272205	0.0088328	1	+	+	+	+	AT2G32040	-	UTR5	UTR5	Exon4	GO:0006810::transport;GO:0008517::folic acid transporter activity;GO:0009507::chloroplast;GO:0009536::plastid;GO:0009941::chloroplast envelope;GO:0015231::5-formyltetrahydrofolate transporter activity;GO:0015350::methotrexate transporter activity;GO:0015884::folic acid transport;GO:0015885::5-formyltetrahydrofolate transport;GO:0016020::membrane;GO:0016021::integral component of membrane;GO:00319…	474	13635094	13638081	AT2G32040	-	+
4	1297604	1298494	1298155;1298161;1298155;1298167	49.3174	48.2283	7.57977	51.5523	50.2534	9.5469	0.27121	0.00803806	1	+	+	+	+	AT4G02930	TUFA	UTR5	Exon2	Intron4	GO:0000166::nucleotide binding;GO:0003746::translation elongation factor activity;GO:0003924::GTPase activity;GO:0005524::ATP binding;GO:0005525::GTP binding;GO:0005618::cell wall;GO:0005622::intracellular;GO:0005739::mitochondrion;GO:0006412::translation;GO:0006414::translational elongation;GO:0008270::zinc ion binding;GO:0046686::response to cadmium ion;GO:0050897::cobalt ion binding	451	1295375	1298500	AT4G02930	TUFA	-
5	24480437	24481633	24481002;24481061;24481045;24480979	112.009	115.386	10.8423	105.44	111.757	12.4925	0.270588	0.0400087	1	+	+	+	+	AT5G60850	DOF5.4	UTR5	UTR5	UTR3	GO:0003677::DNA binding;GO:0003700::sequence-specific DNA binding transcription factor activity;GO:0005634::nucleus;GO:0006351::transcription, DNA-templated;GO:0006355::regulation of transcription, DNA-templated;GO:0044212::transcription regulatory region DNA binding;GO:0046872::metal ion binding	744	24480291	24482163	AT5G60850	DOF5.4	+
3	22261670	22262719	22261970;22261980;22261975;22261985	57.9532	58.6941	8.51191	54.5547	56.018	9.731	0.270263	0.0122172	1	+	+	+	+	AT3G60240	EIF4G	UTR5	UTR5	Intron4	GO:0003723::RNA binding;GO:0003729::mRNA binding;GO:0003743::translation initiation factor activity;GO:0006412::translation;GO:0006413::translational initiation;GO:0006417::regulation of translation;GO:0009615::response to virus;GO:0009737::response to abscisic acid	546	22261648	22268496	AT3G60240	EIF4G	+
2	10167461	10167921	10167655;10167707;10167655;10167684	7.44546	7.58112	4.56258	7.02784	6.83617	5.0759	0.269986	0.0087565	1	+	+	+	+	.	.	.	.	.	.	-2885	10170576	10173945	AT2G23890	-	+
5	21747898	21748814	21748347;21748342;21748362;21748325	22.1497	22.052	6.10797	22.7515	23.1873	7.6533	0.269778	0.019661	1	+	+	+	+	AT5G53530	VPS26A	Intergenic	Intron1	Intron3	GO:0005737::cytoplasm;GO:0005768::endosome;GO:0005771::multivesicular body;GO:0005794::Golgi apparatus;GO:0005829::cytosol;GO:0006810::transport;GO:0006886::intracellular protein transport;GO:0008565::protein transporter activity;GO:0010008::endosome membrane;GO:0015031::protein transport;GO:0016020::membrane;GO:0030904::retromer complex;GO:0031902::late endosome membrane;GO:0042147::retrograde t…	363	21745937	21748719	AT5G53530	VPS26A	-
1	26590476	26591600	26590831;26591188;26591192;26590821;26591193;26591212	63.1114	63.2952	10.2535	61.0043	60.1112	11.835	0.268632	0.0166882	1	+	+	+	+	AT1G70530	CRK3	UTR5	Exon1	Intron2	GO:0000166::nucleotide binding;GO:0004672::protein kinase activity;GO:0004674::protein serine/threonine kinase activity;GO:0005524::ATP binding;GO:0005886::plasma membrane;GO:0006468::protein phosphorylation;GO:0016020::membrane;GO:0016021::integral component of membrane;GO:0016301::kinase activity;GO:0016310::phosphorylation;GO:0016740::transferase activity	733	26588452	26591771	AT1G70530	CRK3	-
3	2156818	2157632	2157327;2157334;2157334;2157330	35.5235	34.5918	7.89866	34.3386	34.0737	9.2839	0.268597	0.0391255	1	+	+	+	+	AT3G06840	-	UTR5	UTR5	UTR3	GO:0008150::biological_process	489	2156736	2157916	AT3G06840	-	+
3	1213045	1213925	1213626;1213629;1213633;1213628	61.2208	64.7971	8.26661	57.3792	60.4755	9.3102	0.268136	0.0472192	1	+	+	+	+	AT3G04500	-	Intergenic	Intron1	Intron2	GO:0003676::nucleic acid binding;GO:0003723::RNA binding;GO:0008150::biological_process	370	1211762	1213855	AT3G04500	-	-
1	3948644	3949513	3949067;3949089;3949080;3949063	45.9565	46.7502	8.5855	44.1019	46.2245	10.0729	0.268031	0.0410737	1	+	+	+	+	AT1G11710	-	Intergenic	UTR5	LastExon	GO:0003674::molecular_function;GO:0003723::RNA binding;GO:0004519::endonuclease activity;GO:0005739::mitochondrion;GO:0009451::RNA modification;GO:0043231::intracellular membrane-bounded organelle;GO:0090305::nucleic acid phosphodiester bond hydrolysis	364	3948714	3951359	AT1G11710	-	+
5	24338057	24338813	24338550;24338556;24338547;24338548	33.7963	34.3058	6.30421	31.7365	30.5592	6.9432	0.267852	0.0278549	1	+	+	+	+	AT5G60540	PDX2	Intergenic	Intron1	Intron1	GO:0004359::glutaminase activity;GO:0005737::cytoplasm;GO:0005829::cytosol;GO:0006541::glutamine metabolic process;GO:0008614::pyridoxine metabolic process;GO:0016787::hydrolase activity;GO:0016829::lyase activity;GO:0036381::pyridoxal 5'-phosphate synthase (glutamine hydrolysing) activity;GO:0042819::vitamin B6 biosynthetic process;GO:0042823::pyridoxal phosphate biosynthetic process;GO:0046982:…	367	24336623	24338802	AT5G60540	PDX2	-
1	20080688	20081389	20080790;20081144;20081214;20081132;20081153	12.8603	12.2061	6.32874	12.143	12.6008	7.5218	0.267847	0.0477917	1	+	+	+	+	AT1G53790	-	Exon1	Exon2	Exon3	GO:0005618::cell wall	425	20079081	20081464	AT1G53790	-	-
3	20683074	20684081	20683765;20683764;20683764;20683773	54.7323	57.3352	7.80054	53.9765	56.8752	9.2839	0.266894	0.034006	1	+	+	+	+	AT3G55730	MYB109	Intergenic	LastIntron	LastIntron	GO:0000981::sequence-specific DNA binding RNA polymerase II transcription factor activity;GO:0001135::RNA polymerase II transcription factor recruiting transcription factor activity;GO:0003677::DNA binding;GO:0003700::sequence-specific DNA binding transcription factor activity;GO:0005634::nucleus;GO:0005737::cytoplasm;GO:0006355::regulation of transcription, DNA-templated;GO:0006357::regulation o…	485	20681827	20684063	AT3G55730	MYB109	-
5	7249274	7250476	7249727;7250159;7249731;7250169;7249699;7250181;7249722;7250191	81.6433	83.7261	9.02704	79.5525	81.0268	10.5463	0.266818	0.0144912	1	+	+	+	+	AT5G21940	-	UTR5	UTR3	UTR3	GO:0005515::protein binding;GO:0008150::biological_process;GO:0016301::kinase activity;GO:0016310::phosphorylation	895	7249014	7250770	AT5G21940	-	-
1	1584220	1584831	1584436;1584437;1584450;1584458	9.84948	10.3942	5.54378	10.5418	9.90066	6.7328	0.266239	0.0461393	1	+	+	+	+	AT1G05400	-	Intron1	UTR5	Exon3	GO:0008150::biological_process	452	1584073	1585421	AT1G05400	-	+
3	1603402	1604246	1603712;1603704;1603704;1603694	48.1738	46.345	8.3402	44.48	46.9746	9.7047	0.266147	0.0316124	1	+	+	+	+	AT3G05530	RPT5A	UTR5	Intron1	Exon3	GO:0000166::nucleotide binding;GO:0000502::proteasome complex;GO:0005524::ATP binding;GO:0005634::nucleus;GO:0005737::cytoplasm;GO:0005829::cytosol;GO:0009553::embryo sac development;GO:0009555::pollen development;GO:0010498::proteasomal protein catabolic process;GO:0016787::hydrolase activity;GO:0017025::TBP-class protein binding;GO:0030163::protein catabolic process;GO:0030433::ER-associated ub…	465	1603359	1606243	AT3G05530	RPT5A	+
5	9553473	9554690	9553711;9554258;9553655;9554216;9553668;9554273;9553703;9554215	37.4374	38.001	7.1137	41.1662	39.5598	9.1524	0.265816	0.03221	1	+	+	+	+	AT5G27150	NHX1	UTR5	Intron1	Intron3	GO:0000139::Golgi membrane;GO:0000325::plant-type vacuole;GO:0005515::protein binding;GO:0005516::calmodulin binding;GO:0005773::vacuole;GO:0005774::vacuolar membrane;GO:0005783::endoplasmic reticulum;GO:0005789::endoplasmic reticulum membrane;GO:0005794::Golgi apparatus;GO:0005886::plasma membrane;GO:0006810::transport;GO:0006811::ion transport;GO:0006812::cation transport;GO:0006814::sodium ion…	781	9553300	9557594	AT5G27150	NHX1	+
4	17623655	17624163	17623791;17623841;17623912;17623784;17624129	7.79556	8.1056	4.61164	7.71728	8.05768	5.4967	0.264782	0.0244952	1	+	+	+	+	AT4G37490	CYCB1-1	Intron1	Intron1	Intron2	GO:0001558::regulation of cell growth;GO:0005515::protein binding;GO:0005634::nucleus;GO:0007049::cell cycle;GO:0010332::response to gamma radiation;GO:0051301::cell division	399	17621886	17624308	AT4G37490	CYCB1-1	-
3	2367191	2368062	2367523;2367536;2367528;2367538	49.2474	47.1794	7.55524	47.0821	49.3533	9.0735	0.264053	0.0294168	1	+	+	+	+	AT3G07400	-	Intergenic	UTR5	Exon2	GO:0006629::lipid metabolic process;GO:0016020::membrane;GO:0016021::integral component of membrane;GO:0016787::hydrolase activity	404	2367222	2372445	AT3G07400	-	+
1	24245193	24246075	24245488;24245525;24245503;24245497	51.1379	51.9474	7.57977	50.0178	51.2606	8.942	0.263956	0.00749547	1	+	+	+	+	AT1G65280	-	UTR5	UTR5	Exon2	.	512	24245122	24248762	AT1G65280	-	+
5	24888564	24889347	24888885;24888854;24888889;24888868	34.1231	34.9733	6.79481	38.1194	36.5167	8.8105	0.263528	0.0229174	1	+	+	+	+	AT5G61970	-	Intergenic	UTR5	Exon3	GO:0003723::RNA binding;GO:0005047::signal recognition particle binding;GO:0005737::cytoplasm;GO:0005783::endoplasmic reticulum;GO:0005786::signal recognition particle, endoplasmic reticulum targeting;GO:0005829::cytosol;GO:0006614::SRP-dependent cotranslational protein targeting to membrane;GO:0008312::7S RNA binding;GO:0030529::ribonucleoprotein complex;GO:0030942::endoplasmic reticulum signal …	359	24888596	24893366	AT5G61970	-	+
2	19276684	19277872	19277491;19277473;19277490;19277491	73.6144	73.4034	9.812	73.9035	71.8548	11.6772	0.263488	0.041728	1	+	+	+	+	AT2G46915	-	Intergenic	Intron1	Exon4	GO:0008150::biological_process;GO:0016020::membrane;GO:0016021::integral component of membrane	495	19273899	19277773	AT2G46915	-	-
2	13823402	13824057	13823648;13823650;13823658;13823654	20.5159	21.1222	5.81361	20.1272	20.83	6.8643	0.263465	0.0146328	1	+	+	+	+	.	.	.	.	.	.	-934	13824664	13826989	AT2G32560	-	+
4	17805947	17806519	17806201;17806211;17806202;17806183	17.645	17.2363	4.78335	16.8134	16.5868	5.4967	0.263141	0.0184959	1	+	+	+	+	AT4G37870	PCKA	UTR5	Exon2	Intron2	GO:0000166::nucleotide binding;GO:0004611::phosphoenolpyruvate carboxykinase activity;GO:0004612::phosphoenolpyruvate carboxykinase (ATP) activity;GO:0005524::ATP binding;GO:0005634::nucleus;GO:0005730::nucleolus;GO:0005737::cytoplasm;GO:0005829::cytosol;GO:0006094::gluconeogenesis;GO:0009817::defense response to fungus, incompatible interaction;GO:0016020::membrane;GO:0016036::cellular response …	472	17802690	17806705	AT4G37870	PCKA	-
3	7881578	7882357	7881925;7881826;7881943;7881835	33.773	34.2104	7.01558	34.0939	32.595	8.2582	0.263001	0.0486718	1	+	+	+	+	AT3G22290	-	UTR5	Intron1	Intron3	GO:0005783::endoplasmic reticulum;GO:0008150::biological_process;GO:0016020::membrane;GO:0016021::integral component of membrane	420	7881547	7885592	AT3G22290	-	+
5	2720686	2721568	2721069;2721071;2721076;2721085	56.2961	58.1934	7.40806	55.4443	54.6465	8.5475	0.262928	0.0400435	1	+	+	+	+	AT5G08440	-	UTR5	UTR5	Exon2	GO:0005886::plasma membrane;GO:0008150::biological_process;GO:0016020::membrane;GO:0016021::integral component of membrane	501	2720626	2727167	AT5G08440	-	+
1	17614145	17614964	17614667;17614654;17614653;17614660	30.5287	31.3973	6.1325	32.6928	32.4236	7.7322	0.261928	0.0423112	1	+	+	+	+	AT1G47830	AP17	UTR5	Intron2	Exon4	GO:0005886::plasma membrane;GO:0005905::coated pit;GO:0006810::transport;GO:0006897::endocytosis;GO:0008565::protein transporter activity;GO:0015031::protein transport;GO:0016020::membrane	431	17613029	17614986	AT1G47830	AP17	-
2	16358969	16359198	16359079	4.01448	3.90976	2.67377	3.31376	3.45023	2.7352	0.261169	0.0189987	1	+	-	-	-	AT2G39200	MLO12	Exon3	Exon3	Intron3	GO:0005516::calmodulin binding;GO:0005886::plasma membrane;GO:0006952::defense response;GO:0009607::response to biotic stimulus;GO:0009817::defense response to fungus, incompatible interaction;GO:0010150::leaf senescence;GO:0016020::membrane;GO:0016021::integral component of membrane	859	16356041	16359943	AT2G39200	MLO12	-
1	8574704	8575161	8574922;8574917;8574932;8574973	9.54606	9.22608	3.75309	9.65216	9.79351	4.6551	0.259877	0.0427949	1	+	+	+	+	AT1G24210	-	UTR5	Intron1	Intron1	GO:0000118::histone deacetylase complex;GO:0000122::negative regulation of transcription from RNA polymerase II promoter;GO:0000785::chromatin;GO:0001106::RNA polymerase II transcription corepressor activity;GO:0004407::histone deacetylase activity;GO:0005634::nucleus;GO:0006355::regulation of transcription, DNA-templated;GO:0016575::histone deacetylation	251	8573544	8575184	AT1G24210	-	-
3	19592099	19592844	19592559;19592563;19592573;19592581	46.8901	48.0853	7.01558	45.2806	45.7959	8.0478	0.258507	0.0280818	1	+	+	+	+	AT3G52860	MED28	Intergenic	Intron1	LastExon	GO:0005634::nucleus;GO:0006351::transcription, DNA-templated;GO:0006355::regulation of transcription, DNA-templated;GO:0016592::mediator complex;GO:1900055::regulation of leaf senescence	162	19592309	19592544	AT3G08300		+
3	19592099	19592844	19592559;19592563;19592573;19592581	46.8901	48.0853	7.01558	45.2806	45.7959	8.0478	0.258507	0.0280818	1	+	+	+	+	AT3G08300		Intergenic	LastExon	Intergenic	.	162	19592309	19592544	AT3G08300		+
5	1085650	1086729	1086378;1086381;1085779;1086364;1086373	53.9621	56.9061	9.93465	54.7104	51.9035	11.4142	0.256739	0.0447887	1	+	+	+	+	AT5G04020	-	UTR5	Intron1	Exon2	GO:0005516::calmodulin binding;GO:0005886::plasma membrane;GO:0008150::biological_process	582	1081521	1086772	AT5G04020	-	-
5	2894364	2895498	2895045;2895129;2895054;2895031	57.0896	58.8133	9.68935	58.3578	55.9752	11.4142	0.256033	0.0206223	1	+	+	+	+	AT5G09330	NAC082	Intergenic	Exon1	Exon2	GO:0003677::DNA binding;GO:0003700::sequence-specific DNA binding transcription factor activity;GO:0005634::nucleus;GO:0006351::transcription, DNA-templated;GO:0006355::regulation of transcription, DNA-templated	549	2892338	2895480	AT5G09330	NAC082	-
2	1338444	1339299	1338676;1339105;1338658;1339111;1338663;1339077;1338686;1339107	16.6414	16.6403	8.85533	13.0326	13.308	8.3634	0.254984	0.0343939	1	+	+	+	+	AT2G04050	DTX3	UTR5	Exon2	Exon2	GO:0006810::transport;GO:0006855::drug transmembrane transport;GO:0015238::drug transmembrane transporter activity;GO:0015297::antiporter activity;GO:0016020::membrane;GO:0016021::integral component of membrane;GO:0055085::transmembrane transport	596	1337180	1339468	AT2G04050	DTX3	-
1	7581073	7581958	7581458;7581485;7581447;7581472	70.0667	73.3318	8.43832	65.0298	68.7046	9.3891	0.25469	0.0378037	1	+	+	+	+	AT1G21630	-	Intergenic	UTR5	Intron1	GO:0005509::calcium ion binding;GO:0005829::cytosol;GO:0005886::plasma membrane	431	7581084	7588148	AT1G21630	-	+
1	24485106	24485849	24485378;24485364;24485391;24485378	31.7657	31.135	6.45139	31.5586	32.5307	7.8374	0.253758	0.0118197	1	+	+	+	+	AT1G65820	-	UTR5	Intron1	Intron2	GO:0004364::glutathione transferase activity;GO:0004602::glutathione peroxidase activity;GO:0005635::nuclear envelope;GO:0005773::vacuole;GO:0005783::endoplasmic reticulum;GO:0005794::Golgi apparatus;GO:0016020::membrane;GO:0016021::integral component of membrane;GO:0016740::transferase activity;GO:0098869::NA	376	24485101	24486892	AT1G65820	-	+
3	10284721	10285478	10285035;10285042;10285046;10285051	61.9444	61.7933	8.51191	58.5134	57.5824	9.5206	0.253539	0.0222309	1	+	+	+	+	AT3G05285		Intergenic	Intergenic	LastExon	.	-13	10284622	10285086	AT3G05285		-
3	10284721	10285478	10285035;10285042;10285046;10285051	61.9444	61.7933	8.51191	58.5134	57.5824	9.5206	0.253539	0.0222309	1	+	+	+	+	AT3G27750	-	Intergenic	UTR5	LastExon	GO:0000373::Group II intron splicing;GO:0003723::RNA binding;GO:0009507::chloroplast;GO:0009658::chloroplast organization	-13	10284622	10285086	AT3G05285		-
5	25840248	25840899	25840643;25840622;25840648;25840640	19.8857	20.2878	4.68523	21.3282	21.6229	5.9701	0.253184	0.0117248	1	+	+	+	+	AT5G64650	-	UTR5	Exon2	Intron3	GO:0003735::structural constituent of ribosome;GO:0005622::intracellular;GO:0005840::ribosome;GO:0006412::translation;GO:0015934::large ribosomal subunit;GO:0030529::ribonucleoprotein complex	449	25839244	25841023	AT5G64650	-	-
3	17574869	17575854	17575455;17575524;17575406;17575439	74.2445	76.8363	8.85533	73.4365	74.8979	10.3622	0.253179	0.0335708	1	+	+	+	+	AT3G47670	-	UTR5	UTR3	UTR3	GO:0004857::enzyme inhibitor activity;GO:0005794::Golgi apparatus;GO:0016020::membrane;GO:0016021::integral component of membrane;GO:0030599::pectinesterase activity;GO:0043086::negative regulation of catalytic activity;GO:0046910::pectinesterase inhibitor activity;GO:0071944::cell periphery	290	17575071	17575290	AT3G07795		+
3	17574869	17575854	17575455;17575524;17575406;17575439	74.2445	76.8363	8.85533	73.4365	74.8979	10.3622	0.253179	0.0335708	1	+	+	+	+	AT3G07795		Intergenic	Intergenic	Intergenic	.	290	17575071	17575290	AT3G07795		+
1	28903373	28904385	28904006;28904019;28903999;28903938	47.3569	47.8946	8.29114	47.1933	47.4246	9.8099	0.252297	0.010892	1	+	+	+	+	AT1G76940	NSRA	UTR5	UTR3	UTR3	GO:0000398::mRNA splicing, via spliceosome;GO:0003676::nucleic acid binding;GO:0003723::RNA binding;GO:0005634::nucleus;GO:0016607::nuclear speck;GO:0035614::snRNA stem-loop binding	541	28902318	28904420	AT1G76940	NSRA	-
5	3250747	3252578	3251637;3252076;3252040;3251055;3251618;3252032;3251975;3252266	72.8441	74.6192	15.8954	64.7629	67.7831	17.0161	0.252154	0.029906	1	+	+	+	+	AT5G10336	-	Intergenic	Intergenic	Intergenic	GO:0003674::molecular_function;GO:0005575::cellular_component;GO:0008150::biological_process	440	3251884	3252103	AT5G10336	-	-
5	3250747	3252578	3251637;3252076;3252040;3251055;3251618;3252032;3251975;3252266	72.8441	74.6192	15.8954	64.7629	67.7831	17.0161	0.252154	0.029906	1	+	+	+	+	AT5G10330	HISN6A	Intergenic	Intergenic	UTR5	GO:0000105::histidine biosynthetic process;GO:0003824::catalytic activity;GO:0004400::histidinol-phosphate transaminase activity;GO:0008483::transaminase activity;GO:0008652::cellular amino acid biosynthetic process;GO:0009058::biosynthetic process;GO:0009507::chloroplast;GO:0009536::plastid;GO:0009570::chloroplast stroma;GO:0016740::transferase activity;GO:0030170::pyridoxal phosphate binding;GO…	440	3251884	3252103	AT5G10336	-	-
1	4826729	4827514	4827265;4827262;4827233;4827262	33.6796	34.5203	6.42686	32.3814	33.0236	7.3377	0.251583	0.0133362	1	+	+	+	+	.	.	.	.	.	.	-839	4827961	4829587	AT1G14100	FUT8	+
1	2873460	2874369	2873777;2873781;2873793;2873774	39.3979	38.287	6.8684	40.1877	38.0597	8.2319	0.250843	0.0405055	1	+	+	+	+	AT1G08930	ERD6	UTR5	Intron1	Exon4	GO:0005215::transporter activity;GO:0005351::sugar:proton symporter activity;GO:0005355::glucose transmembrane transporter activity;GO:0005783::endoplasmic reticulum;GO:0006810::transport;GO:0008643::carbohydrate transport;GO:0009414::response to water deprivation;GO:0009651::response to salt stress;GO:0009737::response to abscisic acid;GO:0010200::response to chitin;GO:0015992::proton transport;…	614	2873300	2877261	AT1G08930	ERD6	+
5	21617961	21619173	21618637;21618651;21618612;21618655	69.6699	72.6405	10.3271	62.8725	65.0829	11.046	0.250489	0.0321515	1	+	+	+	+	AT5G53290	CRF3	UTR5	UTR3	UTR3	GO:0003677::DNA binding;GO:0003700::sequence-specific DNA binding transcription factor activity;GO:0005515::protein binding;GO:0005634::nucleus;GO:0005737::cytoplasm;GO:0006351::transcription, DNA-templated;GO:0006355::regulation of transcription, DNA-templated;GO:0009736::cytokinin-activated signaling pathway;GO:0009873::ethylene-activated signaling pathway;GO:0042991::transcription factor impor…	714	21617714	21619281	AT5G53290	CRF3	-
5	3483666	3484417	3483915;3483934;3483925;3483933	22.9666	23.0056	5.34754	23.3298	23.8087	6.5224	0.250383	0.0324685	1	+	+	+	+	AT5G11010	-	UTR5	Intron1	Intron2	GO:0000166::nucleotide binding;GO:0000448::cleavage in ITS2 between 5.8S rRNA and LSU-rRNA of tricistronic rRNA transcript (SSU-rRNA, 5.8S rRNA, LSU-rRNA);GO:0005524::ATP binding;GO:0005634::nucleus;GO:0005730::nucleolus;GO:0006364::rRNA processing;GO:0016301::kinase activity;GO:0016310::phosphorylation;GO:0016740::transferase activity;GO:0051731::polynucleotide 5'-hydroxyl-kinase activity	409	3483632	3486267	AT5G11010	-	+
5	4367247	4368202	4367632;4367620;4367629;4367636	47.6603	47.6085	9.22328	42.7675	43.8244	9.9677	0.249752	0.0405291	1	+	+	+	+	AT5G13570	DCP2	Intergenic	Intron1	Exon3	GO:0000166::nucleotide binding;GO:0000287::magnesium ion binding;GO:0000290::deadenylation-dependent decapping of nuclear-transcribed mRNA;GO:0000932::cytoplasmic mRNA processing body;GO:0003723::RNA binding;GO:0003729::mRNA binding;GO:0005515::protein binding;GO:0005524::ATP binding;GO:0005737::cytoplasm;GO:0006397::mRNA processing;GO:0006402::mRNA catabolic process;GO:0009791::post-embryonic de…	462	4367262	4370429	AT5G13570	DCP2	+
2	4317028	4317924	4317583;4317600;4317594;4317593	62.2711	64.3918	7.13823	59.2696	60.9041	8.0478	0.248901	0.0224946	1	+	+	+	+	AT2G10950	-	Intergenic	Exon1	Intron1	.	386	4314253	4317862	AT2G10950	-	-
3	17975237	17976601	17976126;17975944;17976163;17976021;17976153	64.7685	66.2514	13.9821	57.8018	57.1324	14.5702	0.248417	0.0218831	1	+	+	+	+	AT3G48520	CYP94B3	LastExon	LastExon	LastExon	GO:0002213::defense response to insect;GO:0004497::monooxygenase activity;GO:0005506::iron ion binding;GO:0009555::pollen development;GO:0009611::response to wounding;GO:0009694::jasmonic acid metabolic process;GO:0010154::fruit development;GO:0016020::membrane;GO:0016021::integral component of membrane;GO:0016491::oxidoreductase activity;GO:0016705::oxidoreductase activity, acting on paired dono…	855	17974853	17976774	AT3G48520	CYP94B3	-
5	26968412	26969454	26969146;26969137;26969136;26969147	86.498	89.4477	11.2593	80.8646	84.5628	12.5714	0.24796	0.0253514	1	+	+	+	+	AT5G67630	-	Intergenic	Exon1	LastIntron	GO:0000166::nucleotide binding;GO:0000492::box C/D snoRNP assembly;GO:0000812::Swr1 complex;GO:0003678::DNA helicase activity;GO:0004003::ATP-dependent DNA helicase activity;GO:0004386::helicase activity;GO:0005524::ATP binding;GO:0005634::nucleus;GO:0005730::nucleolus;GO:0006338::chromatin remodeling;GO:0006351::transcription, DNA-templated;GO:0006355::regulation of transcription, DNA-templated;…	467	26967378	26969400	AT5G67630	-	-
5	17150814	17151730	17151475;17151456;17151440;17151457	36.7372	38.6923	7.28541	39.0757	37.5239	8.7842	0.247693	0.048904	1	+	+	+	+	AT5G42765	-	Intergenic	Exon2	Intron3	GO:0008150::biological_process;GO:0009507::chloroplast;GO:0009535::chloroplast thylakoid membrane;GO:0009579::thylakoid	409	17150238	17151681	AT5G42765	-	-
4	9778981	9779953	9779485;9779496;9779493;9779479	57.253	57.7643	10.9404	54.8661	53.6607	12.2558	0.247599	0.0148489	1	+	+	+	+	AT4G17550	-	Intergenic	Exon1	Exon1	GO:0005215::transporter activity;GO:0005774::vacuolar membrane;GO:0006810::transport;GO:0008643::carbohydrate transport;GO:0016020::membrane;GO:0016021::integral component of membrane;GO:0055062::phosphate ion homeostasis;GO:0055085::transmembrane transport	472	9777648	9779939	AT4G17550	-	-
3	9850550	9851358	9850825;9850843;9850840;9850838	37.204	37.6195	8.70815	36.6515	37.824	10.2833	0.246591	0.0284608	1	+	+	+	+	AT3G26782	PCMP-H34	UTR5	UTR5	Exon1	GO:0003723::RNA binding;GO:0004519::endonuclease activity;GO:0005739::mitochondrion;GO:0008270::zinc ion binding;GO:0009451::RNA modification;GO:0043231::intracellular membrane-bounded organelle;GO:0090305::nucleic acid phosphodiester bond hydrolysis	423	9850531	9852864	AT3G26782	PCMP-H34	+
2	19191910	19192582	19192276;19192275;19192277;19192266	49.3408	51.4706	6.23062	44.947	47.6389	6.7854	0.245853	0.0418646	1	+	+	+	+	AT2G46710	ROPGAP3	UTR5	UTR5	Intron1	GO:0005096::GTPase activator activity;GO:0005886::plasma membrane;GO:0007165::signal transduction;GO:0007275::multicellular organismal development;GO:0009531::secondary cell wall;GO:0009664::plant-type cell wall organization;GO:0016020::membrane;GO:0043547::positive regulation of GTPase activity	999	19191247	19195093	AT2G46710	ROPGAP3	+
1	26118809	26119702	26119417;26118998;26119457;26119440;26119435	30.3187	29.4901	6.94199	28.912	29.5734	8.0478	0.245526	0.0164188	1	+	+	+	+	AT1G69485	-	UTR5	Intron1	LastIntron	GO:0003735::structural constituent of ribosome;GO:0005743::mitochondrial inner membrane;GO:0005762::mitochondrial large ribosomal subunit;GO:0006412::translation;GO:0015934::large ribosomal subunit	454	26118229	26119710	AT1G69485	-	-
3	7006071	7006874	7006608;7006576;7006605;7006587	24.7871	25.3419	5.42113	25.3314	25.1374	6.4698	0.245381	0.0313183	1	+	+	+	+	AT3G20070	TTN9	UTR5	Exon1	Intron2	GO:0003674::molecular_function;GO:0005575::cellular_component;GO:0009793::embryo development ending in seed dormancy;GO:0009960::endosperm development	468	7004672	7006941	AT3G20070	TTN9	-
3	7870852	7871739	7871100;7871084;7871115;7871097	24.6004	24.8413	7.23635	26.1098	25.5874	8.9683	0.245215	0.00962888	1	+	+	+	+	AT3G22260	-	UTR5	UTR5	Intron1	GO:0005886::plasma membrane	469	7870826	7873580	AT3G22260	-	+
2	19079277	19080465	19079625;19080281;19079613;19079627;19080162;19079618;19080262	62.7146	64.8686	9.12516	60.604	59.7897	10.2044	0.244948	0.0469447	1	+	+	+	+	AT2G46490	-	Intergenic	UTR5	Intergenic	GO:0008150::biological_process	566	19079305	19080143	AT2G46490	-	+
2	19079277	19080465	19079625;19080281;19079613;19079627;19080162;19079618;19080262	62.7146	64.8686	9.12516	60.604	59.7897	10.2044	0.244948	0.0469447	1	+	+	+	+	AT2G46493	-	LastExon	Intergenic	Intergenic	.	566	19079305	19080143	AT2G46490	-	+
1	3108156	3108995	3108627;3108670;3108679;3108607	14.8442	14.3994	7.53071	14.8563	14.551	8.9683	0.243995	0.0239129	1	+	+	+	+	AT1G09600	-	UTR5	UTR5	Exon1	GO:0000166::nucleotide binding;GO:0004672::protein kinase activity;GO:0004674::protein serine/threonine kinase activity;GO:0004693::cyclin-dependent protein serine/threonine kinase activity;GO:0005524::ATP binding;GO:0005634::nucleus;GO:0006468::protein phosphorylation;GO:0016301::kinase activity;GO:0016310::phosphorylation;GO:0016740::transferase activity;GO:0051726::regulation of cell cycle	679	3107896	3111552	AT1G09600	-	+
3	3732578	3733649	3732918;3732892;3732904;3732909	67.6393	70.4472	9.93465	70.2339	73.4192	12.2295	0.242808	0.0308744	1	+	+	+	+	AT3G11830	CCT7	Intergenic	Intron2	Exon4	GO:0000166::nucleotide binding;GO:0005524::ATP binding;GO:0005737::cytoplasm;GO:0005829::cytosol;GO:0005832::chaperonin-containing T-complex;GO:0006457::protein folding;GO:0006458::'de novo' protein folding;GO:0044183::protein binding involved in protein folding;GO:0046686::response to cadmium ion;GO:0051082::unfolded protein binding;GO:0061077::chaperone-mediated protein folding	456	3732657	3736471	AT3G11830	CCT7	+
5	24620182	24620858	24620447;24620452;24620482;24620479	19.6056	18.9766	5.1513	20.1272	19.5013	6.2594	0.242485	0.0200154	1	+	+	+	+	AT5G61200	-	UTR5	UTR5	Exon4	GO:0005515::protein binding;GO:0008150::biological_process	376	24620144	24622666	AT5G61200	-	+
2	12378306	12379951	12378662;12379195;12379749;12378646;12379188;12378653;12379256;12378648;12379160	103.046	104.61	14.2274	101.97	106.079	16.8583	0.242059	0.0367109	1	+	+	+	+	AT2G28840	XBAT31	UTR5	UTR5	Exon7	GO:0016020::membrane;GO:0016021::integral component of membrane;GO:0016567::protein ubiquitination;GO:0016740::transferase activity;GO:0046872::metal ion binding	856	12378272	12380809	AT2G28840	XBAT31	+
1	26393023	26394199	26393818;26393794;26393785;26393800	85.3544	83.8453	10.7441	85.8464	85.7629	12.887	0.241971	0.0363568	1	+	+	+	+	AT1G70070	ISE2	Intergenic	Exon1	Exon3	GO:0000166::nucleotide binding;GO:0000373::Group II intron splicing;GO:0003676::nucleic acid binding;GO:0003723::RNA binding;GO:0003724::RNA helicase activity;GO:0004004::ATP-dependent RNA helicase activity;GO:0004386::helicase activity;GO:0005524::ATP binding;GO:0005730::nucleolus;GO:0006397::mRNA processing;GO:0008380::RNA splicing;GO:0009507::chloroplast;GO:0009536::plastid;GO:0009570::chlorop…	585	26390016	26394196	AT1G70070	ISE2	-
4	16277327	16278011	16277518;16277522;16277531;16277518	21.2161	20.2878	3.75309	23.7968	22.4586	4.9444	0.241342	0.044004	1	+	+	+	+	AT4G33960	-	UTR5	UTR5	Intergenic	GO:0008150::biological_process	387	16277282	16277896	AT4G33960	-	+
2	11368655	11369125	11368875;11368865;11368883;11368867	9.70944	9.46448	6.10797	8.82928	8.42199	6.4961	0.241324	0.0337864	1	+	+	+	+	AT2G26700	PID2	Exon1	Exon1	Exon1	GO:0000166::nucleotide binding;GO:0004672::protein kinase activity;GO:0004674::protein serine/threonine kinase activity;GO:0005515::protein binding;GO:0005524::ATP binding;GO:0005634::nucleus;GO:0005737::cytoplasm;GO:0005886::plasma membrane;GO:0006468::protein phosphorylation;GO:0007275::multicellular organismal development;GO:0009734::auxin-activated signaling pathway;GO:0016301::kinase activit…	416	11368474	11371124	AT2G26700	PID2	+
1	18542045	18543821	18542548;18543372;18542550;18543368;18542522;18543326;18542522;18543392	105.03	109.616	16.9012	98.3898	100.914	18.5415	0.240622	0.0471685	1	+	+	+	+	AT1G50040	-	Intergenic	LastIntron	UTR3	GO:0008150::biological_process	872	18542061	18544034	AT1G50040	-	+
5	16675778	16676510	16676109;16676097;16676126;16676138	25.2305	25.9618	5.02865	27.6888	27.3875	6.3909	0.240343	0.0403595	1	+	+	+	+	AT5G41700	UBC8	UTR5	Intron2	Exon3	GO:0000166::nucleotide binding;GO:0004842::ubiquitin-protein transferase activity;GO:0005515::protein binding;GO:0005524::ATP binding;GO:0005634::nucleus;GO:0005737::cytoplasm;GO:0006511::ubiquitin-dependent protein catabolic process;GO:0009960::endosperm development;GO:0016567::protein ubiquitination;GO:0016740::transferase activity	562	16675582	16677496	AT5G41700	UBC8	+
5	5114746	5115046	5114904;5114873;5114893	4.99476	5.10176	3.11531	4.93728	4.95033	3.6031	0.240027	0.0418304	1	+	+	+	-	AT5G15700	-	UTR3	UTR3	Intergenic	GO:0003677::DNA binding;GO:0003899::DNA-directed RNA polymerase activity;GO:0005739::mitochondrion;GO:0006351::transcription, DNA-templated;GO:0006390::transcription from mitochondrial promoter;GO:0009507::chloroplast;GO:0009536::plastid;GO:0016740::transferase activity;GO:0016779::nucleotidyltransferase activity;GO:0034062::RNA polymerase activity;GO:0034245::mitochondrial DNA-directed RNA polym…	-419	5113823	5114477	AT5G15690	-	-
3	11760349	11760784	11760548;11760503;11760669	6.13842	6.00768	4.36634	5.18192	5.22892	4.4184	0.239506	0.0266093	1	+	+	-	+	.	.	.	.	.	.	3581	11756985	11757424	AT3G05995		+
4	17978579	17979731	17978865;17979275;17978845;17979280;17978830;17979270;17978866;17979279	40.1215	40.5518	10.6951	36.8739	37.2668	11.5983	0.238789	0.00239068	1	+	+	+	+	AT4G38400	EXLA2	UTR5	UTR3	UTR3	GO:0005576::extracellular region;GO:0019953::sexual reproduction	585	17978422	17979740	AT4G38400	EXLA2	-
5	5822811	5823420	5823107;5823154;5823097;5823069	15.7545	15.2099	5.98532	13.6109	13.3938	6.1542	0.237543	0.0461653	1	+	+	+	+	AT5G17680	-	Intergenic	UTR5	Exon1	GO:0007165::signal transduction;GO:0043531::ADP binding	234	5822881	5827153	AT5G17680	-	+
1	6846316	6847004	6846621;6846660;6846638;6846624	21.8696	22.3619	5.12677	24.931	24.7302	6.7854	0.237339	0.03153	1	+	+	+	+	AT1G19800	TGD1	Intergenic	UTR5	LastExon	GO:0005319::lipid transporter activity;GO:0005515::protein binding;GO:0006810::transport;GO:0006869::lipid transport;GO:0009507::chloroplast;GO:0009528::plastid inner membrane;GO:0009536::plastid;GO:0009706::chloroplast inner membrane;GO:0009707::chloroplast outer membrane;GO:0009941::chloroplast envelope;GO:0016020::membrane;GO:0016021::integral component of membrane;GO:0043190::ATP-binding cass…	291	6846369	6848107	AT1G19800	TGD1	+
4	1127625	1129546	1128172;1128905;1128171;1128181;1128172;1128879;1128862;1128900	92.053	94.907	16.1407	85.1792	87.9702	17.621	0.237305	0.0183653	1	+	+	+	+	AT4G02570	CUL1	Intergenic	UTR5	Exon3	GO:0000794::condensed nuclear chromosome;GO:0005515::protein binding;GO:0005634::nucleus;GO:0005737::cytoplasm;GO:0005819::spindle;GO:0005829::cytosol;GO:0005856::cytoskeleton;GO:0006511::ubiquitin-dependent protein catabolic process;GO:0007049::cell cycle;GO:0007275::multicellular organismal development;GO:0009524::phragmoplast;GO:0009733::response to auxin;GO:0009734::auxin-activated signaling …	27	1128558	1133697	AT4G02570	CUL1	+
4	1127625	1129546	1128172;1128905;1128171;1128181;1128172;1128879;1128862;1128900	92.053	94.907	16.1407	85.1792	87.9702	17.621	0.237305	0.0183653	1	+	+	+	+	AT4G02560	LD	Intergenic	Intergenic	Intron2	GO:0003677::DNA binding;GO:0003700::sequence-specific DNA binding transcription factor activity;GO:0005515::protein binding;GO:0005634::nucleus;GO:0006355::regulation of transcription, DNA-templated;GO:0007275::multicellular organismal development;GO:0009908::flower development;GO:0010228::vegetative to reproductive phase transition of meristem;GO:0030154::cell differentiation	27	1128558	1133697	AT4G02570	CUL1	+
5	3871477	3872353	3872000;3871994;3872031;3872014	53.9387	55.2611	7.87413	49.7286	49.3104	8.416	0.236916	0.0358825	1	+	+	+	+	AT5G11980	-	Intergenic	Exon2	Intron2	GO:0006891::intra-Golgi vesicle-mediated transport;GO:0007030::Golgi organization;GO:0009506::plasmodesma;GO:0009860::pollen tube growth;GO:0017119::Golgi transport complex;GO:0048193::Golgi vesicle transport	385	3868652	3872300	AT5G11980	-	-
5	9617462	9618271	9617801;9617798;9617868;9617855	45.2329	45.749	8.70815	44.2354	43.9101	9.9414	0.236775	0.00571429	1	+	+	+	+	AT5G27280	-	UTR5	LastIntron	LastExon	GO:0005739::mitochondrion;GO:0006457::protein folding;GO:0008270::zinc ion binding;GO:0030150::protein import into mitochondrial matrix;GO:0046872::metal ion binding;GO:0050821::protein stabilization;GO:0051087::chaperone binding	426	9617440	9618481	AT5G27280	-	+
5	9617462	9618271	9617801;9617798;9617868;9617855	45.2329	45.749	8.70815	44.2354	43.9101	9.9414	0.236775	0.00571429	1	+	+	+	+	AT5G04375		LastExon	Intergenic	Intergenic	.	426	9617440	9618481	AT5G27280	-	+
2	14021856	14023437	14022094;14022614;14023004;14022104;14022651;14022987;14023374;14022111;14022599;14023112;14022095	32.0692	32.2555	13.8349	32.159	31.3735	16.0956	0.236232	0.0318959	1	+	+	+	+	AT2G33050	AtRLP26	UTR5	UTR5	LastExon	.	918	14021728	14024398	AT2G33050	AtRLP26	+
2	14021856	14023437	14022094;14022614;14023004;14022104;14022651;14022987;14023374;14022111;14022599;14023112;14022095	32.0692	32.2555	13.8349	32.159	31.3735	16.0956	0.236232	0.0318959	1	+	+	+	+	AT2G33051	-	LastExon	LastExon	LastExon	.	918	14021728	14024398	AT2G33050	AtRLP26	+
3	9496374	9497044	9496668;9496682;9496637;9496663	29.8985	30.7059	7.94772	28.3115	28.9305	8.8368	0.235331	0.016389	1	+	+	+	+	AT3G25950	-	LastExon	LastExon	LastExon	GO:0008150::biological_process;GO:0016020::membrane;GO:0016021::integral component of membrane	607	9496102	9497271	AT3G25950	-	+
5	18709782	18710643	18710392;18710397;18710361;18710389	33.703	34.5442	6.89293	33.0042	32.0378	7.7322	0.23516	0.0135047	1	+	+	+	+	AT5G46150	ALIS2	UTR5	Intron1	Exon4	GO:0003674::molecular_function;GO:0008150::biological_process;GO:0016020::membrane;GO:0016021::integral component of membrane	509	18707546	18710722	AT5G46150	ALIS2	-
3	649810	650834	650252;650225;650253;650259	77.0453	76.6218	8.3402	73.9258	73.0763	9.3891	0.234876	0.00445305	1	+	+	+	+	AT3G02910	-	Intergenic	UTR5	UTR3	GO:0016740::transferase activity;GO:0016746::transferase activity, transferring acyl groups;GO:0080167::response to karrikin	508	649814	650921	AT3G02910	-	+
3	649810	650834	650252;650225;650253;650259	77.0453	76.6218	8.3402	73.9258	73.0763	9.3891	0.234876	0.00445305	1	+	+	+	+	AT3G01205		LastExon	LastExon	LastExon	.	508	649814	650921	AT3G02910	-	+
1	2474115	2475000	2474641;2474636;2474657;2474640	54.2422	56.62	7.87413	53.0869	54.8822	9.0209	0.2343	0.0388441	1	+	+	+	+	AT1G07980	NF-YC10	UTR5	Exon1	Intron1	GO:0003700::sequence-specific DNA binding transcription factor activity;GO:0005634::nucleus;GO:0006355::regulation of transcription, DNA-templated;GO:0046982::protein heterodimerization activity	455	2473165	2475013	AT1G07980	NF-YC10	-
4	12693786	12694563	12694183;12694196;12694171;12694177	24.9738	25.3419	7.77601	27.2662	26.5518	9.7836	0.234255	0.0133727	1	+	+	+	+	AT4G24580	REN1	UTR5	Exon1	Intron2	GO:0005096::GTPase activator activity;GO:0005886::plasma membrane;GO:0005938::cell cortex;GO:0007165::signal transduction;GO:0009846::pollen germination;GO:0009860::pollen tube growth;GO:0009865::pollen tube adhesion;GO:0016020::membrane;GO:0016324::apical plasma membrane;GO:0017048::Rho GTPase binding;GO:0035024::negative regulation of Rho protein signal transduction;GO:0040008::regulation of gr…	481	12687879	12694656	AT4G24580	REN1	-
3	21918436	21919353	21918669;21918671;21918671;21918667	35.1967	35.9984	5.81361	38.0304	38.3811	7.3377	0.233882	0.0295662	1	+	+	+	+	AT3G59300	-	UTR5	Intron1	Exon2	GO:0048037::cofactor binding	573	21918321	21922706	AT3G59300	-	+
5	3654318	3655222	3654639;3654657;3654672;3654660	41.2418	42.2683	7.72695	42.3227	42.7743	9.2576	0.233582	0.0313445	1	+	+	+	+	AT5G11450	-	Intergenic	UTR5	Exon4	GO:0005509::calcium ion binding;GO:0009507::chloroplast;GO:0009523::photosystem II;GO:0009535::chloroplast thylakoid membrane;GO:0009536::plastid;GO:0009543::chloroplast thylakoid lumen;GO:0009579::thylakoid;GO:0009654::photosystem II oxygen evolving complex;GO:0015979::photosynthesis;GO:0019898::extrinsic component of membrane;GO:0031977::thylakoid lumen	378	3654392	3656647	AT5G11450	-	+
1	9940015	9941142	9940441;9940408;9940456;9940409	62.1311	61.1496	9.76294	60.5595	61.5041	11.3616	0.233092	0.00546874	1	+	+	+	+	AT1G28340	AtRLP4	UTR5	UTR5	Exon2	GO:0005768::endosome;GO:0005794::Golgi apparatus;GO:0005802::trans-Golgi network;GO:0016020::membrane;GO:0016021::integral component of membrane	617	9939961	9943616	AT1G28340	AtRLP4	+
1	23988044	23989328	23988519;23988526;23989140;23988536;23989137;23988513;23989130;23989141	42.9223	41.0525	10.4498	42.7453	43.9529	12.6766	0.232647	0.049724	1	+	+	+	+	AT1G64584		Intergenic	Intergenic	UTR3	.	126	23986890	23988812	AT1G64583	-	-
1	23988044	23989328	23988519;23988526;23989140;23988536;23989137;23988513;23989130;23989141	42.9223	41.0525	10.4498	42.7453	43.9529	12.6766	0.232647	0.049724	1	+	+	+	+	AT1G64583	-	Intergenic	Exon1	LastExon	GO:0003723::RNA binding;GO:0004519::endonuclease activity;GO:0005739::mitochondrion;GO:0006397::mRNA processing;GO:0080156::mitochondrial mRNA modification;GO:0090305::nucleic acid phosphodiester bond hydrolysis	126	23986890	23988812	AT1G64583	-	-
1	25422809	25423686	25423195;25423189;25423182;25423170	19.7223	19.525	7.67789	19.0819	18.8155	8.7053	0.231679	0.00316087	1	+	+	+	+	AT1G67800	-	Intergenic	Exon1	Intron2	GO:0005515::protein binding;GO:0005886::plasma membrane;GO:0009738::abscisic acid-activated signaling pathway;GO:0009789::positive regulation of abscisic acid-activated signaling pathway;GO:0016020::membrane;GO:0016740::transferase activity;GO:0046872::metal ion binding	416	25420646	25423664	AT1G67800	-	-
2	10987946	10988941	10988503;10988490;10988478;10988493	64.325	65.6792	8.95345	65.697	62.8328	10.3885	0.230927	0.0384927	1	+	+	+	+	AT2G25760	-	UTR5	Exon1	Exon3	GO:0004672::protein kinase activity;GO:0004674::protein serine/threonine kinase activity;GO:0005524::ATP binding;GO:0005634::nucleus;GO:0005737::cytoplasm;GO:0006468::protein phosphorylation;GO:0008360::regulation of cell shape;GO:0016301::kinase activity;GO:0016310::phosphorylation;GO:0018105::peptidyl-serine phosphorylation	673	10984304	10989117	AT2G25760	-	-
1	18926780	18928732	18927133;18928100;18927091;18928087;18927093;18928083;18927123;18928125	95.834	98.9837	14.6444	95.1205	93.3062	16.6216	0.230832	0.0329066	1	+	+	+	+	AT1G51060	HTA10	Intergenic	Intergenic	Intergenic	GO:0000786::nucleosome;GO:0000790::nuclear chromatin;GO:0003677::DNA binding;GO:0005618::cell wall;GO:0005634::nucleus;GO:0005694::chromosome;GO:0005730::nucleolus;GO:0006342::chromatin silencing;GO:0046982::protein heterodimerization activity	-121	18927877	18929680	AT1G51070	bHLH115	+
1	18926780	18928732	18927133;18928100;18927091;18928087;18927093;18928083;18927123;18928125	95.834	98.9837	14.6444	95.1205	93.3062	16.6216	0.230832	0.0329066	1	+	+	+	+	AT1G51070	bHLH115	Intergenic	Intergenic	Exon3	GO:0003677::DNA binding;GO:0003700::sequence-specific DNA binding transcription factor activity;GO:0005515::protein binding;GO:0005634::nucleus;GO:0006351::transcription, DNA-templated;GO:0006355::regulation of transcription, DNA-templated;GO:0046983::protein dimerization activity	-121	18927877	18929680	AT1G51070	bHLH115	+
5	7867778	7868610	7868035;7868030;7868067;7868046	30.2953	29.943	6.45139	29.5792	30.1092	7.4955	0.229645	0.00541053	1	+	+	+	+	AT5G23380	-	Intron1	Intron2	Intron3	GO:0008150::biological_process;GO:0016020::membrane	1452	7866742	7870302	AT5G23380	-	+
3	975366	976432	976008;976060;976022;976041	56.086	53.783	8.07037	55.6445	52.7821	9.3365	0.229313	0.0415538	1	+	+	+	+	AT3G03810	EDA30	Intergenic	Exon1	Intron2	GO:0005794::Golgi apparatus;GO:0009507::chloroplast;GO:0010197::polar nucleus fusion;GO:0016740::transferase activity;GO:0016757::transferase activity, transferring glycosyl groups;GO:0048868::pollen tube development	515	971648	976414	AT3G03810	EDA30	-
1	24109616	24110611	24109919;24109908;24109921;24109940	42.6889	40.981	9.00251	41.4998	43.3743	10.7041	0.229149	0.0344299	1	+	+	+	+	AT1G64890	-	UTR5	LastIntron	LastExon	GO:0006810::transport;GO:0016020::membrane;GO:0016021::integral component of membrane	575	24109538	24111489	AT1G64890	-	+
4	1041121	1041660	1041422;1041367;1041438;1041412	13.7939	13.3981	5.17583	13.3218	13.0937	5.8912	0.228569	0.0286795	1	+	+	+	+	AT4G02360	-	UTR5	UTR5	UTR3	GO:0003674::molecular_function;GO:0008150::biological_process	304	1041086	1041802	AT4G02360	-	+
5	25361728	25362531	25362052;25362073;25362064;25362071	61.5709	59.5285	8.36473	57.7128	56.0823	9.205	0.227852	0.0250434	1	+	+	+	+	AT5G63260	-	UTR5	UTR5	Intron1	GO:0003677::DNA binding;GO:0003729::mRNA binding;GO:0005634::nucleus;GO:0008150::biological_process;GO:0046872::metal ion binding	416	25361713	25364882	AT5G63260	-	+
1	28998815	28999587	28999287;28999290;28999250;28999293	25.5806	26.7485	7.50618	26.3766	27.4947	9.0472	0.227489	0.0400201	1	+	+	+	+	AT1G77170	PCMP-E21	UTR5	LastExon	LastExon	GO:0003674::molecular_function;GO:0003723::RNA binding;GO:0004519::endonuclease activity;GO:0009451::RNA modification;GO:0043231::intracellular membrane-bounded organelle;GO:0090305::nucleic acid phosphodiester bond hydrolysis	399	28998038	28999600	AT1G77170	PCMP-E21	-
1	29585802	29586802	29586158;29586157;29586147;29586166	58.0933	57.4067	9.41952	54.021	55.1608	10.4148	0.22607	0.0091036	1	+	+	+	+	AT1G78660	GGH1	UTR5	UTR5	Intron4	GO:0003824::catalytic activity;GO:0005576::extracellular region;GO:0005615::extracellular space;GO:0005618::cell wall;GO:0005773::vacuole;GO:0006508::proteolysis;GO:0006541::glutamine metabolic process;GO:0008242::omega peptidase activity;GO:0016787::hydrolase activity;GO:0034722::gamma-glutamyl-peptidase activity;GO:0046900::tetrahydrofolylpolyglutamate metabolic process	505	29585797	29588389	AT1G78660	GGH1	+
1	4065804	4066412	4066127;4066147;4066147;4066177	20.9593	21.0507	6.79481	19.2154	19.2441	7.2588	0.222691	0.00517318	1	+	+	+	+	AT1G12030	-	Intergenic	Exon1	LastIntron	.	236	4064485	4066344	AT1G12030	-	-
4	17999155	18000668	17999613;17999642;17999692;17999663	107.084	111.214	14.2029	105.062	101.407	15.6748	0.222635	0.0306685	1	+	+	+	+	AT4G38470	STY46	UTR5	Intron2	Intron5	GO:0000166::nucleotide binding;GO:0004672::protein kinase activity;GO:0004674::protein serine/threonine kinase activity;GO:0004712::protein serine/threonine/tyrosine kinase activity;GO:0004871::signal transducer activity;GO:0005524::ATP binding;GO:0005737::cytoplasm;GO:0005829::cytosol;GO:0006468::protein phosphorylation;GO:0009658::chloroplast organization;GO:0016301::kinase activity;GO:0016310:…	1015	17998896	18003757	AT4G38470	STY46	+
5	12549139	12550057	12549463;12549409;12549444;12549436	49.7142	48.8958	7.80054	51.3299	50.4034	9.3891	0.222427	0.00638834	1	+	+	+	+	AT5G33280	CLC-G	Intergenic	UTR5	Exon4	GO:0005216::ion channel activity;GO:0005244::voltage-gated ion channel activity;GO:0005247::voltage-gated chloride channel activity;GO:0005254::chloride channel activity;GO:0005515::protein binding;GO:0006810::transport;GO:0006811::ion transport;GO:0006821::chloride transport;GO:0016020::membrane;GO:0016021::integral component of membrane;GO:0034707::chloride channel complex;GO:0034765::regulatio…	455	12549143	12552561	AT5G33280	CLC-G	+
5	18405371	18406675	18406256;18406244;18406251;18406253	114.809	113.478	10.8177	115.715	112.315	12.5977	0.221392	0.0281364	1	+	+	+	+	AT5G45420	-	Intergenic	UTR3	LastIntron	GO:0003677::DNA binding;GO:0005783::endoplasmic reticulum;GO:0005886::plasma membrane;GO:0016020::membrane;GO:0016021::integral component of membrane;GO:0048767::root hair elongation	631	18404069	18406654	AT5G45420	-	-
1	1406747	1407589	1407277;1407305;1407274;1407303	47.4269	46.7502	7.08917	45.125	46.0102	7.9952	0.220885	0.00646042	1	+	+	+	+	AT1G04950	TAF6	Intergenic	Exon1	Intron2	GO:0005634::nucleus;GO:0006351::transcription, DNA-templated;GO:0006352::DNA-templated transcription, initiation;GO:0006355::regulation of transcription, DNA-templated;GO:0009860::pollen tube growth;GO:0046982::protein heterodimerization activity;GO:0051090::regulation of sequence-specific DNA binding transcription factor activity	362	1403085	1407530	AT1G04950	TAF6	-
1	22711766	22712145	22711952;22711959;22711953;22711961	7.79556	8.05792	2.99266	7.98416	7.80052	3.4716	0.220447	0.0301308	1	+	+	+	+	AT1G61560	MLO6	UTR5	Exon1	Intron1	GO:0005516::calmodulin binding;GO:0005886::plasma membrane;GO:0006952::defense response;GO:0009607::response to biotic stimulus;GO:0009817::defense response to fungus, incompatible interaction;GO:0016020::membrane;GO:0016021::integral component of membrane	333	22708468	22712289	AT1G61560	MLO6	-
5	6342242	6343529	6342769;6342800;6342770;6342787	104.937	103.013	13.1726	96.8774	99.2638	14.465	0.21937	0.0101302	1	+	+	+	+	AT5G19000	BPM1	UTR5	UTR5	Intron2	GO:0005515::protein binding;GO:0005634::nucleus;GO:0006970::response to osmotic stress;GO:0016567::protein ubiquitination;GO:0042631::cellular response to water deprivation;GO:0042802::identical protein binding;GO:0071472::cellular response to salt stress	650	6342235	6344945	AT5G19000	BPM1	+
1	20534783	20535671	20535187;20535206;20535197;20535184	55.3625	57.216	9.34593	55.0885	57.861	10.9145	0.219089	0.0385836	1	+	+	+	+	AT1G55040	-	Intergenic	UTR5	Intron1	GO:0005634::nucleus;GO:0005739::mitochondrion;GO:0009793::embryo development ending in seed dormancy;GO:0046872::metal ion binding;GO:0048046::apoplast	353	20534874	20539189	AT1G55040	-	+
2	1721850	1723043	1722206;1722646;1722242;1722657;1722168;1722651;1722259;1722689	41.1951	40.528	9.86106	43.7016	42.4528	12.098	0.218773	0.0173634	1	+	+	+	+	AT2G04890	SCL21	Intergenic	UTR5	UTR5	GO:0003700::sequence-specific DNA binding transcription factor activity;GO:0005515::protein binding;GO:0005634::nucleus;GO:0006351::transcription, DNA-templated;GO:0006355::regulation of transcription, DNA-templated;GO:0043565::sequence-specific DNA binding	-34	1722481	1723976	AT2G04900	-	+
2	1721850	1723043	1722206;1722646;1722242;1722657;1722168;1722651;1722259;1722689	41.1951	40.528	9.86106	43.7016	42.4528	12.098	0.218773	0.0173634	1	+	+	+	+	AT2G04900	-	Intergenic	Intergenic	LastIntron	GO:0016020::membrane;GO:0016021::integral component of membrane	-34	1722481	1723976	AT2G04900	-	+
1	9662034	9663017	9662443;9662434;9662434;9662406	92.7298	94.5018	10.229	84.0894	85.1414	10.7567	0.218402	0.0137088	1	+	+	+	+	AT1G27752	-	UTR5	UTR5	Intron2	GO:0003674::molecular_function;GO:0008150::biological_process	504	9662021	9667550	AT1G27752	-	+
4	15608916	15609660	15609170;15609179;15609185;15609211	29.4551	30.396	5.98532	32.3592	31.1806	7.3903	0.217922	0.0245903	1	+	+	+	+	AT4G32330	WDL5	UTR5	Intron1	Intron1	GO:0005737::cytoplasm;GO:0005856::cytoskeleton;GO:0005874::microtubule;GO:0008017::microtubule binding;GO:0008150::biological_process;GO:0071369::cellular response to ethylene stimulus	383	15608905	15612339	AT4G32330	WDL5	+
2	15613819	15614878	15614184;15614638;15614203;15614654;15614201;15614654;15614202;15614655	33.8897	33.7574	7.75148	31.7365	32.0164	8.4949	0.217662	0.00397973	1	+	+	+	+	AT2G37170	PIP2B	Exon1	Exon2	LastIntron	GO:0003729::mRNA binding;GO:0005215::transporter activity;GO:0005886::plasma membrane;GO:0005887::integral component of plasma membrane;GO:0006810::transport;GO:0006833::water transport;GO:0009414::response to water deprivation;GO:0009506::plasmodesma;GO:0009507::chloroplast;GO:0009737::response to abscisic acid;GO:0015250::water channel activity;GO:0016020::membrane;GO:0016021::integral componen…	673	15613368	15615022	AT2G37170	PIP2B	-
4	10651797	10652698	10652182;10652209;10652079;10652116	29.8752	30.7536	6.52498	30.5133	30.8806	7.6796	0.216966	0.0430589	1	+	+	+	+	AT4G19530	-	UTR5	UTR5	Intron1	GO:0007165::signal transduction;GO:0009870::defense response signaling pathway, resistance gene-dependent;GO:0043531::ADP binding	503	10651744	10657282	AT4G19530	-	+
4	8098815	8100292	8099492;8099987;8099505;8099997;8099504;8099936;8099495;8099963	67.3359	67.8486	12.7556	66.9424	68.0831	14.8069	0.216837	0.0105376	1	+	+	+	+	AT4G14030	SBP1	UTR5	Exon3	Intron5	GO:0000103::sulfate assimilation;GO:0005829::cytosol;GO:0008430::selenium binding;GO:0009506::plasmodesma;GO:0042542::response to hydrogen peroxide;GO:0046686::response to cadmium ion;GO:0071291::cellular response to selenium ion	786	8097918	8100340	AT4G14030	SBP1	-
4	13743133	13744550	13743725;13743714;13743753;13743751	55.7826	53.9022	11.3819	55.9558	55.0751	13.3867	0.216461	0.04881	1	+	+	+	+	AT4G27500	PPI1	UTR5	UTR5	Intron4	GO:0003729::mRNA binding;GO:0005515::protein binding;GO:0005783::endoplasmic reticulum;GO:0005789::endoplasmic reticulum membrane;GO:0005886::plasma membrane;GO:0009506::plasmodesma;GO:0010155::regulation of proton transport;GO:0016020::membrane;GO:0016021::integral component of membrane	830	13743011	13746211	AT4G27500	PPI1	+
1	29777117	29778047	29777730;29777738;29777744;29777752	50.4377	52.2096	8.16849	52.175	49.9748	9.4417	0.215987	0.0319905	1	+	+	+	+	AT1G79150	-	Intergenic	Intron1	Exon3	GO:0003682::chromatin binding;GO:0005634::nucleus;GO:0008150::biological_process	434	29772510	29778016	AT1G79150	-	-
2	18374212	18376479	18374811;18376165;18374816;18375622;18376018;18376337;18374823;18375607;18376110;18374802;18375615;18376136	89.929	91.5456	19.3787	88.2038	88.1844	21.8553	0.214525	0.0409662	1	+	+	+	+	AT2G44500	-	UTR5	UTR5	UTR3	GO:0005737::cytoplasm;GO:0016020::membrane;GO:0016021::integral component of membrane;GO:0016740::transferase activity;GO:0016757::transferase activity, transferring glycosyl groups	1183	18374162	18376799	AT2G44500	-	+
5	19908767	19909352	19909127;19909135;19909094;19909154	14.144	14.447	4.97959	15.012	15.5796	6.1805	0.214122	0.0271561	1	+	+	+	+	AT5G49120	-	UTR5	LastIntron	UTR3	GO:0008150::biological_process	392	19908614	19909452	AT5G49120	-	-
1	12168965	12170505	12169410;12170439;12169477;12169379;12169438	69.9033	68.5877	15.3313	64.3848	62.8113	16.3323	0.213986	0.0110281	1	+	+	+	+	AT1G33560	ADR1	UTR5	Intron1	Exon3	GO:0000166::nucleotide binding;GO:0005524::ATP binding;GO:0005886::plasma membrane;GO:0006952::defense response;GO:0007165::signal transduction;GO:0009414::response to water deprivation;GO:0009626::plant-type hypersensitive response;GO:0016301::kinase activity;GO:0016310::phosphorylation;GO:0042742::defense response to bacterium;GO:0043531::ADP binding;GO:0051707::response to other organism;GO:00…	967	12168768	12172119	AT1G33560	ADR1	+
5	816129	816610	816355;816408;816373;816405	12.6736	12.2299	6.03438	11.3646	11.1007	6.312	0.213542	0.0376545	1	+	+	+	+	AT5G03350	LLP	LastExon	LastExon	LastExon	GO:0005576::extracellular region;GO:0005618::cell wall;GO:0005886::plasma membrane;GO:0009507::chloroplast;GO:0009627::systemic acquired resistance;GO:0016020::membrane;GO:0016301::kinase activity;GO:0016310::phosphorylation;GO:0016740::transferase activity;GO:0030246::carbohydrate binding;GO:0048046::apoplast;GO:0071446::cellular response to salicylic acid stimulus	300	815610	816670	AT5G03350	LLP	-
4	12431265	12432110	12431540;12431534;12431537;12431546	30.342	31.5165	7.16276	30.2909	29.1019	7.9689	0.212549	0.0340062	1	+	+	+	+	AT4G23920	UGE2	UTR5	Intron1	Intron2	GO:0003978::UDP-glucose 4-epimerase activity;GO:0005737::cytoplasm;GO:0005829::cytosol;GO:0005975::carbohydrate metabolic process;GO:0006012::galactose metabolic process;GO:0016853::isomerase activity;GO:0042546::cell wall biogenesis;GO:0071555::cell wall organization	590	12431097	12433912	AT4G23920	UGE2	+
5	3876569	3876866	3876720;3876720;3876721	4.76136	4.62496	3.23796	5.004	4.80032	3.9187	0.212432	0.030045	1	+	+	+	-	AT5G12000	-	UTR5	Exon1	Intron1	GO:0004672::protein kinase activity;GO:0005524::ATP binding;GO:0006468::protein phosphorylation;GO:0006950::response to stress;GO:0016301::kinase activity;GO:0016310::phosphorylation;GO:0016787::hydrolase activity	286	3873799	3877004	AT5G12000	-	-
2	10338601	10339357	10338857;10338887;10338888;10338887	30.6454	30.849	7.82507	29.5792	28.9519	8.6264	0.211907	0.0252034	1	+	+	+	+	AT2G24290	-	Intergenic	Intron1	LastIntron	GO:0008150::biological_process	312	10338667	10340239	AT2G24290	-	+
5	6088140	6088948	6088620;6088574;6088631;6088577	27.2378	26.7485	8.73268	25.8429	26.9589	9.8888	0.211377	0.0451239	1	+	+	+	+	AT5G18370	-	UTR5	Exon1	Exon2	GO:0007165::signal transduction;GO:0016020::membrane;GO:0016021::integral component of membrane;GO:0043531::ADP binding	497	6083401	6089041	AT5G18370	-	-
5	21520467	21521181	21520723;21520871;21520727;21520731	23.9702	23.5301	5.59284	25.0422	24.5588	6.7591	0.210818	0.00864209	1	+	+	+	+	AT5G53080	-	Intergenic	Intron1	Exon3	.	311	21520513	21523266	AT5G53080	-	+
1	26231798	26232723	26232320;26232330;26232311;26232331	52.9118	52.2096	8.46285	53.6429	51.9463	9.8362	0.210552	0.031711	1	+	+	+	+	AT1G69740	HEMB1	UTR5	UTR5	Intron2	GO:0003824::catalytic activity;GO:0004655::porphobilinogen synthase activity;GO:0005829::cytosol;GO:0006779::porphyrin-containing compound biosynthetic process;GO:0006782::protoporphyrinogen IX biosynthetic process;GO:0006783::heme biosynthetic process;GO:0008152::metabolic process;GO:0008270::zinc ion binding;GO:0009507::chloroplast;GO:0009536::plastid;GO:0009570::chloroplast stroma;GO:0015995::…	557	26231703	26235043	AT1G69740	HEMB1	+
4	17512231	17513157	17512569;17512583;17512586;17512565	58.21	60.1483	8.46285	55.2886	56.6181	9.2576	0.210359	0.0305833	1	+	+	+	+	AT4G37210	-	Intergenic	UTR5	Intron2	.	440	17512254	17514723	AT4G37210	-	+
5	5987133	5987923	5987370;5987407;5987394;5987386	27.8446	26.8438	6.91746	27.244	28.2876	8.1267	0.210353	0.0319959	1	+	+	+	+	AT5G02875		Intergenic	LastExon	Intergenic	.	341	5987187	5988885	AT5G18100	CSD3	+
5	5987133	5987923	5987370;5987407;5987394;5987386	27.8446	26.8438	6.91746	27.244	28.2876	8.1267	0.210353	0.0319959	1	+	+	+	+	AT5G18090	-	UTR3	Intergenic	Intergenic	GO:0003677::DNA binding;GO:0005634::nucleus;GO:0006351::transcription, DNA-templated;GO:0006355::regulation of transcription, DNA-templated	341	5987187	5988885	AT5G18100	CSD3	+
5	5987133	5987923	5987370;5987407;5987394;5987386	27.8446	26.8438	6.91746	27.244	28.2876	8.1267	0.210353	0.0319959	1	+	+	+	+	AT5G18100	CSD3	Intergenic	Intron2	Exon3	GO:0004784::superoxide dismutase activity;GO:0005507::copper ion binding;GO:0005615::extracellular space;GO:0005773::vacuole;GO:0005777::peroxisome;GO:0006801::superoxide metabolic process;GO:0006979::response to oxidative stress;GO:0008270::zinc ion binding;GO:0016209::antioxidant activity;GO:0016491::oxidoreductase activity;GO:0019430::removal of superoxide radicals;GO:0046872::metal ion bindin…	341	5987187	5988885	AT5G18100	CSD3	+
5	21002514	21003263	21003045;21003042;21003039;21003038	25.1372	25.4611	6.59857	26.4656	26.016	7.9163	0.20995	0.00562572	1	+	+	+	+	AT5G51700	RAR1	UTR5	UTR5	UTR5	GO:0002376::immune system process;GO:0002679::respiratory burst involved in defense response;GO:0005515::protein binding;GO:0006952::defense response;GO:0008270::zinc ion binding;GO:0009626::plant-type hypersensitive response;GO:0009816::defense response to bacterium, incompatible interaction;GO:0009817::defense response to fungus, incompatible interaction;GO:0042742::defense response to bacteriu…	397	21001144	21003286	AT5G51700	RAR1	-
3	22187532	22188700	22188261;22188247;22187844;22188285;22187865;22188268	123.585	122.895	11.3819	122.876	120.908	13.0185	0.209689	0.0156341	1	+	+	+	+	AT3G60080	-	UTR5	UTR5	UTR3	GO:0000209::protein polyubiquitination;GO:0042787::protein ubiquitination involved in ubiquitin-dependent protein catabolic process;GO:0043161::proteasome-mediated ubiquitin-dependent protein catabolic process;GO:0061630::ubiquitin protein ligase activity	841	22187275	22188934	AT3G60080	-	+
3	14811210	14811628	14811420;14811422;14811423;14811429	8.58912	8.79696	2.74736	10.0747	9.6435	3.6031	0.209598	0.0386439	1	+	+	+	+	.	.	.	.	.	.	20245	14791174	14791781	AT3G06465		+
1	27312897	27313714	27313180;27313197;27313172;27313183	38.0909	39.193	7.62883	36.785	35.3381	8.2319	0.20947	0.0289166	1	+	+	+	+	AT1G72530	-	Intergenic	Intron1	LastIntron	GO:0005739::mitochondrion;GO:0006397::mRNA processing;GO:0080156::mitochondrial mRNA modification	351	27312954	27314644	AT1G72530	-	+
5	16110668	16111523	16111008;16111001;16111023;16110989	43.2023	43.6749	7.26088	44.9915	44.1458	8.6001	0.207157	0.00916582	1	+	+	+	+	AT5G40300	-	UTR5	UTR5	Intron1	GO:0005886::plasma membrane;GO:0016020::membrane;GO:0016021::integral component of membrane;GO:0051536::iron-sulfur cluster binding	461	16110634	16113059	AT5G40300	-	+
4	16798309	16799648	16798788;16799092;16798741;16799065;16798764;16799097;16799447;16798734;16799087	42.6889	41.577	11.3083	43.9907	43.6101	13.5708	0.207129	0.0468038	1	+	+	+	+	AT4G35300	TMT2	UTR5	Intron1	Exon2	GO:0005215::transporter activity;GO:0005351::sugar:proton symporter activity;GO:0005355::glucose transmembrane transporter activity;GO:0005773::vacuole;GO:0005774::vacuolar membrane;GO:0005794::Golgi apparatus;GO:0006810::transport;GO:0008643::carbohydrate transport;GO:0015992::proton transport;GO:0016020::membrane;GO:0016021::integral component of membrane;GO:0022857::transmembrane transporter a…	-656	16799635	16799966	AT4G09145		+
4	16798309	16799648	16798788;16799092;16798741;16799065;16798764;16799097;16799447;16798734;16799087	42.6889	41.577	11.3083	43.9907	43.6101	13.5708	0.207129	0.0468038	1	+	+	+	+	AT4G09145		Intergenic	Intergenic	LastExon	.	-656	16799635	16799966	AT4G09145		+
3	11006600	11007397	11007025;11006807;11007089;11006877;11007014	18.9988	18.8098	6.96652	19.371	18.837	8.1267	0.207071	0.0316577	1	+	+	+	+	AT3G29010	-	UTR5	UTR5	Exon2	GO:0006464::cellular protein modification process;GO:0016874::ligase activity	416	11006582	11008216	AT3G29010	-	+
4	6847101	6847932	6847417;6847405;6847394;6847410	36.5738	37.405	8.07037	37.0741	35.831	9.1787	0.206747	0.0225504	1	+	+	+	+	AT4G11240	TOPP6	Intergenic	Intron1	Intron1	GO:0004721::phosphoprotein phosphatase activity;GO:0004722::protein serine/threonine phosphatase activity;GO:0005575::cellular_component;GO:0006470::protein dephosphorylation;GO:0016787::hydrolase activity;GO:0046872::metal ion binding	404	6847112	6849317	AT4G11240	TOPP6	+
3	708764	709666	709075;709082;709067;709069	44.7194	46.7026	7.72695	44.2798	45.7959	8.7842	0.206415	0.0475151	1	+	+	+	+	AT3G03110	XPO1B	UTR5	Intron1	Exon3	GO:0000055::ribosomal large subunit export from nucleus;GO:0000056::ribosomal small subunit export from nucleus;GO:0005049::nuclear export signal receptor activity;GO:0005634::nucleus;GO:0005643::nuclear pore;GO:0005737::cytoplasm;GO:0006810::transport;GO:0006886::intracellular protein transport;GO:0007275::multicellular organismal development;GO:0008536::Ran GTPase binding;GO:0009506::plasmodesm…	517	708698	717093	AT3G03110	XPO1B	+
2	7776117	7776862	7776589;7776604;7776602;7776589	31.9525	32.4939	6.91746	30.669	31.5664	7.7059	0.206085	0.0186685	1	+	+	+	+	AT2G17900	SDG37	Intergenic	Exon2	Intron3	.	335	7773220	7776825	AT2G17900	SDG37	-
1	9531995	9533022	9532521;9532543;9532532;9532547	42.9923	42.4114	9.76294	44.48	45.2816	11.835	0.205872	0.00633724	1	+	+	+	+	AT1G27450	APT1	UTR5	Intron1	Intron3	GO:0003999::adenine phosphoribosyltransferase activity;GO:0005737::cytoplasm;GO:0005794::Golgi apparatus;GO:0005829::cytosol;GO:0005886::plasma membrane;GO:0006166::purine ribonucleoside salvage;GO:0006168::adenine salvage;GO:0007623::circadian rhythm;GO:0009116::nucleoside metabolic process;GO:0009505::plant-type cell wall;GO:0009507::chloroplast;GO:0009536::plastid;GO:0009570::chloroplast strom…	685	9531823	9534114	AT1G27450	APT1	+
2	7498029	7498939	7498349;7498324;7498326;7498332	53.4019	53.187	9.12516	49.573	48.7104	9.7047	0.205871	0.0262077	1	+	+	+	+	AT2G17240	-	Intergenic	LastIntron	LastExon	GO:0008150::biological_process;GO:0009507::chloroplast	383	7498101	7499331	AT2G17240	-	+
1	27513780	27514873	27514501;27514526;27514501;27514504	85.1677	87.3021	12.1424	80.153	79.5696	12.9659	0.205444	0.0463673	1	+	+	+	+	AT1G73170	-	Intergenic	Intron1	UTR5	GO:0005524::ATP binding;GO:0009507::chloroplast;GO:0016787::hydrolase activity	470	27511509	27514797	AT1G73170	-	-
3	19948544	19949320	19948980;19948950;19948971;19949000	35.08	36.3083	7.06464	34.6944	36.5382	8.1267	0.205204	0.0482612	1	+	+	+	+	AT3G53850	-	UTR5	Exon1	LastIntron	GO:0005886::plasma membrane;GO:0016020::membrane;GO:0016021::integral component of membrane	388	19948093	19949320	AT3G53850	-	-
1	23306431	23307333	23306831;23306831;23306877;23306855	45.5363	46.6549	9.39499	45.7254	44.7244	10.6252	0.205038	0.015589	1	+	+	+	+	AT1G62930	-	Intergenic	UTR5	LastExon	GO:0003723::RNA binding;GO:0004519::endonuclease activity;GO:0005739::mitochondrion;GO:0006397::mRNA processing;GO:0009507::chloroplast;GO:0009536::plastid;GO:0080156::mitochondrial mRNA modification;GO:0090305::nucleic acid phosphodiester bond hydrolysis	348	23306534	23308686	AT1G62930	-	+
1	24631374	24632763	24631751;24632113;24631745;24632098;24631743;24632139;24631726;24632073	80.8264	83.0347	12.0933	78.7074	81.434	13.6234	0.205006	0.0225054	1	+	+	+	+	AT1G66150	TMK1	UTR5	UTR5	Exon1	GO:0000166::nucleotide binding;GO:0004672::protein kinase activity;GO:0004674::protein serine/threonine kinase activity;GO:0004675::transmembrane receptor protein serine/threonine kinase activity;GO:0005524::ATP binding;GO:0005576::extracellular region;GO:0005886::plasma membrane;GO:0006468::protein phosphorylation;GO:0007165::signal transduction;GO:0007178::transmembrane receptor protein serine/…	730	24631338	24634781	AT1G66150	TMK1	+
1	3217938	3218744	3218343;3218340;3218339;3218352	44.9528	45.0814	8.68362	42.723	42.71	9.4943	0.204445	0.00641871	1	+	+	+	+	AT1G09900	-	Intergenic	UTR5	LastExon	GO:0003674::molecular_function;GO:0003723::RNA binding;GO:0004519::endonuclease activity;GO:0009451::RNA modification;GO:0016020::membrane;GO:0043231::intracellular membrane-bounded organelle;GO:0090305::nucleic acid phosphodiester bond hydrolysis	208	3218133	3219929	AT1G09900	-	+
2	647960	648422	648174;648173;648189;648174	10.7364	11.181	4.02292	10.8531	11.4222	4.7077	0.203411	0.0491944	1	+	+	+	+	AT2G02455	-	LastIntron	UTR3	UTR3	GO:0016020::membrane;GO:0016021::integral component of membrane	496	647880	648687	AT2G02455	-	-
2	647960	648422	648174;648173;648189;648174	10.7364	11.181	4.02292	10.8531	11.4222	4.7077	0.203411	0.0491944	1	+	+	+	+	AT2G02450	NAC035	UTR5	UTR5	Intron1	GO:0003677::DNA binding;GO:0003700::sequence-specific DNA binding transcription factor activity;GO:0005634::nucleus;GO:0006351::transcription, DNA-templated;GO:0006355::regulation of transcription, DNA-templated;GO:0009908::flower development	496	647880	648687	AT2G02455	-	-
5	17731140	17732208	17731373;17731990;17731367;17731994;17731371;17731366;17731998;17732027	25.8374	25.8902	8.31567	26.4211	26.5089	9.7836	0.201382	0.00038326	1	+	+	+	+	AT5G44060	-	UTR5	UTR5	UTR3	GO:0008150::biological_process;GO:0048316::seed development	-645	17732319	17733425	AT5G44063		+
4	17880649	17881197	17880882;17880879;17880932;17880933	11.7634	11.9677	5.71549	10.097	10.5221	5.7071	0.200678	0.0486256	1	+	+	+	+	AT4G38065	-	Intergenic	UTR5	LastExon	.	203	17880720	17881295	AT4G38065	-	+
1	4854377	4855253	4854835;4854837;4854840;4854843	53.2852	53.7115	9.19875	52.5754	54.175	10.5463	0.200552	0.0459364	1	+	+	+	+	AT1G14200	-	UTR5	UTR3	UTR3	GO:0000209::protein polyubiquitination;GO:0042787::protein ubiquitination involved in ubiquitin-dependent protein catabolic process;GO:0043161::proteasome-mediated ubiquitin-dependent protein catabolic process;GO:0061630::ubiquitin protein ligase activity	472	4854224	4855287	AT1G14200	-	-
4	13105699	13106880	13106476;13106484;13106500;13106491	107.644	110.355	12.4612	96.4326	97.7851	12.7555	0.200323	0.0285144	1	+	+	+	+	AT4G25730	-	Intergenic	Exon1	Exon4	GO:0000453::enzyme-directed rRNA 2'-O-methylation;GO:0000463::maturation of LSU-rRNA from tricistronic rRNA transcript (SSU-rRNA, 5.8S rRNA, LSU-rRNA);GO:0000466::maturation of 5.8S rRNA from tricistronic rRNA transcript (SSU-rRNA, 5.8S rRNA, LSU-rRNA);GO:0001510::RNA methylation;GO:0005634::nucleus;GO:0005730::nucleolus;GO:0006364::rRNA processing;GO:0008168::methyltransferase activity;GO:000864…	574	13102662	13106864	AT4G25730	-	-
5	9425086	9425812	9425360;9425367;9425361;9425377	36.4804	36.0699	7.70242	34.005	33.2808	8.2056	0.199977	0.0138681	1	+	+	+	+	AT5G26800	-	Intergenic	Intron1	LastIntron	.	298	9425151	9426711	AT5G26800	-	+
3	19050655	19051653	19051300;19051260;19051269;19051281	86.4747	83.5354	10.7196	79.1299	82.5269	11.7035	0.199375	0.0362469	1	+	+	+	+	AT3G51320	-	Intergenic	LastExon	LastExon	GO:0003723::RNA binding;GO:0004519::endonuclease activity;GO:0009451::RNA modification;GO:0043231::intracellular membrane-bounded organelle;GO:0090305::nucleic acid phosphodiester bond hydrolysis	493	19049543	19051647	AT3G51320	-	-
5	22280856	22281189	22280926;22280929	5.81166	5.69776	4.70976	5.62672	5.40036	5.1811	0.199369	0.042828	1	+	+	-	-	AT5G54850	-	LastExon	LastExon	LastExon	GO:0003674::molecular_function;GO:0005575::cellular_component;GO:0008150::biological_process	1659	22280490	22282682	AT5G54850	-	-
2	19661786	19663715	19662480;19663081;19662463;19663089;19662072;19662472;19663083;19662475;19663189	94.6904	96.7666	15.8218	93.0299	92.6848	17.621	0.199314	0.0487926	1	+	+	+	+	AT2G48060	-	Intergenic	Intergenic	Intron2	GO:0005261::cation channel activity;GO:0006810::transport;GO:0006811::ion transport;GO:0008150::biological_process;GO:0008381::mechanically-gated ion channel activity;GO:0016020::membrane;GO:0016021::integral component of membrane;GO:0034220::ion transmembrane transport;GO:0042391::regulation of membrane potential;GO:0050982::detection of mechanical stimulus;GO:0071260::cellular response to mecha…	-27	19651108	19662723	AT2G48060	-	-
2	19661786	19663715	19662480;19663081;19662463;19663089;19662072;19662472;19663083;19662475;19663189	94.6904	96.7666	15.8218	93.0299	92.6848	17.621	0.199314	0.0487926	1	+	+	+	+	AT2G48070	RPH1	Intergenic	UTR5	LastIntron	GO:0002229::defense response to oomycetes;GO:0009507::chloroplast;GO:0009536::plastid;GO:0010729::positive regulation of hydrogen peroxide biosynthetic process;GO:0016020::membrane;GO:0016021::integral component of membrane	-27	19651108	19662723	AT2G48060	-	-
3	9470466	9470952	9470706;9470697;9470692;9470705	20.5625	20.9554	4.68523	19.1931	19.7799	5.0496	0.199308	0.0200424	1	+	+	+	+	AT3G25882	NIMIN-2	UTR5	UTR3	UTR3	GO:0005515::protein binding;GO:0005634::nucleus;GO:0010112::regulation of systemic acquired resistance	330	9470357	9471039	AT3G25882	NIMIN-2	-
2	4525149	4525436	4525283;4525312	4.50462	4.36272	2.2077	4.7816	4.97176	2.7878	0.199185	0.0314603	1	-	-	+	+	.	.	.	.	.	.	-17882	4543175	4543522	AT2G11405	-	+
5	3618098	3619942	3618708;3619424;3618705;3619440;3618713;3619417;3618714;3619409	106.594	109.473	15.969	108.131	106.721	18.2259	0.198852	0.0363669	1	+	+	+	+	AT5G11340	-	Intergenic	Intergenic	Intron1	GO:0006474::N-terminal protein amino acid acetylation;GO:0007064::mitotic sister chromatid cohesion;GO:0008080::N-acetyltransferase activity;GO:0016573::histone acetylation;GO:0016740::transferase activity;GO:0016746::transferase activity, transferring acyl groups;GO:0031415::NatA complex	-107	3617138	3618913	AT5G11330	-	-
5	3618098	3619942	3618708;3619424;3618705;3619440;3618713;3619417;3618714;3619409	106.594	109.473	15.969	108.131	106.721	18.2259	0.198852	0.0363669	1	+	+	+	+	AT5G11330	-	Intergenic	Intergenic	LastExon	GO:0004497::monooxygenase activity;GO:0016491::oxidoreductase activity;GO:0044550::secondary metabolite biosynthetic process;GO:0055114::oxidation-reduction process;GO:0071949::FAD binding	-107	3617138	3618913	AT5G11330	-	-
5	17330727	17331711	17331302;17331291;17331267;17331276	33.7496	33.0184	8.21755	29.6459	28.6305	8.2319	0.198762	0.0261185	1	+	+	+	+	AT5G43170	AZF3	Intergenic	UTR3	Intergenic	GO:0003676::nucleic acid binding;GO:0003677::DNA binding;GO:0003700::sequence-specific DNA binding transcription factor activity;GO:0005515::protein binding;GO:0005634::nucleus;GO:0006351::transcription, DNA-templated;GO:0006355::regulation of transcription, DNA-templated;GO:0009409::response to cold;GO:0010200::response to chitin;GO:0042538::hyperosmotic salinity response;GO:0043565::sequence-sp…	427	17330945	17331646	AT5G43170	AZF3	-
5	17330727	17331711	17331302;17331291;17331267;17331276	33.7496	33.0184	8.21755	29.6459	28.6305	8.2319	0.198762	0.0261185	1	+	+	+	+	AT5G43160	QWRF9	Exon6	LastExon	Intergenic	.	427	17330945	17331646	AT5G43170	AZF3	-
4	17083094	17083528	17083295;17083241;17083356;17083341	6.79194	6.57984	4.48899	7.40592	7.0719	5.5756	0.198083	0.0418552	1	+	+	+	+	AT4G36100	-	LastExon	LastExon	UTR3	GO:0005777::peroxisome;GO:0006904::vesicle docking involved in exocytosis;GO:0016192::vesicle-mediated transport	-530	17083841	17085184	AT4G36105	-	+
4	16954447	16955283	16955026;16955031;16955033;16954734;16955053	28.8716	29.2994	7.01558	28.5339	28.1162	7.8374	0.198034	0.00615449	1	+	+	+	+	AT4G35785	-	UTR5	Intron2	Exon4	GO:0003676::nucleic acid binding;GO:0003723::RNA binding;GO:0003729::mRNA binding;GO:0008150::biological_process	477	16952963	16955342	AT4G35785	-	-
1	7381606	7382439	7382056;7382071;7382080;7382095	31.6024	31.8979	7.8496	30.2686	30.7735	8.6527	0.19749	0.00824091	1	+	+	+	+	AT1G21080	-	UTR5	Intron1	Intron2	GO:0005794::Golgi apparatus	638	7378538	7382661	AT1G21080	-	-
4	16889542	16890859	16889742;16890207;16890199;16890591;16890241;16890223;16890572	85.121	85.1803	12.6575	79.597	81.2197	13.7023	0.197098	0.0435064	1	+	+	+	+	AT4G35580	NTL9	UTR5	Exon2	Exon3	GO:0003677::DNA binding;GO:0003700::sequence-specific DNA binding transcription factor activity;GO:0005515::protein binding;GO:0005516::calmodulin binding;GO:0005634::nucleus;GO:0005783::endoplasmic reticulum;GO:0005789::endoplasmic reticulum membrane;GO:0005886::plasma membrane;GO:0006351::transcription, DNA-templated;GO:0006355::regulation of transcription, DNA-templated;GO:0016020::membrane;GO…	674	16888386	16890875	AT4G35580	NTL9	-
2	8468430	8469184	8468900;8468897;8468907;8468898	41.0084	41.9346	6.18156	40.8549	41.0385	6.9958	0.196891	0.049267	1	+	+	+	+	AT2G19560	EER5	Intergenic	Intron1	Intron1	GO:0000502::proteasome complex;GO:0000973::posttranscriptional tethering of RNA polymerase II gene DNA at nuclear periphery;GO:0003690::double-stranded DNA binding;GO:0003723::RNA binding;GO:0005515::protein binding;GO:0005634::nucleus;GO:0005643::nuclear pore;GO:0006368::transcription elongation from RNA polymerase II promoter;GO:0009723::response to ethylene;GO:0009873::ethylene-activated signa…	338	8465690	8469145	AT2G19560	EER5	-
1	1018051	1019126	1018427;1018412;1018661;1018435;1018424	96.5809	94.025	9.98371	97.9005	99.6709	11.8613	0.196833	0.026462	1	+	+	+	+	AT1G03970	GBF4	Intergenic	UTR5	UTR3	GO:0003677::DNA binding;GO:0003700::sequence-specific DNA binding transcription factor activity;GO:0005515::protein binding;GO:0005634::nucleus;GO:0006351::transcription, DNA-templated;GO:0006355::regulation of transcription, DNA-templated;GO:0043565::sequence-specific DNA binding	-74	1018123	1018514	AT1G04233		-
1	1018051	1019126	1018427;1018412;1018661;1018435;1018424	96.5809	94.025	9.98371	97.9005	99.6709	11.8613	0.196833	0.026462	1	+	+	+	+	AT1G04233		Intergenic	Intergenic	Intergenic	.	-74	1018123	1018514	AT1G04233		-
4	7019620	7020358	7019909;7019903;7019910;7019916	30.7154	31.5403	5.8872	32.0478	31.0521	6.838	0.196561	0.0218589	1	+	+	+	+	AT4G11630	-	Intergenic	UTR5	Exon2	GO:0003735::structural constituent of ribosome;GO:0005622::intracellular;GO:0005840::ribosome;GO:0006412::translation	325	7019664	7021348	AT4G11630	-	+
1	3172049	3172721	3172313;3172324;3172307;3172315	23.7134	22.8626	6.81934	21.9509	21.0014	7.2062	0.196458	0.0411357	1	+	+	+	+	AT1G09794	-	UTR5	LastIntron	LastIntron	GO:0003674::molecular_function;GO:0008150::biological_process	480	3171905	3173510	AT1G09794	-	+
4	15290177	15291604	15290336;15291155;15290344;15291198;15290322;15290364;15291172;15291205	92.123	93.5005	13.7859	87.0696	86.3629	14.7543	0.195947	0.0143383	1	+	+	+	+	AT4G31550	WRKY11	UTR5	Exon1	LastExon	GO:0003677::DNA binding;GO:0003700::sequence-specific DNA binding transcription factor activity;GO:0005516::calmodulin binding;GO:0005634::nucleus;GO:0006351::transcription, DNA-templated;GO:0006355::regulation of transcription, DNA-templated;GO:0010200::response to chitin;GO:0042742::defense response to bacterium;GO:0043565::sequence-specific DNA binding	1043	15289788	15291934	AT4G31550	WRKY11	-
2	8846758	8847314	8847109;8846952;8847161;8846918;8847172	9.94284	10.0843	5.10224	9.0072	9.10775	5.2863	0.195903	0.00729782	1	+	+	+	+	AT2G20550	-	Intergenic	Exon1	Exon1	GO:0006457::protein folding;GO:0051082::unfolded protein binding	275	8845802	8847311	AT2G20550	-	-
1	23886039	23886992	23886398;23886406;23886406;23886408	59.1902	59.004	7.67789	60.048	58.7182	8.8368	0.195849	0.0438771	1	+	+	+	+	AT1G64355	-	UTR5	UTR5	UTR3	GO:0008150::biological_process;GO:0016020::membrane;GO:0016021::integral component of membrane;GO:0016740::transferase activity;GO:0016746::transferase activity, transferring acyl groups	533	23885982	23887323	AT1G64355	-	+
1	25196137	25197097	25196784;25196753;25196736;25196763	44.7895	43.4603	8.68362	45.2362	46.0745	10.2833	0.194744	0.0355215	1	+	+	+	+	AT1G67300	-	Intergenic	Intron1	Exon4	GO:0005215::transporter activity;GO:0006810::transport;GO:0008643::carbohydrate transport;GO:0009507::chloroplast;GO:0009536::plastid;GO:0016020::membrane;GO:0016021::integral component of membrane;GO:0022857::transmembrane transporter activity;GO:0022891::substrate-specific transmembrane transporter activity;GO:0031969::chloroplast membrane;GO:0055085::transmembrane transport	472	25193704	25197089	AT1G67300	-	-
3	22074303	22075433	22074374;22075107;22074434;22075116;22074452;22075093;22075096	48.6639	49.5872	10.8423	45.4141	45.1744	11.4405	0.194625	0.0367404	1	+	+	+	+	AT3G59760	OASC	UTR5	Intron1	Exon4	GO:0004124::cysteine synthase activity;GO:0005515::protein binding;GO:0005524::ATP binding;GO:0005739::mitochondrion;GO:0006535::cysteine biosynthetic process from serine;GO:0008270::zinc ion binding;GO:0008652::cellular amino acid biosynthetic process;GO:0009507::chloroplast;GO:0009567::double fertilization forming a zygote and endosperm;GO:0009570::chloroplast stroma;GO:0009860::pollen tube gro…	585	22072264	22075453	AT3G59760	OASC	-
4	7544681	7545251	7544758;7545100;7545136	6.86196	7.08048	4.70976	8.18432	8.01482	6.2594	0.193937	0.0345537	1	+	+	-	-	AT4G12880	ENODL19	UTR5	LastIntron	LastExon	GO:0009055::electron carrier activity;GO:0046658::anchored component of plasma membrane;GO:0048046::apoplast	546	7544381	7545512	AT4G12880	ENODL19	-
2	1682932	1683439	1683169;1683159;1683164;1683186	18.3219	18.5714	4.85694	18.7483	18.1084	5.5493	0.19369	0.0432452	1	+	+	+	+	AT2G04795	-	UTR5	UTR5	UTR3	GO:0006979::response to oxidative stress	329	1682856	1683614	AT2G04795	-	+
1	601610	602241	601937;601929;601933;601948	32.0692	33.1138	4.12104	34.2051	33.4522	4.8918	0.193607	0.0345255	1	+	+	+	+	AT1G02740	MRG2	Intergenic	Exon1	Intron2	GO:0000123::histone acetyltransferase complex;GO:0005515::protein binding;GO:0005634::nucleus;GO:0006325::chromatin organization;GO:0006338::chromatin remodeling;GO:0006351::transcription, DNA-templated;GO:0006355::regulation of transcription, DNA-templated;GO:0016569::covalent chromatin modification;GO:0043967::histone H4 acetylation;GO:0048510::regulation of timing of transition from vegetative…	273	599330	602199	AT1G02740	MRG2	-
1	22667898	22668597	22668231;22668210;22668289;22668216	27.4478	28.2504	6.64763	27.6221	26.9161	7.4429	0.193388	0.0237871	1	+	+	+	+	AT1G61430	-	UTR5	Intron1	UTR5	GO:0000166::nucleotide binding;GO:0004672::protein kinase activity;GO:0004674::protein serine/threonine kinase activity;GO:0005516::calmodulin binding;GO:0005524::ATP binding;GO:0005886::plasma membrane;GO:0006468::protein phosphorylation;GO:0016020::membrane;GO:0016021::integral component of membrane;GO:0016301::kinase activity;GO:0016310::phosphorylation;GO:0016740::transferase activity;GO:0030…	403	22664574	22668651	AT1G61430	-	-
3	7078039	7078845	7078512;7078507;7078505;7078509	37.1106	35.903	6.79481	38.0526	38.8312	8.1793	0.19303	0.0411243	1	+	+	+	+	AT3G20290	EHD1	UTR5	Exon3	Exon4	GO:0000166::nucleotide binding;GO:0005509::calcium ion binding;GO:0005515::protein binding;GO:0005525::GTP binding;GO:0005737::cytoplasm;GO:0005768::endosome;GO:0005886::plasma membrane;GO:0006897::endocytosis;GO:0009506::plasmodesma;GO:0010008::endosome membrane;GO:0016020::membrane;GO:0016787::hydrolase activity;GO:0032456::endocytic recycling;GO:0042538::hyperosmotic salinity response;GO:00432…	572	7074817	7079014	AT3G20290	EHD1	-
1	917113	918047	917725;917732;917728;917736	53.1452	52.7579	8.92892	53.6206	53.6179	10.3359	0.193028	0.0185815	1	+	+	+	+	AT1G03680	ATHM1	UTR5	LastIntron	LastExon	GO:0004791::thioredoxin-disulfide reductase activity;GO:0004857::enzyme inhibitor activity;GO:0005623::cell;GO:0006109::regulation of carbohydrate metabolic process;GO:0006662::glycerol ether metabolic process;GO:0008047::enzyme activator activity;GO:0009409::response to cold;GO:0009507::chloroplast;GO:0009536::plastid;GO:0009570::chloroplast stroma;GO:0009579::thylakoid;GO:0009941::chloroplast e…	484	916772	918064	AT1G03680	ATHM1	-
5	378749	379774	379478;379452;379463;379479	67.546	67.6579	10.9894	63.1171	63.1328	11.7298	0.19292	0.00359621	1	+	+	+	+	AT5G01990	PILS6	UTR5	Exon2	Intron4	GO:0005783::endoplasmic reticulum;GO:0005789::endoplasmic reticulum membrane;GO:0006810::transport;GO:0009733::response to auxin;GO:0009734::auxin-activated signaling pathway;GO:0016020::membrane;GO:0016021::integral component of membrane;GO:0055085::transmembrane transport	649	377231	379911	AT5G01990	PILS6	-
5	19569140	19569680	19569461;19569437;19569467;19569462	13.7939	14.161	6.35327	13.2995	13.158	6.8643	0.191038	0.0440085	1	+	+	+	+	AT5G48290	-	LastIntron	LastExon	UTR3	GO:0005737::cytoplasm;GO:0030001::metal ion transport;GO:0046872::metal ion binding;GO:0046914::transition metal ion binding;GO:0046916::cellular transition metal ion homeostasis	581	19568829	19569866	AT5G48290	-	+
2	12701753	12702318	12702029;12702052;12702022;12702058	14.6575	14.6616	6.23062	13.344	13.1152	6.4172	0.19064	0.0388573	1	+	+	+	+	AT2G29720	CTF2B	UTR5	Intron1	Exon3	GO:0004497::monooxygenase activity;GO:0016491::oxidoreductase activity;GO:0044550::secondary metabolite biosynthetic process;GO:0055114::oxidation-reduction process;GO:0071949::FAD binding	407	12700401	12702443	AT2G29720	CTF2B	-
1	28011406	28012171	28011933;28011916;28011938;28011924	21.7996	21.7421	5.74002	24.1971	23.7016	7.2062	0.190594	0.0424819	1	+	+	+	+	AT1G74530	-	UTR5	Intron1	Intron1	GO:0008150::biological_process;GO:0016020::membrane;GO:0016021::integral component of membrane	450	28009465	28012239	AT1G74530	-	-
1	24286734	24287638	24287119;24287126;24287181;24287164	56.1327	55.1896	8.95345	55.133	53.7893	9.994	0.190062	0.0144299	1	+	+	+	+	AT1G65380	CLV2	Intergenic	UTR5	LastExon	GO:0005515::protein binding;GO:0005886::plasma membrane;GO:0007275::multicellular organismal development;GO:0016020::membrane;GO:0016021::integral component of membrane;GO:0033612::receptor serine/threonine kinase binding;GO:0048507::meristem development	444	24286742	24289329	AT1G65380	CLV2	+
5	5199693	5200391	5199928;5199955;5199963;5199936	15.4978	15.639	5.10224	18.0589	18.0012	6.7328	0.188293	0.0139677	1	+	+	+	+	AT5G15920	SMC5	UTR3	Intergenic	Intergenic	GO:0000166::nucleotide binding;GO:0000724::double-strand break repair via homologous recombination;GO:0005524::ATP binding;GO:0005634::nucleus;GO:0005694::chromosome;GO:0006281::DNA repair;GO:0006310::DNA recombination;GO:0006974::cellular response to DNA damage stimulus;GO:0007062::sister chromatid cohesion;GO:0009506::plasmodesma;GO:0030915::Smc5-Smc6 complex	331	5199711	5202452	AT5G15930	PAM1	+
5	5199693	5200391	5199928;5199955;5199963;5199936	15.4978	15.639	5.10224	18.0589	18.0012	6.7328	0.188293	0.0139677	1	+	+	+	+	AT5G15930	PAM1	Intergenic	Intron1	Exon2	GO:0005096::GTPase activator activity;GO:0005622::intracellular;GO:0006886::intracellular protein transport;GO:0012505::endomembrane system;GO:0017137::Rab GTPase binding;GO:0031338::regulation of vesicle fusion;GO:0090630::NA	331	5199711	5202452	AT5G15930	PAM1	+
4	16876186	16877286	16876404;16877038;16876466;16876739;16877060;16876667;16877049;16876764;16877056	38.9078	39.6936	9.46858	39.3426	37.9311	10.5989	0.187272	0.0355067	1	+	+	+	+	AT4G35550	WOX13	UTR5	Intron1	Exon2	GO:0003677::DNA binding;GO:0003700::sequence-specific DNA binding transcription factor activity;GO:0005634::nucleus;GO:0006351::transcription, DNA-templated;GO:0006355::regulation of transcription, DNA-templated;GO:0007275::multicellular organismal development	715	16875521	16877451	AT4G35550	WOX13	-
3	21836527	21838363	21836988;21837315;21837330;21837227;21837020;21837310	114.669	116.435	16.9257	108.909	108.093	18.0944	0.187162	0.0183934	1	+	+	+	+	AT3G59080	-	UTR5	UTR5	LastExon	GO:0004190::aspartic-type endopeptidase activity;GO:0006508::proteolysis;GO:0008233::peptidase activity;GO:0016787::hydrolase activity;GO:0030163::protein catabolic process	1039	21836406	21838620	AT3G59080	-	+
3	7450940	7451976	7451678;7451239;7451663;7451197;7451661;7451657	43.8325	43.1266	12.1669	38.453	37.3311	12.0717	0.187109	0.0251665	1	+	+	+	+	AT3G21230	4CL4	UTR5	Exon1	Exon1	GO:0000166::nucleotide binding;GO:0003824::catalytic activity;GO:0005524::ATP binding;GO:0005575::cellular_component;GO:0008152::metabolic process;GO:0009698::phenylpropanoid metabolic process;GO:0009699::phenylpropanoid biosynthetic process;GO:0016207::4-coumarate-CoA ligase activity;GO:0016874::ligase activity	648	7448040	7452106	AT3G21230	4CL4	-
5	3885068	3886107	3885392;3885387;3885368;3885392	53.2385	54.379	9.46858	55.4666	54.025	10.9671	0.187055	0.0165884	1	+	+	+	+	AT5G12040	NLP3	UTR5	UTR5	Intron3	GO:0005829::cytosol;GO:0006107::oxaloacetate metabolic process;GO:0006108::malate metabolic process;GO:0006807::nitrogen compound metabolic process;GO:0008270::zinc ion binding;GO:0009507::chloroplast;GO:0009536::plastid;GO:0009570::chloroplast stroma;GO:0016787::hydrolase activity;GO:0016810::hydrolase activity, acting on carbon-nitrogen (but not peptide) bonds;GO:0050152::omega-amidase activity	638	3884949	3888077	AT5G12040	NLP3	+
1	6026728	6028449	6027187;6028070;6027199;6028003;6027164;6028046;6027173;6028034	130.517	134.195	15.086	120.852	125.237	15.9641	0.186864	0.0293513	1	+	+	+	+	AT1G17530	TIM23-1	Intergenic	UTR5	UTR3	GO:0005739::mitochondrion;GO:0005743::mitochondrial inner membrane;GO:0005744::mitochondrial inner membrane presequence translocase complex;GO:0006626::protein targeting to mitochondrion;GO:0015266::protein channel activity;GO:0015450::P-P-bond-hydrolysis-driven protein transmembrane transporter activity;GO:0016020::membrane;GO:0016021::integral component of membrane;GO:0030150::protein import in…	-23	6024636	6027565	AT1G17520	-	-
1	6026728	6028449	6027187;6028070;6027199;6028003;6027164;6028046;6027173;6028034	130.517	134.195	15.086	120.852	125.237	15.9641	0.186864	0.0293513	1	+	+	+	+	AT1G17520	-	Intergenic	Intergenic	Intron1	GO:0000786::nucleosome;GO:0003677::DNA binding;GO:0005634::nucleus;GO:0005694::chromosome;GO:0006334::nucleosome assembly	-23	6024636	6027565	AT1G17520	-	-
5	23555081	23557071	23555658;23556332;23555659;23556311;23555669;23556334;23555665;23556308	134.415	137.533	18.6919	136.687	131.666	20.9874	0.186309	0.0341457	1	+	+	+	+	AT5G58230	MSI1	Intergenic	UTR5	Exon3	GO:0005515::protein binding;GO:0005634::nucleus;GO:0005677::chromatin silencing complex;GO:0006260::DNA replication;GO:0006349::regulation of gene expression by genetic imprinting;GO:0006351::transcription, DNA-templated;GO:0006355::regulation of transcription, DNA-templated;GO:0007275::multicellular organismal development;GO:0008283::cell proliferation;GO:0009507::chloroplast;GO:0009555::pollen …	64	23556012	23558245	AT5G58230	MSI1	+
5	23555081	23557071	23555658;23556332;23555659;23556311;23555669;23556334;23555665;23556308	134.415	137.533	18.6919	136.687	131.666	20.9874	0.186309	0.0341457	1	+	+	+	+	AT5G58220	TTL	Intergenic	Intergenic	LastIntron	GO:0001560::regulation of cell growth by extracellular stimulus;GO:0003824::catalytic activity;GO:0005515::protein binding;GO:0005777::peroxisome;GO:0005829::cytosol;GO:0005886::plasma membrane;GO:0006144::purine nucleobase metabolic process;GO:0008152::metabolic process;GO:0009742::brassinosteroid mediated signaling pathway;GO:0016020::membrane;GO:0016787::hydrolase activity;GO:0016829::lyase ac…	64	23556012	23558245	AT5G58230	MSI1	+
4	11491479	11491962	11491689;11491678;11491708;11491693	12.7436	12.659	5.00412	13.4997	13.1366	5.9701	0.186221	0.047608	1	+	+	+	+	AT4G21620	-	UTR5	UTR5	UTR3	GO:0008150::biological_process	456	11491264	11492216	AT4G21620	-	+
4	14014685	14015613	14015041;14015030;14015009;14015025	51.8848	52.4718	8.8308	51.241	50.3819	9.7836	0.186118	0.00767206	1	+	+	+	+	AT4G28300	-	UTR5	UTR5	Exon1	GO:0003674::molecular_function;GO:0008150::biological_process	483	14014666	14017068	AT4G28300	-	+
4	18501897	18502903	18502318;18502269;18502291;18502291	37.4374	37.9294	8.0949	39.5427	38.3811	9.5206	0.185904	0.033162	1	+	+	+	+	AT4G39870	-	UTR5	Intron1	Exon2	GO:0008150::biological_process	523	18501877	18504487	AT4G39870	-	+
3	16383686	16384784	16384093;16384598;16384099;16384575;16384098;16384607;16384097;16384626	55.6426	56.8822	10.2535	56.4006	57.0252	11.7561	0.185787	0.0298958	1	+	+	+	+	AT3G44880	PAO	UTR5	UTR5	Exon2	GO:0008219::cell death;GO:0009507::chloroplast;GO:0009534::chloroplast thylakoid;GO:0009535::chloroplast thylakoid membrane;GO:0009536::plastid;GO:0009579::thylakoid;GO:0009706::chloroplast inner membrane;GO:0009816::defense response to bacterium, incompatible interaction;GO:0009908::flower development;GO:0009941::chloroplast envelope;GO:0010154::fruit development;GO:0010277::chlorophyllide a oxy…	640	16383595	16386344	AT3G44880	PAO	+
4	12612416	12613574	12612705;12612669;12613259;12612671;12612674	41.1718	41.1002	11.0876	37.9414	38.124	11.6509	0.184655	0.00360618	1	+	+	+	+	AT4G24390	FBX14	LastIntron	Intergenic	Intergenic	GO:0000822::inositol hexakisphosphate binding;GO:0005634::nucleus;GO:0009734::auxin-activated signaling pathway;GO:0010011::auxin binding;GO:0016567::protein ubiquitination;GO:0019005::SCF ubiquitin ligase complex	582	12612413	12613717	AT4G24380	-	+
4	12612416	12613574	12612705;12612669;12613259;12612671;12612674	41.1718	41.1002	11.0876	37.9414	38.124	11.6509	0.184655	0.00360618	1	+	+	+	+	AT4G24380	-	UTR5	Intron2	UTR3	GO:0016020::membrane;GO:0016021::integral component of membrane	582	12612413	12613717	AT4G24380	-	+
5	4506747	4507952	4507631;4507629;4507637;4507628	55.4325	56.6677	11.3819	55.7557	55.0322	12.7818	0.184338	0.0246399	1	+	+	+	+	AT5G13970	-	Intergenic	Exon2	LastExon	GO:0008150::biological_process	514	4506191	4507864	AT5G13970	-	-
1	24957447	24958064	24957730;24957741;24957726;24957740	34.5432	35.164	6.57404	35.6952	34.7809	7.5481	0.183507	0.0170273	1	+	+	+	+	AT1G66890	-	UTR5	UTR5	LastExon	GO:0008150::biological_process	393	24957362	24958293	AT1G66890	-	+
2	15758655	15759243	15758814;15758823;15758835;15758852	8.91588	8.77312	5.07771	9.42976	9.12918	6.049	0.183257	0.0334536	1	+	+	+	+	AT2G37560	ORC2	UTR5	Intron1	Intron1	GO:0000808::origin recognition complex;GO:0003688::DNA replication origin binding;GO:0005515::protein binding;GO:0005634::nucleus;GO:0005664::nuclear origin of replication recognition complex;GO:0006260::DNA replication	315	15758634	15761262	AT2G37560	ORC2	+
1	23276025	23277163	23276736;23276863;23276642;23276633;23276829	62.5045	64.4634	11.8725	60.0702	62.5542	13.0185	0.183157	0.0385744	1	+	+	+	+	.	.	.	.	.	.	-2254	23271703	23274340	AT1G62850	-	-
1	6778900	6779767	6779226;6779194;6779195;6779215	63.8816	65.8699	9.812	57.824	60.154	10.1255	0.182607	0.0371976	1	+	+	+	+	AT1G19600	-	UTR5	Intron1	Exon3	GO:0016301::kinase activity;GO:0016310::phosphorylation	446	6778887	6781222	AT1G19600	-	+
3	2132795	2133757	2133160;2133141;2133176;2133141	45.1629	46.488	9.10063	44.9248	43.5458	9.9677	0.182245	0.0272679	1	+	+	+	+	AT3G06760	-	Intergenic	UTR5	Exon3	GO:0005737::cytoplasm;GO:0048471::perinuclear region of cytoplasm	439	2132837	2134665	AT3G06760	-	+
1	16999443	17000282	16999758;16999752;16999751;16999754	63.4381	64.6064	8.95345	61.1378	61.5255	9.731	0.182086	0.033576	1	+	+	+	+	AT1G44960	-	Intergenic	UTR5	LastIntron	GO:0005886::plasma membrane;GO:0008150::biological_process;GO:0016020::membrane;GO:0016021::integral component of membrane	416	16999446	17001734	AT1G44960	-	+
5	18369627	18371063	18369892;18370355;18370803;18369897;18370383;18370832;18369903;18370404;18370826;18369913;18370441;18370822	57.8132	59.1947	13.1235	55.0662	57.0252	14.2546	0.181205	0.030343	1	+	+	+	+	AT5G45340	CYP707A3	Intergenic	Exon2	Exon4	GO:0004497::monooxygenase activity;GO:0005506::iron ion binding;GO:0007275::multicellular organismal development;GO:0009414::response to water deprivation;GO:0009639::response to red or far red light;GO:0010268::brassinosteroid homeostasis;GO:0010295::(+)-abscisic acid 8'-hydroxylase activity;GO:0016020::membrane;GO:0016021::integral component of membrane;GO:0016125::sterol metabolic process;GO:0…	676	18368532	18371021	AT5G45340	CYP707A3	-
1	1501126	1501875	1501571;1501563;1501567;1501556	43.5758	42.5306	6.74575	41.8779	40.1384	7.2851	0.18118	0.0465242	1	+	+	+	+	AT1G05180	AXR1	UTR5	Exon2	Intron3	GO:0000166::nucleotide binding;GO:0005515::protein binding;GO:0005634::nucleus;GO:0005829::cytosol;GO:0006281::DNA repair;GO:0007131::reciprocal meiotic recombination;GO:0008641::small protein activating enzyme activity;GO:0009414::response to water deprivation;GO:0009734::auxin-activated signaling pathway;GO:0009735::response to cytokinin;GO:0009965::leaf morphogenesis;GO:0010252::auxin homeosta…	452	1498114	1501953	AT1G05180	AXR1	-
4	11859331	11860285	11859873;11859939;11859920;11859788	79.4494	81.3421	10.6706	71.9242	73.162	10.9145	0.180886	0.0219046	1	+	+	+	+	AT4G22530	-	UTR5	LastExon	LastExon	GO:0005634::nucleus;GO:0005737::cytoplasm;GO:0005829::cytosol;GO:0008152::metabolic process;GO:0008168::methyltransferase activity;GO:0008757::S-adenosylmethionine-dependent methyltransferase activity;GO:0016740::transferase activity;GO:0032259::methylation	618	11858444	11860426	AT4G22530	-	-
4	7340382	7341374	7340546;7341077;7341070;7341052;7341078	50.5778	50.7554	10.5479	47.8605	47.1246	11.2038	0.180366	0.0272475	1	+	+	+	+	AT4G12400	HOP3	Intergenic	Exon1	Intron1	GO:0005634::nucleus;GO:0005737::cytoplasm;GO:0009408::response to heat;GO:0009644::response to high light intensity;GO:0010286::heat acclimation;GO:0042542::response to hydrogen peroxide;GO:0051131::chaperone-mediated protein complex assembly;GO:0051879::Hsp90 protein binding;GO:0070678::preprotein binding	483	7338018	7341361	AT4G12400	HOP3	-
3	2249338	2250801	2250269;2250536;2250298;2250217;2250534;2250264;2250528	58.8635	60.1722	13.7368	59.1584	60.9255	15.7011	0.180171	0.0218461	1	+	+	+	+	AT3G07100	ERMO2	Intergenic	Exon2	Exon2	GO:0000139::Golgi membrane;GO:0005515::protein binding;GO:0005783::endoplasmic reticulum;GO:0005789::endoplasmic reticulum membrane;GO:0005794::Golgi apparatus;GO:0006810::transport;GO:0006886::intracellular protein transport;GO:0006888::ER to Golgi vesicle-mediated transport;GO:0007029::endoplasmic reticulum organization;GO:0007030::Golgi organization;GO:0008270::zinc ion binding;GO:0008361::reg…	726	2245164	2250796	AT3G07100	ERMO2	-
4	17275524	17276652	17276321;17276341;17276333;17276345	56.9029	59.1709	9.66482	58.7136	57.0038	10.9145	0.179868	0.0496721	1	+	+	+	+	AT4G36630	EMB2754	Intergenic	Intron1	Intron3	GO:0005622::intracellular;GO:0006886::intracellular protein transport;GO:0009506::plasmodesma;GO:0016192::vesicle-mediated transport	538	17271764	17276626	AT4G36630	EMB2754	-
5	2649281	2650154	2649786;2649787;2649790;2649779	64.0683	64.7733	8.73268	62.8058	62.5756	9.6258	0.179757	0.0191127	1	+	+	+	+	AT5G01535		Intergenic	Intergenic	Intergenic	.	-135	2649853	2650106	AT5G01535		+
5	2649281	2650154	2649786;2649787;2649790;2649779	64.0683	64.7733	8.73268	62.8058	62.5756	9.6258	0.179757	0.0191127	1	+	+	+	+	AT5G08230	HULK1	Intergenic	Exon1	Exon2	GO:0003674::molecular_function;GO:0005634::nucleus;GO:0006351::transcription, DNA-templated;GO:0006355::regulation of transcription, DNA-templated;GO:0006397::mRNA processing;GO:0007275::multicellular organismal development;GO:0009506::plasmodesma;GO:0009908::flower development	-135	2649853	2650106	AT5G01535		+
5	25948952	25950467	25949359;25949336;25949363;25949369	73.5677	75.1198	12.9273	79.3968	80.3411	15.7274	0.179436	0.0249053	1	+	+	+	+	AT5G64940	ATATH13	Intergenic	UTR5	Intron5	GO:0005215::transporter activity;GO:0006810::transport;GO:0009507::chloroplast;GO:0009941::chloroplast envelope;GO:0016020::membrane;GO:0016021::integral component of membrane;GO:0034599::cellular response to oxidative stress;GO:0046467::membrane lipid biosynthetic process	755	25948954	25953822	AT5G64940	ATATH13	+
1	24824436	24825111	24824712;24824739;24824726;24824708	24.7171	25.5326	6.20609	25.9541	25.0517	7.1273	0.178125	0.0357503	1	+	+	+	+	AT1G66540	-	Intergenic	UTR5	UTR5	GO:0004497::monooxygenase activity;GO:0005506::iron ion binding;GO:0016020::membrane;GO:0016491::oxidoreductase activity;GO:0016705::oxidoreductase activity, acting on paired donors, with incorporation or reduction of molecular oxygen;GO:0016709::oxidoreductase activity, acting on paired donors, with incorporation or reduction of molecular oxygen, NAD(P)H as one donor, and incorporation of one at…	277	24824496	24826670	AT1G66540	-	+
3	3737701	3738253	3738012;3738005;3738027;3738024	19.2088	18.9766	5.81361	17.8587	18.2155	6.2068	0.176469	0.0124359	1	+	+	+	+	AT3G11840	PUB24	Intergenic	Exon1	LastIntron	GO:0004842::ubiquitin-protein transferase activity;GO:0006952::defense response;GO:0016567::protein ubiquitination;GO:0016740::transferase activity	231	3736578	3738208	AT3G11840	PUB24	-
1	803010	803735	803281;803304;803274;803305	24.5303	24.1976	7.55524	25.6427	25.3946	8.942	0.176316	0.00934396	1	+	+	+	+	AT1G03280	-	UTR5	UTR5	Intron2	GO:0006351::transcription, DNA-templated;GO:0006355::regulation of transcription, DNA-templated;GO:0006367::transcription initiation from RNA polymerase II promoter;GO:0043565::sequence-specific DNA binding	384	802988	807066	AT1G03280	-	+
5	1221444	1222348	1221750;1221770;1221781;1221767	53.5186	54.7605	7.8496	55.1997	54.3251	8.9683	0.175713	0.0228884	1	+	+	+	+	AT5G04360	PU1	Intergenic	Intron1	Exon4	GO:0004553::hydrolase activity, hydrolyzing O-glycosyl compounds;GO:0005975::carbohydrate metabolic process;GO:0005983::starch catabolic process;GO:0008152::metabolic process;GO:0009507::chloroplast;GO:0009536::plastid;GO:0009570::chloroplast stroma;GO:0010303::limit dextrinase activity;GO:0016787::hydrolase activity;GO:0016798::hydrolase activity, acting on glycosyl bonds;GO:0019252::starch bios…	435	1221461	1228841	AT5G04360	PU1	+
1	11796393	11798151	11796976;11797528;11796981;11796961;11797536;11796952;11797497;11797563	43.2724	44.0086	14.3255	46.6373	44.9387	16.9635	0.174546	0.0487084	1	+	+	+	+	AT1G32620	-	Intergenic	Exon1	Intergenic	.	13	11797201	11797285	AT1G32620	-	-
1	11796393	11798151	11796976;11797528;11796981;11796961;11797536;11796952;11797497;11797563	43.2724	44.0086	14.3255	46.6373	44.9387	16.9635	0.174546	0.0487084	1	+	+	+	+	AT1G32630	-	Intergenic	Intergenic	LastExon	GO:0003674::molecular_function;GO:0008150::biological_process	13	11797201	11797285	AT1G32620	-	-
1	11796393	11798151	11796976;11797528;11796981;11796961;11797536;11796952;11797497;11797563	43.2724	44.0086	14.3255	46.6373	44.9387	16.9635	0.174546	0.0487084	1	+	+	+	+	AT1G32610	-	Intergenic	Intergenic	LastExon	GO:0003674::molecular_function;GO:0008150::biological_process	13	11797201	11797285	AT1G32620	-	-
1	11796393	11798151	11796976;11797528;11796981;11796961;11797536;11796952;11797497;11797563	43.2724	44.0086	14.3255	46.6373	44.9387	16.9635	0.174546	0.0487084	1	+	+	+	+	AT1G32640	MYC2	UTR3	Intergenic	Intergenic	GO:0003677::DNA binding;GO:0003700::sequence-specific DNA binding transcription factor activity;GO:0005515::protein binding;GO:0005634::nucleus;GO:0006351::transcription, DNA-templated;GO:0006355::regulation of transcription, DNA-templated;GO:0009269::response to desiccation;GO:0009611::response to wounding;GO:0009737::response to abscisic acid;GO:0009738::abscisic acid-activated signaling pathwa…	13	11797201	11797285	AT1G32620	-	-
3	447726	448687	448342;448331;448325;448337	84.9576	82.7963	8.56097	82.9774	81.434	9.468	0.174321	0.0267214	1	+	+	+	+	AT3G02260	BIG	Intergenic	Exon1	Intron2	GO:0005829::cytosol;GO:0007275::multicellular organismal development;GO:0008270::zinc ion binding;GO:0009506::plasmodesma;GO:0009620::response to fungus;GO:0009640::photomorphogenesis;GO:0009733::response to auxin;GO:0009734::auxin-activated signaling pathway;GO:0009826::unidimensional cell growth;GO:0009926::auxin polar transport;GO:0010311::lateral root formation;GO:0016020::membrane;GO:0016021…	473	430877	448680	AT3G02260	BIG	-
5	19375335	19376145	19375655;19375630;19375629;19375648	43.1323	42.9358	6.3778	39.5872	39.0669	6.575	0.173889	0.0162568	1	+	+	+	+	AT5G47840	AMK2	UTR5	UTR5	Intron2	GO:0000166::nucleotide binding;GO:0004017::adenylate kinase activity;GO:0005524::ATP binding;GO:0006139::nucleobase-containing compound metabolic process;GO:0009507::chloroplast;GO:0009536::plastid;GO:0009570::chloroplast stroma;GO:0016301::kinase activity;GO:0016310::phosphorylation;GO:0016740::transferase activity;GO:0016776::phosphotransferase activity, phosphate group as acceptor;GO:0019205::…	423	19375317	19378465	AT5G47840	AMK2	+
4	10888907	10889670	10889365;10889361;10889362;10889350	46.4933	47.3701	6.52498	44.947	45.2816	7.0747	0.173673	0.0326123	1	+	+	+	+	AT4G20150	-	Intergenic	Exon2	LastIntron	GO:0005739::mitochondrion;GO:0005747::mitochondrial respiratory chain complex I;GO:0005774::vacuolar membrane;GO:0008150::biological_process	325	10887934	10889614	AT4G20150	-	-
3	18947417	18948239	18947913;18947881;18947899;18947921	57.0196	56.6438	7.1137	53.1091	53.0821	7.4955	0.173528	0.0180421	1	+	+	+	+	AT3G51010	-	Intergenic	Exon1	Exon2	GO:0005739::mitochondrion;GO:0008150::biological_process;GO:0009536::plastid	369	18946641	18948197	AT3G51010	-	-
3	6048882	6049860	6049229;6049233;6049213;6049222	52.2349	54.0214	9.66482	51.1075	49.6747	10.3359	0.173157	0.0385632	1	+	+	+	+	AT3G17700	CNGC20	UTR5	UTR5	Intron2	GO:0000166::nucleotide binding;GO:0005216::ion channel activity;GO:0005249::voltage-gated potassium channel activity;GO:0005516::calmodulin binding;GO:0005887::integral component of plasma membrane;GO:0006810::transport;GO:0006811::ion transport;GO:0009507::chloroplast;GO:0009535::chloroplast thylakoid membrane;GO:0009536::plastid;GO:0009579::thylakoid;GO:0009624::response to nematode;GO:0016020:…	557	6048814	6052675	AT3G17700	CNGC20	+
4	8303150	8303890	8303517;8303559;8303530;8303544	27.8213	28.8941	5.93626	30.1797	29.1234	6.9958	0.172568	0.0472987	1	+	+	+	+	AT4G14420	-	UTR5	Intron1	Intron1	GO:0005783::endoplasmic reticulum;GO:0005794::Golgi apparatus;GO:0016020::membrane;GO:0016021::integral component of membrane	476	8301851	8303996	AT4G14420	-	-
1	6073531	6074564	6074101;6074173;6074214;6074084	71.0003	73.5941	9.0761	72.9917	70.5904	10.1518	0.171727	0.0432728	1	+	+	+	+	AT1G17665	-	Intergenic	Exon1	Intron1	GO:0008150::biological_process;GO:0016020::membrane;GO:0016021::integral component of membrane	477	6072153	6074525	AT1G17665	-	-
3	2041985	2043001	2042622;2042663;2042616;2042595	57.5798	59.4808	9.78747	58.4467	56.3395	10.8093	0.171572	0.0396235	1	+	+	+	+	AT3G06550	-	UTR5	Intron1	Intron4	GO:0000139::Golgi membrane;GO:0005783::endoplasmic reticulum;GO:0005789::endoplasmic reticulum membrane;GO:0005794::Golgi apparatus;GO:0005976::polysaccharide metabolic process;GO:0009737::response to abscisic acid;GO:0009834::secondary cell wall biogenesis;GO:0010411::xyloglucan metabolic process;GO:0016020::membrane;GO:0016021::integral component of membrane;GO:0016491::oxidoreductase activity;…	676	2038978	2043169	AT3G06550	-	-
1	3715077	3715682	3715349;3715350;3715358;3715362	35.4768	36.7613	5.02865	33.9605	34.8666	5.3915	0.170299	0.0466803	1	+	+	+	+	AT1G11120	-	Intergenic	UTR5	LastIntron	GO:0003674::molecular_function;GO:0008150::biological_process;GO:0016020::membrane;GO:0016021::integral component of membrane	295	3715084	3717659	AT1G11120	-	+
4	13934647	13935401	13935155;13935154;13935156;13935161	35.1267	34.7587	6.27968	34.5165	33.688	6.8906	0.169063	0.0292756	1	+	+	+	+	AT4G28020	-	UTR5	Exon1	Intron2	GO:0003674::molecular_function;GO:0008150::biological_process;GO:0008168::methyltransferase activity;GO:0016020::membrane;GO:0016021::integral component of membrane;GO:0016740::transferase activity;GO:0032259::methylation	455	13933232	13935479	AT4G28020	-	-
5	9730866	9731489	9731148;9731183;9731118;9731264	16.7581	17.0933	4.906	18.7483	18.2155	6.0227	0.168966	0.0243903	1	+	+	+	+	AT5G27550	KIN14S	Intron1	Exon3	Intron3	GO:0000166::nucleotide binding;GO:0003777::microtubule motor activity;GO:0005524::ATP binding;GO:0005871::kinesin complex;GO:0005874::microtubule;GO:0007018::microtubule-based movement;GO:0008017::microtubule binding;GO:0016887::ATPase activity	-378	9731556	9734343	AT5G27560	-	+
5	6797374	6798127	6797650;6797641;6797645;6797644	40.0981	39.3122	7.359	37.1186	38.3811	7.8637	0.168554	0.0349603	1	+	+	+	+	AT5G20130	-	Intergenic	Intron1	Intron1	GO:0008150::biological_process;GO:0016740::transferase activity;GO:0016779::nucleotidyltransferase activity	310	6797440	6798899	AT5G20130	-	+
1	11123399	11124220	11123959;11123974;11123966;11123962	28.4281	29.1563	6.18156	31.2694	30.002	7.3903	0.168126	0.0492258	1	+	+	+	+	AT1G31160	HINT	UTR5	Intron2	Intron4	GO:0003824::catalytic activity;GO:0009507::chloroplast	410	11122604	11124220	AT1G31160	HINT	-
4	18526624	18527365	18526874;18527099;18526918;18527085;18526921	29.105	28.7749	7.65336	26.2877	26.4661	7.8374	0.168069	0.0102598	1	+	+	+	+	AT4G39950	CYP79B2	LastIntron	LastExon	UTR3	GO:0002229::defense response to oomycetes;GO:0004497::monooxygenase activity;GO:0005506::iron ion binding;GO:0006569::tryptophan catabolic process;GO:0006952::defense response;GO:0009414::response to water deprivation;GO:0009617::response to bacterium;GO:0009625::response to insect;GO:0009682::induced systemic resistance;GO:0009684::indoleacetic acid biosynthetic process;GO:0010120::camalexin bio…	-642	18527637	18530274	AT4G39952	PCMP-E98	+
1	7088128	7089298	7088497;7088903;7088471;7088912;7088473;7088890;7088498;7088930	80.9431	80.0547	10.8668	79.4413	77.7052	11.9139	0.167649	0.0216123	1	+	+	+	+	AT1G20450	ERD10	UTR5	LastIntron	UTR3	GO:0001786::phosphatidylserine binding;GO:0003779::actin binding;GO:0005507::copper ion binding;GO:0005634::nucleus;GO:0005737::cytoplasm;GO:0005829::cytosol;GO:0006950::response to stress;GO:0009409::response to cold;GO:0009414::response to water deprivation;GO:0009415::response to water;GO:0009506::plasmodesma;GO:0009631::cold acclimation;GO:0009737::response to abscisic acid;GO:0010029::regula…	893	7087903	7089606	AT1G20450	ERD10	-
4	13556509	13558585	13557193;13557586;13558205;13557163;13557591;13558173;13557182;13557596;13558191;13557201;13557587;13558171	149.143	150.645	18.8636	139.4	143.11	19.9617	0.16727	0.0380062	1	+	+	+	+	AT4G27000	RBP45C	Intergenic	Exon1	Intron2	GO:0003676::nucleic acid binding;GO:0003723::RNA binding;GO:0003729::mRNA binding;GO:0005634::nucleus;GO:0005829::cytosol;GO:0006397::mRNA processing;GO:0008143::poly(A) binding	368	13554604	13557915	AT4G27000	RBP45C	-
4	13556509	13558585	13557193;13557586;13558205;13557163;13557591;13558173;13557182;13557596;13558191;13557201;13557587;13558171	149.143	150.645	18.8636	139.4	143.11	19.9617	0.16727	0.0380062	1	+	+	+	+	AT4G27010	-	Intergenic	Intergenic	Exon2	GO:0008150::biological_process	368	13554604	13557915	AT4G27000	RBP45C	-
1	27876909	27877402	27877117;27877127;27877136;27877115	13.3505	13.708	4.46446	12.8992	13.2437	4.8392	0.165946	0.0263105	1	+	+	+	+	AT1G74140	RBL17	UTR5	UTR5	Intron1	GO:0004252::serine-type endopeptidase activity;GO:0006508::proteolysis;GO:0009507::chloroplast;GO:0009536::plastid;GO:0016020::membrane;GO:0016021::integral component of membrane;GO:0031969::chloroplast membrane	250	27876905	27879780	AT1G74140	RBL17	+
2	9079151	9079570	9079367;9079378;9079394;9079385	10.0829	9.84592	4.61164	10.2304	10.1364	5.2863	0.165615	0.0469808	1	+	+	+	+	AT2G21188	-	Intergenic	Exon1	LastExon	.	177	9079042	9079538	AT2G21188	-	-
1	29085788	29086743	29086265;29086293;29086271;29086288	92.5198	94.907	9.37046	82.4659	84.0913	9.3365	0.165071	0.027153	1	+	+	+	+	AT1G77400	-	UTR5	UTR5	UTR3	.	690	29085575	29086925	AT1G77400	-	+
4	9349967	9350447	9350224;9350216;9350229;9350236	15.8712	16.092	4.02292	15.479	15.2796	4.3395	0.164708	0.0077108	1	+	+	+	+	AT4G16600	PGSIP7	UTR5	UTR5	Intron1	GO:0016020::membrane;GO:0016021::integral component of membrane;GO:0016740::transferase activity;GO:0016757::transferase activity, transferring glycosyl groups;GO:0046872::metal ion binding	466	9349741	9352832	AT4G16600	PGSIP7	+
3	22146962	22147710	22147442;22147448;22147405;22147437	30.6454	31.135	5.81361	32.2702	32.5736	6.838	0.164321	0.0174473	1	+	+	+	+	AT3G59950	ATG4B	Intergenic	Intron1	UTR5	GO:0000045::autophagic vacuole assembly;GO:0000422::mitochondrion degradation;GO:0004197::cysteine-type endopeptidase activity;GO:0005737::cytoplasm;GO:0005829::cytosol;GO:0006501::C-terminal protein lipidation;GO:0006508::proteolysis;GO:0006612::protein targeting to membrane;GO:0006810::transport;GO:0006914::autophagy;GO:0008233::peptidase activity;GO:0008234::cysteine-type peptidase activity;GO…	355	22144280	22147691	AT3G59950	ATG4B	-
3	22146962	22147710	22147442;22147448;22147405;22147437	30.6454	31.135	5.81361	32.2702	32.5736	6.838	0.164321	0.0174473	1	+	+	+	+	AT3G09295		LastExon	Intergenic	Intergenic	.	355	22144280	22147691	AT3G59950	ATG4B	-
2	11740513	11741331	11740811;11740810;11740816;11740817	63.2981	61.6264	9.83653	58.5802	60.6898	10.52	0.163739	0.0372656	1	+	+	+	+	AT2G27460	-	UTR5	UTR5	Intron2	GO:0006886::intracellular protein transport;GO:0006888::ER to Golgi vesicle-mediated transport;GO:0008270::zinc ion binding;GO:0030127::COPII vesicle coat	420	11740502	11745011	AT2G27460	-	+
2	2348033	2348705	2348256;2348249;2348285;2348270	19.8157	19.8587	6.42686	21.4838	21.73	7.8374	0.162977	0.024043	1	+	+	+	+	AT2G06025	-	Intergenic	Intron1	Intron1	GO:0004596::peptide alpha-N-acetyltransferase activity;GO:0006474::N-terminal protein amino acid acetylation;GO:0008080::N-acetyltransferase activity;GO:0016740::transferase activity;GO:0016746::transferase activity, transferring acyl groups;GO:0031248::protein acetyltransferase complex	310	2348059	2352174	AT2G06025	-	+
5	14074091	14074870	14074618;14074605;14074605;14074609	34.4498	34.7587	6.57404	36.696	36.5596	7.7848	0.16189	0.0132003	1	+	+	+	+	AT5G35930	-	Intergenic	Intron1	UTR5	GO:0003824::catalytic activity;GO:0008152::metabolic process;GO:0016874::ligase activity	314	14066599	14074795	AT5G35930	-	-
5	4360545	4361282	4360758;4360742;4361075;4360745;4361037;4360755	23.41	23.983	7.87413	24.7086	24.1302	9.0735	0.161185	0.0233367	1	+	+	+	+	AT5G13560	-	UTR3	UTR3	UTR3	GO:0005829::cytosol;GO:0008150::biological_process	-133	4361047	4361171	AT5G13565		+
5	4360545	4361282	4360758;4360742;4361075;4360745;4361037;4360755	23.41	23.983	7.87413	24.7086	24.1302	9.0735	0.161185	0.0233367	1	+	+	+	+	AT5G13565		Intergenic	Intergenic	Intergenic	.	-133	4361047	4361171	AT5G13565		+
2	10767871	10768689	10768351;10768275;10768348;10768319	40.7983	41.3386	8.02131	42.6786	42.3885	9.2839	0.160322	0.0165805	1	+	+	+	+	AT2G25290	Phox1	UTR5	Exon1	Exon1	GO:0008150::biological_process;GO:0016020::membrane;GO:0030659::cytoplasmic vesicle membrane;GO:0031410::cytoplasmic vesicle	454	10765706	10768734	AT2G25290	Phox1	-
5	8610584	8611479	8610942;8610972;8610961;8610966	47.5903	48.4906	9.27234	46.0146	45.453	9.8625	0.160009	0.0202513	1	+	+	+	+	AT5G24990	-	UTR5	UTR5	UTR3	GO:0008150::biological_process;GO:0008289::lipid binding	718	8610313	8611948	AT5G24990	-	+
2	12085349	12086074	12085604;12085561;12085576;12085591	17.0149	17.2602	4.48899	16.7245	16.8868	4.9181	0.159925	0.0125835	1	+	+	+	+	AT2G28310	-	Intergenic	UTR5	Exon4	GO:0005768::endosome;GO:0005794::Golgi apparatus;GO:0005802::trans-Golgi network;GO:0008150::biological_process;GO:0016020::membrane;GO:0016021::integral component of membrane;GO:0016757::transferase activity, transferring glycosyl groups	355	12085356	12088121	AT2G28310	-	+
2	15050837	15051244	15051017;15051007;15051011;15051023	9.00924	9.10688	3.65497	8.1176	8.33627	3.7083	0.159745	0.0390699	1	+	+	+	+	AT2G35820	-	Exon1	Exon1	Intron1	GO:0004848::ureidoglycolate hydrolase activity;GO:0005829::cytosol;GO:0016787::hydrolase activity	542	15050498	15052239	AT2G35820	-	+
2	10847990	10850608	10849458;10850332;10849413;10850339;10849428;10849623;10850339;10849614;10850326	180.908	180.207	25.4376	165.599	166.64	26.1422	0.159655	0.00196908	1	+	+	+	+	AT2G25490	EBF1	UTR5	UTR3	UTR3	GO:0005515::protein binding;GO:0005634::nucleus;GO:0006511::ubiquitin-dependent protein catabolic process;GO:0009723::response to ethylene;GO:0009873::ethylene-activated signaling pathway;GO:0010105::negative regulation of ethylene-activated signaling pathway;GO:0016567::protein ubiquitination	1498	10847375	10850797	AT2G25490	EBF1	-
1	20876551	20877917	20877120;20877139;20877168;20877798;20877159	46.8667	47.0363	14.2274	40.7659	41.017	13.8338	0.158897	0.00216213	1	+	+	+	+	AT1G55850	CSLE1	UTR5	UTR5	Exon3	GO:0000139::Golgi membrane;GO:0005783::endoplasmic reticulum;GO:0005789::endoplasmic reticulum membrane;GO:0005794::Golgi apparatus;GO:0005886::plasma membrane;GO:0009833::primary cell wall biogenesis;GO:0016020::membrane;GO:0016021::integral component of membrane;GO:0016740::transferase activity;GO:0016757::transferase activity, transferring glycosyl groups;GO:0016759::cellulose synthase activit…	794	20876440	20879482	AT1G55850	CSLE1	+
5	19278959	19279788	19279491;19279506;19279512;19279484	24.7404	24.5314	6.74575	27.7333	27.3447	8.416	0.158442	0.00881152	1	+	+	+	+	AT5G47520	RABA5A	Intergenic	Intron1	Intron1	GO:0000166::nucleotide binding;GO:0003924::GTPase activity;GO:0005525::GTP binding;GO:0005774::vacuolar membrane;GO:0005886::plasma membrane;GO:0006810::transport;GO:0015031::protein transport;GO:0016020::membrane	373	19277230	19279747	AT5G47520	RABA5A	-
5	4600964	4602074	4601347;4601358;4601359;4601332	63.0647	64.8925	10.0573	63.8955	65.6615	11.3616	0.157997	0.0329801	1	+	+	+	+	AT5G14260	-	UTR5	Intron1	Intron3	GO:0008168::methyltransferase activity;GO:0009507::chloroplast;GO:0009570::chloroplast stroma;GO:0016279::protein-lysine N-methyltransferase activity;GO:0016740::transferase activity;GO:0018026::peptidyl-lysine monomethylation;GO:0032259::methylation	615	4600904	4604473	AT5G14260	-	+
1	24442501	24443063	24442787;24442770;24442787;24442802	17.4583	17.8085	4.80788	17.5918	17.8726	5.3915	0.157225	0.0183082	1	+	+	+	+	AT1G65730	YSL7	UTR5	UTR5	Intron1	GO:0005886::plasma membrane;GO:0006810::transport;GO:0016020::membrane;GO:0016021::integral component of membrane;GO:0022857::transmembrane transporter activity;GO:0055085::transmembrane transport	394	24442388	24446291	AT1G65730	YSL7	+
3	19033509	19034190	19033782;19033809;19033768;19033794	20.5392	20.6931	4.88147	22.4179	22.823	5.9701	0.156587	0.0225993	1	+	+	+	+	AT3G51270	-	Intergenic	UTR5	Intron3	GO:0004672::protein kinase activity;GO:0004674::protein serine/threonine kinase activity;GO:0005524::ATP binding;GO:0006468::protein phosphorylation;GO:0016301::kinase activity;GO:0016310::phosphorylation	294	19033555	19037012	AT3G51270	-	+
2	14044552	14045561	14045242;14045231;14045224;14045246	47.6136	46.7264	8.07037	44.5022	43.7815	8.416	0.156222	0.0157368	1	+	+	+	+	AT2G33120	SAR1	UTR5	Intron1	Exon2	GO:0000149::SNARE binding;GO:0005484::SNAP receptor activity;GO:0005768::endosome;GO:0005774::vacuolar membrane;GO:0005886::plasma membrane;GO:0006810::transport;GO:0006887::exocytosis;GO:0006906::vesicle fusion;GO:0009504::cell plate;GO:0009506::plasmodesma;GO:0009920::cell plate formation involved in plant-type cell wall biogenesis;GO:0015031::protein transport;GO:0016020::membrane;GO:0016021::…	638	14043400	14045695	AT2G33120	SAR1	-
4	15599452	15601512	15600258;15600254;15599802;15600231;15600296	143.308	143.803	20.6052	139.067	137.323	22.092	0.155419	0.0228815	1	+	+	+	+	AT4G32300	SD25	Intergenic	UTR5	LastExon	GO:0000166::nucleotide binding;GO:0004672::protein kinase activity;GO:0004674::protein serine/threonine kinase activity;GO:0005516::calmodulin binding;GO:0005524::ATP binding;GO:0005886::plasma membrane;GO:0006468::protein phosphorylation;GO:0016020::membrane;GO:0016021::integral component of membrane;GO:0016301::kinase activity;GO:0016310::phosphorylation;GO:0016740::transferase activity;GO:0030…	1007	15599475	15602597	AT4G32300	SD25	+
3	3479895	3480491	3480190;3480202;3480213;3480192	36.7605	36.2845	6.15703	35.7619	36.5167	6.7854	0.155416	0.0173298	1	+	+	+	+	AT3G11110	ATL66	UTR5	UTR5	UTR3	GO:0016020::membrane;GO:0016021::integral component of membrane;GO:0016567::protein ubiquitination;GO:0016740::transferase activity;GO:0043161::proteasome-mediated ubiquitin-dependent protein catabolic process;GO:0046872::metal ion binding;GO:0061630::ubiquitin protein ligase activity	520	3479673	3480629	AT3G11110	ATL66	+
2	16131963	16132941	16132334;16132321;16132323;16132319	60.0071	59.3139	8.53644	55.3109	56.6823	8.9157	0.15415	0.0311682	1	+	+	+	+	AT2G38550	FAX3	UTR5	Intron1	Exon2	GO:0005739::mitochondrion;GO:0008150::biological_process;GO:0009507::chloroplast;GO:0009536::plastid;GO:0009706::chloroplast inner membrane;GO:0009941::chloroplast envelope;GO:0016020::membrane;GO:0016021::integral component of membrane;GO:0031969::chloroplast membrane	722	16131730	16134429	AT2G38550	FAX3	+
5	7039987	7040730	7040422;7040352;7040366;7040383	33.703	33.9243	9.0761	30.7579	30.8806	9.205	0.154119	0.00463543	1	+	+	+	+	AT5G20790	-	UTR5	UTR3	UTR3	GO:0008150::biological_process;GO:0016020::membrane;GO:0016021::integral component of membrane	560	7039674	7040919	AT5G20790	-	-
4	775240	776314	775967;775959;775964;775939	80.2896	82.7963	10.9404	75.6827	77.9409	11.4668	0.15403	0.03955	1	+	+	+	+	AT4G01800	AGY1	UTR5	Exon1	Intron3	GO:0000166::nucleotide binding;GO:0005524::ATP binding;GO:0005622::intracellular;GO:0006605::protein targeting;GO:0006810::transport;GO:0006886::intracellular protein transport;GO:0009507::chloroplast;GO:0009535::chloroplast thylakoid membrane;GO:0009536::plastid;GO:0009570::chloroplast stroma;GO:0009579::thylakoid;GO:0009646::response to absence of light;GO:0009658::chloroplast organization;GO:0…	662	770926	776439	AT4G01800	AGY1	-
2	16663827	16664326	16663957;16664162;16664176;16664182;16664127	6.67524	6.57984	3.99839	6.82768	6.72902	4.5499	0.153955	0.00939073	1	+	+	+	+	AT2G39920	-	UTR5	Exon3	Exon3	GO:0016020::membrane;GO:0016021::integral component of membrane;GO:0046686::response to cadmium ion	462	16663017	16664539	AT2G39920	-	-
1	29000695	29002209	29000978;29001735;29000950;29001899;29001015;29001820;29001867	62.2478	64.0342	14.718	56.9122	59.1039	15.0436	0.153892	0.0473029	1	+	+	+	+	AT1G77190	-	LastExon	Intergenic	Intergenic	.	691	28999608	29002143	AT1G77180	SKIP	-
1	29000695	29002209	29000978;29001735;29000950;29001899;29001015;29001820;29001867	62.2478	64.0342	14.718	56.9122	59.1039	15.0436	0.153892	0.0473029	1	+	+	+	+	AT1G77180	SKIP	Intergenic	LastExon	LastExon	GO:0000350::generation of catalytic spliceosome for second transesterification step;GO:0000398::mRNA splicing, via spliceosome;GO:0003712::transcription cofactor activity;GO:0005515::protein binding;GO:0005634::nucleus;GO:0005681::spliceosomal complex;GO:0005730::nucleolus;GO:0006351::transcription, DNA-templated;GO:0006355::regulation of transcription, DNA-templated;GO:0006357::regulation of tra…	691	28999608	29002143	AT1G77180	SKIP	-
5	17451712	17452722	17451923;17451926;17452469;17451943;17452399;17451928;17452375	23.1066	22.6718	10.5234	21.4171	21.9872	11.0986	0.153606	0.0243976	1	+	+	+	+	AT5G43420	ATL16	UTR5	UTR5	LastExon	GO:0016020::membrane;GO:0016021::integral component of membrane;GO:0016567::protein ubiquitination;GO:0016740::transferase activity;GO:0043161::proteasome-mediated ubiquitin-dependent protein catabolic process;GO:0046872::metal ion binding;GO:0061630::ubiquitin protein ligase activity	729	17451488	17453124	AT5G43420	ATL16	+
1	3340854	3341713	3341411;3341436;3341421;3341411	39.608	38.8115	8.31567	39.6539	39.0669	9.2839	0.153366	0.0214516	1	+	+	+	+	AT1G10180	EXO84C	Intergenic	Intron1	Exon3	GO:0000145::exocyst;GO:0001927::exocyst assembly;GO:0006810::transport;GO:0006887::exocytosis;GO:0051601::exocyst localization;GO:0060321::acceptance of pollen	344	3338185	3341628	AT1G10180	EXO84C	-
4	13163961	13164876	13164307;13164508;13164292;13164298;13164266;13164501	60.824	60.6251	8.5855	61.805	63.0256	9.8099	0.152716	0.0485374	1	+	+	+	+	AT4G25910	NIFU3	UTR5	UTR5	LastIntron	GO:0005198::structural molecule activity;GO:0005506::iron ion binding;GO:0009507::chloroplast;GO:0009536::plastid;GO:0009570::chloroplast stroma;GO:0016226::iron-sulfur cluster assembly;GO:0032947::protein complex scaffold;GO:0048564::photosystem I assembly;GO:0051536::iron-sulfur cluster binding	489	13163929	13165332	AT4G25910	NIFU3	+
1	25749132	25749633	25749402;25749379;25749383;25749382	13.8173	13.5173	6.45139	13.9667	14.1009	7.364	0.152702	0.0424555	1	+	+	+	+	AT1G68570	NPF3.1	Exon5	Exon5	Exon5	GO:0005215::transporter activity;GO:0005886::plasma membrane;GO:0006810::transport;GO:0010336::gibberellic acid homeostasis;GO:0016020::membrane;GO:0016021::integral component of membrane;GO:0042128::nitrate assimilation;GO:0097708::NA	-1728	25746977	25747654	AT1G68568	-	-
2	13004523	13005626	13004918;13005415;13004913;13005409;13004913;13005428;13004906;13005413	47.3102	47.3462	8.02131	48.839	49.2033	9.2313	0.151992	0.0197239	1	+	+	+	+	AT2G30520	RPT2	UTR5	Exon2	LastIntron	GO:0004871::signal transducer activity;GO:0005634::nucleus;GO:0005737::cytoplasm;GO:0007165::signal transduction;GO:0009638::phototropism;GO:0016567::protein ubiquitination	580	13002686	13005655	AT2G30520	RPT2	-
4	11333405	11334099	11333841;11333820;11333852;11333850	17.4817	17.88	6.40233	16.7022	17.294	6.838	0.151792	0.0431292	1	+	+	+	+	AT4G21270	KIN14C	UTR5	Intron1	Exon2	GO:0000166::nucleotide binding;GO:0000775::chromosome, centromeric region;GO:0000776::kinetochore;GO:0000777::condensed chromosome kinetochore;GO:0003774::motor activity;GO:0003777::microtubule motor activity;GO:0005524::ATP binding;GO:0005634::nucleus;GO:0005694::chromosome;GO:0005737::cytoplasm;GO:0005819::spindle;GO:0005856::cytoskeleton;GO:0005872::minus-end kinesin complex;GO:0005874::microt…	416	11329319	11334168	AT4G21270	KIN14C	-
2	15742141	15742894	15742576;15742575;15742565;15742553	27.2611	28.0835	6.05891	28.6229	27.859	6.8643	0.150708	0.0384306	1	+	+	+	+	AT2G37500	-	Intergenic	Exon2	Intron3	GO:0003824::catalytic activity;GO:0004042::acetyl-CoA:L-glutamate N-acetyltransferase activity;GO:0004358::glutamate N-acetyltransferase activity;GO:0006526::arginine biosynthetic process;GO:0006592::ornithine biosynthetic process;GO:0008152::metabolic process;GO:0008652::cellular amino acid biosynthetic process;GO:0009507::chloroplast;GO:0009536::plastid;GO:0009570::chloroplast stroma;GO:0016740…	320	15739783	15742838	AT2G37500	-	-
1	20273495	20274416	20273884;20273896;20273877;20273902	42.7355	43.6987	9.64029	40.8326	41.8099	10.2307	0.150475	0.0235007	1	+	+	+	+	AT1G54310	-	Intergenic	UTR5	Exon4	GO:0003723::RNA binding;GO:0005886::plasma membrane;GO:0008168::methyltransferase activity;GO:0016740::transferase activity;GO:0032259::methylation	358	20273597	20275574	AT1G54310	-	+
3	3870904	3871806	3871392;3871415;3871441;3871383	60.1238	58.9563	9.29687	56.6453	57.561	9.8888	0.14934	0.0190434	1	+	+	+	+	AT3G12140	-	Intergenic	Intron1	Exon2	GO:0005515::protein binding;GO:0005634::nucleus;GO:0006952::defense response;GO:0010228::vegetative to reproductive phase transition of meristem;GO:0016020::membrane;GO:0016021::integral component of membrane;GO:0050832::defense response to fungus	408	3868089	3871763	AT3G12140	-	-
1	26597539	26598476	26597787;26598287;26597783;26598297;26597776;26598299;26597772;26598191	15.9412	15.7106	7.62883	16.124	16.4582	8.7053	0.148636	0.0165718	1	+	+	+	+	AT1G70550	-	Exon1	Intron1	Intron3	.	940	26597067	26600445	AT1G70550	-	+
3	19370135	19372116	19370635;19370837;19371509;19370796;19371515;19370838;19371518;19370814;19371514	91.4461	92.4754	16.4351	94.3198	95.5564	18.8045	0.148329	0.00688766	1	+	+	+	+	AT3G52220	-	Intergenic	Intergenic	Exon3	GO:0008150::biological_process	-9	19371135	19372687	AT3G52230	-	+
3	19370135	19372116	19370635;19370837;19371509;19370796;19371515;19370838;19371518;19370814;19371514	91.4461	92.4754	16.4351	94.3198	95.5564	18.8045	0.148329	0.00688766	1	+	+	+	+	AT3G52230	-	Intergenic	Intergenic	LastIntron	GO:0008150::biological_process;GO:0009507::chloroplast;GO:0009535::chloroplast thylakoid membrane;GO:0009536::plastid;GO:0009707::chloroplast outer membrane;GO:0009941::chloroplast envelope	-9	19371135	19372687	AT3G52230	-	+
4	14538558	14539693	14539328;14539326;14539117;14539262	84.2341	83.3685	13.4424	80.3976	81.1554	14.3598	0.148282	0.00540423	1	+	+	+	+	AT4G29680	-	UTR5	LastExon	LastExon	GO:0003824::catalytic activity;GO:0004551::nucleotide diphosphatase activity;GO:0005773::vacuole;GO:0008152::metabolic process;GO:0016020::membrane;GO:0016021::integral component of membrane;GO:0016787::hydrolase activity;GO:0035529::NADH pyrophosphatase activity	716	14537638	14539842	AT4G29680	-	-
3	691973	692744	692320;692303;692315;692305	42.4555	43.0074	6.77028	42.3894	42.71	7.4692	0.147888	0.0149115	1	+	+	+	+	AT3G03060	-	UTR5	UTR5	Exon2	GO:0005524::ATP binding;GO:0005618::cell wall;GO:0008270::zinc ion binding;GO:0009505::plant-type cell wall;GO:0016787::hydrolase activity	424	691934	695675	AT3G03060	-	+
5	8113761	8115085	8114138;8114136;8114136;8114125	68.783	68.0632	14.1293	65.8971	66.3044	15.1225	0.147823	0.0108748	1	+	+	+	+	AT5G24010	-	UTR5	UTR5	LastExon	GO:0000166::nucleotide binding;GO:0004672::protein kinase activity;GO:0004674::protein serine/threonine kinase activity;GO:0005524::ATP binding;GO:0005886::plasma membrane;GO:0006468::protein phosphorylation;GO:0009506::plasmodesma;GO:0016020::membrane;GO:0016021::integral component of membrane;GO:0016301::kinase activity;GO:0016310::phosphorylation;GO:0016740::transferase activity	669	8113754	8116629	AT5G24010	-	+
1	27864413	27865653	27865276;27865246;27865238;27865281	94.8071	98.0062	13.8349	88.0482	90.9918	14.2283	0.147374	0.049829	1	+	+	+	+	AT1G74100	SOT16	UTR5	UTR3	UTR3	GO:0005737::cytoplasm;GO:0008146::sulfotransferase activity;GO:0016740::transferase activity;GO:0019761::glucosinolate biosynthetic process;GO:0032260::response to jasmonic acid stimulus involved in jasmonic acid and ethylene-dependent systemic resistance;GO:0047364::desulfoglucosinolate sulfotransferase activity	661	27864345	27865694	AT1G74100	SOT16	-
1	873679	875960	874073;874661;875672;874123;874681;875347;875641;873858;874190;873899;874167;874683;875334;875668;874669;874764;875328;875659	53.8454	54.4506	19.6731	50.0845	51.1106	20.3562	0.147084	0.0211011	1	+	+	+	+	AT1G03502	-	Intergenic	Intergenic	Intergenic	.	369	875056	875189	AT1G04187		-
1	873679	875960	874073;874661;875672;874123;874681;875347;875641;873858;874190;873899;874167;874683;875334;875668;874669;874764;875328;875659	53.8454	54.4506	19.6731	50.0845	51.1106	20.3562	0.147084	0.0211011	1	+	+	+	+	AT1G04187		Intergenic	Intergenic	Intergenic	.	369	875056	875189	AT1G04187		-
1	873679	875960	874073;874661;875672;874123;874681;875347;875641;873858;874190;873899;874167;874683;875334;875668;874669;874764;875328;875659	53.8454	54.4506	19.6731	50.0845	51.1106	20.3562	0.147084	0.0211011	1	+	+	+	+	AT1G03506	-	Intergenic	Intergenic	Intergenic	.	369	875056	875189	AT1G04187		-
1	873679	875960	874073;874661;875672;874123;874681;875347;875641;873858;874190;873899;874167;874683;875334;875668;874669;874764;875328;875659	53.8454	54.4506	19.6731	50.0845	51.1106	20.3562	0.147084	0.0211011	1	+	+	+	+	AT1G03495	-	LastExon	Intergenic	Intergenic	.	369	875056	875189	AT1G04187		-
1	873679	875960	874073;874661;875672;874123;874681;875347;875641;873858;874190;873899;874167;874683;875334;875668;874669;874764;875328;875659	53.8454	54.4506	19.6731	50.0845	51.1106	20.3562	0.147084	0.0211011	1	+	+	+	+	AT1G04193		Intergenic	Intergenic	Intergenic	.	369	875056	875189	AT1G04187		-
1	873679	875960	874073;874661;875672;874123;874681;875347;875641;873858;874190;873899;874167;874683;875334;875668;874669;874764;875328;875659	53.8454	54.4506	19.6731	50.0845	51.1106	20.3562	0.147084	0.0211011	1	+	+	+	+	AT1G04197		Intergenic	Intergenic	Intergenic	.	369	875056	875189	AT1G04187		-
3	20262373	20263425	20262894;20262878;20262870;20262871	28.4281	28.8464	8.78174	30.0462	29.5948	10.1255	0.147003	0.0106452	1	+	+	+	+	AT3G54740	-	UTR5	UTR5	Exon2	.	724	20262175	20264686	AT3G54740	-	+
5	21245473	21246618	21246113;21246414;21246168;21246073;21246388;21245999;21246399	20.3992	19.9302	11.3819	18.3035	18.7298	11.572	0.146906	0.0257506	1	+	+	+	+	AT5G52320	CYP96A4	LastExon	LastExon	LastExon	GO:0004497::monooxygenase activity;GO:0005506::iron ion binding;GO:0016020::membrane;GO:0016021::integral component of membrane;GO:0016491::oxidoreductase activity;GO:0016705::oxidoreductase activity, acting on paired donors, with incorporation or reduction of molecular oxygen;GO:0020037::heme binding;GO:0046872::metal ion binding;GO:0055114::oxidation-reduction process	728	21244976	21246774	AT5G52320	CYP96A4	-
2	7571108	7572049	7571630;7571631;7571625;7571636	46.5866	47.1794	7.43259	43.2568	44.553	7.7059	0.146781	0.0489901	1	+	+	+	+	AT2G17440	PIRL5	UTR5	UTR5	Intron1	GO:0005886::plasma membrane;GO:0007165::signal transduction	589	7570989	7573878	AT2G17440	PIRL5	+
4	1563316	1564163	1563859;1563853;1563844;1563842	45.3263	46.2258	7.06464	48.1941	47.8746	8.2056	0.146519	0.0465911	1	+	+	+	+	AT4G03520	ATHM2	UTR5	LastIntron	LastIntron	GO:0004791::thioredoxin-disulfide reductase activity;GO:0005515::protein binding;GO:0005623::cell;GO:0005829::cytosol;GO:0006662::glycerol ether metabolic process;GO:0008047::enzyme activator activity;GO:0009507::chloroplast;GO:0009535::chloroplast thylakoid membrane;GO:0009536::plastid;GO:0009570::chloroplast stroma;GO:0009579::thylakoid;GO:0015035::protein disulfide oxidoreductase activity;GO:0…	464	1562203	1564204	AT4G03520	ATHM2	-
3	2323501	2324530	2324191;2324153;2324186;2324140	47.1935	46.2258	10.1309	43.7461	42.8171	10.3885	0.146192	0.0212375	1	+	+	+	+	AT3G07290	-	UTR5	LastExon	LastExon	GO:0003674::molecular_function;GO:0003723::RNA binding;GO:0004519::endonuclease activity;GO:0005739::mitochondrion;GO:0009451::RNA modification;GO:0043231::intracellular membrane-bounded organelle;GO:0090305::nucleic acid phosphodiester bond hydrolysis	552	2321546	2324568	AT3G07290	-	-
1	1911038	1912272	1911459;1911457;1911423;1911436	73.1476	73.2603	12.2159	74.0814	73.2263	13.5971	0.145699	0.0312732	1	+	+	+	+	AT1G06240	-	Intergenic	UTR5	Exon4	.	560	1911095	1913295	AT1G06240	-	+
1	1911038	1912272	1911459;1911457;1911423;1911436	73.1476	73.2603	12.2159	74.0814	73.2263	13.5971	0.145699	0.0312732	1	+	+	+	+	AT1G06230	GTE4	UTR3	Intergenic	Intergenic	GO:0005634::nucleus;GO:0006351::transcription, DNA-templated;GO:0006355::regulation of transcription, DNA-templated;GO:0009294::DNA mediated transformation;GO:0045931::positive regulation of mitotic cell cycle;GO:0048364::root development	560	1911095	1913295	AT1G06240	-	+
4	13138948	13139742	13139192;13139189;13139553;13139181;13139516;13139186	38.1376	38.3109	7.01558	37.4299	36.6667	7.5218	0.145596	0.0495439	1	+	+	+	+	AT4G25840	GPP1	Intergenic	Intron1	Exon2	GO:0000121::glycerol-1-phosphatase activity;GO:0005739::mitochondrion;GO:0006114::glycerol biosynthetic process;GO:0008152::metabolic process;GO:0009231::riboflavin biosynthetic process;GO:0016311::dephosphorylation;GO:0016787::hydrolase activity;GO:0043136::glycerol-3-phosphatase activity;GO:0046872::metal ion binding	388	13138957	13141097	AT4G25840	GPP1	+
1	4662840	4663118	4662985;4662988;4662990	4.52796	4.45808	2.453	5.07072	5.03605	3.0508	0.145076	0.0284765	1	+	-	+	+	AT1G13609	-	Exon1	LastExon	LastExon	GO:0005576::extracellular region;GO:0006952::defense response;GO:0031640::killing of cells of other organism;GO:0050832::defense response to fungus	281	4662698	4663253	AT1G13609	-	+
1	21891094	21892076	21891726;21891724;21891761;21891705	65.422	66.8474	9.64029	69.4333	68.6617	11.1249	0.144462	0.0375456	1	+	+	+	+	AT1G59600	ZCW7	Intergenic	Exon1	Intron2	GO:0008150::biological_process	471	21889639	21892056	AT1G59600	ZCW7	-
2	17977139	17977876	17977455;17977426;17977420;17977450	36.2937	36.7613	6.79481	33.9605	34.888	7.0747	0.143794	0.0402872	1	+	+	+	+	AT2G43250	-	Intergenic	UTR5	LastExon	GO:0016021::integral component of membrane	279	17977228	17979736	AT2G43250	-	+
5	23722034	23723238	23722691;23722689;23722690;23722694	94.9471	95.8845	12.5839	91.7622	91.3775	13.3341	0.142897	0.0165482	1	+	+	+	+	AT5G58720	PIPC	Intergenic	Exon1	Intron2	.	501	23719702	23723137	AT5G58720	PIPC	-
3	1389372	1390281	1389674;1389682;1389675;1389693	64.0683	63.7243	7.75148	64.6072	64.2686	8.6264	0.14211	0.00158147	1	+	+	+	+	AT3G05010	-	UTR5	UTR5	Exon2	GO:0002237::response to molecule of bacterial origin;GO:0003674::molecular_function;GO:0010015::root morphogenesis;GO:0016020::membrane;GO:0016021::integral component of membrane	38	1389431	1389865	AT3G01545		-
3	1389372	1390281	1389674;1389682;1389675;1389693	64.0683	63.7243	7.75148	64.6072	64.2686	8.6264	0.14211	0.00158147	1	+	+	+	+	AT3G01545		Intergenic	LastExon	Intergenic	.	38	1389431	1389865	AT3G01545		-
1	25918250	25918992	25918584;25918598;25918628;25918593	22.7332	22.6242	7.6043	23.3075	23.1873	8.6001	0.141807	0.00128736	1	+	+	+	+	AT1G68930	PCMP-H22	UTR5	UTR5	Exon1	GO:0003723::RNA binding;GO:0004519::endonuclease activity;GO:0008150::biological_process;GO:0008270::zinc ion binding;GO:0009451::RNA modification;GO:0043231::intracellular membrane-bounded organelle;GO:0090305::nucleic acid phosphodiester bond hydrolysis	454	25918167	25921034	AT1G68930	PCMP-H22	+
2	10288343	10289622	10289115;10289115;10289133;10289103	65.5387	64.8448	13.6142	67.2315	66.3901	15.3855	0.141067	0.00707569	1	+	+	+	+	AT2G24200	LAP1	UTR5	Exon2	Exon4	GO:0004177::aminopeptidase activity;GO:0005622::intracellular;GO:0005737::cytoplasm;GO:0005773::vacuole;GO:0005829::cytosol;GO:0006508::proteolysis;GO:0008233::peptidase activity;GO:0008235::metalloexopeptidase activity;GO:0009570::chloroplast stroma;GO:0016787::hydrolase activity;GO:0016805::dipeptidase activity;GO:0019538::protein metabolic process;GO:0030145::manganese ion binding;GO:0046686::…	702	10286806	10289685	AT2G24200	LAP1	-
3	7366145	7366850	7366424;7366440;7366426;7366430	25.2305	25.175	7.57977	21.128	21.3871	7.0484	0.140748	0.0314131	1	+	+	+	+	.	.	.	.	.	.	-981	7365299	7365516	AT3G04045		-
3	2517823	2518986	2518598;2518590;2518571;2518610	84.7475	87.0875	11.6027	80.9536	82.3126	12.1506	0.140365	0.0467319	1	+	+	+	+	AT3G07890	-	UTR5	Exon1	Intron1	GO:0005096::GTPase activator activity;GO:0005622::intracellular;GO:0006886::intracellular protein transport;GO:0012505::endomembrane system;GO:0017137::Rab GTPase binding;GO:0031338::regulation of vesicle fusion;GO:0090630::NA	1054	2516271	2519459	AT3G07890	-	-
3	18501040	18502006	18501226;18501703;18501199;18501687;18501243;18501697;18501242;18501685	33.6329	34.0674	8.85533	32.6038	32.4236	9.3628	0.138508	0.0239316	1	+	+	+	+	AT3G49900	-	Exon3	Exon3	LastExon	GO:0016567::protein ubiquitination	-999	18502522	18502710	AT3G08085		+
1	22915679	22916665	22916015;22916045;22916005;22916014	47.2868	48.729	8.31567	46.9931	45.9888	8.8631	0.138301	0.0491424	1	+	+	+	+	AT1G62010	-	Intergenic	UTR5	LastExon	GO:0003690::double-stranded DNA binding;GO:0003727::single-stranded RNA binding;GO:0006355::regulation of transcription, DNA-templated;GO:0008380::RNA splicing;GO:0009507::chloroplast;GO:0009658::chloroplast organization;GO:0019843::rRNA binding;GO:0032502::developmental process;GO:0042255::ribosome assembly	473	22915699	22917363	AT1G62010	-	+
2	19129745	19130663	19130369;19130380;19130344;19130367	42.4555	41.7438	7.87413	44.0797	43.5672	9.0209	0.138256	0.0196576	1	+	+	+	+	AT2G46580	PPOX2	UTR5	Exon3	Exon6	GO:0004733::pyridoxamine-phosphate oxidase activity;GO:0008615::pyridoxine biosynthetic process;GO:0009443::pyridoxal 5'-phosphate salvage;GO:0010181::FMN binding;GO:0016491::oxidoreductase activity;GO:0048037::cofactor binding;GO:0055114::oxidation-reduction process	508	19129230	19130712	AT2G46580	PPOX2	-
4	1773873	1774467	1774193;1774193;1774200;1774195	40.8917	40.3611	5.37207	40.0765	40.5241	5.8649	0.138255	0.0099745	1	+	+	+	+	AT4G03820	-	Exon1	Exon1	Intron1	GO:0003674::molecular_function;GO:0008150::biological_process;GO:0016020::membrane;GO:0016021::integral component of membrane	362	1771844	1774532	AT4G03820	-	-
4	16560303	16563051	16561152;16561729;16562227;16560776;16561719;16562259;16560781;16561704;16562240;16560746;16560870;16561122;16561674;16562295;16562715	251.932	250.296	26.3943	234.543	231.723	26.9575	0.13765	0.0106551	1	+	+	+	+	AT4G34710	SPE2	Intergenic	UTR3	UTR3	GO:0003824::catalytic activity;GO:0006527::arginine catabolic process;GO:0006596::polyamine biosynthetic process;GO:0006970::response to osmotic stress;GO:0006979::response to oxidative stress;GO:0008295::spermidine biosynthetic process;GO:0008792::arginine decarboxylase activity;GO:0009409::response to cold;GO:0009446::putrescine biosynthetic process;GO:0009611::response to wounding;GO:0009651::…	1367	16560030	16563044	AT4G34710	SPE2	-
5	3807434	3808316	3807966;3807973;3807977;3807994	57.0196	57.5736	9.10063	55.7334	55.4608	9.7047	0.136157	0.0134869	1	+	+	+	+	AT5G11800	KEA6	Intergenic	Exon1	Intron2	GO:0006810::transport;GO:0006811::ion transport;GO:0006812::cation transport;GO:0006813::potassium ion transport;GO:0015297::antiporter activity;GO:0015299::solute:proton antiporter activity;GO:0016020::membrane;GO:0016021::integral component of membrane;GO:0022890::inorganic cation transmembrane transporter activity;GO:0055085::transmembrane transport;GO:0098655::cation transmembrane transport;G…	398	3803315	3808273	AT5G11800	KEA6	-
5	22652825	22653637	22653350;22653342;22653318;22653344	25.2539	25.0797	7.50618	26.1765	26.316	8.6001	0.135685	0.00369414	1	+	+	+	+	AT5G55930	OPT1	UTR5	UTR5	Exon2	GO:0005887::integral component of plasma membrane;GO:0006810::transport;GO:0015031::protein transport;GO:0015833::peptide transport;GO:0016020::membrane;GO:0016021::integral component of membrane;GO:0035672::oligopeptide transmembrane transport;GO:0035673::oligopeptide transmembrane transporter activity;GO:0055085::transmembrane transport	516	22652715	22656106	AT5G55930	OPT1	+
1	775479	776399	776001;775973;775976;776018	49.9943	49.2773	7.77601	50.9074	51.4963	8.8105	0.135379	0.0131877	1	+	+	+	+	AT1G03190	XPD	Intergenic	UTR5	Intron1	GO:0000166::nucleotide binding;GO:0003676::nucleic acid binding;GO:0003677::DNA binding;GO:0004003::ATP-dependent DNA helicase activity;GO:0004386::helicase activity;GO:0005515::protein binding;GO:0005524::ATP binding;GO:0005634::nucleus;GO:0006139::nucleobase-containing compound metabolic process;GO:0006281::DNA repair;GO:0006289::nucleotide-excision repair;GO:0006351::transcription, DNA-templat…	317	775622	780062	AT1G03190	XPD	+
3	23054086	23055125	23054498;23054483;23054477;23054468	53.0752	54.1645	11.3083	50.129	50.9391	11.7035	0.135069	0.0245226	1	+	+	+	+	AT3G62300	DUF7	UTR5	UTR5	Exon2	GO:0005515::protein binding;GO:0005634::nucleus;GO:0006810::transport;GO:0009908::flower development;GO:0040008::regulation of growth;GO:0042803::protein homodimerization activity	601	23054004	23057258	AT3G62300	DUF7	+
1	27547450	27548034	27547742;27547710;27547723;27547783	16.0346	15.8536	7.23635	14.1669	14.1224	7.0484	0.1348	0.0304051	1	+	+	+	+	AT1G73260	KTI1	LastExon	LastExon	LastExon	GO:0002237::response to molecule of bacterial origin;GO:0002238::response to molecule of fungal origin;GO:0004866::endopeptidase inhibitor activity;GO:0005739::mitochondrion;GO:0006952::defense response;GO:0009611::response to wounding;GO:0009624::response to nematode;GO:0009625::response to insect;GO:0009651::response to salt stress;GO:0009751::response to salicylic acid;GO:0010466::negative reg…	540	27547098	27548282	AT1G73260	KTI1	-
5	21848088	21848994	21848394;21848407;21848381;21848389	49.4575	50.517	8.36473	53.1981	52.7392	9.731	0.134691	0.0492317	1	+	+	+	+	AT5G53800	-	UTR5	UTR5	Intron2	GO:0008150::biological_process	506	21848035	21850111	AT5G53800	-	+
1	21707378	21707942	21707633;21707664;21707640;21707663	22.7798	22.4096	6.18156	22.5736	23.1444	6.8643	0.134364	0.0301632	1	+	+	+	+	AT1G58420	-	UTR5	UTR5	LastExon	GO:0008150::biological_process	485	21707175	21708125	AT1G58420	-	+
1	10485847	10486873	10486627;10486598;10486616;10486614	37.9042	38.2394	8.56097	40.8104	39.967	9.9677	0.134257	0.0352709	1	+	+	+	+	AT1G29940	NRPA2	Intergenic	Exon2	Exon4	GO:0001054::RNA polymerase I activity;GO:0003677::DNA binding;GO:0003899::DNA-directed RNA polymerase activity;GO:0005634::nucleus;GO:0005736::DNA-directed RNA polymerase I complex;GO:0005829::cytosol;GO:0006351::transcription, DNA-templated;GO:0006360::transcription from RNA polymerase I promoter;GO:0009561::megagametogenesis;GO:0016740::transferase activity;GO:0016779::nucleotidyltransferase ac…	464	10479007	10486824	AT1G29940	NRPA2	-
3	1106612	1108007	1106946;1107649;1106811;1106795;1106983;1106757;1106986;1107652;1107630;1107642	35.2434	35.1878	13.0009	35.028	35.2309	14.2283	0.133685	0.0111199	1	+	+	+	+	AT3G04210	-	UTR5	LastIntron	LastExon	GO:0007165::signal transduction;GO:0016020::membrane;GO:0016021::integral component of membrane;GO:0043531::ADP binding	942	1105842	1108252	AT3G04210	-	-
5	7880540	7881788	7880922;7880877;7880935;7880877	46.7734	46.4403	12.7065	44.7914	44.7458	13.3867	0.133288	0.0234827	1	+	+	+	+	AT5G23400	-	UTR5	UTR5	LastExon	GO:0005618::cell wall;GO:0009506::plasmodesma	892	7880272	7882634	AT5G23400	-	+
5	7280573	7280878	7280693;7280723;7280759	5.43822	5.31632	3.72856	4.53696	4.39315	3.3927	0.132011	0.0475602	1	+	+	-	+	AT5G22010	RFC1	UTR3	UTR3	UTR3	GO:0000003::reproduction;GO:0000166::nucleotide binding;GO:0000712::resolution of meiotic recombination intermediates;GO:0003677::DNA binding;GO:0003689::DNA clamp loader activity;GO:0005524::ATP binding;GO:0005634::nucleus;GO:0005663::DNA replication factor C complex;GO:0006260::DNA replication;GO:0006281::DNA repair;GO:0006310::DNA recombination;GO:0006974::cellular response to DNA damage stimu…	3543	7277182	7280344	AT5G22000	RHF2A	+
4	12228991	12229920	12229228;12229225;12229254;12229236	15.9179	16.3304	7.53071	15.9238	16.4582	8.2845	0.13166	0.0499852	1	+	+	+	+	AT4G23430	TIC32	UTR5	Intron1	Intron1	GO:0005886::plasma membrane;GO:0006810::transport;GO:0009507::chloroplast;GO:0009528::plastid inner membrane;GO:0009536::plastid;GO:0009706::chloroplast inner membrane;GO:0009941::chloroplast envelope;GO:0015031::protein transport;GO:0016020::membrane;GO:0016491::oxidoreductase activity;GO:0055114::oxidation-reduction process	552	12228903	12231718	AT4G23430	TIC32	+
1	7911896	7913727	7912358;7912373;7913642;7912366;7912366	117.073	119.51	18.0296	111	113.343	18.7256	0.131285	0.0254287	1	+	+	+	+	AT1G22410	-	UTR5	UTR5	Exon3	GO:0003824::catalytic activity;GO:0003849::3-deoxy-7-phosphoheptulonate synthase activity;GO:0008652::cellular amino acid biosynthetic process;GO:0009073::aromatic amino acid family biosynthetic process;GO:0009507::chloroplast;GO:0009536::plastid;GO:0016020::membrane;GO:0016740::transferase activity	968	7911843	7915004	AT1G22410	-	+
4	9354452	9355310	9354970;9354956;9354913;9354844	35.2201	35.9746	7.26088	37.5856	38.4669	8.4949	0.131227	0.028408	1	+	+	+	+	AT4G16610	-	UTR5	UTR3	UTR3	GO:0003676::nucleic acid binding;GO:0003700::sequence-specific DNA binding transcription factor activity;GO:0006355::regulation of transcription, DNA-templated	445	9354241	9355326	AT4G16610	-	-
2	917251	918615	917492;918110;917501;918152;917476;918121;917487;918120	61.7343	63.4382	11.9461	58.2688	60.0469	12.361	0.130532	0.0464981	1	+	+	+	+	AT2G03090	EXPA15	UTR5	UTR3	UTR3	GO:0005576::extracellular region;GO:0005618::cell wall;GO:0006949::syncytium formation;GO:0009664::plant-type cell wall organization;GO:0016020::membrane;GO:0071555::cell wall organization	738	916806	918671	AT2G03090	EXPA15	-
2	7703861	7705095	7704224;7704199;7704484;7704189;7704258	47.5903	46.8933	10.6706	47.1266	47.3603	11.6772	0.130003	0.0379817	1	+	+	+	+	AT2G17730	NIP2	UTR5	Intron1	Exon4	GO:0009416::response to light stimulus;GO:0009507::chloroplast;GO:0009535::chloroplast thylakoid membrane;GO:0009536::plastid;GO:0009579::thylakoid;GO:0016020::membrane;GO:0016021::integral component of membrane;GO:0016567::protein ubiquitination;GO:0031351::integral component of plastid membrane;GO:0043161::proteasome-mediated ubiquitin-dependent protein catabolic process;GO:0046872::metal ion b…	673	7703805	7705831	AT2G17730	NIP2	+
1	27628942	27630146	27629641;27629650;27629677;27629656	93.9902	92.7853	11.6517	89.8274	89.1702	12.2032	0.128084	0.0185857	1	+	+	+	+	AT1G73480	-	UTR5	UTR5	Intron1	GO:0006629::lipid metabolic process;GO:0009507::chloroplast;GO:0016020::membrane;GO:0016021::integral component of membrane;GO:0016787::hydrolase activity;GO:0047372::acylglycerol lipase activity	866	27628678	27632840	AT1G73480	-	+
3	17472589	17475218	17472934;17473597;17473950;17472947;17473940;17474928;17472813;17473891;17472873;17473914;17474898;17474940;17474936	81.2932	79.9594	20.7033	79.419	80.6625	22.4602	0.128026	0.0171508	1	+	+	+	+	AT3G47420	ATPS3	UTR5	Exon2	LastExon	GO:0005215::transporter activity;GO:0006810::transport;GO:0008643::carbohydrate transport;GO:0016020::membrane;GO:0016021::integral component of membrane;GO:0055062::phosphate ion homeostasis;GO:0055085::transmembrane transport	1370	17472297	17475274	AT3G47420	ATPS3	-
3	15202017	15203119	15202670;15202673;15202661;15202721	48.2438	48.872	8.80627	49.017	48.1318	9.6258	0.127885	0.0179604	1	+	+	+	+	AT3G43220	SAC3	UTR5	Intron1	Exon3	GO:0005773::vacuole;GO:0005774::vacuolar membrane;GO:0007033::vacuole organization;GO:0016020::membrane;GO:0016021::integral component of membrane;GO:0016787::hydrolase activity;GO:0036092::phosphatidylinositol-3-phosphate biosynthetic process;GO:0042578::phosphoric ester hydrolase activity	571	15196812	15203139	AT3G43220	SAC3	-
4	7600516	7601310	7600778;7600769;7600764;7600777	29.4317	29.8	6.3778	29.3346	29.4663	6.9169	0.127598	0.0299585	1	+	+	+	+	AT4G13010	CEQORH	UTR5	Intron1	Intron1	GO:0005773::vacuole;GO:0005886::plasma membrane;GO:0009507::chloroplast;GO:0009528::plastid inner membrane;GO:0009535::chloroplast thylakoid membrane;GO:0009536::plastid;GO:0009706::chloroplast inner membrane;GO:0009941::chloroplast envelope;GO:0016020::membrane;GO:0016491::oxidoreductase activity;GO:0055114::oxidation-reduction process	403	7600510	7602754	AT4G13010	CEQORH	+
1	4951672	4952949	4952550;4952556;4952546;4952572	70.1134	69.6366	11.3819	69.1886	70.6761	12.4399	0.12705	0.0496505	1	+	+	+	+	AT1G14460	-	UTR5	Exon1	Exon1	GO:0000166::nucleotide binding;GO:0003677::DNA binding;GO:0003689::DNA clamp loader activity;GO:0003887::DNA-directed DNA polymerase activity;GO:0005524::ATP binding;GO:0005634::nucleus;GO:0005663::DNA replication factor C complex;GO:0005886::plasma membrane;GO:0006260::DNA replication;GO:0006261::DNA-dependent DNA replication;GO:0006281::DNA repair;GO:0009360::DNA polymerase III complex;GO:00718…	-706	4953017	4953522	AT1G05093		+
3	3467660	3468794	3468001;3468046;3468052;3468035	95.8574	97.6963	11.8235	89.6939	92.449	12.1506	0.127034	0.0477731	1	+	+	+	+	AT3G11070	-	Intergenic	UTR5	Exon2	GO:0005739::mitochondrion;GO:0019867::outer membrane;GO:0031307::integral component of mitochondrial outer membrane	523	3467704	3470233	AT3G11070	-	+
5	3536196	3538182	3536524;3537727;3536528;3537419;3537739;3537996;3536519;3537680;3538000;3536510;3537555;3538030	90.9093	90.9019	22.1506	87.0251	85.9772	23.0125	0.126722	0.0419298	1	+	+	+	+	AT5G11110	SPS2	UTR5	Intron3	Intron5	GO:0005886::plasma membrane;GO:0005985::sucrose metabolic process;GO:0005986::sucrose biosynthetic process;GO:0010208::pollen wall assembly;GO:0016157::sucrose synthase activity;GO:0016740::transferase activity;GO:0016757::transferase activity, transferring glycosyl groups;GO:0046524::sucrose-phosphate synthase activity;GO:0071836::nectar secretion	1000	3536189	3541149	AT5G11110	SPS2	+
4	11133246	11134035	11133654;11133666;11133671;11133666	45.3963	46.1066	7.13823	43.9018	45.0459	7.5744	0.126425	0.0376671	1	+	+	+	+	AT4G20780	CML42	UTR5	UTR3	UTR3	GO:0005509::calcium ion binding;GO:0005515::protein binding;GO:0010091::trichome branching;GO:0046872::metal ion binding	434	11133095	11134075	AT4G20780	CML42	-
1	8665771	8666952	8666131;8666705;8666129;8666617;8666126;8666659;8666159	55.6426	54.7128	11.2347	54.6214	55.4608	12.2295	0.12598	0.0183504	1	+	+	+	+	AT1G24460	-	Intergenic	UTR5	Exon3	GO:0003674::molecular_function;GO:0007034::vacuolar transport;GO:0009651::response to salt stress;GO:0032588::trans-Golgi network membrane	289	8666072	8672651	AT1G24460	-	+
4	17257755	17258638	17258082;17258081;17258081;17258131	40.8917	40.4088	7.97225	39.7429	39.1955	8.4423	0.125186	0.0109444	1	+	+	+	+	AT4G36580	-	Intergenic	UTR5	Exon3	GO:0000166::nucleotide binding;GO:0005524::ATP binding;GO:0008270::zinc ion binding	436	17257760	17260855	AT4G36580	-	+
4	1405801	1407273	1406879;1405972;1406880;1406333;1406868;1406370;1406881	53.0752	54.0453	15.9445	52.1306	52.6964	16.9898	0.122834	0.030916	1	+	+	+	+	AT4G03190	GRH1	UTR5	Intron1	LastExon	GO:0000822::inositol hexakisphosphate binding;GO:0004842::ubiquitin-protein transferase activity;GO:0005515::protein binding;GO:0005634::nucleus;GO:0006952::defense response;GO:0007275::multicellular organismal development;GO:0009733::response to auxin;GO:0009734::auxin-activated signaling pathway;GO:0010011::auxin binding;GO:0010152::pollen maturation;GO:0016567::protein ubiquitination;GO:001900…	865	1404887	1407402	AT4G03190	GRH1	-
2	285532	286544	286153;286140;286149;286157	68.1061	68.993	10.2535	68.2101	69.7332	11.2301	0.122398	0.0317592	1	+	+	+	+	AT2G01650	PUX2	Intergenic	Exon1	Exon1	GO:0009620::response to fungus;GO:0016020::membrane;GO:0046872::metal ion binding;GO:0050832::defense response to fungus	477	284646	286515	AT2G01650	PUX2	-
3	2294236	2295487	2294454;2294997;2295011;2295011;2294978	87.0115	84.9896	11.9952	82.9107	80.6197	12.4136	0.122323	0.0437054	1	+	+	+	+	AT3G07210	-	UTR5	Exon1	LastExon	GO:0008150::biological_process	818	2292753	2295680	AT3G07210	-	-
2	8113668	8114504	8114091;8114108;8114118;8114113	36.1537	36.6898	6.74575	37.6301	37.8025	7.6007	0.121766	0.0425854	1	+	+	+	+	AT2G18710	SCY1	Intergenic	Intron1	Exon3	GO:0005515::protein binding;GO:0006810::transport;GO:0009507::chloroplast;GO:0009535::chloroplast thylakoid membrane;GO:0009536::plastid;GO:0009579::thylakoid;GO:0010027::thylakoid membrane organization;GO:0015031::protein transport;GO:0016020::membrane;GO:0016021::integral component of membrane	399	8112084	8114485	AT2G18710	SCY1	-
5	558619	559988	558794;559094;559062;559624;558803;559101;559074;559639;559626;559637	27.5412	27.7259	10.4743	27.9557	27.9447	11.5194	0.120774	0.0260565	1	+	+	+	+	AT5G02502	OST4B	Intergenic	Intergenic	LastExon	GO:0005783::endoplasmic reticulum;GO:0005789::endoplasmic reticulum membrane;GO:0008150::biological_process;GO:0016020::membrane;GO:0016021::integral component of membrane	-68	558285	559235	AT5G02502	OST4B	-
5	558619	559988	558794;559094;559062;559624;558803;559101;559074;559639;559626;559637	27.5412	27.7259	10.4743	27.9557	27.9447	11.5194	0.120774	0.0260565	1	+	+	+	+	AT5G02510	-	Intergenic	Intergenic	Intron1	GO:0008150::biological_process	-68	558285	559235	AT5G02502	OST4B	-
5	558619	559988	558794;559094;559062;559624;558803;559101;559074;559639;559626;559637	27.5412	27.7259	10.4743	27.9557	27.9447	11.5194	0.120774	0.0260565	1	+	+	+	+	AT5G02505	-	Intergenic	Intergenic	Intergenic	.	-68	558285	559235	AT5G02502	OST4B	-
2	18597830	18598538	18598129;18598179;18598206;18598216	23.4334	23.9354	6.8684	23.5522	22.9944	7.3377	0.120615	0.0345904	1	+	+	+	+	AT2G45100	-	Intergenic	Exon1	Intron2	GO:0000126::transcription factor TFIIIB complex;GO:0001026::TFIIIB-type transcription factor activity;GO:0006355::regulation of transcription, DNA-templated;GO:0006359::regulation of transcription from RNA polymerase III promoter;GO:0006383::transcription from RNA polymerase III promoter;GO:0017025::TBP-class protein binding;GO:0070897::DNA-templated transcriptional preinitiation complex assembly	297	18595178	18598481	AT2G45100	-	-
3	23226847	23228419	23227344;23227907;23227339;23227918;23227338;23227925;23227339;23227911	77.162	78.0998	14.4972	73.3475	73.0549	14.8595	0.120375	0.0328787	1	+	+	+	+	AT3G62800	DBR4	Intergenic	Intergenic	Intron2	GO:0003723::RNA binding;GO:0003725::double-stranded RNA binding;GO:0005515::protein binding;GO:0005634::nucleus;GO:0006952::defense response;GO:0010267::production of ta-siRNAs involved in RNA interference;GO:0016032::viral process;GO:0031047::gene silencing by RNA;GO:0035196::production of miRNAs involved in gene silencing by miRNA;GO:0051607::defense response to virus;GO:0060145::viral gene sil…	11	23227622	23228531	AT3G62810	-	+
3	23226847	23228419	23227344;23227907;23227339;23227918;23227338;23227925;23227339;23227911	77.162	78.0998	14.4972	73.3475	73.0549	14.8595	0.120375	0.0328787	1	+	+	+	+	AT3G62810	-	Intergenic	UTR5	UTR3	.	11	23227622	23228531	AT3G62810	-	+
1	4912252	4913239	4912948;4912946;4912913;4912933	44.9528	44.557	9.22328	44.6134	44.1887	9.9414	0.119621	0.00609305	1	+	+	+	+	AT1G14360	UTR3	Intergenic	Intron1	Intron4	GO:0000139::Golgi membrane;GO:0005459::UDP-galactose transmembrane transporter activity;GO:0005460::UDP-glucose transmembrane transporter activity;GO:0005783::endoplasmic reticulum;GO:0005789::endoplasmic reticulum membrane;GO:0005794::Golgi apparatus;GO:0006810::transport;GO:0008643::carbohydrate transport;GO:0009553::embryo sac development;GO:0009555::pollen development;GO:0015297::antiporter a…	421	4911093	4913167	AT1G14360	UTR3	-
5	16636077	16637167	16636580;16636604;16636586;16636575	61.5009	62.127	10.4988	62.3165	61.997	11.4668	0.11926	0.0168885	1	+	+	+	+	AT5G41600	RTNLB4	UTR5	Intron1	Exon4	GO:0005783::endoplasmic reticulum;GO:0005789::endoplasmic reticulum membrane;GO:0005886::plasma membrane;GO:0009506::plasmodesma;GO:0016020::membrane;GO:0016021::integral component of membrane;GO:0071458::integral component of cytoplasmic side of endoplasmic reticulum membrane;GO:0071782::endoplasmic reticulum tubular network;GO:0071786::endoplasmic reticulum tubular network organization	593	16636029	16637908	AT5G41600	RTNLB4	+
4	15009420	15010403	15009808;15009824;15009854;15009827	47.0768	46.5118	9.02704	48.3275	48.839	10.1781	0.119017	0.0109689	1	+	+	+	+	AT4G30825	-	Intergenic	UTR5	LastExon	GO:0000079::regulation of cyclin-dependent protein serine/threonine kinase activity;GO:0003674::molecular_function;GO:0005675::holo TFIIH complex;GO:0006281::DNA repair;GO:0006357::regulation of transcription from RNA polymerase II promoter;GO:0009507::chloroplast;GO:0009536::plastid	440	15009471	15012588	AT4G30825	-	+
2	13522805	13523823	13523469;13523481;13523479;13523478	60.9407	61.8648	10.3762	60.137	59.7254	10.9934	0.118355	0.0333663	1	+	+	+	+	AT2G31800	-	UTR5	Exon1	Intron3	GO:0004672::protein kinase activity;GO:0004674::protein serine/threonine kinase activity;GO:0004712::protein serine/threonine/tyrosine kinase activity;GO:0004871::signal transducer activity;GO:0005524::ATP binding;GO:0005622::intracellular;GO:0006468::protein phosphorylation;GO:0007229::integrin-mediated signaling pathway;GO:0016301::kinase activity;GO:0016310::phosphorylation;GO:0035556::intrace…	604	13520325	13523918	AT2G31800	-	-
5	7172662	7173950	7172936;7173428;7172935;7173434;7172924;7173401;7172943;7173492	47.1001	47.2747	10.5479	46.8152	46.4388	11.309	0.117752	0.00998792	1	+	+	+	+	AT5G21105	-	UTR5	Intron1	Intron3	GO:0005507::copper ion binding;GO:0005576::extracellular region;GO:0005618::cell wall;GO:0009506::plasmodesma;GO:0016491::oxidoreductase activity;GO:0016722::oxidoreductase activity, oxidizing metal ions;GO:0046872::metal ion binding;GO:0055114::oxidation-reduction process	702	7172604	7177985	AT5G21105	-	+
3	19452341	19453200	19452801;19452829;19452775;19452844	44.6961	45.296	8.68362	38.275	38.5954	8.0478	0.117668	0.0192207	1	+	+	+	+	AT3G52480	-	UTR5	UTR3	UTR3	GO:0008150::biological_process;GO:0016020::membrane;GO:0016021::integral component of membrane	441	19451951	19453212	AT3G52480	-	-
1	24000517	24001950	24001265;24001664;24001249;24001696;24001229;24001701;24001253;24001706	33.5162	34.0435	11.9461	34.1829	33.8165	13.0448	0.117576	0.0219603	1	+	+	+	+	AT1G64610	-	UTR5	Exon2	Exon2	.	824	23998736	24002058	AT1G64610	-	-
1	7136946	7137754	7137119;7137568;7137144;7137557;7137577;7137565	12.3935	12.4445	6.32874	13.2106	13.0509	7.2588	0.117412	0.0264583	1	+	+	+	+	AT1G20610	CYCB2-3	UTR5	Intron1	Intron3	GO:0005515::protein binding;GO:0005634::nucleus;GO:0007049::cell cycle;GO:0051301::cell division	478	7134659	7137828	AT1G20610	CYCB2-3	-
4	16896286	16897261	16896752;16896761;16896765;16896755	50.2977	50.3024	7.62883	47.8605	47.4246	7.8374	0.117223	0.0343523	1	+	+	+	+	AT4G35600	CONNEXIN	UTR5	UTR5	Intron2	GO:0000166::nucleotide binding;GO:0004672::protein kinase activity;GO:0004674::protein serine/threonine kinase activity;GO:0004675::transmembrane receptor protein serine/threonine kinase activity;GO:0005515::protein binding;GO:0005524::ATP binding;GO:0005634::nucleus;GO:0005886::plasma membrane;GO:0006468::protein phosphorylation;GO:0007166::cell surface receptor signaling pathway;GO:0007178::tra…	620	16896153	16898933	AT4G35600	CONNEXIN	+
1	30043652	30043996	30043836;30043836;30043821;30043856	6.51186	6.53216	4.75882	5.93808	5.89325	4.6814	0.117112	0.0110917	1	+	+	+	+	AT1G79860	ROPGEF12	Exon1	Exon1	Intron1	GO:0005085::guanyl-nucleotide exchange factor activity;GO:0005089::Rho guanyl-nucleotide exchange factor activity;GO:0005737::cytoplasm;GO:0005886::plasma membrane;GO:0009793::embryo development ending in seed dormancy;GO:0009860::pollen tube growth;GO:0016020::membrane;GO:0043547::positive regulation of GTPase activity;GO:0080092::regulation of pollen tube growth;GO:0090406::pollen tube	473	30041989	30044297	AT1G79860	ROPGEF12	-
5	23162484	23163258	23163022;23163017;23162710;23163018;23163026	26.4209	25.9618	6.79481	27.4219	27.2161	7.6796	0.115784	0.0442025	1	+	+	+	+	AT5G57170	-	UTR5	LastIntron	LastExon	GO:0009507::chloroplast	393	23162071	23163264	AT5G57170	-	-
5	1904116	1906006	1904715;1905503;1904698;1905482;1904689;1905510;1904712;1905499	65.4687	67.0381	13.7123	73.0584	71.019	16.1482	0.115125	0.0498744	1	+	+	+	+	AT5G06260	-	Intergenic	Exon1	Intron4	GO:0005509::calcium ion binding	-186	1905247	1908301	AT5G06265	-	+
5	1904116	1906006	1904715;1905503;1904698;1905482;1904689;1905510;1904712;1905499	65.4687	67.0381	13.7123	73.0584	71.019	16.1482	0.115125	0.0498744	1	+	+	+	+	AT5G06265	-	Intergenic	Intergenic	UTR5	GO:0008150::biological_process	-186	1905247	1908301	AT5G06265	-	+
5	16823657	16824827	16824449;16824453;16824465;16824446	74.7347	75.5013	10.0082	74.2594	73.3978	10.6515	0.114853	0.00936786	1	+	+	+	+	AT5G42080	DRP1A	UTR5	Intron1	Exon4	GO:0000166::nucleotide binding;GO:0000266::mitochondrial fission;GO:0000911::cytokinesis by cell plate formation;GO:0003924::GTPase activity;GO:0005515::protein binding;GO:0005525::GTP binding;GO:0005737::cytoplasm;GO:0005773::vacuole;GO:0005774::vacuolar membrane;GO:0005829::cytosol;GO:0005856::cytoskeleton;GO:0005874::microtubule;GO:0005886::plasma membrane;GO:0007049::cell cycle;GO:0008017::mi…	774	16820284	16825016	AT5G42080	DRP1A	-
1	9429013	9429773	9429252;9429221;9429237;9429232	24.4837	24.293	6.50045	23.2853	23.7444	6.7854	0.114514	0.0430212	1	+	+	+	+	AT1G27150	-	UTR5	Intron1	Intron2	GO:0008150::biological_process	385	9429008	9432310	AT1G27150	-	+
2	8123201	8123961	8123558;8123619;8123599;8123598	29.1283	28.6318	6.89293	30.4243	30.1092	7.8111	0.112748	0.031564	1	+	+	+	+	AT2G18740	-	Intergenic	Intron2	Intron3	GO:0000387::spliceosomal snRNP assembly;GO:0000398::mRNA splicing, via spliceosome;GO:0003674::molecular_function;GO:0005681::spliceosomal complex;GO:0005682::U5 snRNP;GO:0005685::U1 snRNP;GO:0005686::U2 snRNP;GO:0005687::U4 snRNP;GO:0005829::cytosol;GO:0019013::viral nucleocapsid;GO:0030529::ribonucleoprotein complex;GO:0046540::U4/U6 x U5 tri-snRNP complex;GO:0071011::precatalytic spliceosome	360	8123221	8125078	AT2G18740	-	+
1	27706780	27707164	27706970;27706979;27706969;27706981	9.63942	9.72672	3.40967	9.38528	9.55778	3.6031	0.111474	0.0327648	1	+	+	+	+	AT1G73680	ALPHA	Intron1	Exon2	Intron2	GO:0001676::long-chain fatty acid metabolic process;GO:0004601::peroxidase activity;GO:0006629::lipid metabolic process;GO:0006631::fatty acid metabolic process;GO:0006633::fatty acid biosynthetic process;GO:0006979::response to oxidative stress;GO:0010150::leaf senescence;GO:0016491::oxidoreductase activity;GO:0020037::heme binding;GO:0031408::oxylipin biosynthetic process;GO:0046872::metal ion …	685	27703944	27707657	AT1G73680	ALPHA	-
1	12104079	12104718	12104449;12104459;12104459;12104459	20.7493	21.1461	5.05318	22.2845	21.7515	5.7334	0.110308	0.0396944	1	+	+	+	+	AT1G33390	FAS4	Intergenic	Exon1	Exon1	GO:0000166::nucleotide binding;GO:0003723::RNA binding;GO:0004004::ATP-dependent RNA helicase activity;GO:0004386::helicase activity;GO:0005524::ATP binding;GO:0005737::cytoplasm;GO:0006396::RNA processing;GO:0016787::hydrolase activity	261	12099482	12104660	AT1G33390	FAS4	-
1	12104079	12104718	12104449;12104459;12104459;12104459	20.7493	21.1461	5.05318	22.2845	21.7515	5.7334	0.110308	0.0396944	1	+	+	+	+	AT1G33400	TPR9	UTR3	Intergenic	Intergenic	GO:0008150::biological_process	261	12099482	12104660	AT1G33390	FAS4	-
3	3646791	3647373	3647076;3647088;3647108;3647117	12.3235	12.5398	4.83241	11.6093	11.7222	4.8918	0.109361	0.0366944	1	+	+	+	+	AT3G11570	TBL8	UTR5	Exon1	Intron1	GO:0005794::Golgi apparatus;GO:0016020::membrane;GO:0016021::integral component of membrane;GO:0016413::O-acetyltransferase activity;GO:0071554::cell wall organization or biogenesis	460	3645022	3647542	AT3G11570	TBL8	-
1	27432145	27433443	27432501;27432477;27433107;27432460;27433052;27432458;27433242	43.5291	43.5557	11.9706	42.0114	41.9385	12.4399	0.108372	0.0023536	1	+	+	+	+	AT1G72900	-	Intergenic	LastIntron	LastExon	GO:0007165::signal transduction;GO:0043531::ADP binding	616	27432178	27433782	AT1G72900	-	+
3	3710800	3711580	3711275;3711284;3711289;3711269	27.8213	27.9882	6.96652	27.9334	27.7733	7.4955	0.108246	0.00324053	1	+	+	+	+	AT3G11730	RABD1	UTR5	Intron2	Exon5	GO:0000139::Golgi membrane;GO:0000166::nucleotide binding;GO:0003924::GTPase activity;GO:0005515::protein binding;GO:0005525::GTP binding;GO:0005794::Golgi apparatus;GO:0005886::plasma membrane;GO:0006810::transport;GO:0006888::ER to Golgi vesicle-mediated transport;GO:0015031::protein transport;GO:0016020::membrane;GO:0016192::vesicle-mediated transport;GO:0030742::GTP-dependent protein binding;…	427	3709131	3711617	AT3G11730	RABD1	-
1	18342428	18343538	18342832;18343243;18342822;18342805;18343321;18342834	28.2647	28.3696	9.66482	31.7365	31.4592	11.5983	0.104948	0.0154551	1	+	+	+	+	AT1G49560	HHO6	Intergenic	Intron1	Exon3	GO:0003677::DNA binding;GO:0003700::sequence-specific DNA binding transcription factor activity;GO:0005634::nucleus;GO:0006351::transcription, DNA-templated;GO:0006355::regulation of transcription, DNA-templated	532	18342451	18344452	AT1G49560	HHO6	+
1	18559361	18560255	18559569;18559908;18559858;18559531;18559893;18559901	19.3489	19.215	7.38353	19.8603	19.5227	8.1004	0.10336	0.0415434	1	+	+	+	+	AT1G50110	BCAT6	UTR5	Intron2	Intron3	GO:0003824::catalytic activity;GO:0004084::branched-chain-amino-acid transaminase activity;GO:0005737::cytoplasm;GO:0005829::cytosol;GO:0008152::metabolic process;GO:0008483::transaminase activity;GO:0008652::cellular amino acid biosynthetic process;GO:0009081::branched-chain amino acid metabolic process;GO:0009082::branched-chain amino acid biosynthetic process;GO:0009097::isoleucine biosyntheti…	583	18557984	18560391	AT1G50110	BCAT6	-
5	21201828	21202518	21202216;21202205;21202209;21202212	45.7931	46.2734	9.64029	44.9915	44.3387	10.0466	0.103087	0.0182001	1	+	+	+	+	AT5G52190	-	UTR5	LastExon	LastExon	GO:0016853::isomerase activity;GO:0097367::carbohydrate derivative binding;GO:1901135::carbohydrate derivative metabolic process	370	21201631	21202543	AT5G52190	-	-
5	21201828	21202518	21202216;21202205;21202209;21202212	45.7931	46.2734	9.64029	44.9915	44.3387	10.0466	0.103087	0.0182001	1	+	+	+	+	AT5G52170	HDG7	UTR3	UTR3	UTR3	GO:0003677::DNA binding;GO:0003700::sequence-specific DNA binding transcription factor activity;GO:0005634::nucleus;GO:0006351::transcription, DNA-templated;GO:0006355::regulation of transcription, DNA-templated;GO:0008289::lipid binding;GO:0043565::sequence-specific DNA binding	370	21201631	21202543	AT5G52190	-	-
2	6810406	6812644	6810693;6811293;6812027;6812624;6810688;6810913;6811262;6811712;6810701;6811276;6811888;6810689;6811250;6812026	135.115	135.03	24.3583	129.837	129.351	25.0902	0.102446	0.013184	1	+	+	+	+	AT2G15620	NIR1	UTR5	Intron2	LastExon	GO:0005739::mitochondrion;GO:0009507::chloroplast;GO:0009536::plastid;GO:0009570::chloroplast stroma;GO:0010167::response to nitrate;GO:0016020::membrane;GO:0016491::oxidoreductase activity;GO:0020037::heme binding;GO:0042128::nitrate assimilation;GO:0046872::metal ion binding;GO:0048046::apoplast;GO:0048307::ferredoxin-nitrite reductase activity;GO:0050421::nitrite reductase (NO-forming) activit…	1130	6810395	6812941	AT2G15620	NIR1	+
4	12791822	12792710	12792231;12792447;12792401;12792441;12792358	45.6297	45.5582	6.59857	45.6587	45.4959	7.0747	0.101043	0.00431854	1	+	+	+	+	AT4G24820	RPN7	UTR5	Exon2	Exon3	GO:0000502::proteasome complex;GO:0005634::nucleus;GO:0005829::cytosol;GO:0005886::plasma membrane;GO:0016020::membrane;GO:0030163::protein catabolic process;GO:0043161::proteasome-mediated ubiquitin-dependent protein catabolic process	463	12790069	12792729	AT4G24820	RPN7	-
3	10245156	10246117	10245509;10245478;10245475;10245493	50.0176	50.9461	10.3517	52.0416	52.9535	11.5457	0.101003	0.032423	1	+	+	+	+	AT3G27670	RST1	UTR5	UTR5	Exon2	GO:0005886::plasma membrane;GO:0006629::lipid metabolic process;GO:0006723::cuticle hydrocarbon biosynthetic process;GO:0006952::defense response;GO:0009793::embryo development ending in seed dormancy;GO:0016020::membrane;GO:0016021::integral component of membrane;GO:0043447::alkane biosynthetic process;GO:0048316::seed development	524	10245112	10253308	AT3G27670	RST1	+
5	9534487	9535105	9534741;9534737;9534754;9534755	25.6507	25.2466	5.78908	26.221	25.9946	6.3646	0.099844	0.0369492	1	+	+	+	+	AT5G27100	GLR2.1	UTR3	Intergenic	Intergenic	GO:0004970::ionotropic glutamate receptor activity;GO:0005262::calcium channel activity;GO:0005515::protein binding;GO:0005622::intracellular;GO:0005886::plasma membrane;GO:0006810::transport;GO:0006811::ion transport;GO:0006816::calcium ion transport;GO:0008066::glutamate receptor activity;GO:0016020::membrane;GO:0016021::integral component of membrane;GO:0019722::calcium-mediated signaling;GO:0…	178	9534618	9535388	AT5G27093		+
5	9534487	9535105	9534741;9534737;9534754;9534755	25.6507	25.2466	5.78908	26.221	25.9946	6.3646	0.099844	0.0369492	1	+	+	+	+	AT5G27093		Intergenic	LastIntron	LastIntron	.	178	9534618	9535388	AT5G27093		+
3	2012070	2013486	2012469;2012862;2012483;2012844;2012471;2012851;2012479;2012835	78.8892	77.2654	14.2029	77.8178	76.3765	15.0173	0.0986655	0.0420781	1	+	+	+	+	AT3G06500	INVC	UTR5	UTR5	Intron2	GO:0003824::catalytic activity;GO:0004564::beta-fructofuranosidase activity;GO:0004575::sucrose alpha-glucosidase activity;GO:0005739::mitochondrion;GO:0005975::carbohydrate metabolic process;GO:0007623::circadian rhythm;GO:0008152::metabolic process;GO:0010029::regulation of seed germination;GO:0016787::hydrolase activity;GO:0016798::hydrolase activity, acting on glycosyl bonds;GO:0033926::glyco…	785	2011993	2015831	AT3G06500	INVC	+
5	2790176	2791346	2790643;2790679;2790650;2790622	117.564	119.534	13.7368	105.017	106.121	13.0974	0.0985317	0.0348582	1	+	+	+	+	AT5G08610	RH26	Intergenic	UTR5	Exon1	GO:0000166::nucleotide binding;GO:0003676::nucleic acid binding;GO:0003723::RNA binding;GO:0004004::ATP-dependent RNA helicase activity;GO:0004386::helicase activity;GO:0005524::ATP binding;GO:0005730::nucleolus;GO:0009507::chloroplast;GO:0010501::RNA secondary structure unwinding;GO:0016787::hydrolase activity	518	2790243	2794219	AT5G08610	RH26	+
4	7239362	7240031	7239688;7239706;7239697;7239707	49.7142	50.4454	6.20609	47.1488	48.0246	6.312	0.098083	0.0299372	1	+	+	+	+	AT4G12080	AHL1	UTR5	UTR5	Intron1	GO:0003677::DNA binding;GO:0003680::AT DNA binding;GO:0005634::nucleus;GO:0005654::nucleoplasm;GO:0005694::chromosome;GO:0005730::nucleolus;GO:0005737::cytoplasm;GO:0005739::mitochondrion;GO:0006351::transcription, DNA-templated;GO:0006355::regulation of transcription, DNA-templated;GO:0043565::sequence-specific DNA binding;GO:0098687::chromosomal region	496	7239200	7241675	AT4G12080	AHL1	+
2	19336730	19338340	19337309;19337369;19337463;19337313	75.5049	76.1688	14.6444	75.6827	75.0693	15.5696	0.0971766	0.00838437	1	+	+	+	+	AT2G47070	SPL1	UTR5	UTR5	Exon3	GO:0003677::DNA binding;GO:0003700::sequence-specific DNA binding transcription factor activity;GO:0005634::nucleus;GO:0006351::transcription, DNA-templated;GO:0006355::regulation of transcription, DNA-templated;GO:0016020::membrane;GO:0016021::integral component of membrane;GO:0046872::metal ion binding	882	19336653	19340869	AT2G47070	SPL1	+
4	8418291	8419145	8418510;8418906;8418882;8418874;8418597;8418927	24.7871	24.6506	8.41379	23.997	23.9802	8.7316	0.0967529	0.0251015	1	+	+	+	+	AT4G14690	ELIP2	UTR5	LastIntron	UTR3	GO:0009507::chloroplast;GO:0009522::photosystem I;GO:0009523::photosystem II;GO:0009535::chloroplast thylakoid membrane;GO:0009536::plastid;GO:0009579::thylakoid;GO:0010030::positive regulation of seed germination;GO:0010114::response to red light;GO:0010117::photoprotection;GO:0010218::response to far red light;GO:0010224::response to UV-B;GO:0010380::regulation of chlorophyll biosynthetic proce…	476	8418242	8419325	AT4G14690	ELIP2	+
1	16399195	16399971	16399707;16399450;16399698;16399714;16399425;16399713	32.4426	32.2794	5.98532	34.7389	34.7595	6.8643	0.0949607	0.0235491	1	+	+	+	+	AT1G43560	Aty2	Intergenic	Intron1	Intron1	GO:0004791::thioredoxin-disulfide reductase activity;GO:0005623::cell;GO:0006662::glycerol ether metabolic process;GO:0008047::enzyme activator activity;GO:0009416::response to light stimulus;GO:0009507::chloroplast;GO:0009536::plastid;GO:0009570::chloroplast stroma;GO:0015035::protein disulfide oxidoreductase activity;GO:0016671::oxidoreductase activity, acting on a sulfur group of donors, disul…	297	16397979	16399880	AT1G43560	Aty2	-
4	16111410	16112591	16112236;16112194;16112187;16112184	59.4003	60.053	13.467	57.8462	58.9968	14.0442	0.0924213	0.0451243	1	+	+	+	+	AT4G33495	RPD1	UTR5	Exon1	Exon1	GO:0008285::negative regulation of cell proliferation;GO:0010102::lateral root morphogenesis	603	16110712	16112604	AT4G33495	RPD1	-
2	12671033	12671838	12671415;12671493;12671506;12671459	35.2901	34.8302	8.21755	33.3822	32.7236	8.2582	0.0921743	0.0408659	1	+	+	+	+	AT2G29630	THIC	UTR3	Intergenic	Intergenic	GO:0009228::thiamine biosynthetic process;GO:0009229::thiamine diphosphate biosynthetic process;GO:0009507::chloroplast;GO:0009536::plastid;GO:0009570::chloroplast stroma;GO:0010266::response to vitamin B1;GO:0016829::lyase activity;GO:0019904::protein domain specific binding;GO:0046872::metal ion binding;GO:0051536::iron-sulfur cluster binding;GO:0051539::4 iron, 4 sulfur cluster binding;GO:0080…	229	12671206	12673334	AT2G29640	JOSL	+
2	12671033	12671838	12671415;12671493;12671506;12671459	35.2901	34.8302	8.21755	33.3822	32.7236	8.2582	0.0921743	0.0408659	1	+	+	+	+	AT2G29640	JOSL	Intergenic	UTR5	Intron2	GO:0000166::nucleotide binding;GO:0004843::ubiquitin-specific protease activity;GO:0006508::proteolysis;GO:0008233::peptidase activity;GO:0016579::protein deubiquitination;GO:0016787::hydrolase activity;GO:0036459::ubiquitinyl hydrolase activity	229	12671206	12673334	AT2G29640	JOSL	+
3	245430	246374	245750;245780;245760;245783	42.5488	41.8869	9.54217	41.1885	41.7885	9.994	0.0918864	0.0284086	1	+	+	+	+	AT3G01660	-	UTR5	UTR5	LastExon	GO:0008152::metabolic process;GO:0008168::methyltransferase activity;GO:0016740::transferase activity;GO:0032259::methylation	486	245416	246854	AT3G01660	-	+
5	22585759	22587095	22586089;22586719;22586101;22586072;22586736;22586093;22586733;22586729	39.1879	38.6208	11.0385	39.7874	39.4312	11.9665	0.0905494	0.0327301	1	+	+	+	+	AT5G55820	-	Intergenic	Intergenic	Intron1	GO:0003674::molecular_function;GO:0009553::embryo sac development;GO:0048316::seed development	-64	22586491	22594135	AT5G55820	-	+
5	22585759	22587095	22586089;22586719;22586101;22586072;22586736;22586093;22586733;22586729	39.1879	38.6208	11.0385	39.7874	39.4312	11.9665	0.0905494	0.0327301	1	+	+	+	+	AT5G55810	AtNMNAT	Intergenic	Intergenic	Intron2	GO:0000166::nucleotide binding;GO:0000309::nicotinamide-nucleotide adenylyltransferase activity;GO:0003824::catalytic activity;GO:0004515::nicotinate-nucleotide adenylyltransferase activity;GO:0005524::ATP binding;GO:0005634::nucleus;GO:0009058::biosynthetic process;GO:0009435::NAD biosynthetic process;GO:0009555::pollen development;GO:0009860::pollen tube growth;GO:0016740::transferase activity;…	-64	22586491	22594135	AT5G55820	-	+
1	5177499	5178716	5177950;5177960;5177966;5177972	63.6715	63.8674	10.4007	63.0059	62.7042	10.8882	0.0869216	0.00390699	1	+	+	+	+	AT1G15030	-	Intergenic	Intron1	Exon3	GO:0008150::biological_process	603	5177504	5180049	AT1G15030	-	+
2	9083084	9083788	9083393;9083411;9083401;9083389	31.509	31.0397	6.72122	32.3814	32.6165	7.4166	0.0866216	0.0463491	1	+	+	+	+	AT2G21195	-	Intergenic	LastIntron	UTR3	GO:0006979::response to oxidative stress	292	9083144	9083909	AT2G21195	-	+
1	403719	405562	404206;404824;404194;404840;405377;404191;404819;404199;404845	93.1966	94.764	15.552	93.1634	94.0563	16.4375	0.0855888	0.0468939	1	+	+	+	+	AT1G02145	ALG12	Intergenic	UTR5	Intron5	GO:0005783::endoplasmic reticulum;GO:0005789::endoplasmic reticulum membrane;GO:0006486::protein glycosylation;GO:0006487::protein N-linked glycosylation;GO:0016020::membrane;GO:0016021::integral component of membrane;GO:0016740::transferase activity;GO:0016757::transferase activity, transferring glycosyl groups;GO:0030433::ER-associated ubiquitin-dependent protein catabolic process;GO:0052917::d…	40	404600	408619	AT1G02145	ALG12	+
1	403719	405562	404206;404824;404194;404840;405377;404191;404819;404199;404845	93.1966	94.764	15.552	93.1634	94.0563	16.4375	0.0855888	0.0468939	1	+	+	+	+	AT1G02140	MEE63	Intergenic	Intergenic	LastIntron	GO:0000184::nuclear-transcribed mRNA catabolic process, nonsense-mediated decay;GO:0000932::cytoplasmic mRNA processing body;GO:0003723::RNA binding;GO:0005515::protein binding;GO:0005634::nucleus;GO:0005654::nucleoplasm;GO:0005730::nucleolus;GO:0005737::cytoplasm;GO:0006397::mRNA processing;GO:0006417::regulation of translation;GO:0006810::transport;GO:0008380::RNA splicing;GO:0009507::chloropla…	40	404600	408619	AT1G02145	ALG12	+
5	7089129	7090153	7089823;7089821;7089831;7089837	49.1307	49.6587	9.39499	49.1504	48.4318	9.8362	0.0839477	0.0271429	1	+	+	+	+	AT5G20890	CCT2	UTR5	Exon3	Intron5	GO:0000166::nucleotide binding;GO:0005524::ATP binding;GO:0005618::cell wall;GO:0005737::cytoplasm;GO:0005829::cytosol;GO:0005832::chaperonin-containing T-complex;GO:0006457::protein folding;GO:0006458::'de novo' protein folding;GO:0044183::protein binding involved in protein folding;GO:0046658::anchored component of plasma membrane;GO:0051082::unfolded protein binding;GO:0061077::chaperone-media…	528	7086653	7090169	AT5G20890	CCT2	-
2	12814297	12815769	12814696;12815297;12814678;12815232;12814707;12815228;12814701;12815253	97.1177	98.2923	13.6632	98.1451	96.8207	14.4387	0.0829287	0.0241252	1	+	+	+	+	AT2G30020	-	UTR5	LastIntron	LastExon	GO:0003824::catalytic activity;GO:0004721::phosphoprotein phosphatase activity;GO:0004722::protein serine/threonine phosphatase activity;GO:0005634::nucleus;GO:0005737::cytoplasm;GO:0006470::protein dephosphorylation;GO:0009536::plastid;GO:0009611::response to wounding;GO:0009620::response to fungus;GO:0009738::abscisic acid-activated signaling pathway;GO:0016787::hydrolase activity;GO:0043169::c…	762	12814271	12816360	AT2G30020	-	+
5	3351232	3352184	3351578;3351590;3351536;3351569	37.6708	37.3573	9.10063	37.3187	37.8668	9.6521	0.081853	0.0333751	1	+	+	+	+	AT5G10600	CYP81K2	LastExon	LastExon	LastExon	GO:0004497::monooxygenase activity;GO:0005506::iron ion binding;GO:0005783::endoplasmic reticulum;GO:0016020::membrane;GO:0016021::integral component of membrane;GO:0016491::oxidoreductase activity;GO:0016705::oxidoreductase activity, acting on paired donors, with incorporation or reduction of molecular oxygen;GO:0016709::oxidoreductase activity, acting on paired donors, with incorporation or red…	671	3351037	3352894	AT5G10600	CYP81K2	+
5	3351232	3352184	3351578;3351590;3351536;3351569	37.6708	37.3573	9.10063	37.3187	37.8668	9.6521	0.081853	0.0333751	1	+	+	+	+	AT5G10605	-	UTR3	UTR3	UTR3	GO:0005737::cytoplasm;GO:0006364::rRNA processing;GO:0008168::methyltransferase activity;GO:0016740::transferase activity;GO:0032259::methylation	671	3351037	3352894	AT5G10600	CYP81K2	+
3	4534463	4535163	4534828;4534847;4534849;4534849	20.866	20.6216	7.18729	20.0605	20.4014	7.4166	0.0814262	0.0371478	1	+	+	+	+	AT3G13790	CWINV1	Exon1	Exon1	Exon1	GO:0004553::hydrolase activity, hydrolyzing O-glycosyl compounds;GO:0004564::beta-fructofuranosidase activity;GO:0004575::sucrose alpha-glucosidase activity;GO:0005576::extracellular region;GO:0005618::cell wall;GO:0005886::plasma membrane;GO:0005975::carbohydrate metabolic process;GO:0008152::metabolic process;GO:0009611::response to wounding;GO:0016787::hydrolase activity;GO:0016798::hydrolase …	1101	4532905	4535914	AT3G13790	CWINV1	-
5	7295683	7296513	7296233;7296255;7296266;7296262	42.5255	42.1014	6.25515	40.7437	41.3385	6.4172	0.0809464	0.0289211	1	+	+	+	+	AT5G22030	UBP8	Intergenic	Intron1	Intron1	GO:0004843::ubiquitin-specific protease activity;GO:0006508::proteolysis;GO:0006511::ubiquitin-dependent protein catabolic process;GO:0008233::peptidase activity;GO:0008234::cysteine-type peptidase activity;GO:0016579::protein deubiquitination;GO:0016787::hydrolase activity;GO:0036459::ubiquitinyl hydrolase activity	246	7289703	7296344	AT5G22030	UBP8	-
1	23850527	23851187	23850737;23850745;23850734;23850731;23850937	17.6217	17.4032	6.03438	17.2582	17.3797	6.312	0.0809211	0.0334211	1	+	+	+	+	.	.	.	.	.	.	3452	23847405	23850142	AT1G64260	-	+
2	18453875	18454873	18454521;18454516;18454526;18454508	59.3069	60.0768	10.9894	58.3578	57.7967	11.309	0.0809196	0.0265689	1	+	+	+	+	AT2G44760	-	UTR5	Exon1	Intron2	GO:0003674::molecular_function;GO:0008150::biological_process	556	18452851	18454930	AT2G44760	-	-
5	4365776	4366483	4366225;4366226;4366234;4366225	36.9706	37.2142	5.6419	36.6515	36.7739	5.8912	0.0772248	0.0158773	1	+	+	+	+	AT5G13560	-	UTR5	Intron1	Intron2	GO:0005829::cytosol;GO:0008150::biological_process	371	4360366	4366501	AT5G13560	-	-
4	17768128	17769337	17768478;17769151;17768456;17769140;17768461;17769135;17768470;17769135	55.3625	54.9274	7.77601	57.8018	56.9609	8.5212	0.0746734	0.0416154	1	+	+	+	+	AT4G37790	HAT22	UTR5	Intron1	UTR3	GO:0003677::DNA binding;GO:0003700::sequence-specific DNA binding transcription factor activity;GO:0005634::nucleus;GO:0006351::transcription, DNA-templated;GO:0006355::regulation of transcription, DNA-templated;GO:0009414::response to water deprivation;GO:0009735::response to cytokinin;GO:0009737::response to abscisic acid;GO:0009738::abscisic acid-activated signaling pathway;GO:0043565::sequenc…	690	17768042	17769676	AT4G37790	HAT22	+
1	4222962	4223824	4223287;4223284;4223288;4223300	34.8233	34.4965	8.26661	34.0939	33.7737	8.5212	0.0743053	0.0164957	1	+	+	+	+	AT1G12410	CLPR2	Intergenic	Intron2	Exon4	GO:0004252::serine-type endopeptidase activity;GO:0006508::proteolysis;GO:0009507::chloroplast;GO:0009534::chloroplast thylakoid;GO:0009536::plastid;GO:0009570::chloroplast stroma;GO:0009658::chloroplast organization;GO:0009840::chloroplastic endopeptidase Clp complex;GO:0009941::chloroplast envelope;GO:0010287::plastoglobule	363	4223030	4225254	AT1G12410	CLPR2	+
3	348084	350074	349207;349773;348257;349192;349782;348298;348811;349182;349786;349197;349786	108.508	109.95	20.826	105.062	103.464	20.9085	0.0728325	0.0383892	1	+	+	+	+	AT3G02040	GDPD1	Intergenic	UTR3	Intergenic	GO:0000287::magnesium ion binding;GO:0006071::glycerol metabolic process;GO:0006629::lipid metabolic process;GO:0008081::phosphoric diester hydrolase activity;GO:0008889::glycerophosphodiester phosphodiesterase activity;GO:0009507::chloroplast;GO:0009536::plastid;GO:0016787::hydrolase activity;GO:0030643::cellular phosphate ion homeostasis;GO:0046475::glycerophospholipid catabolic process	931	348167	350010	AT3G02040	GDPD1	-
3	348084	350074	349207;349773;348257;349192;349782;348298;348811;349182;349786;349197;349786	108.508	109.95	20.826	105.062	103.464	20.9085	0.0728325	0.0383892	1	+	+	+	+	AT3G02030	-	LastExon	Intergenic	Intergenic	GO:0004144::diacylglycerol O-acyltransferase activity;GO:0010287::plastoglobule;GO:0016740::transferase activity;GO:0016747::transferase activity, transferring acyl groups other than amino-acyl groups;GO:0033306::phytol metabolic process	931	348167	350010	AT3G02040	GDPD1	-
1	6942695	6943819	6943363;6943100;6943350;6943092;6943394;6943055;6943403	43.5058	44.0802	9.812	48.5054	47.7032	11.3353	0.0727379	0.0439614	1	+	+	+	+	AT1G20020	LFNR2	UTR5	UTR5	Exon3	GO:0004324::ferredoxin-NADP+ reductase activity;GO:0008266::poly(U) RNA binding;GO:0009507::chloroplast;GO:0009534::chloroplast thylakoid;GO:0009535::chloroplast thylakoid membrane;GO:0009536::plastid;GO:0009570::chloroplast stroma;GO:0009579::thylakoid;GO:0009735::response to cytokinin;GO:0009817::defense response to fungus, incompatible interaction;GO:0015979::photosynthesis;GO:0016020::membran…	603	6942654	6945046	AT1G20020	LFNR2	+
3	20521637	20523060	20521820;20521822;20522742;20521949;20522750;20521941;20522753;20522751	52.1416	52.9725	13.4424	53.7986	52.975	14.3598	0.0726461	0.0454606	1	+	+	+	+	AT3G55360	ECR	UTR5	Intron2	Exon3	GO:0005737::cytoplasm;GO:0005783::endoplasmic reticulum;GO:0005789::endoplasmic reticulum membrane;GO:0005886::plasma membrane;GO:0006629::lipid metabolic process;GO:0006631::fatty acid metabolic process;GO:0006633::fatty acid biosynthetic process;GO:0006665::sphingolipid metabolic process;GO:0009922::fatty acid elongase activity;GO:0009923::fatty acid elongase complex;GO:0010025::wax biosyntheti…	749	20520930	20523098	AT3G55360	ECR	-
4	15074616	15075466	15075005;15074987;15074994;15075000	25.7674	25.5803	7.75148	26.1542	26.4232	8.3371	0.0709307	0.0194775	1	+	+	+	+	AT4G30972	MIR156B	Intergenic	LastExon	Intergenic	.	142	15074899	15075081	AT4G30972	MIR156B	+
4	15074616	15075466	15075005;15074987;15074994;15075000	25.7674	25.5803	7.75148	26.1542	26.4232	8.3371	0.0709307	0.0194775	1	+	+	+	+	AT4G30975	-	Intergenic	Intergenic	Exon1	.	142	15074899	15075081	AT4G30972	MIR156B	+
4	10375329	10377218	10375775;10375810;10375785;10375804;10377103	71.2804	70.471	16.8766	69.967	69.4975	17.4369	0.0705843	0.0337323	1	+	+	+	+	AT4G18950	-	Intergenic	Intron2	Exon8	GO:0004672::protein kinase activity;GO:0004674::protein serine/threonine kinase activity;GO:0004712::protein serine/threonine/tyrosine kinase activity;GO:0004871::signal transducer activity;GO:0005524::ATP binding;GO:0005622::intracellular;GO:0005634::nucleus;GO:0005737::cytoplasm;GO:0005829::cytosol;GO:0006468::protein phosphorylation;GO:0007229::integrin-mediated signaling pathway;GO:0016301::k…	933	10375340	10378414	AT4G18950	-	+
5	7304671	7305810	7305504;7305507;7305480;7305096;7305484	42.152	42.0061	10.2045	43.279	43.1172	10.9934	0.0695664	0.00279238	1	+	+	+	+	AT5G22060	ATJ2	UTR5	Intron1	Exon3	GO:0005524::ATP binding;GO:0005829::cytosol;GO:0005886::plasma membrane;GO:0006457::protein folding;GO:0009408::response to heat;GO:0009506::plasmodesma;GO:0016020::membrane;GO:0031072::heat shock protein binding;GO:0046872::metal ion binding;GO:0051082::unfolded protein binding	629	7303506	7305870	AT5G22060	ATJ2	-
3	5193137	5194033	5193400;5193411;5193405;5193403	32.676	32.2794	8.38926	32.0478	32.3807	8.7316	0.0694529	0.0296266	1	+	+	+	+	AT3G15380	CHER1	Intergenic	Intron1	Exon2	GO:0005737::cytoplasm;GO:0005768::endosome;GO:0005794::Golgi apparatus;GO:0005802::trans-Golgi network;GO:0005856::cytoskeleton;GO:0005886::plasma membrane;GO:0006810::transport;GO:0007275::multicellular organismal development;GO:0009506::plasmodesma;GO:0009524::phragmoplast;GO:0009551::secondary plasmodesma;GO:0009663::plasmodesma organization;GO:0010051::xylem and phloem pattern formation;GO:00…	382	5193203	5196591	AT3G15380	CHER1	+
5	17705078	17705585	17705357;17705343;17705358;17705361	14.1674	14.0894	4.14557	15.5013	15.601	4.7866	0.0690076	0.00796889	1	+	+	+	+	AT5G44005	-	UTR5	UTR3	UTR3	GO:0003674::molecular_function;GO:0005886::plasma membrane;GO:0008150::biological_process	461	17704843	17705793	AT5G44005	-	-
3	3971094	3972063	3971754;3971735;3971744;3971739	53.1685	53.7354	11.014	52.6866	53.0607	11.4142	0.0671849	0.0284354	1	+	+	+	+	AT3G12520	SULTR4;2	UTR5	Intron1	Exon3	GO:0005887::integral component of plasma membrane;GO:0006810::transport;GO:0008271::secondary active sulfate transmembrane transporter activity;GO:0008272::sulfate transport;GO:0015116::sulfate transmembrane transporter activity;GO:0015293::symporter activity;GO:0016020::membrane;GO:0016021::integral component of membrane;GO:0055085::transmembrane transport;GO:1902358::sulfate transmembrane trans…	556	3967816	3972135	AT3G12520	SULTR4;2	-
4	5926919	5927689	5927399;5927403;5927396;5927381	26.1175	26.2002	6.96652	26.9549	27.0661	7.5218	0.0644186	0.00405227	1	+	+	+	+	AT4G09340	-	UTR5	Exon1	Exon2	.	434	5924602	5927738	AT4G09340	-	-
3	415279	417105	415623;416595;415618;416560;415626;415633;416580;416550;416809	84.5375	83.3208	17.5389	82.0656	80.9411	17.8051	0.0640449	0.0481286	1	+	+	+	+	AT3G02230	RGP1	Intergenic	Intron1	LastExon	GO:0000138::Golgi trans cisterna;GO:0003735::structural constituent of ribosome;GO:0005515::protein binding;GO:0005618::cell wall;GO:0005737::cytoplasm;GO:0005774::vacuolar membrane;GO:0005794::Golgi apparatus;GO:0005795::Golgi stack;GO:0005829::cytosol;GO:0009555::pollen development;GO:0009651::response to salt stress;GO:0009832::plant-type cell wall biogenesis;GO:0016760::cellulose synthase (UD…	803	415389	417723	AT3G02230	RGP1	+
1	823030	825355	823138;824017;824828;824040;824852;824016;824822;824007;824861	169.402	167.404	26.1244	160.506	162.697	26.1685	0.0619106	0.0418163	1	+	+	+	+	AT1G03350	-	Intergenic	LastExon	LastExon	.	217	822582	824410	AT1G03350	-	-
1	823030	825355	823138;824017;824828;824040;824852;824016;824822;824007;824861	169.402	167.404	26.1244	160.506	162.697	26.1685	0.0619106	0.0418163	1	+	+	+	+	AT1G03360	RRP4	Intergenic	Intergenic	Intron4	GO:0000176::nuclear exosome (RNase complex);GO:0000177::cytoplasmic exosome (RNase complex);GO:0000178::exosome (RNase complex);GO:0000460::maturation of 5.8S rRNA;GO:0000467::exonucleolytic trimming to generate mature 3'-end of 5.8S rRNA from tricistronic rRNA transcript (SSU-rRNA, 5.8S rRNA, LSU-rRNA);GO:0003723::RNA binding;GO:0005634::nucleus;GO:0005654::nucleoplasm;GO:0005730::nucleolus;GO:0…	217	822582	824410	AT1G03350	-	-
1	11907552	11908954	11908327;11908350;11907757;11908348;11907754;11908356	96.4876	96.9096	13.933	92.5629	93.1991	13.9653	0.0614521	0.013951	1	+	+	+	+	AT1G32860	-	UTR5	Exon1	LastIntron	GO:0004553::hydrolase activity, hydrolyzing O-glycosyl compounds;GO:0005576::extracellular region;GO:0005618::cell wall;GO:0005886::plasma membrane;GO:0005975::carbohydrate metabolic process;GO:0006952::defense response;GO:0007154::cell communication;GO:0008152::metabolic process;GO:0009505::plant-type cell wall;GO:0016020::membrane;GO:0016787::hydrolase activity;GO:0016798::hydrolase activity, a…	796	11907044	11909049	AT1G32860	-	-
3	10435011	10437111	10435694;10435994;10435566;10435566;10435991;10436841;10435626;10435984	105.707	106.708	19.8448	108.086	107.15	20.9348	0.0581084	0.0253824	1	+	+	+	+	AT3G28040	-	UTR5	UTR5	LastExon	GO:0000166::nucleotide binding;GO:0004672::protein kinase activity;GO:0005524::ATP binding;GO:0006468::protein phosphorylation;GO:0016020::membrane;GO:0016021::integral component of membrane	1137	10434924	10438484	AT3G28040	-	+
5	15895645	15896501	15896012;15895985;15895982;15895998	55.5025	55.9048	8.68362	53.465	53.8322	8.7053	0.0578288	0.0154864	1	+	+	+	+	AT5G39710	EMB2745	Intergenic	UTR5	LastExon	GO:0003723::RNA binding;GO:0004519::endonuclease activity;GO:0005739::mitochondrion;GO:0009451::RNA modification;GO:0090305::nucleic acid phosphodiester bond hydrolysis	391	15895682	15898219	AT5G39710	EMB2745	+
3	22016337	22017135	22016589;22016596;22016600;22016611	29.9219	30.1338	7.06464	30.3131	30.1306	7.3903	0.0557261	0.0158382	1	+	+	+	+	AT3G59600	NRPB8B	Intergenic	Intron2	Intron3	GO:0000418::DNA-directed RNA polymerase IV complex;GO:0000419::DNA-directed RNA polymerase V complex;GO:0001054::RNA polymerase I activity;GO:0001055::RNA polymerase II activity;GO:0001056::RNA polymerase III activity;GO:0005634::nucleus;GO:0005665::DNA-directed RNA polymerase II, core complex;GO:0005666::DNA-directed RNA polymerase III complex;GO:0005736::DNA-directed RNA polymerase I complex;GO…	360	22016376	22018361	AT3G59600	NRPB8B	+
2	801400	802335	801704;801713;801712;801726	59.8904	60.1006	9.78747	56.5786	57.111	9.6258	0.0537964	0.0499012	1	+	+	+	+	AT2G02810	UTR1	Intergenic	Intron1	Intron3	GO:0005459::UDP-galactose transmembrane transporter activity;GO:0005460::UDP-glucose transmembrane transporter activity;GO:0005783::endoplasmic reticulum;GO:0005789::endoplasmic reticulum membrane;GO:0006810::transport;GO:0008643::carbohydrate transport;GO:0009553::embryo sac development;GO:0009555::pollen development;GO:0015297::antiporter activity;GO:0015780::nucleotide-sugar transport;GO:00157…	340	801527	803521	AT2G02810	UTR1	+
4	14563705	14564444	14564132;14564144;14564133;14564145	43.6925	43.8179	7.359	44.1464	44.2958	7.7059	0.0511733	0.00413335	1	+	+	+	+	AT4G29735	-	UTR5	Exon2	Intron2	GO:0003674::molecular_function;GO:0006487::protein N-linked glycosylation;GO:0008150::biological_process;GO:0016020::membrane;GO:0016021::integral component of membrane;GO:0034998::oligosaccharyltransferase I complex	437	14562639	14564512	AT4G29735	-	-
3	19343499	19344565	19343898;19343906;19343908;19343894	52.6317	52.5195	10.8913	49.6397	49.3962	10.5726	0.0435959	0.0245585	1	+	+	+	+	AT3G52155	-	Intergenic	UTR5	LastExon	GO:0005829::cytosol;GO:0009507::chloroplast;GO:0016311::dephosphorylation;GO:0016791::phosphatase activity	495	19343537	19345021	AT3G52155	-	+
5	22277645	22278479	22278190;22278162;22278167;22278183	26.701	26.6054	5.29848	27.8445	27.8376	5.6808	0.0376107	0.043414	1	+	+	+	+	AT5G54840	SGP1	Intergenic	Exon1	Intron2	GO:0003924::GTPase activity;GO:0005515::protein binding;GO:0005525::GTP binding	361	22276343	22278423	AT5G54840	SGP1	-
4	9270891	9271717	9271367;9271333;9271380;9271358	35.3601	35.3786	8.24208	35.2949	35.2738	8.2056	-0.00292837	0.0376199	1	+	+	+	+	AT4G16440	NAR1	Intergenic	Intron1	Exon3	GO:0003954::NADH dehydrogenase activity;GO:0005634::nucleus;GO:0005737::cytoplasm;GO:0005829::cytosol;GO:0046872::metal ion binding;GO:0051536::iron-sulfur cluster binding;GO:0051539::4 iron, 4 sulfur cluster binding;GO:0055114::oxidation-reduction process;GO:0070482::response to oxygen levels	365	9269094	9271669	AT4G16440	NAR1	-
5	16063633	16064349	16064067;16064114;16064080;16064051	21.0994	21.003	6.45139	22.9517	22.823	6.8643	-0.0311454	0.0304288	1	+	+	+	+	AT5G40160	EMB506	UTR5	Exon1	Intron2	GO:0005515::protein binding;GO:0009507::chloroplast;GO:0009536::plastid	698	16062479	16064689	AT5G40160	EMB506	-
5	5686266	5687026	5686582;5686594;5686576;5686606	36.0603	36.213	7.06464	34.4053	34.3523	6.575	-0.0316816	0.0371531	1	+	+	+	+	AT5G17290	ATG5	UTR3	UTR3	UTR3	GO:0000045::autophagic vacuole assembly;GO:0000422::mitochondrion degradation;GO:0005737::cytoplasm;GO:0006501::C-terminal protein lipidation;GO:0006810::transport;GO:0006914::autophagy;GO:0006952::defense response;GO:0006995::cellular response to nitrogen starvation;GO:0010150::leaf senescence;GO:0015031::protein transport;GO:0019776::Atg8 ligase activity;GO:0034045::pre-autophagosomal structure…	347	5686299	5686895	AT5G17280	-	+
5	5686266	5687026	5686582;5686594;5686576;5686606	36.0603	36.213	7.06464	34.4053	34.3523	6.575	-0.0316816	0.0371531	1	+	+	+	+	AT5G17280	-	Intergenic	UTR5	Intergenic	GO:0008150::biological_process	347	5686299	5686895	AT5G17280	-	+
2	8080468	8081511	8080709;8080760;8080720;8080733;8081151	30.1553	29.943	8.21755	33.6269	33.4737	8.9683	-0.0328753	0.0434583	1	+	+	+	+	AT2G18630	-	UTR5	LastIntron	LastExon	GO:0005777::peroxisome;GO:0016020::membrane;GO:0016021::integral component of membrane	635	8080354	8082901	AT2G18630	-	+
2	15782079	15783326	15782754;15782298;15782740;15782792;15782766	43.2023	43.0789	14.0557	44.5467	44.5958	14.0968	-0.0428548	0.0142069	1	+	+	+	+	AT2G37630	AS1	UTR5	LastExon	LastExon	GO:0000793::condensed chromosome;GO:0000981::sequence-specific DNA binding RNA polymerase II transcription factor activity;GO:0001135::RNA polymerase II transcription factor recruiting transcription factor activity;GO:0003677::DNA binding;GO:0003700::sequence-specific DNA binding transcription factor activity;GO:0005515::protein binding;GO:0005634::nucleus;GO:0005730::nucleolus;GO:0006351::transc…	777	15781232	15783480	AT2G37630	AS1	-
1	1645686	1647149	1646062;1646453;1646865;1646040;1646751;1646068;1646789;1646077;1646797	94.597	94.168	15.3558	92.0069	91.2918	14.4387	-0.0464481	0.0351153	1	+	+	+	+	AT1G05562	-	LastExon	LastExon	LastExon	.	1017	1645300	1647435	AT1G05560	UGT1	-
1	1645686	1647149	1646062;1646453;1646865;1646040;1646751;1646068;1646789;1646077;1646797	94.597	94.168	15.3558	92.0069	91.2918	14.4387	-0.0464481	0.0351153	1	+	+	+	+	AT1G05560	UGT1	LastExon	LastExon	LastExon	GO:0005515::protein binding;GO:0005737::cytoplasm;GO:0005794::Golgi apparatus;GO:0005856::cytoskeleton;GO:0008152::metabolic process;GO:0008194::UDP-glycosyltransferase activity;GO:0009524::phragmoplast;GO:0009751::response to salicylic acid;GO:0009920::cell plate formation involved in plant-type cell wall biogenesis;GO:0016740::transferase activity;GO:0016757::transferase activity, transferring …	1017	1645300	1647435	AT1G05560	UGT1	-
3	22841626	22842481	22842148;22842156;22842145;22842150	57.0663	57.4782	9.95918	55.4443	55.0108	9.2839	-0.0488478	0.0247805	1	+	+	+	+	AT3G61710	ATG6	Intergenic	Intron1	Exon2	GO:0000045::autophagic vacuole assembly;GO:0000407::pre-autophagosomal structure;GO:0003674::molecular_function;GO:0006623::protein targeting to vacuole;GO:0006914::autophagy;GO:0006995::cellular response to nitrogen starvation;GO:0009846::pollen germination;GO:0031410::cytoplasmic vesicle;GO:0034271::phosphatidylinositol 3-kinase complex, class III, type I;GO:0034272::phosphatidylinositol 3-kina…	392	22839232	22842446	AT3G61710	ATG6	-
4	17988982	17990448	17989268;17990099;17989265;17989260;17989270	66.8924	67.1573	15.9445	64.3403	64.0543	14.728	-0.0523139	0.00731874	1	+	+	+	+	AT4G38440	IYO	Intergenic	UTR5	Exon3	GO:0005634::nucleus;GO:0005737::cytoplasm;GO:0006351::transcription, DNA-templated;GO:0006355::regulation of transcription, DNA-templated;GO:0006366::transcription from RNA polymerase II promoter;GO:0030154::cell differentiation	648	17989067	17994727	AT4G38440	IYO	+
3	4956441	4956911	4956663;4956652;4956637;4956658	9.42936	9.51216	5.29848	10.4083	10.4793	5.6282	-0.0539996	0.0234953	1	+	+	+	+	AT3G14760	-	Exon1	Exon1	LastIntron	GO:0008150::biological_process;GO:0016020::membrane;GO:0016021::integral component of membrane	327	4956349	4957306	AT3G14760	-	+
4	15660775	15661617	15661159;15661097;15661118;15661143	43.6225	43.2219	9.71388	42.3227	42.7529	9.1524	-0.0562102	0.0307631	1	+	+	+	+	AT4G32450	PCMP-H63	Intergenic	UTR5	LastExon	GO:0003723::RNA binding;GO:0004519::endonuclease activity;GO:0005739::mitochondrion;GO:0008270::zinc ion binding;GO:0009451::RNA modification;GO:0043231::intracellular membrane-bounded organelle;GO:0090305::nucleic acid phosphodiester bond hydrolysis	269	15660927	15662879	AT4G32450	PCMP-H63	+
3	19450662	19451635	19451074;19451090;19451071;19451095	71.2804	70.4949	10.0328	71.6573	72.5191	9.8099	-0.0566428	0.0416848	1	+	+	+	+	AT3G52470	-	UTR5	UTR5	LastIntron	GO:0004871::signal transducer activity;GO:0006952::defense response;GO:0007165::signal transduction;GO:0009506::plasmodesma;GO:0016020::membrane;GO:0016021::integral component of membrane;GO:0046658::anchored component of plasma membrane	642	19450506	19451982	AT3G52470	-	+
5	26558335	26559529	26559179;26559178;26559162;26559168	77.7455	78.6482	12.4858	81.3539	80.4268	12.4136	-0.0572238	0.0396673	1	+	+	+	+	AT5G66540	-	Intergenic	Exon1	Exon3	GO:0005634::nucleus;GO:0005730::nucleolus;GO:0005732::small nucleolar ribonucleoprotein complex;GO:0005829::cytosol;GO:0006364::rRNA processing;GO:0019013::viral nucleocapsid;GO:0030490::maturation of SSU-rRNA;GO:0030529::ribonucleoprotein complex;GO:0032040::small-subunit processome;GO:0034457::Mpp10 complex;GO:0042254::ribosome biogenesis	520	26556275	26559452	AT5G66540	-	-
3	21429103	21430280	21429365;21429954;21429460;21429945;21429437;21429945;21429949	51.3013	51.6613	11.3819	50.8629	50.7462	10.783	-0.058892	0.0341682	1	+	+	+	+	AT3G57870	SCE1	UTR5	Intron2	Intron3	GO:0000166::nucleotide binding;GO:0005515::protein binding;GO:0005524::ATP binding;GO:0005634::nucleus;GO:0005737::cytoplasm;GO:0009737::response to abscisic acid;GO:0009793::embryo development ending in seed dormancy;GO:0016874::ligase activity;GO:0016925::protein sumoylation;GO:0019789::SUMO ligase activity	706	21428496	21430398	AT3G57870	SCE1	-
2	13474165	13475104	13474757;13474743;13474742;13474740	82.5769	83.583	9.95918	76.4834	75.7336	8.7579	-0.0589992	0.0362816	1	+	+	+	+	AT2G31680	RABA5D	Intergenic	Exon1	LastIntron	GO:0000166::nucleotide binding;GO:0003924::GTPase activity;GO:0005525::GTP binding;GO:0005829::cytosol;GO:0005886::plasma membrane;GO:0006810::transport;GO:0015031::protein transport;GO:0016020::membrane	450	13473594	13475085	AT2G31680	RABA5D	-
2	18665493	18667535	18665917;18666241;18666844;18666247;18666893;18665861;18666234;18666840;18665943;18666242;18666853	76.9286	76.5264	18.2994	77.195	77.898	17.7525	-0.0590921	0.03128	1	+	+	+	+	AT2G45260	-	Intergenic	Intergenic	LastExon	GO:0005774::vacuolar membrane	-39	18664390	18666475	AT2G45260	-	-
2	18665493	18667535	18665917;18666241;18666844;18666247;18666893;18665861;18666234;18666840;18665943;18666242;18666853	76.9286	76.5264	18.2994	77.195	77.898	17.7525	-0.0590921	0.03128	1	+	+	+	+	AT2G45270	GCP1	Intergenic	UTR5	Exon4	GO:0000408::EKC/KEOPS complex;GO:0002949::tRNA threonylcarbamoyladenosine modification;GO:0004222::metalloendopeptidase activity;GO:0005739::mitochondrion;GO:0005743::mitochondrial inner membrane;GO:0006508::proteolysis;GO:0008033::tRNA processing;GO:0009793::embryo development ending in seed dormancy;GO:0016020::membrane;GO:0016740::transferase activity;GO:0016746::transferase activity, transfer…	-39	18664390	18666475	AT2G45260	-	-
3	12448970	12450103	12449575;12449662;12449165;12449629;12449619;12449702	40.3315	40.075	14.1538	37.6523	37.8668	12.7555	-0.0595994	0.0106715	1	+	+	+	+	AT3G30775	POX1	Intron1	Exon2	LastIntron	GO:0004657::proline dehydrogenase activity;GO:0005739::mitochondrion;GO:0006560::proline metabolic process;GO:0006562::proline catabolic process;GO:0006979::response to oxidative stress;GO:0009414::response to water deprivation;GO:0010133::proline catabolic process to glutamate;GO:0016491::oxidoreductase activity;GO:0042742::defense response to bacterium;GO:0055114::oxidation-reduction process;GO…	2019	12448636	12451556	AT3G30775	POX1	-
5	5898830	5900298	5899492;5899501;5899411;5899470	48.8506	48.2522	15.1105	49.3728	48.7533	14.6491	-0.0598634	0.0427751	1	+	+	+	+	AT5G17850	CCX2	Intergenic	UTR5	LastExon	GO:0006810::transport;GO:0006811::ion transport;GO:0006813::potassium ion transport;GO:0006814::sodium ion transport;GO:0015297::antiporter activity;GO:0016020::membrane;GO:0016021::integral component of membrane;GO:0055085::transmembrane transport	712	5898852	5901157	AT5G17850	CCX2	+
2	8724344	8725191	8724934;8724934;8724919;8724944	30.0853	29.9192	7.87413	29.935	30.2592	7.5744	-0.0605427	0.0440419	1	+	+	+	+	AT2G20210	-	Intergenic	Intron2	Intron4	.	359	8721325	8725127	AT2G20210	-	-
5	3199030	3199989	3199384;3199384;3199931;3199376;3199359	42.4555	42.7213	9.86106	41.789	41.6171	9.2576	-0.0607969	0.0115624	1	+	+	+	+	AT5G10190	-	UTR5	Intron1	Exon2	GO:0016020::membrane;GO:0016021::integral component of membrane;GO:0055085::transmembrane transport	611	3198898	3201365	AT5G10190	-	+
1	3325857	3327227	3326456;3326470;3326454;3326442	77.1854	77.8138	15.503	75.8162	75.4979	14.4913	-0.0626461	0.0232723	1	+	+	+	+	AT1G10150	PP2A10	UTR5	UTR5	LastExon	GO:0016020::membrane;GO:0016021::integral component of membrane;GO:0030246::carbohydrate binding	743	3325799	3327614	AT1G10150	PP2A10	+
1	3325857	3327227	3326456;3326470;3326454;3326442	77.1854	77.8138	15.503	75.8162	75.4979	14.4913	-0.0626461	0.0232723	1	+	+	+	+	AT1G10155	ATPP2-A10	UTR3	UTR3	UTR3	GO:0008150::biological_process	743	3325799	3327614	AT1G10150	PP2A10	+
5	21892110	21892927	21892372;21892391;21892371;21892395	33.4696	33.4237	8.31567	34.0494	34.2451	8.1267	-0.0630705	0.03378	1	+	+	+	+	AT5G53920	-	UTR5	UTR5	Intron3	GO:0005840::ribosome;GO:0006479::protein methylation;GO:0008168::methyltransferase activity;GO:0008276::protein methyltransferase activity;GO:0016740::transferase activity;GO:0032259::methylation	535	21891983	21894267	AT5G53920	-	+
5	25881097	25883016	25881567;25882098;25881589;25882083;25881569;25882081;25881590;25882048	91.3528	91.9032	19.5259	93.4525	93.5205	19.0675	-0.0632429	0.0396488	1	+	+	+	+	AT5G64740	CESA6	UTR5	UTR5	Exon5	GO:0005515::protein binding;GO:0005794::Golgi apparatus;GO:0005886::plasma membrane;GO:0005887::integral component of plasma membrane;GO:0009833::primary cell wall biogenesis;GO:0010330::cellulose synthase complex;GO:0016020::membrane;GO:0016021::integral component of membrane;GO:0016049::cell growth;GO:0016740::transferase activity;GO:0016757::transferase activity, transferring glycosyl groups;G…	1023	25881033	25886728	AT5G64740	CESA6	+
4	1207607	1208513	1207933;1207940;1207943;1207951	71.257	72.0683	10.7441	68.5659	68.1903	9.8099	-0.0635472	0.0403496	1	+	+	+	+	AT4G02730	WDR5B	Intergenic	UTR5	LastIntron	GO:0008150::biological_process;GO:0080008::Cul4-RING E3 ubiquitin ligase complex	377	1207683	1209287	AT4G02730	WDR5B	+
4	9504167	9505744	9505342;9505339;9505340;9505364	80.2429	81.2944	14.9388	77.8845	78.8195	13.8601	-0.0643013	0.0371119	1	+	+	+	+	AT4G16890	SNC1	UTR5	Intron1	Exon2	GO:0000166::nucleotide binding;GO:0005515::protein binding;GO:0005524::ATP binding;GO:0005634::nucleus;GO:0005737::cytoplasm;GO:0005783::endoplasmic reticulum;GO:0005829::cytosol;GO:0006952::defense response;GO:0007165::signal transduction;GO:0009733::response to auxin;GO:0009862::systemic acquired resistance, salicylic acid mediated signaling pathway;GO:0042742::defense response to bacterium;GO:…	874	9500271	9505830	AT4G16890	SNC1	-
3	22735721	22737627	22736261;22736611;22736271;22736636;22736224;22736607;22736233;22736631	93.3133	94.621	18.6183	95.076	95.9635	18.0944	-0.0648206	0.041167	1	+	+	+	+	AT3G61440	CYSC1	UTR5	UTR5	LastIntron	GO:0004124::cysteine synthase activity;GO:0005507::copper ion binding;GO:0005739::mitochondrion;GO:0006535::cysteine biosynthetic process from serine;GO:0006955::immune response;GO:0008652::cellular amino acid biosynthetic process;GO:0009507::chloroplast;GO:0016740::transferase activity;GO:0016829::lyase activity;GO:0019344::cysteine biosynthetic process;GO:0019499::cyanide metabolic process;GO:0…	995	22735679	22738131	AT3G61440	CYSC1	+
5	24500949	24501504	24501219;24501223;24501217;24501204	20.4692	20.5262	5.22489	19.371	19.2656	4.7077	-0.0648844	0.0152369	1	+	+	+	+	AT5G60900	RLK1	Exon1	Exon1	LastIntron	.	543	24498369	24501770	AT5G60900	RLK1	-
3	5359002	5360334	5359364;5359368;5360001;5359342;5359978;5359370;5360031	75.6216	74.4762	12.7065	74.4818	75.3907	12.098	-0.068631	0.0417149	1	+	+	+	+	AT3G15850	ADS3	UTR5	Intron1	Intron3	GO:0005789::endoplasmic reticulum membrane;GO:0006629::lipid metabolic process;GO:0006631::fatty acid metabolic process;GO:0006633::fatty acid biosynthetic process;GO:0006636::unsaturated fatty acid biosynthetic process;GO:0009507::chloroplast;GO:0009536::plastid;GO:0009579::thylakoid;GO:0010205::photoinhibition;GO:0016020::membrane;GO:0016021::integral component of membrane;GO:0016491::oxidoredu…	1067	5358601	5361185	AT3G15850	ADS3	+
4	5390644	5391595	5391324;5391230;5391179;5391168	58.5834	58.5034	9.83653	57.0456	56.5966	9.0998	-0.0692349	0.0480212	1	+	+	+	+	AT4G08480	MEKK2	Intergenic	Exon1	Exon1	GO:0000165::MAPK cascade;GO:0000166::nucleotide binding;GO:0002376::immune system process;GO:0004672::protein kinase activity;GO:0004674::protein serine/threonine kinase activity;GO:0004707::MAP kinase activity;GO:0005515::protein binding;GO:0005524::ATP binding;GO:0005737::cytoplasm;GO:0006468::protein phosphorylation;GO:0006952::defense response;GO:0007346::regulation of mitotic cell cycle;GO:0…	455	5387351	5391575	AT4G08480	MEKK2	-
5	4261495	4262393	4262058;4261985;4262057;4262004	39.8881	40.075	9.22328	40.4101	40.0312	8.8368	-0.0703579	0.0308804	1	+	+	+	+	AT5G13300	AGD3	UTR5	Intron1	Intron1	GO:0005096::GTPase activator activity;GO:0005515::protein binding;GO:0005737::cytoplasm;GO:0005794::Golgi apparatus;GO:0005829::cytosol;GO:0005886::plasma membrane;GO:0006897::endocytosis;GO:0007275::multicellular organismal development;GO:0009733::response to auxin;GO:0009965::leaf morphogenesis;GO:0010051::xylem and phloem pattern formation;GO:0010087::phloem or xylem histogenesis;GO:0030140::t…	624	4255547	4262568	AT5G13300	AGD3	-
3	21397706	21398534	21398027;21397989;21397991;21397979	27.3311	27.0346	9.51764	25.576	25.9303	8.5738	-0.0727213	0.034564	1	+	+	+	+	AT3G57765	U2.3	Intergenic	LastExon	LastExon	.	12	21397262	21398132	AT3G57765	U2.3	-
3	21397706	21398534	21398027;21397989;21397991;21397979	27.3311	27.0346	9.51764	25.576	25.9303	8.5738	-0.0727213	0.034564	1	+	+	+	+	AT3G57770	-	Exon1	Exon1	UTR3	GO:0004672::protein kinase activity;GO:0004674::protein serine/threonine kinase activity;GO:0004713::protein tyrosine kinase activity;GO:0005524::ATP binding;GO:0005886::plasma membrane;GO:0006468::protein phosphorylation;GO:0007166::cell surface receptor signaling pathway;GO:0016301::kinase activity;GO:0016310::phosphorylation;GO:0018108::peptidyl-tyrosine phosphorylation	12	21397262	21398132	AT3G57765	U2.3	-
5	18524986	18525838	18525352;18525345;18525345;18525343	59.6104	58.8133	9.54217	61.6938	62.2756	9.4943	-0.073282	0.0303643	1	+	+	+	+	AT5G45660	-	UTR5	UTR5	LastIntron	GO:0003674::molecular_function;GO:0008150::biological_process;GO:0016740::transferase activity;GO:0016757::transferase activity, transferring glycosyl groups	523	18524889	18527040	AT5G45660	-	+
4	18380908	18381986	18381468;18381457;18381687;18381470;18381694;18381489;18381701	58.8401	59.6477	13.8104	53.9765	54.7965	12.0454	-0.0738548	0.0391972	1	+	+	+	+	AT4G39550	-	Intergenic	LastExon	LastExon	GO:0016567::protein ubiquitination	498	18380482	18381945	AT4G39550	-	-
5	24453740	24456051	24454558;24455161;24455655;24454534;24455060;24455627;24454584;24455133;24455633;24454632;24455171;24455628	181.165	183.21	26.983	176.519	175.212	24.722	-0.0753038	0.0217536	1	+	+	+	+	AT5G60790	ABCF1	UTR5	LastIntron	UTR3	GO:0000166::nucleotide binding;GO:0005215::transporter activity;GO:0005524::ATP binding;GO:0005886::plasma membrane;GO:0006810::transport;GO:0016887::ATPase activity	1219	24453258	24456115	AT5G60790	ABCF1	-
4	6136162	6137088	6136492;6136506;6136475;6136481	68.2695	68.4208	9.812	63.2283	63.84	8.6527	-0.0760901	0.0497389	1	+	+	+	+	AT4G09730	RH39	Intergenic	UTR5	Intron1	GO:0000166::nucleotide binding;GO:0003676::nucleic acid binding;GO:0003723::RNA binding;GO:0004004::ATP-dependent RNA helicase activity;GO:0004386::helicase activity;GO:0005524::ATP binding;GO:0005730::nucleolus;GO:0009507::chloroplast;GO:0010501::RNA secondary structure unwinding;GO:0016787::hydrolase activity;GO:0016887::ATPase activity;GO:0070180::large ribosomal subunit rRNA binding;GO:008015…	381	6136244	6139711	AT4G09730	RH39	+
3	15015138	15016167	15015500;15015573;15015530;15015568	53.9854	54.5936	9.39499	54.6882	54.9037	8.9946	-0.0762286	0.0414292	1	+	+	+	+	AT3G42950	-	UTR5	UTR5	Intron2	GO:0004650::polygalacturonase activity;GO:0005576::extracellular region;GO:0005975::carbohydrate metabolic process;GO:0008152::metabolic process;GO:0016020::membrane;GO:0016021::integral component of membrane;GO:0016787::hydrolase activity;GO:0016798::hydrolase activity, acting on glycosyl bonds;GO:0016829::lyase activity;GO:0071555::cell wall organization	566	15015086	15018653	AT3G42950	-	+
1	29025486	29026992	29025690;29026397;29026422;29026437;29026452	95.554	96.7189	16.0917	96.8774	97.9351	15.4644	-0.0762967	0.0229385	1	+	+	+	+	AT1G77260	-	UTR5	Exon1	Exon3	GO:0000139::Golgi membrane;GO:0005737::cytoplasm;GO:0005794::Golgi apparatus;GO:0008168::methyltransferase activity;GO:0008757::S-adenosylmethionine-dependent methyltransferase activity;GO:0016020::membrane;GO:0016021::integral component of membrane;GO:0016740::transferase activity;GO:0032259::methylation	869	29023712	29027108	AT1G77260	-	-
4	16357671	16359371	16358315;16359110;16357976;16358342;16359091;16358289;16359114;16358277;16359135	55.2925	54.7366	15.92	57.0456	57.3681	15.7011	-0.0763494	0.0215268	1	+	+	+	+	AT4G34160	CYCD3-1	UTR5	UTR5	UTR3	GO:0000082::G1/S transition of mitotic cell cycle;GO:0005515::protein binding;GO:0005634::nucleus;GO:0007049::cell cycle;GO:0009735::response to cytokinin;GO:0009744::response to sucrose;GO:0010444::guard mother cell differentiation;GO:0048316::seed development;GO:0051301::cell division	1100	16357421	16359565	AT4G34160	CYCD3-1	+
1	10326005	10326848	10326578;10326561;10326596;10326563	25.1839	24.9366	7.26088	28.445	28.0519	7.7585	-0.0771376	0.0341243	1	+	+	+	+	AT1G29530	-	UTR5	Intron1	Exon2	GO:0008150::biological_process	421	10324745	10326848	AT1G29530	-	-
2	13318720	13320661	13319305;13319869;13320210;13319327;13319937;13320323;13319286;13319920;13320229;13320406;13319317;13320231;13320494	74.1745	73.761	19.5504	74.415	74.4693	18.6467	-0.0775011	0.0292783	1	+	+	+	+	AT2G31240	-	Intergenic	Intergenic	Exon1	GO:0008150::biological_process	-130	13317271	13319560	AT2G31240	-	-
2	13318720	13320661	13319305;13319869;13320210;13319327;13319937;13320323;13319286;13319920;13320229;13320406;13319317;13320231;13320494	74.1745	73.761	19.5504	74.415	74.4693	18.6467	-0.0775011	0.0292783	1	+	+	+	+	AT2G31250	HEMA3	LastExon	UTR3	Intergenic	GO:0006779::porphyrin-containing compound biosynthetic process;GO:0006782::protoporphyrinogen IX biosynthetic process;GO:0008883::glutamyl-tRNA reductase activity;GO:0009507::chloroplast;GO:0009536::plastid;GO:0015995::chlorophyll biosynthetic process;GO:0016491::oxidoreductase activity;GO:0033014::tetrapyrrole biosynthetic process;GO:0050661::NADP binding;GO:0055114::oxidation-reduction process	-130	13317271	13319560	AT2G31240	-	-
1	28169210	28170150	28169773;28169764;28169774;28169761	68.0594	67.6818	10.1064	65.7414	66.6044	9.3365	-0.0777692	0.0488384	1	+	+	+	+	AT1G75010	ARC3	Intergenic	Exon1	Intron2	GO:0003924::GTPase activity;GO:0005515::protein binding;GO:0009507::chloroplast;GO:0009527::plastid outer membrane;GO:0009536::plastid;GO:0009570::chloroplast stroma;GO:0009707::chloroplast outer membrane;GO:0010020::chloroplast fission;GO:0016020::membrane;GO:0035452::extrinsic component of plastid membrane;GO:0043621::protein self-association	433	28164828	28170113	AT1G75010	ARC3	-
3	5387279	5388046	5387618;5387571;5387598;5387584	23.9468	24.2691	8.90439	25.9318	26.3589	9.1261	-0.0815637	0.0381685	1	+	+	+	+	AT3G15920	EREX	UTR5	UTR5	UTR5	GO:0005515::protein binding;GO:0005737::cytoplasm;GO:0005768::endosome;GO:0005829::cytosol;GO:0006810::transport;GO:0008289::lipid binding;GO:0010008::endosome membrane;GO:0015031::protein transport;GO:0016020::membrane;GO:0035091::phosphatidylinositol binding	218	5387444	5389690	AT3G15930	PCMP-E51	+
3	5387279	5388046	5387618;5387571;5387598;5387584	23.9468	24.2691	8.90439	25.9318	26.3589	9.1261	-0.0815637	0.0381685	1	+	+	+	+	AT3G15930	PCMP-E51	Intergenic	UTR5	Exon1	GO:0003723::RNA binding;GO:0004519::endonuclease activity;GO:0008270::zinc ion binding;GO:0009451::RNA modification;GO:0043231::intracellular membrane-bounded organelle;GO:0090305::nucleic acid phosphodiester bond hydrolysis	218	5387444	5389690	AT3G15930	PCMP-E51	+
2	16612702	16613555	16612972;16612991;16613007;16612976	42.5722	43.1504	9.5667	43.3013	43.0314	9.0998	-0.082418	0.0365687	1	+	+	+	+	AT2G39810	HOS1	Intergenic	Intron1	Exon2	GO:0004842::ubiquitin-protein transferase activity;GO:0005515::protein binding;GO:0005634::nucleus;GO:0005737::cytoplasm;GO:0009409::response to cold;GO:0009966::regulation of signal transduction;GO:0010228::vegetative to reproductive phase transition of meristem;GO:0016567::protein ubiquitination;GO:0016740::transferase activity;GO:0016874::ligase activity;GO:0045892::negative regulation of tran…	351	16612777	16618122	AT2G39810	HOS1	+
5	18423809	18424947	18424479;18424486;18424496;18424500	49.0607	48.5382	10.8668	50.0622	49.5033	10.4674	-0.0828051	0.0183887	1	+	+	+	+	AT5G45472	-	Exon1	Exon1	Exon1	.	664	18421985	18425042	AT5G45470	-	-
5	18423809	18424947	18424479;18424486;18424496;18424500	49.0607	48.5382	10.8668	50.0622	49.5033	10.4674	-0.0828051	0.0183887	1	+	+	+	+	AT5G45470	-	UTR5	LastExon	LastExon	GO:0003674::molecular_function;GO:0005886::plasma membrane;GO:0008150::biological_process;GO:0016020::membrane;GO:0016021::integral component of membrane	664	18421985	18425042	AT5G45470	-	-
4	8153044	8153710	8153462;8153441;8153456;8153454	20.936	20.7646	6.20609	22.3957	22.5229	6.312	-0.0828322	0.0100283	1	+	+	+	+	AT4G14145	-	Intergenic	Intron1	Exon2	GO:0008150::biological_process;GO:0016020::membrane;GO:0016021::integral component of membrane;GO:0031966::mitochondrial membrane	301	8152248	8153678	AT4G14145	-	-
1	4373977	4375236	4374828;4374841;4374865;4374811	78.189	78.4336	12.5103	79.4858	79.9768	12.0191	-0.0837132	0.013051	1	+	+	+	+	AT1G12830	-	UTR5	UTR3	Intergenic	GO:0005750::mitochondrial respiratory chain complex III;GO:0006122::mitochondrial electron transport, ubiquinol to cytochrome c;GO:0008121::ubiquinol-cytochrome-c reductase activity;GO:0009060::aerobic respiration;GO:1902600::hydrogen ion transmembrane transport	401	4374205	4378514	AT1G12840	VHA-C	+
1	4373977	4375236	4374828;4374841;4374865;4374811	78.189	78.4336	12.5103	79.4858	79.9768	12.0191	-0.0837132	0.013051	1	+	+	+	+	AT1G12840	VHA-C	Intergenic	UTR5	UTR5	GO:0000221::vacuolar proton-transporting V-type ATPase, V1 domain;GO:0000325::plant-type vacuole;GO:0005515::protein binding;GO:0005773::vacuole;GO:0005774::vacuolar membrane;GO:0005794::Golgi apparatus;GO:0005886::plasma membrane;GO:0006810::transport;GO:0006811::ion transport;GO:0008553::hydrogen-exporting ATPase activity, phosphorylative mechanism;GO:0009507::chloroplast;GO:0009826::unidimensi…	401	4374205	4378514	AT1G12840	VHA-C	+
5	24558449	24559926	24559170;24559141;24559696;24559167;24559704;24559156;24559696	58.5367	58.861	13.516	58.6246	59.0825	12.7818	-0.0843744	0.0108657	1	+	+	+	+	AT5G61020	ECT3	UTR5	Exon3	Exon4	GO:0003723::RNA binding;GO:0008150::biological_process	748	24556994	24559936	AT5G61020	ECT3	-
5	3966349	3967331	3966732;3966743;3966735;3966742	94.8538	96.3374	11.2102	90.8726	92.2776	10.1255	-0.08483	0.0329375	1	+	+	+	+	AT5G12260	-	UTR5	UTR5	Intron1	GO:0005768::endosome;GO:0005794::Golgi apparatus;GO:0005802::trans-Golgi network;GO:0008150::biological_process;GO:0016740::transferase activity;GO:0016757::transferase activity, transferring glycosyl groups	519	3966321	3968937	AT5G12260	-	+
1	3397158	3398429	3397461;3398122;3397478;3398125;3397485;3398116;3397487;3398129	56.156	56.1909	12.8782	56.3784	56.0609	12.1506	-0.0850895	0.0296829	1	+	+	+	+	AT1G10370	GSTU17	Intergenic	LastIntron	UTR3	GO:0004364::glutathione transferase activity;GO:0005737::cytoplasm;GO:0005829::cytosol;GO:0006749::glutathione metabolic process;GO:0009407::toxin catabolic process;GO:0009507::chloroplast;GO:0009636::response to toxic substance;GO:0009651::response to salt stress;GO:0009704::de-etiolation;GO:0016740::transferase activity;GO:0040008::regulation of growth;GO:0048527::lateral root development;GO:00…	564	3396883	3398358	AT1G10370	GSTU17	-
1	6325851	6326733	6326274;6326347;6326274;6326167	43.8325	43.8179	9.83653	42.7675	42.5386	9.0209	-0.0857663	0.0290495	1	+	+	+	+	AT1G18390	-	UTR5	UTR5	Intron1	.	440	6325873	6326732	AT1G18382	-	-
1	6325851	6326733	6326274;6326347;6326274;6326167	43.8325	43.8179	9.83653	42.7675	42.5386	9.0209	-0.0857663	0.0290495	1	+	+	+	+	AT1G18382	-	Intergenic	LastExon	Intergenic	.	440	6325873	6326732	AT1G18382	-	-
3	509045	511299	509462;510358;509443;510542;509504;509917;510402;509503;510498	134.602	133.218	23.2054	127.502	127.037	20.777	-0.0860962	0.0315723	1	+	+	+	+	AT3G02470	SAMDC1	Intergenic	UTR5	LastExon	GO:0004014::adenosylmethionine decarboxylase activity;GO:0005515::protein binding;GO:0005829::cytosol;GO:0006557::S-adenosylmethioninamine biosynthetic process;GO:0006596::polyamine biosynthetic process;GO:0006597::spermine biosynthetic process;GO:0008295::spermidine biosynthetic process;GO:0016458::gene silencing;GO:0016829::lyase activity;GO:0016831::carboxy-lyase activity;GO:0019079::viral gen…	1055	509117	511561	AT3G02470	SAMDC1	+
1	16487291	16488437	16488063;16487809;16488109;16488066;16488077	66.0289	67.205	13.5406	67.6541	66.7759	12.8607	-0.0872164	0.034876	1	+	+	+	+	AT1G43710	SDC	UTR5	Exon2	Exon4	GO:0003824::catalytic activity;GO:0005737::cytoplasm;GO:0005829::cytosol;GO:0005886::plasma membrane;GO:0006580::ethanolamine metabolic process;GO:0016829::lyase activity;GO:0016831::carboxy-lyase activity;GO:0019752::carboxylic acid metabolic process;GO:0030170::pyridoxal phosphate binding	598	16486230	16488462	AT1G43710	SDC	-
5	2928146	2929239	2928434;2928804;2928435;2928775;2928427;2928841;2928447;2928863	53.822	54.4029	10.6215	53.3538	53.1678	9.8362	-0.0879281	0.0346196	1	+	+	+	+	AT5G09420	OM64	Intergenic	Intron1	Exon4	GO:0004040::amidase activity;GO:0005515::protein binding;GO:0005739::mitochondrion;GO:0005741::mitochondrial outer membrane;GO:0006626::protein targeting to mitochondrion;GO:0006810::transport;GO:0015031::protein transport;GO:0016020::membrane;GO:0016021::integral component of membrane	519	2928173	2932021	AT5G09420	OM64	+
5	8706866	8707681	8707211;8707185;8707224;8707206	32.606	31.9933	8.07037	34.0939	33.7737	7.9689	-0.0894587	0.0493658	1	+	+	+	+	AT5G25190	ERF003	UTR5	UTR3	UTR3	GO:0003677::DNA binding;GO:0003700::sequence-specific DNA binding transcription factor activity;GO:0005634::nucleus;GO:0006351::transcription, DNA-templated;GO:0006355::regulation of transcription, DNA-templated;GO:0009873::ethylene-activated signaling pathway	611	8706745	8707885	AT5G25190	ERF003	-
4	8239553	8240374	8240096;8240075;8240072;8240077	31.9058	32.2078	8.29114	28.1781	28.5448	6.8906	-0.0902417	0.0228243	1	+	+	+	+	AT4G14310	-	UTR5	Exon1	Exon1	GO:0005515::protein binding;GO:0005618::cell wall;GO:0005737::cytoplasm;GO:0007049::cell cycle;GO:0051301::cell division	424	8236723	8240388	AT4G14310	-	-
2	15423536	15425067	15424226;15424710;15423777;15424228;15424595;15424789;15423824;15424273;15424747;15423821;15424204;15424565;15424764	59.7504	60.0053	16.754	58.0464	58.3753	15.2803	-0.0920984	0.00490703	1	+	+	+	+	AT2G36800	UGT73C5	UTR5	LastExon	LastExon	GO:0008152::metabolic process;GO:0016020::membrane;GO:0016021::integral component of membrane;GO:0016131::brassinosteroid metabolic process;GO:0016740::transferase activity;GO:0016757::transferase activity, transferring glycosyl groups;GO:0016758::transferase activity, transferring hexosyl groups;GO:0043231::intracellular membrane-bounded organelle;GO:0046527::glucosyltransferase activity;GO:0050…	827	15423172	15425129	AT2G36800	UGT73C5	-
4	11790495	11792142	11790980;11791544;11791742;11790980;11791575;11790989;11791518;11791815;11790969;11791561;11791732	69.6232	68.3493	16.9012	72.3912	70.9333	16.4638	-0.0927328	0.0452015	1	+	+	+	+	AT4G22310	MPC4	Intergenic	Intergenic	Intron2	GO:0005739::mitochondrion;GO:0005743::mitochondrial inner membrane;GO:0006810::transport;GO:0006850::mitochondrial pyruvate transport;GO:0016020::membrane;GO:0016021::integral component of membrane;GO:0031305::integral component of mitochondrial inner membrane;GO:0050833::pyruvate transmembrane transporter activity;GO:1902361::mitochondrial pyruvate transmembrane transport	-2	11791321	11793137	AT4G22310	MPC4	+
4	11790495	11792142	11790980;11791544;11791742;11790980;11791575;11790989;11791518;11791815;11790969;11791561;11791732	69.6232	68.3493	16.9012	72.3912	70.9333	16.4638	-0.0927328	0.0452015	1	+	+	+	+	AT4G22305	SOBER1	Intergenic	Intergenic	Intron2	GO:0002084::protein depalmitoylation;GO:0004623::phospholipase A2 activity;GO:0005737::cytoplasm;GO:0006629::lipid metabolic process;GO:0006631::fatty acid metabolic process;GO:0006654::phosphatidic acid biosynthetic process;GO:0006952::defense response;GO:0008474::palmitoyl-(protein) hydrolase activity;GO:0009816::defense response to bacterium, incompatible interaction;GO:0016787::hydrolase acti…	-2	11791321	11793137	AT4G22310	MPC4	+
5	22944172	22945060	22944751;22944740;22944733;22944728	29.6185	29.5616	7.75148	30.9581	30.7092	7.5744	-0.0927337	0.0329599	1	+	+	+	+	AT5G56710	RPL31C	Intergenic	LastIntron	LastExon	GO:0002181::cytoplasmic translation;GO:0003735::structural constituent of ribosome;GO:0005618::cell wall;GO:0005622::intracellular;GO:0005840::ribosome;GO:0006412::translation;GO:0009506::plasmodesma;GO:0022625::cytosolic large ribosomal subunit;GO:0022626::cytosolic ribosome;GO:0030529::ribonucleoprotein complex;GO:0042255::ribosome assembly;GO:0042256::mature ribosome assembly;GO:0042788::polys…	377	22943707	22944993	AT5G56710	RPL31C	-
3	21297832	21299601	21297944;21298969;21299156;21297965;21299131;21299106;21299157	94.2236	93.0475	16.7049	97.9894	96.6922	16.2797	-0.0931855	0.0204123	1	+	+	+	+	AT3G57530	CPK32	UTR5	Intron1	Exon5	GO:0000166::nucleotide binding;GO:0004672::protein kinase activity;GO:0004674::protein serine/threonine kinase activity;GO:0004683::calmodulin-dependent protein kinase activity;GO:0004698::calcium-dependent protein kinase C activity;GO:0005509::calcium ion binding;GO:0005515::protein binding;GO:0005516::calmodulin binding;GO:0005524::ATP binding;GO:0005634::nucleus;GO:0005737::cytoplasm;GO:000588…	972	21296521	21299689	AT3G57530	CPK32	-
5	5560904	5562401	5561268;5561777;5561297;5561845;5561234;5561918;5561292;5561853	34.9867	35.4024	12.6084	37.6301	37.7168	12.6503	-0.0934097	0.0473969	1	+	+	+	+	AT5G16910	CSLD2	UTR5	Intron1	Exon2	GO:0000139::Golgi membrane;GO:0005768::endosome;GO:0005794::Golgi apparatus;GO:0005802::trans-Golgi network;GO:0005886::plasma membrane;GO:0009409::response to cold;GO:0016020::membrane;GO:0016021::integral component of membrane;GO:0016740::transferase activity;GO:0016757::transferase activity, transferring glycosyl groups;GO:0016760::cellulose synthase (UDP-forming) activity;GO:0030173::integral…	1045	5560607	5565660	AT5G16910	CSLD2	+
2	905559	906468	906019;906015;906005;906018	33.3062	33.7336	9.24781	34.0272	34.3309	8.8368	-0.0936822	0.0173504	1	+	+	+	+	AT2G03070	MED8	UTR5	UTR5	Exon4	GO:0005634::nucleus;GO:0006351::transcription, DNA-templated;GO:0006355::regulation of transcription, DNA-templated;GO:0009909::regulation of flower development;GO:0016592::mediator complex;GO:0050832::defense response to fungus	500	905513	909272	AT2G03070	MED8	+
5	7339342	7340106	7339847;7339793;7339820;7339827	23.5267	23.387	6.50045	24.3306	24.5373	6.3383	-0.0953215	0.0104765	1	+	+	+	+	AT5G22130	PNT1	Intergenic	Intron1	Exon2	GO:0005783::endoplasmic reticulum;GO:0005789::endoplasmic reticulum membrane;GO:0006506::GPI anchor biosynthetic process;GO:0009793::embryo development ending in seed dormancy;GO:0009832::plant-type cell wall biogenesis;GO:0016020::membrane;GO:0016021::integral component of membrane;GO:0016740::transferase activity;GO:0016757::transferase activity, transferring glycosyl groups;GO:0016758::transfe…	328	7337158	7340052	AT5G22130	PNT1	-
5	7339342	7340106	7339847;7339793;7339820;7339827	23.5267	23.387	6.50045	24.3306	24.5373	6.3383	-0.0953215	0.0104765	1	+	+	+	+	AT5G22140	-	UTR3	Intergenic	Intergenic	GO:0005794::Golgi apparatus;GO:0005886::plasma membrane;GO:0009506::plasmodesma;GO:0016491::oxidoreductase activity;GO:0055114::oxidation-reduction process	328	7337158	7340052	AT5G22130	PNT1	-
4	17659450	17660467	17659823;17659854;17659798;17659836	29.3617	28.7272	11.9216	27.0661	27.559	10.4937	-0.0953559	0.0438464	1	+	+	+	+	AT4G37580	HLS1	Exon2	LastExon	LastExon	GO:0006473::protein acetylation;GO:0008080::N-acetyltransferase activity;GO:0009640::photomorphogenesis;GO:0009723::response to ethylene;GO:0009734::auxin-activated signaling pathway;GO:0009826::unidimensional cell growth;GO:0016740::transferase activity;GO:0016746::transferase activity, transferring acyl groups;GO:0016747::transferase activity, transferring acyl groups other than amino-acyl grou…	1364	17658594	17660878	AT4G37580	HLS1	+
2	13033523	13035034	13034137;13034378;13033918;13034377;13034382;13034175;13034403	64.7685	64.2965	16.0181	63.4952	62.8542	14.6754	-0.0956242	0.013819	1	+	+	+	+	AT2G30590	WRKY21	UTR5	UTR5	LastIntron	GO:0003677::DNA binding;GO:0003700::sequence-specific DNA binding transcription factor activity;GO:0005516::calmodulin binding;GO:0005634::nucleus;GO:0006351::transcription, DNA-templated;GO:0006355::regulation of transcription, DNA-templated;GO:0019760::glucosinolate metabolic process;GO:0043565::sequence-specific DNA binding	860	13033418	13035797	AT2G30590	WRKY21	+
5	6461340	6462348	6461654;6461644;6461635;6461637	44.2293	45.0576	9.98371	44.013	43.2029	9.1261	-0.0957202	0.037404	1	+	+	+	+	AT5G19210	RH58	UTR5	UTR5	Intron4	GO:0000166::nucleotide binding;GO:0003676::nucleic acid binding;GO:0003723::RNA binding;GO:0004004::ATP-dependent RNA helicase activity;GO:0004386::helicase activity;GO:0005524::ATP binding;GO:0005730::nucleolus;GO:0005737::cytoplasm;GO:0009507::chloroplast;GO:0009536::plastid;GO:0010501::RNA secondary structure unwinding;GO:0016787::hydrolase activity	576	6461268	6463866	AT5G19210	RH58	+
1	2642099	2642767	2642396;2642418;2642398;2642415	36.6438	36.1891	7.43259	37.0518	37.3096	7.101	-0.0958065	0.0205428	1	+	+	+	+	AT1G08390	-	UTR5	UTR5	LastIntron	GO:0006281::DNA repair;GO:0009555::pollen development;GO:0043007::maintenance of rDNA;GO:2000042::negative regulation of double-strand break repair via homologous recombination	361	2642072	2643285	AT1G08390	-	+
5	23080616	23081508	23080850;23080868;23080864;23080856	32.536	32.1125	7.62883	34.2496	33.8808	7.5218	-0.0960656	0.0164299	1	+	+	+	+	AT5G57035	-	Intergenic	UTR5	Exon4	GO:0004672::protein kinase activity;GO:0004842::ubiquitin-protein transferase activity;GO:0005524::ATP binding;GO:0006468::protein phosphorylation;GO:0016301::kinase activity;GO:0016310::phosphorylation;GO:0016567::protein ubiquitination	415	23080647	23083988	AT5G57035	-	+
1	3328884	3331196	3329220;3330515;3330969;3329245;3330101;3330519;3329271;3330119;3329368;3330106;3330622;3330989;3330983	52.2116	51.5898	24.3092	49.5285	50.5105	21.8816	-0.0985208	0.046503	1	+	+	+	+	.	.	.	.	.	.	-1592	3325825	3328448	AT1G10155	ATPP2-A10	-
5	964208	965074	964645;964645;964634;964634	44.5794	43.8894	8.24208	44.9026	45.8173	7.89	-0.0992335	0.0405875	1	+	+	+	+	AT5G03690	FBA4	UTR5	UTR5	UTR5	GO:0003824::catalytic activity;GO:0004332::fructose-bisphosphate aldolase activity;GO:0005737::cytoplasm;GO:0005829::cytosol;GO:0006094::gluconeogenesis;GO:0006096::glycolytic process;GO:0016829::lyase activity	686	963148	965327	AT5G03690	FBA4	-
2	14630214	14631024	14630538;14630516;14630508;14630502	42.2687	41.9584	8.97798	41.7	42.3885	8.3634	-0.0999253	0.0463681	1	+	+	+	+	AT2G34690	ACD11	UTR5	Intron1	Intron2	GO:0005515::protein binding;GO:0005737::cytoplasm;GO:0006810::transport;GO:0006869::lipid transport;GO:0008219::cell death;GO:0008289::lipid binding;GO:0009751::response to salicylic acid;GO:0009816::defense response to bacterium, incompatible interaction;GO:0010175::sphingosine transmembrane transporter activity;GO:0015695::organic cation transport;GO:0015791::polyol transport;GO:0017089::glycol…	633	14629986	14632082	AT2G34690	ACD11	+
5	18540844	18541841	18541192;18541176;18541192;18541185	34.1698	33.4952	8.38926	35.7619	34.9523	8.1793	-0.100156	0.048697	1	+	+	+	+	AT5G45710	HSFA4C	Intergenic	UTR5	LastIntron	GO:0003677::DNA binding;GO:0003700::sequence-specific DNA binding transcription factor activity;GO:0005634::nucleus;GO:0006351::transcription, DNA-templated;GO:0006355::regulation of transcription, DNA-templated;GO:0009408::response to heat;GO:0009733::response to auxin;GO:0009958::positive gravitropism;GO:0043565::sequence-specific DNA binding;GO:0048364::root development;GO:0048527::lateral roo…	477	18540865	18542864	AT5G45710	HSFA4C	+
3	1196513	1197414	1196606;1197126;1197142;1197112;1197157	30.4587	30.7298	7.92319	31.1805	30.8806	7.4955	-0.100485	0.00955924	1	+	+	+	+	AT3G04480	-	UTR5	Intron2	Exon4	.	457	1193540	1197421	AT3G04480	-	-
3	19809436	19811884	19810122;19811174;19811771;19810110;19811189;19811812;19810155;19810137;19811152;19811152	159.225	161.492	21.8808	163.442	159.932	20.5666	-0.101265	0.0496039	1	+	+	+	+	AT3G53440	-	Intergenic	Intergenic	LastExon	GO:0003677::DNA binding;GO:0008150::biological_process	-60	19810720	19812680	AT3G53440	-	+
3	19809436	19811884	19810122;19811174;19811771;19810110;19811189;19811812;19810155;19810137;19811152;19811152	159.225	161.492	21.8808	163.442	159.932	20.5666	-0.101265	0.0496039	1	+	+	+	+	AT3G53430	RPL12B	Intergenic	Intergenic	UTR3	GO:0000027::ribosomal large subunit assembly;GO:0003723::RNA binding;GO:0003735::structural constituent of ribosome;GO:0005515::protein binding;GO:0005840::ribosome;GO:0006412::translation;GO:0016020::membrane;GO:0019843::rRNA binding;GO:0022625::cytosolic large ribosomal subunit;GO:0030529::ribonucleoprotein complex;GO:0042256::mature ribosome assembly	-60	19810720	19812680	AT3G53440	-	+
3	4952713	4953439	4953179;4953180;4953155;4953173	20.2124	20.4786	7.70242	20.4386	20.2514	7.1799	-0.101313	0.0155251	1	+	+	+	+	AT3G14740	-	UTR5	Exon1	Exon1	GO:0046872::metal ion binding	434	4952004	4953510	AT3G14740	-	-
2	16575720	16576582	16575964;16575968;16575957;16575958	24.577	24.6982	7.65336	27.8667	27.7519	8.0478	-0.102205	0.00213671	1	+	+	+	+	AT2G39740	HESO1	Intergenic	Intron1	Intron2	GO:0000932::cytoplasmic mRNA processing body;GO:0005634::nucleus;GO:0005737::cytoplasm;GO:0016740::transferase activity;GO:0016779::nucleotidyltransferase activity;GO:0050265::RNA uridylyltransferase activity;GO:0060964::regulation of gene silencing by miRNA;GO:0071076::RNA 3' uridylation	399	16575752	16579120	AT2G39740	HESO1	+
2	7746750	7748323	7747054;7747900;7747075;7747898;7746895;7747160;7747906;7746955;7747903	41.8953	41.2432	14.4482	44.7469	44.2958	14.4124	-0.10256	0.022497	1	+	+	+	+	AT2G17820	AHK1	UTR5	Exon2	Exon3	GO:0000155::phosphorelay sensor kinase activity;GO:0000160::phosphorelay signal transduction system;GO:0004673::protein histidine kinase activity;GO:0005034::osmosensor activity;GO:0005515::protein binding;GO:0005622::intracellular;GO:0005886::plasma membrane;GO:0006970::response to osmotic stress;GO:0007165::signal transduction;GO:0009414::response to water deprivation;GO:0009738::abscisic acid-…	965	7742870	7748502	AT2G17820	AHK1	-
1	22824408	22826652	22824797;22825578;22826257;22824799;22825601;22826296;22824809;22825577;22826243;22824841;22825606;22826233	92.7298	93.7627	19.9919	98.0562	97.1636	19.4883	-0.102789	0.0103756	1	+	+	+	+	AT1G61800	GPT2	Intergenic	UTR5	UTR3	GO:0005215::transporter activity;GO:0005315::inorganic phosphate transmembrane transporter activity;GO:0005774::vacuolar membrane;GO:0006810::transport;GO:0008643::carbohydrate transport;GO:0009507::chloroplast;GO:0009536::plastid;GO:0009624::response to nematode;GO:0009643::photosynthetic acclimation;GO:0009744::response to sucrose;GO:0009749::response to glucose;GO:0010109::regulation of photos…	1116	22824414	22826783	AT1G61800	GPT2	+
2	12617505	12619006	12617572;12617794;12618364;12617595;12617833;12618357;12618664;12617742;12618433;12617746;12618385	48.2438	48.872	15.7728	47.3934	46.8888	14.2546	-0.103291	0.013887	1	+	+	+	+	AT2G29410	MTPB	LastExon	Intergenic	Intergenic	GO:0005385::zinc ion transmembrane transporter activity;GO:0005773::vacuole;GO:0005774::vacuolar membrane;GO:0006810::transport;GO:0006811::ion transport;GO:0006812::cation transport;GO:0006829::zinc ion transport;GO:0008324::cation transmembrane transporter activity;GO:0010043::response to zinc ion;GO:0016020::membrane;GO:0016021::integral component of membrane;GO:0046872::metal ion binding;GO:0…	-5	12618261	12618896	AT2G08340		+
2	12617505	12619006	12617572;12617794;12618364;12617595;12617833;12618357;12618664;12617742;12618433;12617746;12618385	48.2438	48.872	15.7728	47.3934	46.8888	14.2546	-0.103291	0.013887	1	+	+	+	+	AT2G08340		Intergenic	Intergenic	Intergenic	.	-5	12618261	12618896	AT2G08340		+
2	12617505	12619006	12617572;12617794;12618364;12617595;12617833;12618357;12618664;12617742;12618433;12617746;12618385	48.2438	48.872	15.7728	47.3934	46.8888	14.2546	-0.103291	0.013887	1	+	+	+	+	AT2G29420	GSTU7	Intergenic	UTR3	Intergenic	GO:0004364::glutathione transferase activity;GO:0005737::cytoplasm;GO:0005829::cytosol;GO:0006749::glutathione metabolic process;GO:0009407::toxin catabolic process;GO:0009636::response to toxic substance;GO:0009751::response to salicylic acid;GO:0016740::transferase activity	-5	12618261	12618896	AT2G08340		+
3	5426973	5427468	5427206;5427205;5427224;5427238	14.2374	14.3517	5.27395	14.3226	14.1652	4.8918	-0.103397	0.0140842	1	+	+	+	+	AT3G15990	SULTR3;4	Intergenic	UTR5	Intron1	GO:0005887::integral component of plasma membrane;GO:0006810::transport;GO:0008271::secondary active sulfate transmembrane transporter activity;GO:0008272::sulfate transport;GO:0009506::plasmodesma;GO:0015116::sulfate transmembrane transporter activity;GO:0015293::symporter activity;GO:0016020::membrane;GO:0016021::integral component of membrane;GO:0055085::transmembrane transport;GO:1902358::sul…	233	5426987	5430897	AT3G15990	SULTR3;4	+
1	17618538	17618926	17618715;17618737;17618740;17618743	9.82614	9.79824	3.70403	10.564	10.5436	3.7083	-0.103453	0.000950626	1	+	+	+	+	AT1G47840	HXK3	UTR5	Exon1	Intron1	GO:0000166::nucleotide binding;GO:0001678::cellular glucose homeostasis;GO:0004340::glucokinase activity;GO:0004396::hexokinase activity;GO:0005524::ATP binding;GO:0005536::glucose binding;GO:0005623::cell;GO:0005829::cytosol;GO:0005975::carbohydrate metabolic process;GO:0006096::glycolytic process;GO:0008865::fructokinase activity;GO:0009507::chloroplast;GO:0016301::kinase activity;GO:0016310::p…	259	17616069	17618991	AT1G47840	HXK3	-
1	28532638	28534589	28533376;28534111;28533369;28534119;28533388;28534099;28533403;28534109	86.3813	87.2067	18.8636	88.2483	89.0845	17.9366	-0.103491	0.0087356	1	+	+	+	+	AT1G76020	-	Intergenic	Exon1	LastIntron	GO:0005618::cell wall;GO:0005773::vacuole;GO:0008150::biological_process	10	28532049	28533624	AT1G76020	-	-
1	28532638	28534589	28533376;28534111;28533369;28534119;28533388;28534099;28533403;28534109	86.3813	87.2067	18.8636	88.2483	89.0845	17.9366	-0.103491	0.0087356	1	+	+	+	+	AT1G76030	VHA-B1	Intergenic	Intergenic	Exon4	GO:0005524::ATP binding;GO:0005773::vacuole;GO:0005774::vacuolar membrane;GO:0005794::Golgi apparatus;GO:0005886::plasma membrane;GO:0006810::transport;GO:0006811::ion transport;GO:0009506::plasmodesma;GO:0009507::chloroplast;GO:0010255::glucose mediated signaling pathway;GO:0015991::ATP hydrolysis coupled proton transport;GO:0015992::proton transport;GO:0016020::membrane;GO:0016787::hydrolase ac…	10	28532049	28533624	AT1G76020	-	-
1	3166275	3167951	3167090;3167614;3167070;3167524;3167143;3167647;3167075;3167599	112.195	114.289	18.0786	110.221	108.907	16.2797	-0.103574	0.029304	1	+	+	+	+	AT1G09780	PGM1	Intergenic	Exon3	Exon4	GO:0003824::catalytic activity;GO:0004619::phosphoglycerate mutase activity;GO:0005737::cytoplasm;GO:0005740::mitochondrial envelope;GO:0005829::cytosol;GO:0005886::plasma membrane;GO:0006007::glucose catabolic process;GO:0006096::glycolytic process;GO:0008152::metabolic process;GO:0009409::response to cold;GO:0009506::plasmodesma;GO:0009507::chloroplast;GO:0009555::pollen development;GO:0010118:…	811	3165370	3167924	AT1G09780	PGM1	-
1	2215166	2215967	2215513;2215554;2215543;2215511	57.8599	58.2173	8.02131	60.1147	59.8326	7.7059	-0.10519	0.0032676	1	+	+	+	+	AT1G07210	-	Intergenic	UTR5	Intron2	GO:0003735::structural constituent of ribosome;GO:0005622::intracellular;GO:0005840::ribosome;GO:0006412::translation;GO:0022627::cytosolic small ribosomal subunit;GO:0030529::ribonucleoprotein complex	350	2215216	2216982	AT1G07210	-	+
3	21275229	21276067	21275778;21275773;21275770;21275788	39.9347	39.6221	7.48165	42.1003	41.5313	7.3114	-0.105272	0.0256619	1	+	+	+	+	AT3G57470	-	Intergenic	Exon2	Intron3	GO:0003824::catalytic activity;GO:0004222::metalloendopeptidase activity;GO:0006508::proteolysis;GO:0008233::peptidase activity;GO:0008237::metallopeptidase activity;GO:0016787::hydrolase activity;GO:0046872::metal ion binding	369	21269149	21276017	AT3G57470	-	-
4	11806255	11807267	11806832;11806823;11806790;11806814	51.4647	52.2811	9.98371	56.9122	56.0395	10.0992	-0.10606	0.0219602	1	+	+	+	+	AT4G22350	-	Intergenic	Exon1	Exon2	GO:0000245::spliceosomal complex assembly;GO:0006397::mRNA processing;GO:0008270::zinc ion binding;GO:0016579::protein deubiquitination;GO:0016787::hydrolase activity;GO:0036459::ubiquitinyl hydrolase activity;GO:0046872::metal ion binding	-496	11807257	11810117	AT4G22360	-	+
4	11806255	11807267	11806832;11806823;11806790;11806814	51.4647	52.2811	9.98371	56.9122	56.0395	10.0992	-0.10606	0.0219602	1	+	+	+	+	AT4G22360	-	Intergenic	Intergenic	UTR5	.	-496	11807257	11810117	AT4G22360	-	+
5	5023557	5024644	5024262;5024286;5024256;5024260	84.3741	83.0824	10.7196	83.4445	83.7699	9.9414	-0.106643	0.0490638	1	+	+	+	+	AT5G15470	GAUT14	UTR5	Exon1	Intron1	GO:0000139::Golgi membrane;GO:0005794::Golgi apparatus;GO:0009555::pollen development;GO:0009860::pollen tube growth;GO:0016020::membrane;GO:0016021::integral component of membrane;GO:0016740::transferase activity;GO:0016757::transferase activity, transferring glycosyl groups;GO:0045489::pectin biosynthetic process;GO:0047262::polygalacturonate 4-alpha-galacturonosyltransferase activity;GO:005232…	649	5020941	5024750	AT5G15470	GAUT14	-
5	769454	770271	769906;769906;769903;769909	48.1504	49.3011	7.28541	49.4618	50.5534	6.9432	-0.106872	0.0438834	1	+	+	+	+	AT5G03230	-	UTR5	UTR5	UTR3	.	424	769438	770563	AT5G03230	-	+
3	4922109	4923318	4922430;4922827;4922421;4922458;4922744;4922426	75.5516	74.5238	13.7613	70.3896	71.1047	12.0454	-0.107191	0.0146808	1	+	+	+	+	AT3G14650	CYP72A11	Intergenic	UTR5	Exon4	GO:0004497::monooxygenase activity;GO:0005506::iron ion binding;GO:0016020::membrane;GO:0016021::integral component of membrane;GO:0016491::oxidoreductase activity;GO:0016705::oxidoreductase activity, acting on paired donors, with incorporation or reduction of molecular oxygen;GO:0020037::heme binding;GO:0046872::metal ion binding;GO:0055114::oxidation-reduction process	582	4922131	4924694	AT3G14650	CYP72A11	+
2	17576619	17577554	17577207;17577211;17577219;17577224	62.5745	63.3429	10.7932	62.739	62.1899	9.9414	-0.107231	0.0120066	1	+	+	+	+	AT2G42160	BRIZ1	Intergenic	Intergenic	Intron3	GO:0000151::ubiquitin ligase complex;GO:0004842::ubiquitin-protein transferase activity;GO:0008270::zinc ion binding;GO:0010029::regulation of seed germination;GO:0016567::protein ubiquitination;GO:0016787::hydrolase activity;GO:0046982::protein heterodimerization activity	408	17574641	17577495	AT2G42160	BRIZ1	-
1	23825751	23827168	23826775;23826782;23826804;23826798	135.839	137.628	18.2503	125.678	126.951	15.6485	-0.107549	0.013152	1	+	+	+	+	AT1G64190	-	Intergenic	LastExon	LastExon	GO:0004616::phosphogluconate dehydrogenase (decarboxylating) activity;GO:0005515::protein binding;GO:0005829::cytosol;GO:0006098::pentose-phosphate shunt;GO:0008114::phosphogluconate 2-dehydrogenase activity;GO:0009051::pentose-phosphate shunt, oxidative branch;GO:0009507::chloroplast;GO:0009536::plastid;GO:0009570::chloroplast stroma;GO:0009651::response to salt stress;GO:0016020::membrane;GO:00…	676	23825328	23827136	AT1G64190	-	-
1	23825751	23827168	23826775;23826782;23826804;23826798	135.839	137.628	18.2503	125.678	126.951	15.6485	-0.107549	0.013152	1	+	+	+	+	AT1G08657		LastExon	Intergenic	Intergenic	.	676	23825328	23827136	AT1G64190	-	-
5	25088753	25089540	25088957;25089331;25089035;25089000;25089315;25089008;25089320	18.5786	18.2853	8.97798	17.9032	18.1726	8.153	-0.107883	0.0205952	1	+	+	+	+	AT5G62480	GSTU9	Exon1	UTR3	UTR3	GO:0004364::glutathione transferase activity;GO:0005737::cytoplasm;GO:0005829::cytosol;GO:0006749::glutathione metabolic process;GO:0009407::toxin catabolic process;GO:0009636::response to toxic substance;GO:0016740::transferase activity	479	25088527	25089626	AT5G62480	GSTU9	-
4	9136003	9137325	9136967;9136195;9136957;9136971;9136964	78.8892	77.0509	14.6444	76.1053	77.8338	13.413	-0.108085	0.0441236	1	+	+	+	+	AT4G16143	IMPA2	UTR5	Exon2	Exon5	GO:0005515::protein binding;GO:0005634::nucleus;GO:0005635::nuclear envelope;GO:0005643::nuclear pore;GO:0005654::nucleoplasm;GO:0005730::nucleolus;GO:0005737::cytoplasm;GO:0005829::cytosol;GO:0006606::protein import into nucleus;GO:0006607::NLS-bearing protein import into nucleus;GO:0006810::transport;GO:0008139::nuclear localization sequence binding;GO:0008565::protein transporter activity;GO:0…	751	9133750	9137415	AT4G16143	IMPA2	-
5	25632122	25633221	25632904;25632895;25632885;25632898	66.9625	67.2288	11.1121	64.7851	64.29	9.9151	-0.108352	0.0124505	1	+	+	+	+	AT5G64050	OVA3	Intergenic	Exon2	Intron4	GO:0000049::tRNA binding;GO:0000166::nucleotide binding;GO:0004812::aminoacyl-tRNA ligase activity;GO:0004818::glutamate-tRNA ligase activity;GO:0005515::protein binding;GO:0005524::ATP binding;GO:0005737::cytoplasm;GO:0005739::mitochondrion;GO:0006412::translation;GO:0006418::tRNA aminoacylation for protein translation;GO:0006424::glutamyl-tRNA aminoacylation;GO:0007005::mitochondrion organizati…	537	25629832	25633209	AT5G64050	OVA3	-
5	22686750	22688751	22687062;22687538;22688179;22687061;22687709;22687084;22687390;22687701;22688145;22688628;22687064;22687497;22687711;22688171	108.694	106.469	22.5921	107.975	106.464	20.8822	-0.108682	0.0315959	1	+	+	+	+	AT5G56030	HSP81-2	UTR5	UTR5	LastExon	GO:0000166::nucleotide binding;GO:0002376::immune system process;GO:0003729::mRNA binding;GO:0005515::protein binding;GO:0005524::ATP binding;GO:0005618::cell wall;GO:0005634::nucleus;GO:0005737::cytoplasm;GO:0005739::mitochondrion;GO:0005794::Golgi apparatus;GO:0005829::cytosol;GO:0006457::protein folding;GO:0006950::response to stress;GO:0006952::defense response;GO:0009414::response to water d…	1277	22686473	22689671	AT5G56030	HSP81-2	+
3	9307305	9307912	9307569;9307543;9307552;9307551	25.6273	26.2002	6.1325	25.576	25.9517	5.6545	-0.108706	0.03614	1	+	+	+	+	AT3G25600	CML16	UTR5	UTR5	UTR3	GO:0005509::calcium ion binding;GO:0008150::biological_process;GO:0046872::metal ion binding	832	9306776	9307967	AT3G25600	CML16	+
1	29461666	29462955	29462120;29462100;29462108;29462103	111.729	114.217	14.4727	104.083	105.821	12.4662	-0.109064	0.0340684	1	+	+	+	+	AT1G78300	GRF2	UTR5	UTR5	LastIntron	GO:0005634::nucleus;GO:0005737::cytoplasm;GO:0005773::vacuole;GO:0005774::vacuolar membrane;GO:0005794::Golgi apparatus;GO:0005829::cytosol;GO:0005886::plasma membrane;GO:0009742::brassinosteroid mediated signaling pathway;GO:0019904::protein domain specific binding	919	29461391	29463389	AT1G78300	GRF2	+
1	6759855	6761246	6760303;6760299;6760932;6760296;6760303	94.4803	94.7163	16.4596	90.2944	91.3347	14.6491	-0.109226	0.042186	1	+	+	+	+	AT1G19520	NFD5	Intergenic	UTR5	LastIntron	GO:0000741::karyogamy;GO:0005739::mitochondrion;GO:0007275::multicellular organismal development;GO:0010197::polar nucleus fusion	691	6759859	6762847	AT1G19520	NFD5	+
4	17296618	17297792	17297243;17297498;17297500;17297217;17297502;17297483	67.8961	68.5638	11.9952	66.9424	67.0116	10.9145	-0.109472	0.0371519	1	+	+	+	+	AT4G36690	U2AF65A	Intergenic	Exon2	Intron4	GO:0000243::commitment complex;GO:0000398::mRNA splicing, via spliceosome;GO:0003676::nucleic acid binding;GO:0003723::RNA binding;GO:0005515::protein binding;GO:0005634::nucleus;GO:0005681::spliceosomal complex;GO:0006397::mRNA processing;GO:0008187::poly-pyrimidine tract binding;GO:0008380::RNA splicing;GO:0016020::membrane;GO:0016021::integral component of membrane;GO:0016607::nuclear speck;GO…	517	17293938	17297722	AT4G36690	U2AF65A	-
2	17636413	17637771	17636634;17637161;17637513;17636657;17637503;17636662;17637177;17637504;17636690;17636919;17637510	34.1698	34.3534	14.0802	34.4275	34.0737	13.0448	-0.10973	0.0186816	1	+	+	+	+	AT2G42340	-	UTR5	UTR3	UTR3	GO:0008150::biological_process	708	17636204	17637800	AT2G42340	-	-
5	25775918	25776919	25776309;25776285;25776354;25776305	66.4023	66.895	10.3271	66.7422	66.9688	9.5995	-0.109875	0.00984683	1	+	+	+	+	AT5G64470	TBL12	Intergenic	UTR5	Exon2	GO:0005794::Golgi apparatus;GO:0016020::membrane;GO:0016021::integral component of membrane;GO:0016413::O-acetyltransferase activity;GO:0071554::cell wall organization or biogenesis	443	25775975	25777963	AT5G64470	TBL12	+
1	9495514	9496461	9495838;9495845;9495819;9495850	53.0051	53.9738	9.3214	54.8216	54.3465	8.8105	-0.110548	0.0340139	1	+	+	+	+	AT1G27340	FBX6	UTR5	LastIntron	LastIntron	GO:0004842::ubiquitin-protein transferase activity;GO:0010305::leaf vascular tissue pattern formation;GO:0010928::regulation of auxin mediated signaling pathway;GO:0016567::protein ubiquitination;GO:0031146::SCF-dependent proteasomal ubiquitin-dependent protein catabolic process;GO:0060776::simple leaf morphogenesis	643	9495344	9498085	AT1G27340	FBX6	+
4	346357	347239	346963;346909;346951;346904	33.4462	33.2568	8.85533	32.6928	32.3379	7.9952	-0.110781	0.0198892	1	+	+	+	+	AT4G00810	RPP1B	Intergenic	Intron2	Exon3	GO:0002181::cytoplasmic translation;GO:0003735::structural constituent of ribosome;GO:0005622::intracellular;GO:0005634::nucleus;GO:0005829::cytosol;GO:0005840::ribosome;GO:0006414::translational elongation;GO:0022625::cytosolic large ribosomal subunit;GO:0022626::cytosolic ribosome;GO:0030295::protein kinase activator activity;GO:0030529::ribonucleoprotein complex;GO:0032147::activation of prote…	393	345911	347191	AT4G00810	RPP1B	-
3	8987859	8988785	8988061;8988552;8988061;8988586;8988070;8988556;8988064;8988554	20.1891	20.4309	7.75148	23.1518	22.7158	8.1004	-0.111764	0.0360804	1	+	+	+	+	AT3G24630	-	UTR5	Intron1	Exon2	GO:0008150::biological_process	487	8987835	8990877	AT3G24630	-	+
3	9756169	9758370	9756874;9758102;9756929;9758149;9756937;9758047;9756944;9758065	156.285	155.961	24.8489	159.261	158.668	23.407	-0.112263	0.00359016	1	+	+	+	+	AT3G26570	PHT2;1	UTR5	Intron1	LastExon	GO:0005315::inorganic phosphate transmembrane transporter activity;GO:0005887::integral component of plasma membrane;GO:0006810::transport;GO:0006817::phosphate ion transport;GO:0009507::chloroplast;GO:0009528::plastid inner membrane;GO:0009536::plastid;GO:0009673::low-affinity phosphate transmembrane transporter activity;GO:0009706::chloroplast inner membrane;GO:0009941::chloroplast envelope;GO:…	1262	9756007	9758701	AT3G26570	PHT2;1	+
3	8743146	8744565	8743424;8743750;8743420;8743788;8743428;8743433;8743824	86.1479	87.2782	14.7425	89.1157	87.4773	13.8864	-0.112416	0.0308379	1	+	+	+	+	AT3G24190	-	UTR5	Intron2	Exon4	GO:0004672::protein kinase activity;GO:0005524::ATP binding;GO:0006468::protein phosphorylation;GO:0009507::chloroplast;GO:0016301::kinase activity;GO:0016310::phosphorylation	742	8743113	8747901	AT3G24190	-	+
1	6872537	6873370	6873048;6872895;6873080;6873069;6873080	49.5975	50.207	8.70815	46.9264	46.996	7.5744	-0.113599	0.0440006	1	+	+	+	+	AT1G19840	-	Intergenic	UTR3	UTR3	GO:0003674::molecular_function;GO:0009733::response to auxin	404	6872275	6873358	AT1G19840	-	-
5	24954517	24955371	24955045;24955017;24955044;24954942	43.3891	43.8656	8.80627	44.947	44.1672	8.3108	-0.113966	0.0309355	1	+	+	+	+	AT5G62140	-	Exon1	UTR3	UTR3	GO:0005524::ATP binding;GO:0006508::proteolysis;GO:0008150::biological_process;GO:0008233::peptidase activity;GO:0009507::chloroplast	559	24954216	24955503	AT5G62140	-	-
3	16474764	16476683	16475545;16476225;16475555;16476174;16475550;16476217;16476567;16475551;16476238	62.6679	63.3906	17.2201	65.0075	65.4901	16.4638	-0.114726	0.0104835	1	+	+	+	+	AT3G45050	-	Intergenic	Intergenic	Exon2	GO:0003674::molecular_function;GO:0008150::biological_process;GO:0016020::membrane;GO:0016021::integral component of membrane	58	16472538	16475782	AT3G45040	EVN	-
3	16474764	16476683	16475545;16476225;16475555;16476174;16475550;16476217;16476567;16475551;16476238	62.6679	63.3906	17.2201	65.0075	65.4901	16.4638	-0.114726	0.0104835	1	+	+	+	+	AT3G45040	EVN	Intergenic	Exon1	Intron4	GO:0004168::dolichol kinase activity;GO:0005783::endoplasmic reticulum;GO:0005789::endoplasmic reticulum membrane;GO:0006486::protein glycosylation;GO:0009555::pollen development;GO:0010483::pollen tube reception;GO:0016020::membrane;GO:0016021::integral component of membrane;GO:0016301::kinase activity;GO:0016310::phosphorylation;GO:0016740::transferase activity;GO:0016779::nucleotidyltransferas…	58	16472538	16475782	AT3G45040	EVN	-
1	25961905	25962317	25962100;25962099;25962117;25962110	10.1062	9.84592	4.51352	9.54096	9.34348	3.945	-0.114884	0.0423857	1	+	+	+	+	AT1G69050	-	UTR5	UTR5	UTR3	GO:0008150::biological_process	507	25961604	25962435	AT1G69050	-	+
2	8262652	8263359	8262927;8262922;8262944;8262955	30.412	30.3483	6.72122	31.8477	31.7807	6.4961	-0.115691	0.000360829	1	+	+	+	+	AT2G19080	MTX1	Intergenic	Intron1	Intron1	GO:0005515::protein binding;GO:0005739::mitochondrion;GO:0005741::mitochondrial outer membrane;GO:0005743::mitochondrial inner membrane;GO:0006626::protein targeting to mitochondrion;GO:0009536::plastid;GO:0016020::membrane;GO:0016021::integral component of membrane	305	8262700	8265138	AT2G19080	MTX1	+
1	20733100	20734055	20733738;20733620;20733644;20733768	44.8361	44.4139	8.78174	44.9915	44.2315	8.1004	-0.116077	0.0329242	1	+	+	+	+	AT1G55535	-	UTR5	Intron1	Exon3	GO:0003674::molecular_function;GO:0008150::biological_process;GO:0016020::membrane;GO:0016021::integral component of membrane	488	20731653	20734066	AT1G55535	-	-
5	19248502	19248850	19248652;19248680;19248663;19248670	8.77584	8.67776	5.69096	8.54016	8.42199	5.1022	-0.116347	0.0156867	1	+	+	+	+	AT5G47450	TIP2-3	LastExon	UTR3	UTR3	GO:0005215::transporter activity;GO:0005773::vacuole;GO:0005774::vacuolar membrane;GO:0005887::integral component of plasma membrane;GO:0006810::transport;GO:0006833::water transport;GO:0009705::plant-type vacuole membrane;GO:0015200::methylammonium transmembrane transporter activity;GO:0015250::water channel activity;GO:0016020::membrane;GO:0016021::integral component of membrane;GO:0042807::cen…	946	19248249	19249622	AT5G47450	TIP2-3	-
1	24952772	24955491	24953115;24953107;24953225;24953134;24954116;24953996;24954282;24955128;24954007;24953993;24954274;24955113;24955093;24955166	87.0815	86.8014	25.8056	91.0061	90.9275	24.9061	-0.116481	0.00686065	1	+	+	+	+	AT1G66880	-	Intron1	Exon4	UTR3	GO:0004672::protein kinase activity;GO:0005524::ATP binding;GO:0006468::protein phosphorylation;GO:0016020::membrane;GO:0016021::integral component of membrane;GO:0016301::kinase activity;GO:0016310::phosphorylation	-3230	24957362	24958293	AT1G66890	-	+
3	481914	483397	482259;482640;482205;482635;483255;482230;482636;482223;482642	42.0353	42.2922	15.4048	45.036	45.1959	15.2014	-0.11681	0.00404929	1	+	+	+	+	AT3G02360	-	UTR5	UTR5	LastExon	GO:0004616::phosphogluconate dehydrogenase (decarboxylating) activity;GO:0005515::protein binding;GO:0005737::cytoplasm;GO:0005777::peroxisome;GO:0005829::cytosol;GO:0006098::pentose-phosphate shunt;GO:0009570::chloroplast stroma;GO:0009651::response to salt stress;GO:0016491::oxidoreductase activity;GO:0019521::D-gluconate metabolic process;GO:0019822::P4 peroxisome;GO:0055114::oxidation-reducti…	879	481776	484152	AT3G02360	-	+
2	8799054	8799961	8799313;8799324;8799347;8799336	33.4462	33.7336	9.5667	35.2504	35.2523	9.2576	-0.117034	0.0321945	1	+	+	+	+	AT2G20400	-	UTR5	Intron1	Exon2	GO:0003677::DNA binding;GO:0003700::sequence-specific DNA binding transcription factor activity;GO:0005634::nucleus;GO:0006351::transcription, DNA-templated;GO:0006355::regulation of transcription, DNA-templated;GO:0009555::pollen development	466	8799041	8801973	AT2G20400	-	+
1	11472064	11472699	11472389;11472390;11472364;11472367	30.6454	30.1576	5.00412	30.3576	31.0092	4.6551	-0.11762	0.0341248	1	+	+	+	+	AT1G06473		Intergenic	LastExon	LastExon	.	268	11471861	11472650	AT1G06473		-
4	17895088	17896438	17895885;17895903;17895885;17895905	68.1528	69.8035	14.1783	71.5461	70.5047	13.4393	-0.119422	0.0365815	1	+	+	+	+	AT4G38130	HDA19	UTR3	Intergenic	Intergenic	GO:0000118::histone deacetylase complex;GO:0004407::histone deacetylase activity;GO:0005515::protein binding;GO:0005634::nucleus;GO:0006351::transcription, DNA-templated;GO:0006355::regulation of transcription, DNA-templated;GO:0009294::DNA mediated transformation;GO:0009405::pathogenesis;GO:0009861::jasmonic acid and ethylene-dependent systemic resistance;GO:0016569::covalent chromatin modificat…	492	17888501	17896255	AT4G38120	-	-
4	17895088	17896438	17895885;17895903;17895885;17895905	68.1528	69.8035	14.1783	71.5461	70.5047	13.4393	-0.119422	0.0365815	1	+	+	+	+	AT4G38120	-	Intergenic	Intron1	Exon4	GO:0005774::vacuolar membrane;GO:0008150::biological_process	492	17888501	17896255	AT4G38120	-	-
5	8122118	8122821	8122284;8122613;8122270;8122621;8122282;8122579;8122289;8122620	12.6503	12.7306	3.85121	13.5664	13.7366	3.8135	-0.119512	0.0225655	1	+	+	+	+	AT5G24030	SLAH3	UTR5	Intron1	Intron1	GO:0005515::protein binding;GO:0005623::cell;GO:0005886::plasma membrane;GO:0006810::transport;GO:0006811::ion transport;GO:0006821::chloride transport;GO:0006873::cellular ion homeostasis;GO:0008308::voltage-gated anion channel activity;GO:0009414::response to water deprivation;GO:0009651::response to salt stress;GO:0016020::membrane;GO:0016021::integral component of membrane;GO:0055085::transme…	444	8118317	8122914	AT5G24030	SLAH3	-
5	15935404	15936104	15935706;15935699;15935702;15935722	20.0491	20.3594	6.32874	20.8389	20.7657	5.9964	-0.119906	0.0443608	1	+	+	+	+	AT5G39800	-	Intergenic	Intron1	Intron1	GO:0003735::structural constituent of ribosome;GO:0005762::mitochondrial large ribosomal subunit;GO:0005840::ribosome;GO:0006412::translation	301	15935453	15937201	AT5G39800	-	+
2	6408178	6409180	6408699;6408722;6408773;6408715	54.2422	54.5698	10.2781	56.712	55.868	9.7836	-0.120249	0.0367531	1	+	+	+	+	AT2G14910	-	Intergenic	Exon1	Intron1	GO:0000166::nucleotide binding;GO:0004812::aminoacyl-tRNA ligase activity;GO:0005524::ATP binding;GO:0006418::tRNA aminoacylation for protein translation	473	6406476	6409152	AT2G14910	-	-
5	19717254	19718389	19717849;19717874;19717827;19717858	87.1749	85.2995	11.2102	85.0235	86.5986	10.257	-0.121056	0.0277441	1	+	+	+	+	AT5G48620	RPP8L4	UTR5	UTR5	Intron2	GO:0000166::nucleotide binding;GO:0005524::ATP binding;GO:0005886::plasma membrane;GO:0006952::defense response;GO:0007165::signal transduction;GO:0043531::ADP binding	1676	19716145	19721471	AT5G48620	RPP8L4	+
5	6270704	6272294	6271060;6271707;6271072;6271705;6271058;6271691;6271076;6271705	87.7584	88.208	16.9502	86.8027	86.1272	15.3066	-0.122036	0.00718776	1	+	+	+	+	AT5G18810	SCL28	Intergenic	Intergenic	Intron2	GO:0000398::mRNA splicing, via spliceosome;GO:0003676::nucleic acid binding;GO:0003723::RNA binding;GO:0005515::protein binding;GO:0005634::nucleus;GO:0005681::spliceosomal complex;GO:0006397::mRNA processing;GO:0008380::RNA splicing;GO:0016607::nuclear speck	113	6271386	6274599	AT5G18820	CPN60A2	+
5	6270704	6272294	6271060;6271707;6271072;6271705;6271058;6271691;6271076;6271705	87.7584	88.208	16.9502	86.8027	86.1272	15.3066	-0.122036	0.00718776	1	+	+	+	+	AT5G18820	CPN60A2	Intergenic	UTR5	Exon4	GO:0000166::nucleotide binding;GO:0005524::ATP binding;GO:0005737::cytoplasm;GO:0005739::mitochondrion;GO:0005829::cytosol;GO:0006458::'de novo' protein folding;GO:0007005::mitochondrion organization;GO:0009507::chloroplast;GO:0009536::plastid;GO:0042026::protein refolding;GO:0044183::protein binding involved in protein folding;GO:0051082::unfolded protein binding;GO:0061077::chaperone-mediated p…	113	6271386	6274599	AT5G18820	CPN60A2	+
1	13039923	13040872	13040304;13040319;13040337;13040315	49.4108	50.3501	9.46858	53.7763	52.3964	9.2576	-0.122376	0.0463946	1	+	+	+	+	AT1G35460	BHLH80	UTR5	UTR5	Intron1	GO:0001046::core promoter sequence-specific DNA binding;GO:0001228::RNA polymerase II transcription regulatory region sequence-specific DNA binding transcription factor activity involved in positive regulation of transcription;GO:0003677::DNA binding;GO:0003700::sequence-specific DNA binding transcription factor activity;GO:0005515::protein binding;GO:0005634::nucleus;GO:0006351::transcription, D…	737	13039660	13042159	AT1G35460	BHLH80	+
3	7933381	7933860	7933622;7933624;7933620;7933634	21.2861	21.5514	6.74575	18.4814	18.7941	5.3915	-0.122646	0.0216689	1	+	+	+	+	AT3G22410	-	LastExon	LastExon	LastExon	GO:0003674::molecular_function;GO:0008150::biological_process	2304	7933119	7935925	AT3G22410	-	-
2	14980978	14981826	14981288;14981386;14981375;14981371	31.8124	32.327	8.07037	33.5157	33.1736	7.7059	-0.122916	0.0167736	1	+	+	+	+	AT2G35635	RUB2	UTR5	UTR5	LastIntron	GO:0005634::nucleus;GO:0005737::cytoplasm;GO:0006511::ubiquitin-dependent protein catabolic process	511	14980891	14982500	AT2G35635	RUB2	+
5	4221489	4223246	4222007;4222694;4221683;4222064;4222665;4222051;4222678;4222075;4222688	55.5025	56.6438	15.92	58.4245	59.404	15.3592	-0.123044	0.0233943	1	+	+	+	+	AT5G13230	PCMP-H89	Intergenic	Intergenic	LastExon	GO:0003723::RNA binding;GO:0004519::endonuclease activity;GO:0005739::mitochondrion;GO:0008150::biological_process;GO:0008270::zinc ion binding;GO:0009451::RNA modification;GO:0043231::intracellular membrane-bounded organelle;GO:0090305::nucleic acid phosphodiester bond hydrolysis	-46	4221882	4222321	AT5G02055		-
5	4221489	4223246	4222007;4222694;4221683;4222064;4222665;4222051;4222678;4222075;4222688	55.5025	56.6438	15.92	58.4245	59.404	15.3592	-0.123044	0.0233943	1	+	+	+	+	AT5G13225	-	Intergenic	Intergenic	Intergenic	.	-46	4221882	4222321	AT5G02055		-
5	4221489	4223246	4222007;4222694;4221683;4222064;4222665;4222051;4222678;4222075;4222688	55.5025	56.6438	15.92	58.4245	59.404	15.3592	-0.123044	0.0233943	1	+	+	+	+	AT5G02055		Intergenic	Intergenic	Intergenic	.	-46	4221882	4222321	AT5G02055		-
1	10463283	10464124	10463575;10463591;10463594;10463595	33.2595	34.2104	7.30994	34.8723	34.1594	6.8643	-0.123762	0.0420748	1	+	+	+	+	AT1G29890	-	UTR5	Intron1	Exon2	GO:0016020::membrane;GO:0016021::integral component of membrane;GO:0016740::transferase activity	674	10463029	10467452	AT1G29890	-	+
5	3524648	3526099	3525224;3525258;3525231;3525212	135.489	135.721	13.3198	138.466	139.274	12.5188	-0.123801	0.0149504	1	+	+	+	+	AT5G11090	-	Intergenic	UTR5	Intergenic	GO:0008150::biological_process	696	3524677	3525846	AT5G11090	-	+
5	6423166	6423879	6423508;6423517;6423516;6423529	35.6869	36.0461	6.50045	35.9843	35.8095	5.9701	-0.124007	0.0113779	1	+	+	+	+	AT5G19140	ATAILP1	UTR5	UTR5	Intron1	GO:0005886::plasma membrane	369	6423153	6426166	AT5G19140	ATAILP1	+
4	9870685	9872415	9871369;9871941;9871375;9871356;9871936;9871374;9871948;9872211;9871965	61.8977	60.6728	17.8578	62.1608	60.9898	16.4638	-0.124069	0.0248277	1	+	+	+	+	AT4G17750	HSFA1A	Intergenic	Exon1	LastExon	GO:0003677::DNA binding;GO:0003700::sequence-specific DNA binding transcription factor activity;GO:0005515::protein binding;GO:0005634::nucleus;GO:0005737::cytoplasm;GO:0006351::transcription, DNA-templated;GO:0006355::regulation of transcription, DNA-templated;GO:0009408::response to heat;GO:0043565::sequence-specific DNA binding	96	9869818	9871646	AT4G17750	HSFA1A	-
4	9870685	9872415	9871369;9871941;9871375;9871356;9871936;9871374;9871948;9872211;9871965	61.8977	60.6728	17.8578	62.1608	60.9898	16.4638	-0.124069	0.0248277	1	+	+	+	+	AT4G17760	-	Intergenic	Intergenic	Intron2	GO:0000077::DNA damage checkpoint;GO:0003684::damaged DNA binding;GO:0005634::nucleus;GO:0006281::DNA repair;GO:0030896::checkpoint clamp complex	96	9869818	9871646	AT4G17750	HSFA1A	-
4	15723459	15724652	15723893;15723845;15723888;15723882	44.2526	45.1768	11.0385	45.0805	46.1817	10.3359	-0.124148	0.0369974	1	+	+	+	+	AT4G32600	-	UTR5	UTR5	Exon2	GO:0005886::plasma membrane;GO:0008270::zinc ion binding;GO:0016020::membrane;GO:0016021::integral component of membrane;GO:0016567::protein ubiquitination;GO:0043161::proteasome-mediated ubiquitin-dependent protein catabolic process;GO:0046872::metal ion binding;GO:0061630::ubiquitin protein ligase activity	698	15723357	15726109	AT4G32600	-	+
2	971404	972429	972125;972172;972166;972147	40.0048	39.0261	10.7687	40.0987	39.4312	9.9414	-0.124404	0.0338011	1	+	+	+	+	AT2G03220	FUT1	Intergenic	LastIntron	LastExon	GO:0000139::Golgi membrane;GO:0005515::protein binding;GO:0005794::Golgi apparatus;GO:0008107::galactoside 2-alpha-L-fucosyltransferase activity;GO:0008417::fucosyltransferase activity;GO:0009969::xyloglucan biosynthetic process;GO:0016020::membrane;GO:0016021::integral component of membrane;GO:0016740::transferase activity;GO:0016757::transferase activity, transferring glycosyl groups;GO:0032580…	499	970245	972416	AT2G03220	FUT1	-
1	19188045	19189752	19188561;19189135;19188557;19189134;19188545;19189155;19188559;19189169	67.9427	66.0606	14.0066	72.191	70.9976	13.7286	-0.12457	0.0452952	1	+	+	+	+	AT1G51730	-	Intergenic	Intergenic	Intron4	GO:0002181::cytoplasmic translation;GO:0005844::polysome;GO:0008150::biological_process	-93	19186488	19188805	AT1G51730	-	-
1	19188045	19189752	19188561;19189135;19188557;19189134;19188545;19189155;19188559;19189169	67.9427	66.0606	14.0066	72.191	70.9976	13.7286	-0.12457	0.0452952	1	+	+	+	+	AT1G51740	SYP81	Intergenic	UTR5	Intron2	GO:0005783::endoplasmic reticulum;GO:0006810::transport;GO:0006888::ER to Golgi vesicle-mediated transport;GO:0006890::retrograde vesicle-mediated transport, Golgi to ER;GO:0015031::protein transport;GO:0016020::membrane;GO:0016021::integral component of membrane;GO:0016192::vesicle-mediated transport;GO:0031201::SNARE complex	-93	19186488	19188805	AT1G51730	-	-
3	10505790	10507287	10506425;10507031;10506446;10507036;10506430;10507025;10506414;10507031	81.9234	84.0837	13.3443	83.0664	84.9914	12.3873	-0.125074	0.0375858	1	+	+	+	+	AT3G28180	CSLC4	UTR5	UTR5	Intron2	GO:0000139::Golgi membrane;GO:0005515::protein binding;GO:0005768::endosome;GO:0005794::Golgi apparatus;GO:0005802::trans-Golgi network;GO:0005886::plasma membrane;GO:0016020::membrane;GO:0016021::integral component of membrane;GO:0016740::transferase activity;GO:0016757::transferase activity, transferring glycosyl groups;GO:0042803::protein homodimerization activity;GO:0071555::cell wall organiz…	827	10505711	10509265	AT3G28180	CSLC4	+
1	4053060	4053927	4053623;4053628;4053614;4053633	50.9746	51.2322	8.63456	47.4157	46.9746	7.3114	-0.125194	0.0129117	1	+	+	+	+	AT1G12000	PFP-BETA1	Intergenic	Intron1	Intron2	GO:0003824::catalytic activity;GO:0003872::6-phosphofructokinase activity;GO:0005524::ATP binding;GO:0005618::cell wall;GO:0005737::cytoplasm;GO:0005829::cytosol;GO:0006002::fructose 6-phosphate metabolic process;GO:0006096::glycolytic process;GO:0008152::metabolic process;GO:0009735::response to cytokinin;GO:0015979::photosynthesis;GO:0016020::membrane;GO:0016301::kinase activity;GO:0016310::pho…	377	4049896	4053871	AT1G12000	PFP-BETA1	-
4	16153685	16154756	16154435;16154440;16154410;16154434	68.1528	68.9691	11.8971	65.7192	66.883	10.5463	-0.125519	0.0246692	1	+	+	+	+	AT4G33625	-	Intergenic	Exon2	Exon4	GO:0005773::vacuole;GO:0005774::vacuolar membrane;GO:0008150::biological_process;GO:0016020::membrane;GO:0016021::integral component of membrane	516	16152908	16154737	AT4G33625	-	-
1	5574209	5575112	5574464;5574474;5574473;5574487	37.484	37.9771	9.64029	35.6952	36.1738	8.416	-0.125578	0.011755	1	+	+	+	+	AT1G16300	GAPCP2	Intergenic	Intron1	Intron3	GO:0004365::glyceraldehyde-3-phosphate dehydrogenase (NAD+) (phosphorylating) activity;GO:0005975::carbohydrate metabolic process;GO:0006006::glucose metabolic process;GO:0006096::glycolytic process;GO:0009507::chloroplast;GO:0009536::plastid;GO:0009570::chloroplast stroma;GO:0016491::oxidoreductase activity;GO:0016620::oxidoreductase activity, acting on the aldehyde or oxo group of donors, NAD o…	403	5574257	5577622	AT1G16300	GAPCP2	+
2	16930900	16932114	16931510;16931544;16931514;16931459	33.6096	34.2581	10.9404	35.8509	36.281	10.6515	-0.126521	0.022052	1	+	+	+	+	AT2G40540	POT2	UTR5	Intron1	Exon3	GO:0005886::plasma membrane;GO:0006810::transport;GO:0006811::ion transport;GO:0006813::potassium ion transport;GO:0015079::potassium ion transmembrane transporter activity;GO:0016020::membrane;GO:0016021::integral component of membrane;GO:0071805::potassium ion transmembrane transport	775	16930732	16934662	AT2G40540	POT2	+
1	23391215	23392804	23391602;23392036;23392462;23391612;23392003;23392461;23391574;23392016;23392485;23391592;23392007;23392473	74.1512	76.5026	12.682	76.817	78.7553	11.9928	-0.126962	0.0487213	1	+	+	+	+	AT1G63090	PP2A11	UTR5	UTR3	UTR3	GO:0005634::nucleus;GO:0016567::protein ubiquitination;GO:0030246::carbohydrate binding	863	23390968	23392873	AT1G63090	PP2A11	-
1	27025591	27026436	27026110;27026117;27026097;27026100	57.1363	57.4544	10.4007	53.7096	54.1965	8.9683	-0.127061	0.00958925	1	+	+	+	+	AT1G71850	-	Intergenic	LastExon	LastExon	GO:0005739::mitochondrion;GO:0016787::hydrolase activity	349	27024731	27026363	AT1G71850	-	-
4	7401294	7401839	7401603;7401597;7401601;7401601	13.4672	13.6126	8.24208	13.4774	13.5223	7.5218	-0.127657	0.0219835	1	+	+	+	+	AT4G12470	AZI1	LastExon	UTR3	UTR3	GO:0005515::protein binding;GO:0005576::extracellular region;GO:0005618::cell wall;GO:0005783::endoplasmic reticulum;GO:0006952::defense response;GO:0009506::plasmodesma;GO:0009626::plant-type hypersensitive response;GO:0009627::systemic acquired resistance;GO:0009631::cold acclimation;GO:0009682::induced systemic resistance;GO:0009707::chloroplast outer membrane;GO:0030054::cell junction;GO:0043…	384	7401087	7401951	AT4G12470	AZI1	-
1	6728824	6730142	6729473;6729459;6729445;6729395	72.1439	72.4736	15.3558	75.0155	74.3835	14.5176	-0.127909	0.0108892	1	+	+	+	+	AT1G19440	KCS4	UTR5	UTR5	LastExon	GO:0003824::catalytic activity;GO:0006633::fatty acid biosynthetic process;GO:0008152::metabolic process;GO:0016020::membrane;GO:0016021::integral component of membrane;GO:0016740::transferase activity;GO:0016746::transferase activity, transferring acyl groups;GO:0016747::transferase activity, transferring acyl groups other than amino-acyl groups;GO:0102336::NA;GO:0102337::NA;GO:0102338::NA	736	6728747	6730931	AT1G19440	KCS4	+
4	5299003	5299982	5299267;5299311;5299759;5299261;5299270;5299960	20.4458	20.407	9.812	20.572	20.83	9.0998	-0.127978	0.0429036	1	+	+	+	+	AT4G05435		Intergenic	Intergenic	Intergenic	.	-21	5299266	5299471	AT4G05435		-
4	5299003	5299982	5299267;5299311;5299759;5299261;5299270;5299960	20.4458	20.407	9.812	20.572	20.83	9.0998	-0.127978	0.0429036	1	+	+	+	+	AT4G05425		Intergenic	Intergenic	Intergenic	.	-21	5299266	5299471	AT4G05435		-
1	23959631	23960594	23959966;23959964;23959921;23959933	49.7375	50.6123	8.14396	50.1957	51.1534	7.5218	-0.128948	0.0218073	1	+	+	+	+	AT1G64530	NLP6	UTR5	Intron1	Exon2	GO:0003677::DNA binding;GO:0003700::sequence-specific DNA binding transcription factor activity;GO:0005634::nucleus;GO:0006351::transcription, DNA-templated;GO:0006355::regulation of transcription, DNA-templated	485	23959627	23963083	AT1G64530	NLP6	+
2	18771756	18772945	18772692;18772688;18772684;18772684	51.0679	49.8971	12.6084	50.685	51.7963	11.7035	-0.128951	0.0300889	1	+	+	+	+	AT2G45540	BCHC2	Intergenic	Intron1	Exon2	GO:0012505::endomembrane system	-257	18772608	18772858	AT2G09650		+
2	18771756	18772945	18772692;18772688;18772684;18772684	51.0679	49.8971	12.6084	50.685	51.7963	11.7035	-0.128951	0.0300889	1	+	+	+	+	AT2G09650		Intergenic	Intergenic	Intergenic	.	-257	18772608	18772858	AT2G09650		+
4	10045090	10046122	10045728;10045759;10045752;10045741	63.158	62.8184	10.6215	67.3205	66.3901	10.3096	-0.12896	0.0319468	1	+	+	+	+	AT4G18130	PHYE	UTR5	Exon1	Exon1	GO:0000155::phosphorelay sensor kinase activity;GO:0000160::phosphorelay signal transduction system;GO:0005515::protein binding;GO:0005622::intracellular;GO:0006351::transcription, DNA-templated;GO:0006355::regulation of transcription, DNA-templated;GO:0007165::signal transduction;GO:0009584::detection of visible light;GO:0009585::red, far-red light phototransduction;GO:0009881::photoreceptor act…	740	10042137	10046346	AT4G18130	PHYE	-
1	18705728	18706546	18706241;18706227;18706257;18706256	25.8607	25.1989	7.57977	24.6642	25.3303	6.7854	-0.129307	0.0417323	1	+	+	+	+	AT1G50490	UBC20	UTR5	Intron1	Intron2	GO:0000166::nucleotide binding;GO:0000209::protein polyubiquitination;GO:0004842::ubiquitin-protein transferase activity;GO:0005524::ATP binding;GO:0005634::nucleus;GO:0005737::cytoplasm;GO:0008283::cell proliferation;GO:0016567::protein ubiquitination;GO:0016740::transferase activity;GO:0030071::regulation of mitotic metaphase/anaphase transition;GO:0031145::anaphase-promoting complex-dependent …	520	18704805	18706657	AT1G50490	UBC20	-
5	3338250	3339435	3339025;3339039;3338999;3339041	93.5234	95.3362	13.3689	92.852	95.2992	12.1769	-0.129312	0.0421639	1	+	+	+	+	AT5G10560	BXL6	Intergenic	Exon1	Exon2	GO:0004553::hydrolase activity, hydrolyzing O-glycosyl compounds;GO:0005576::extracellular region;GO:0005578::proteinaceous extracellular matrix;GO:0005773::vacuole;GO:0005774::vacuolar membrane;GO:0005975::carbohydrate metabolic process;GO:0008152::metabolic process;GO:0009044::xylan 1,4-beta-xylosidase activity;GO:0016787::hydrolase activity;GO:0016798::hydrolase activity, acting on glycosyl bo…	541	3336003	3339384	AT5G10560	BXL6	-
1	10264232	10265756	10264590;10264576;10264826;10264579;10264880;10264580;10264885	86.6848	88.4226	16.2879	89.3158	86.9629	14.991	-0.129322	0.0438341	1	+	+	+	+	AT1G29340	PUB17	UTR5	UTR5	LastExon	GO:0004842::ubiquitin-protein transferase activity;GO:0005634::nucleus;GO:0005737::cytoplasm;GO:0009814::defense response, incompatible interaction;GO:0016567::protein ubiquitination;GO:0016740::transferase activity	951	10264043	10266917	AT1G29340	PUB17	+
2	6612550	6613276	6612797;6612780;6612797;6612823	23.8535	24.4122	6.59857	26.0875	25.4803	6.4435	-0.129781	0.0330319	1	+	+	+	+	AT2G15230	LIP1	UTR5	UTR5	Intron3	GO:0004806::triglyceride lipase activity;GO:0005576::extracellular region;GO:0005615::extracellular space;GO:0006629::lipid metabolic process;GO:0016042::lipid catabolic process;GO:0016787::hydrolase activity;GO:0016788::hydrolase activity, acting on ester bonds	433	6612480	6615457	AT2G15230	LIP1	+
4	9247600	9250193	9247808;9248161;9248774;9249118;9249832;9248102;9248782;9249119;9249814;9248122;9249127;9249834;9248080;9248781;9249149;9249829	174.7	173.722	30.0738	163.086	164.99	25.8792	-0.129908	0.0196575	1	+	+	+	+	AT4G16370	ATOPT3	UTR5	Exon3	LastExon	.	1446	9247302	9250343	AT4G16370	ATOPT3	-
1	18627709	18628358	18627879;18628195;18627909;18628162;18627926;18628177;18628178	11.8334	11.7531	5.17583	14.3226	14.2724	5.7334	-0.130201	0.0051313	1	+	+	+	+	AT1G50290	-	UTR5	UTR3	UTR3	GO:0003674::molecular_function;GO:0005829::cytosol;GO:0006979::response to oxidative stress	418	18627551	18628452	AT1G50290	-	-
1	18630922	18632035	18631688;18631712;18631722;18631737	38.8144	39.789	10.6951	39.2981	38.6383	9.6784	-0.131815	0.0302369	1	+	+	+	+	AT1G50300	TAF15	UTR5	Intron2	Exon4	GO:0003676::nucleic acid binding;GO:0003723::RNA binding;GO:0005634::nucleus;GO:0006351::transcription, DNA-templated;GO:0006355::regulation of transcription, DNA-templated;GO:0046872::metal ion binding	560	18628555	18632039	AT1G50300	TAF15	-
1	1899913	1900713	1900184;1900196;1900202;1900191	35.8502	36.8805	8.0949	38.9867	37.9311	7.8111	-0.132241	0.0436351	1	+	+	+	+	AT1G06220	CLO	Intergenic	UTR5	Exon3	GO:0000166::nucleotide binding;GO:0003924::GTPase activity;GO:0005515::protein binding;GO:0005525::GTP binding;GO:0005618::cell wall;GO:0005634::nucleus;GO:0005681::spliceosomal complex;GO:0005886::plasma membrane;GO:0006397::mRNA processing;GO:0008380::RNA splicing;GO:0009793::embryo development ending in seed dormancy;GO:0016607::nuclear speck;GO:0045694::regulation of embryo sac egg cell diffe…	362	1899951	1904897	AT1G06220	CLO	+
3	6167890	6168775	6168459;6168447;6168465;6168466	43.2957	42.6974	9.83653	43.0122	43.6743	9.0472	-0.132265	0.0139452	1	+	+	+	+	AT3G18030	HAL3A	UTR5	Exon1	LastExon	GO:0003824::catalytic activity;GO:0004633::phosphopantothenoylcysteine decarboxylase activity;GO:0005829::cytosol;GO:0015937::coenzyme A biosynthetic process;GO:0016829::lyase activity;GO:0016831::carboxy-lyase activity;GO:0040008::regulation of growth;GO:0042538::hyperosmotic salinity response	633	6167640	6168966	AT3G18030	HAL3A	-
2	759518	760981	760242;760223;760270;760289	86.5447	88.3034	13.516	84.0894	85.9986	11.9928	-0.132679	0.0286701	1	+	+	+	+	AT2G02710	TLP1	UTR5	Exon1	Intron3	GO:0000155::phosphorelay sensor kinase activity;GO:0000160::phosphorelay signal transduction system;GO:0005622::intracellular;GO:0009881::photoreceptor activity;GO:0018298::protein-chromophore linkage;GO:0023014::signal transduction by phosphorylation;GO:0050896::response to stimulus	774	758693	761024	AT2G02710	TLP1	-
5	25400289	25401294	25400605;25400600;25400605;25400603	52.0249	52.8771	10.9894	56.4006	57.9253	10.9145	-0.133977	0.0483854	1	+	+	+	+	AT5G63420	emb2746	Intergenic	Intron1	Exon2	GO:0009507::chloroplast;GO:0009658::chloroplast organization;GO:0009793::embryo development ending in seed dormancy;GO:0009942::longitudinal axis specification;GO:0060918::auxin transport	474	25400317	25406250	AT5G63420	emb2746	+
3	6907266	6908536	6907667;6907656;6907686;6907653	96.6743	98.1493	13.8349	94.3643	94.6349	12.2295	-0.134158	0.0413001	1	+	+	+	+	AT3G19870	-	UTR5	UTR5	Exon1	GO:0008150::biological_process;GO:0016197::endosomal transport;GO:0030119::AP-type membrane coat adaptor complex	848	6907053	6911246	AT3G19870	-	+
1	9719698	9720654	9720200;9720198;9720208;9720199	59.6104	61.0781	10.2781	57.913	59.3825	9.0998	-0.134526	0.0346038	1	+	+	+	+	AT1G27900	-	Intergenic	Exon1	Intron3	GO:0000166::nucleotide binding;GO:0003723::RNA binding;GO:0004004::ATP-dependent RNA helicase activity;GO:0004386::helicase activity;GO:0005524::ATP binding;GO:0005681::spliceosomal complex;GO:0005730::nucleolus;GO:0005737::cytoplasm;GO:0006396::RNA processing;GO:0006397::mRNA processing;GO:0008380::RNA splicing;GO:0016787::hydrolase activity	453	9715360	9720629	AT1G27900	-	-
1	3139360	3140313	3140043;3140078;3140081;3140053	35.8736	36.4037	8.14396	39.2536	39.174	8.0478	-0.134955	0.0430753	1	+	+	+	+	AT1G09700	DRB1	UTR5	Intron1	Exon2	GO:0003723::RNA binding;GO:0003725::double-stranded RNA binding;GO:0004525::ribonuclease III activity;GO:0005515::protein binding;GO:0005634::nucleus;GO:0009733::response to auxin;GO:0009735::response to cytokinin;GO:0009737::response to abscisic acid;GO:0010267::production of ta-siRNAs involved in RNA interference;GO:0010305::leaf vascular tissue pattern formation;GO:0010445::nuclear dicing body…	516	3137649	3140353	AT1G09700	DRB1	-
1	27109616	27110489	27110198;27110223;27110183;27110144	34.7533	34.7587	8.11943	36.4958	36.1953	7.7322	-0.135016	0.0293911	1	+	+	+	+	AT1G72020	-	UTR5	LastIntron	LastExon	GO:0008150::biological_process;GO:0016020::membrane;GO:0016021::integral component of membrane	540	27109291	27110593	AT1G72020	-	-
1	8902272	8904245	8903024;8903790;8903032;8903772;8903011;8903813;8903040;8903783	92.9866	93.9534	18.8636	90.5168	92.1276	16.7794	-0.135376	0.0265608	1	+	+	+	+	AT1G25375	-	Intergenic	Exon1	Exon4	GO:0009536::plastid;GO:0016020::membrane;GO:0016021::integral component of membrane;GO:0016787::hydrolase activity	-146	8903405	8906455	AT1G25380	NDT2	+
1	8902272	8904245	8903024;8903790;8903032;8903772;8903011;8903813;8903040;8903783	92.9866	93.9534	18.8636	90.5168	92.1276	16.7794	-0.135376	0.0265608	1	+	+	+	+	AT1G25380	NDT2	Intergenic	Intergenic	Exon3	GO:0005739::mitochondrion;GO:0005743::mitochondrial inner membrane;GO:0006810::transport;GO:0006839::mitochondrial transport;GO:0015297::antiporter activity;GO:0016020::membrane;GO:0016021::integral component of membrane;GO:0022857::transmembrane transporter activity;GO:0031966::mitochondrial membrane;GO:0035352::NAD transmembrane transport;GO:0043132::NAD transport;GO:0051724::NAD transporter ac…	-146	8903405	8906455	AT1G25380	NDT2	+
2	18262172	18263313	18262511;18262507;18262511;18262542	79.5427	78.6243	11.5536	83.956	82.9341	11.0986	-0.135414	0.0086715	1	+	+	+	+	AT2G44160	MTHFR2	Intergenic	UTR5	Intron3	GO:0004489::methylenetetrahydrofolate reductase (NAD(P)H) activity;GO:0005829::cytosol;GO:0006555::methionine metabolic process;GO:0006730::one-carbon metabolic process;GO:0016491::oxidoreductase activity;GO:0035999::tetrahydrofolate interconversion;GO:0055114::oxidation-reduction process	553	18262189	18265346	AT2G44160	MTHFR2	+
1	26561803	26563008	26562330;26562339;26562333;26562125;26562361	47.0534	46.5118	12.1914	47.1266	47.7675	11.2564	-0.135465	0.0109295	1	+	+	+	+	AT1G70480	-	UTR5	UTR5	Exon5	.	689	26561716	26563952	AT1G70480	-	+
5	7312915	7313703	7313409;7313411;7313440;7313424	36.3404	37.1189	7.89866	37.9192	37.0953	7.3377	-0.136504	0.0262497	1	+	+	+	+	AT5G22080	-	Intergenic	Intron1	Intron2	.	361	7310171	7313670	AT5G22080	-	-
4	9638110	9639262	9638708;9638636;9638668;9638691	43.2957	43.6987	9.88559	46.8374	47.5532	9.7573	-0.136566	0.0197736	1	+	+	+	+	AT4G17150	-	UTR5	Intron1	Intron4	GO:0016787::hydrolase activity	723	9637963	9641870	AT4G17150	-	+
3	20053158	20054045	20053483;20053499;20053449;20053452	35.5001	36.1653	9.34593	36.2512	36.4739	8.6264	-0.136756	0.0371394	1	+	+	+	+	AT3G54160	-	UTR5	UTR5	Exon1	GO:0008150::biological_process	581	20053020	20055309	AT3G54160	-	+
5	10131762	10132317	10131961;10131998;10131988;10131973	13.0937	12.8259	7.04011	14.3448	14.0795	7.0221	-0.136777	0.0207788	1	+	+	+	+	.	.	.	.	.	.	-3369	10135409	10137105	AT5G28150	-	+
3	20636717	20637610	20636950;20637237;20636960;20636963;20636953;20637265	14.2141	14.3994	7.23635	15.8126	15.6439	7.2325	-0.13743	0.00783263	1	+	+	+	+	AT3G55630	FPGS3	UTR5	UTR5	Exon3	GO:0000166::nucleotide binding;GO:0004326::tetrahydrofolylpolyglutamate synthase activity;GO:0005524::ATP binding;GO:0005737::cytoplasm;GO:0006730::one-carbon metabolic process;GO:0009058::biosynthetic process;GO:0009396::folic acid-containing compound biosynthetic process;GO:0016874::ligase activity;GO:0046872::metal ion binding;GO:0046901::tetrahydrofolylpolyglutamate biosynthetic process	489	20636674	20639492	AT3G55630	FPGS3	+
1	6773303	6774588	6773839;6774161;6774034;6774168;6773839;6774073	65.5154	67.4434	12.7556	62.3387	64.3329	11.046	-0.137721	0.0499664	1	+	+	+	+	AT1G19570	DHAR1	Intergenic	UTR3	UTR3	GO:0004364::glutathione transferase activity;GO:0005244::voltage-gated ion channel activity;GO:0005507::copper ion binding;GO:0005737::cytoplasm;GO:0005739::mitochondrion;GO:0005773::vacuole;GO:0005777::peroxisome;GO:0005829::cytosol;GO:0005886::plasma membrane;GO:0006749::glutathione metabolic process;GO:0006810::transport;GO:0006811::ion transport;GO:0006952::defense response;GO:0009507::chloro…	577	6773302	6774523	AT1G19570	DHAR1	-
5	8144714	8145090	8144924;8144935;8144929;8144940	7.79556	8.03408	4.4154	7.60608	7.75766	3.8924	-0.138785	0.0394792	1	+	+	+	+	AT5G24090	CHIB1	Exon1	Exon1	Intron1	GO:0000272::polysaccharide catabolic process;GO:0003796::lysozyme activity;GO:0004553::hydrolase activity, hydrolyzing O-glycosyl compounds;GO:0004568::chitinase activity;GO:0005576::extracellular region;GO:0005615::extracellular space;GO:0005975::carbohydrate metabolic process;GO:0006032::chitin catabolic process;GO:0008061::chitin binding;GO:0008152::metabolic process;GO:0008422::beta-glucosida…	350	8143545	8145252	AT5G24090	CHIB1	-
5	19241611	19242489	19241902;19241906;19241899;19241904	43.0623	44.3424	7.01558	43.7461	42.4957	6.2857	-0.139165	0.0434661	1	+	+	+	+	AT5G47435	PURU1	Intergenic	Intron1	Intron3	GO:0005739::mitochondrion;GO:0006189::'de novo' IMP biosynthetic process;GO:0006730::one-carbon metabolic process;GO:0008864::formyltetrahydrofolate deformylase activity;GO:0009058::biosynthetic process;GO:0009853::photorespiration;GO:0016742::hydroxymethyl-, formyl- and related transferase activity;GO:0016787::hydrolase activity;GO:0046653::tetrahydrofolate metabolic process	378	19241672	19243988	AT5G47435	PURU1	+
2	17082809	17083530	17083017;17083047;17083074;17083150	20.7959	20.9792	6.8684	23.6189	23.2944	6.9958	-0.140839	0.0155629	1	+	+	+	+	AT2G40935	PCR10	Intergenic	UTR5	Intron1	GO:0016020::membrane;GO:0016021::integral component of membrane	272	17082897	17084376	AT2G40935	PCR10	+
2	18677290	18678541	18677715;18677684;18677710;18677687	92.7298	95.9322	15.969	87.5811	89.8989	13.6234	-0.14104	0.0461322	1	+	+	+	+	AT2G45300	-	Intergenic	Intron1	Intron3	GO:0003824::catalytic activity;GO:0003866::3-phosphoshikimate 1-carboxyvinyltransferase activity;GO:0008652::cellular amino acid biosynthetic process;GO:0009073::aromatic amino acid family biosynthetic process;GO:0009423::chorismate biosynthetic process;GO:0009507::chloroplast;GO:0009536::plastid;GO:0009570::chloroplast stroma;GO:0016740::transferase activity;GO:0016765::transferase activity, tra…	604	18677311	18681831	AT2G45300	-	+
1	18625037	18626369	18625389;18625911;18625398;18625939;18625393;18625909;18625919	45.6764	46.3688	12.0933	49.6174	49.3104	11.7824	-0.141608	0.0210998	1	+	+	+	+	AT1G50280	-	UTR5	Exon2	Exon2	GO:0016567::protein ubiquitination	738	18623698	18626441	AT1G50280	-	-
1	4181830	4182667	4182291;4182270;4182273;4182278	26.4909	25.9141	8.78174	27.5331	26.8304	8.2582	-0.141613	0.0335426	1	+	+	+	+	AT1G12290	-	Intergenic	UTR5	Intron2	GO:0000166::nucleotide binding;GO:0005524::ATP binding;GO:0005886::plasma membrane;GO:0006952::defense response;GO:0007165::signal transduction;GO:0043531::ADP binding	50	4182132	4182299	AT1G12294	MIR472A	-
1	4181830	4182667	4182291;4182270;4182273;4182278	26.4909	25.9141	8.78174	27.5331	26.8304	8.2582	-0.141613	0.0335426	1	+	+	+	+	AT1G12294	MIR472A	Intergenic	LastExon	Intergenic	.	50	4182132	4182299	AT1G12294	MIR472A	-
2	16027604	16029408	16028381;16029075;16028393;16029070;16028413;16028341;16029057;16029045	82.2268	83.6546	16.9502	83.9115	84.7557	15.6222	-0.141732	0.016112	1	+	+	+	+	.	.	.	.	.	.	-3652	16022334	16024854	AT2G38255	-	-
4	7343017	7343627	7343290;7343306;7343292;7343300	24.7404	25.3181	6.45139	24.5752	24.3016	5.7071	-0.142387	0.0318181	1	+	+	+	+	AT4G12410	-	UTR5	LastExon	LastExon	GO:0003674::molecular_function;GO:0009733::response to auxin	409	7342800	7343731	AT4G12410	-	-
5	24652300	24653295	24652996;24652940;24652928;24652922	36.6205	35.3309	10.4498	35.4506	36.3239	9.4417	-0.142805	0.0499785	1	+	+	+	+	AT5G61300	-	Intergenic	Exon2	Exon3	GO:0008150::biological_process	471	24650704	24653269	AT5G61300	-	-
5	24652300	24653295	24652996;24652940;24652928;24652922	36.6205	35.3309	10.4498	35.4506	36.3239	9.4417	-0.142805	0.0499785	1	+	+	+	+	AT5G61310	-	UTR3	Intergenic	Intergenic	GO:0005739::mitochondrion;GO:0005743::mitochondrial inner membrane;GO:0005746::mitochondrial respiratory chain;GO:0016020::membrane;GO:0016021::integral component of membrane	471	24650704	24653269	AT5G61300	-	-
2	5959105	5960135	5959819;5959816;5959805;5959816	75.7616	76.5026	11.4555	69.9448	70.9333	9.5995	-0.14288	0.0137013	1	+	+	+	+	AT2G14120	DRP3B	UTR5	Intron1	Intron3	GO:0000166::nucleotide binding;GO:0003924::GTPase activity;GO:0005515::protein binding;GO:0005525::GTP binding;GO:0005739::mitochondrion;GO:0005777::peroxisome;GO:0005829::cytosol;GO:0005886::plasma membrane;GO:0007031::peroxisome organization;GO:0007049::cell cycle;GO:0008017::microtubule binding;GO:0016559::peroxisome fission;GO:0016787::hydrolase activity;GO:0051301::cell division	643	5953963	5960263	AT2G14120	DRP3B	-
4	11182068	11183500	11182450;11182454;11183365;11182454;11182447;11183304	86.3113	89.0424	16.0917	84.7566	86.4486	14.2283	-0.143012	0.0401836	1	+	+	+	+	AT4G20890	TUBB9	Intergenic	Intron1	LastExon	GO:0000166::nucleotide binding;GO:0003729::mRNA binding;GO:0003924::GTPase activity;GO:0005200::structural constituent of cytoskeleton;GO:0005515::protein binding;GO:0005525::GTP binding;GO:0005737::cytoplasm;GO:0005774::vacuolar membrane;GO:0005794::Golgi apparatus;GO:0005856::cytoskeleton;GO:0005874::microtubule;GO:0005886::plasma membrane;GO:0007010::cytoskeleton organization;GO:0007017::micro…	692	11182092	11184559	AT4G20890	TUBB9	+
1	23881493	23882331	23881775;23881773;23881778;23881775	37.204	37.6195	7.94772	38.6976	38.6812	7.4429	-0.143123	0.0335664	1	+	+	+	+	AT1G64350	SEH1	Intergenic	Intron1	Exon4	GO:0005515::protein binding;GO:0005634::nucleus;GO:0005635::nuclear envelope;GO:0005643::nuclear pore;GO:0005737::cytoplasm;GO:0006810::transport;GO:0015031::protein transport;GO:0051028::mRNA transport	400	23881512	23883354	AT1G64350	SEH1	+
5	5033970	5035085	5034330;5034313;5034833;5034320;5034885;5034324	32.4659	32.0648	11.9952	31.5808	32.1664	10.7304	-0.14313	0.0220208	1	+	+	+	+	AT5G15510	-	UTR5	UTR5	Exon2	GO:0003674::molecular_function;GO:0005819::spindle;GO:0005874::microtubule;GO:0032147::activation of protein kinase activity;GO:0060236::regulation of mitotic spindle organization	590	5033937	5036799	AT5G15510	-	+
1	1350130	1350913	1350407;1350390;1350401;1350400	37.6941	38.4778	7.18729	36.4069	35.3595	6.1279	-0.144105	0.0446888	1	+	+	+	+	AT1G04810	RPN2B	UTR5	Intron1	Intron2	GO:0000502::proteasome complex;GO:0004175::endopeptidase activity;GO:0005634::nucleus;GO:0005829::cytosol;GO:0005886::plasma membrane;GO:0008540::proteasome regulatory particle, base subcomplex;GO:0016020::membrane;GO:0016021::integral component of membrane;GO:0030163::protein catabolic process;GO:0030234::enzyme regulator activity;GO:0034515::proteasome storage granule;GO:0042176::regulation of …	441	1350080	1355466	AT1G04810	RPN2B	+
[truncated: 1,550 more rows]
