# Supplementary material for: Involvement of JMJ15 in the dynamic change of genome-wide H3K4me3 in response to salt stress
Source: Front Plant Sci. 2022 Sep 26;13:1009723. doi: 10.3389/fpls.2022.1009723 (PMC9549339; doi:10.3389/fpls.2022.1009723)
Supplement: Supplementary file 13 [file Table_13.XLSX]

## Sheet: Table S13
Table S13. The H3K4me3 and transcript changes of transcriptional upregulated genes in jmj15 under salt stress.
ID	RNA log2foldchange	H3K4 log2foldchange	Transcription factor	Gene description	Gene Symbol
AT1G64950	3.4057	0.102689		member of CYP89A The mRNA is cell-to-cell mobile.	CYTOCHROME P45, FAMILY 89, SUBFAMILY A, POLYPEPTIDE 5 (CYP89A5)
AT2G39885	3.25733	0.384278		Encodes a microRNA that targets several TIR1/AFB family members and one bHLH family member. MicroRNAs are regulatory RNAs with a mature length of ~21-nucleotides that are processed from hairpin precursors by Dicer-like enzymes. MicroRNAs can negatively regulate gene expression by attenuating translation or by directing mRNA cleavage.Mature sequence: UCCAAAGGGAUCGCAUUGAUCC. Targets are F-box prote…	MICRORNA393A (MIR393A)
AT4G26590	2.77045	0.0969337		oligopeptide transporter	OLIGOPEPTIDE TRANSPORTER 5 (OPT5)
AT4G36100	2.7228	0.198083		DUF641 domain protein, probable psuedogene.	(COST4)
AT1G80860	2.71739	0.206675		Encodes a single-copy phospholipid N-methyltransferase, involved in phosphatidylcholine biosynthesis. Has specific activity towards phosphatidylmonomethylethanolamine and phosphatidyldimethylethanolamine, but not phosphatidylethanolamine.	PHOSPHOLIPID N-METHYLTRANSFERASE (PLMT)
AT2G42320	2.39829	0.216669		nucleolar protein gar2-like protein;(source:Araport11)
AT3G03180	2.26963	0.208947		Got1/Sft2-like vescicle transport protein family;(source:Araport11)
AT5G35940	2.21571	1.63188		Mannose-binding lectin superfamily protein;(source:Araport11)
AT1G03506	2.06768	0.147084		snoRNA;(source:Araport11)
AT4G38270	2.05711	0.150229		Encodes a protein with putative galacturonosyltransferase activity.	GALACTURONOSYLTRANSFERASE 3 (GAUT3)
AT1G21410	2.05029	0.0285961		AtSKP2;1 is a homolog of human SKP2, the human F-box protein that recruits E2F1. Contains an F-box motif at the N-terminal region and a C-terminal Leu-rich repeat domain. Forms part of an E3-ubiquitin-ligase SCF (Skp1, cullin, F-box) complex and recruits phosphorylated AtE2Fc, a transcriptional factor that might play a role in cell division and during the transition from skotomorphogenesis to pho…	(SKP2A)
AT3G07100	2.04171	0.180171		Encodes SEC24a/ERMO2. Required for endoplasmic reticulum (ER) morphology. Has epistatic interactions with AT1G55350, AT3G59420, and AT3G10525.	ENDOPLASMIC RETICULUM MORPHOLOGY 2 (ERMO2)
AT5G27290	1.8785	0.240054		stress regulated protein;(source:Araport11)
AT4G31200	1.87578	0.169191		SWAP (Suppressor-of-White-APricot)/surp RNA-binding domain-containing protein;(source:Araport11)
AT2G39440	1.87518	0.110803		ribonuclease H2 subunit C-like protein;(source:Araport11)
AT2G46493	1.86733	0.244948		RING/U-box superfamily protein;(source:Araport11)	ARABIDOPSIS T??XICOS EN LEVADURA 95 (ATL95)
AT3G55630	1.83353	0.26257		Encodes one of the three folylpolyglutamate synthetase isoforms (FPGSs): FPGS1 (At5g05980, plastidic), FPGS2 (At3g10160, mitochondrial) and FPGS3 (At3g55630, cytosolic).	DHFS-FPGS HOMOLOG D (DFD)
AT2G30880	1.82884	0.183183		Pleckstrin homology (PH) domain-containing protein;(source:Araport11)	(SWAP7)
AT3G28320	1.81265	0.23506		UPF0496 protein; Commonly-enriched candidate LPS-interacting PM-associated proteins from the three affinity chromatography systems with LPS chemotype Xcc 8530 as ligand.	CYTOCHROME P45, FAMILY 89, SUBFAMILY A, POLYPEPTIDE 5 (CYP89A5)
AT3G12440	1.80338	0.131464		Polynucleotidyl transferase, ribonuclease H-like superfamily protein;(source:Araport11)
AT2G26692	1.73211	0.00531923		Natural antisense transcript overlaps with AT2G26690;(source:Araport11)
AT5G52170	1.57868	0.103087	TF	Encodes a homeobox-leucine zipper family protein belonging to the HD-ZIP IV family.
AT5G52170	1.57868	0.12151	TF	Encodes a homeobox-leucine zipper family protein belonging to the HD-ZIP IV family.
AT3G23660	1.51271	0.209996		Sec23/Sec24 protein transport family protein;(source:Araport11)	(ATSEC23E)
AT3G24190	1.49312	0.287584		ABC1-type kinase, located in chloroplast, involved in protein phosphorylation.	(ABC1K6)
AT5G42070	1.45816	-0.0265782		hypothetical protein;(source:Araport11)
AT3G61440	1.45195	0.335179		Encodes a cysteine synthase isomer CysC1. The isomer is however less effective in cysteine biosynthesis. It is involved in beta-cyanoalanine biosynthesis, an intermediate of cyanide detoxification pathway. The mRNA is cell-to-cell mobile.	CYSTEINE SYNTHASE C1 (CYSC1)
AT2G46710	1.45124	0.245853		ROP (Rho of plant GTPases) family member Involved in cell wall patterning. Encodes ROP inactivator, regulates the formation of ROP-activated domains; these in turn determined the pattern of cell wall pits. Positively regulates pit formation, but negatively regulates pit size, required for periodic formation of secondary cell wall pits.	ROP GUANOSINE TRIPHOSPHATASE (GTPASE)-ACTIVATING PROTEIN 3 (ROPGAP3)
AT1G21970	1.45047	-0.0337636	TF	Transcriptional activator of genes required for both embryo maturation and cellular differentiation. Sequence is similar to HAP3 subunit of the CCAAT-box binding factor. HAP3 subunit is divided into three domains: an amino-terminal A domain, a central B domain, and a carboxyl-terminal C domain. LEC1 shared high similarity with other HAP3 homologs only in central, B domain. LEC1 is required for th…	MICRORNA393A (MIR393A)
AT1G65950	1.43904	0.29877		Protein kinase superfamily protein;(source:Araport11)	(ABC1K14)
AT3G26300	1.43904	-0.0130629		putative cytochrome P450	CYTOCHROME P45, FAMILY 71, SUBFAMILY B, POLYPEPTIDE 34 (CYP71B34)
AT1G60270	1.41126	0.071487		beta glucosidase 6;(source:Araport11)	BETA GLUCOSIDASE 6 (BGLU6)
AT5G60360	1.40462	0.176495		Encodes a senescence-associated thiol protease. The mRNA is cell-to-cell mobile.	ALEURAIN-LIKE PROTEASE (ALP)
AT2G21188	1.40319	0.165615		other_RNA;(source:Araport11)
AT4G33495	1.3986	0.0924213		A member of the RPD gene family - there are13 annotated genes and one EST encoding RPD1-like proteins in Arabidopsis. Shows no homology to any protein of known function. Abundant expression found in the shoot apex and the root. rpd1 mutant is a temperature-sensitive mutant isolated on the basis of the impairment in adventitious roots formation in hypocotyl region. Also, disruption of the RPD1 gen…	ROOT PRIMORDIUM DEFECTIVE 1 (RPD1)
AT5G60030	1.38365	0.13836		hypothetical protein;(source:Araport11)
AT3G49910	1.36153	0.174051		Translation protein SH3-like family protein;(source:Araport11)
AT2G45260	1.30067	0.340908		Negatively regulates autophagy by direct interaction with the key autophagy adaptor ATG8E, thus directly linking autophagy and drought tolerance. Contains a DUF641 domain which is is plant specific.	CHIQUITA1 (CHIQ1)
AT5G16140	1.29306	0.0258513		Peptidyl-tRNA hydrolase family protein;(source:Araport11)	OLIGOPEPTIDE TRANSPORTER 5 (OPT5)
AT5G47150	1.22872	0.135206		YDG/SRA domain-containing protein;(source:Araport11)
AT1G78680	1.11097	0.123616		The Arabidopsis protein AtGGH2 is a gamma-glutamyl hydrolase acting specifically on monoglutamates. The enzyme is involved in the tetrahydrofolate metabolism and located to the vacuole.	GAMMA-GLUTAMYL HYDROLASE 2 (GGH2)
AT1G53080	1.10436	0.168577		Legume lectin family protein;(source:Araport11)
AT1G71240	1.08473	0.0970771		chromosome-partitioning protein, putative (DUF639);(source:Araport11)
AT5G40160	1.07696	0.368855		Encodes ankyrin repeat protein EMB506. Mutations in this locus result in embryo lethality.	EMBRYO DEFECTIVE 56 (EMB56)
AT5G27410	1.05508	0.175854		D-aminoacid aminotransferase-like PLP-dependent enzymes superfamily protein; FUNCTIONS IN: catalytic activity; INVOLVED IN: metabolic process; LOCATED IN: cellular_component unknown; EXPRESSED IN: 20 plant structures; EXPRESSED DURING: 10 growth stages; CONTAINS InterPro DOMAIN/s: Aminotransferase, class IV (InterPro:IPR001544); BEST Arabidopsis thaliana protein match is: D-aminoacid aminotransfe…
AT1G70570	1.04514	0.225276		anthranilate phosphoribosyltransferase;(source:Araport11)
AT3G07750	1.0451	0.209865		3-5-exoribonuclease family protein;(source:Araport11)	RIBOSOMAL RNA PROCESSING 42 (RRP42)
AT1G08220	1.03592	0.0271805		ATPase complex subunit;(source:Araport11)
AT1G16180	1.02058	0.0165542		Serinc-domain containing serine and sphingolipid biosynthesis protein;(source:Araport11)	(COST4)
AT5G19810	1.0054	0.0751891		Proline-rich extensin-like family protein;(source:Araport11)	EXTENSIN 23 (EXT23)
AT3G13790	0.98348	0.0814262		Encodes a protein with invertase activity.	(ATBFRUCT1)
AT5G10330	0.9711	0.252154		Encodes histidinol-phosphate aminotransferase that catalyzes the eighth step in histidine biosynthesis. Loss of function mutations are embryo lethal.	HISTIDINOL PHOSPHATE AMINOTRANSFERASE 1 (HPA1)
AT2G39130	0.966001	0.00265787		Transmembrane amino acid transporter family protein;(source:Araport11)
AT1G24580	0.95699	-0.0859775		RING/U-box superfamily protein;(source:Araport11)
AT3G61690	0.956895	0.239106		Putative TNAase	(NTP8)
AT4G24770	0.918515	0.287055		Encodes a chloroplast RNA-binding protein. A substrate of the type III effector HopU1 (mono-ADP-ribosyltransferase). Required for editing and stability of specific chloroplast mRNAs.	31-KDA RNA BINDING PROTEIN (RBP31)
AT2G45910	0.897565	0.127976		Plant U-box type E3 ubiquitin ligase (PUB).	(PUB33)
AT1G74430	0.881335	-0.0484741	TF	Encodes a putative transcription factor (MYB95). The mRNA is cell-to-cell mobile.	MYB DOMAIN PROTEIN 95 (MYB95)
AT3G13437	0.871528	-0.0168653		Brassicaceae specific gene. Overexpression results in Verticillium wilt resistance.	PHOSPHOLIPID N-METHYLTRANSFERASE (PLMT)
AT1G08170	0.827259	0.183275		Histone superfamily protein;(source:Araport11)	(HTB8)
AT1G24590	0.82551	-0.0909896	TF	Encodes a member of the ERF (ethylene response factor) subfamily B-1 of ERF/AP2 transcription factor family. The protein contains one AP2 domain. There are 15 members in this subfamily including ATERF-3, ATERF-4, ATERF-7, and LEAFY PETIOLE. This gene functions in the regeneration of shoots in tissue culture, probably through transcriptional regulation of CUC1. May also be involved in activation o…	DORNROSCHEN-LIKE (DRNL)
AT1G07350	0.820208	-0.0987488		Encodes a serine/arginine rich-like protein, SR45a. Involved in the regulation of stress-responsive alternative splicing.	SERINE/ARGININE RICH-LIKE PROTEIN 45A (SR45a)
AT1G07060	0.813393	0.00775782		hypothetical protein;(source:Araport11)
AT2G01175	0.785341	-0.295675		transmembrane protein;(source:Araport11)
AT1G04120	0.769989	0.23328		encodes a high-affinity inositol hexakisphosphate transporter that plays a role in guard cell signaling and phytate storage. It is a member of MRP subfamily / ABC transporter subfamily C.	ATP-BINDING CASSETTE C5 (ABCC5)
AT4G07820	0.76344	2.07667		CAP (Cysteine-rich secretory proteins, Antigen 5, and Pathogenesis-related 1 protein) superfamily protein;(source:Araport11)
AT3G12700	0.754358	-0.00318003		Encodes an aspartic protease has an important regulatory function in chloroplasts that not only influences photosynthetic carbon metabolism but also plastid and nuclear gene expression.	NANA (NANA)
AT1G77860	0.74706	0.191216		Mutant has altered morphology of the pollen exine wall due to abnormal callose wall deposition during pollen development. Encodes a Seven-Path transmembrane protein localized to the ER.
AT3G06500	0.729472	0.0986655		Encodes an alkaline/neutral invertase which localizes in mitochondria. It may be modulating hormone balance in relation to the radicle emergence. Mutants display severely reduced shoot growth and reduced oxygen consumption. Mutant root development is not affected as reported for A/N-InvA mutant (inva) plants. The mRNA is cell-to-cell mobile.
AT5G42280	0.719154	0.111442		Cysteine/Histidine-rich C1 domain family protein;(source:Araport11)
AT5G27300	0.692259	0.240054		pentatricopeptide (PPR) repeat-containing protein;(source:Araport11)
AT1G18390	0.679597	0.314234		Serine/Threonine kinase family catalytic domain protein;(source:Araport11)	LEAF RUST 1 DISEASE-RESISTANCE LOCUS RECEPTOR- LIKE PROTEIN KINASE-LIKE 1.2 (LRK1L1.2)
AT1G27450	0.619618	0.205872		Adenosine phosphoribosyl transferase(E.C:2.4.2.7), involved in the one-step salvage of adenine to AMP.	ADENINE PHOSPHORIBOSYL TRANSFERASE 1 (APT1)
AT2G47760	0.612718	-0.0830362		Encodes an α-1,3-mannosyltransferase. Plants with mutations in the ALG3 protein have abnormal gylcoslation profiles. They also exhibit abnormal responses to MAMPs possibly because the glycan properties of FL22 are affected.
AT1G67290	0.60121	0.43385		Galactose oxydase; may function in tissues that require mechanical reinforcements in the absence of lignification.	GLYOXAL OXIDASE 1 (GLOX1)
AT3G06550	0.593727	0.171572		Encodes a homolog of the protein Cas1p known to be involved in polysaccharide O-acetylation in Cryptococcus neoformans. Mutants show reduced cell wall polysaccharide acetylation and increased resistance to Botrytis cinerea. The protein is expressed in the Golgi and is involved in the acetylation of xylan during secondary wall biosynthesis.	REDUCED WALL ACETYLATION 2 (RWA2)
AT5G07660	0.59338	0.319266		Encodes SMC6A (STRUCTURAL MAINTENANCE OF CHROMOSOMES 6A), a component of the SMC5/6 complex. SMC5/6 complex promotes sister chromatid alignment and homologous recombination after DNA damage.	STRUCTURAL MAINTENANCE OF CHROMOSOMES 6A (SMC6A)
AT1G77170	0.58377	0.227489		Tetratricopeptide repeat (TPR)-like superfamily protein;(source:Araport11)
AT4G11845	0.574497	0.135384		Interleukin-1 receptor-associated kinase 4 protein;(source:Araport11)
AT5G64910	0.569937	0.181278		Serine/Threonine-kinase;(source:Araport11)
AT1G51690	0.563389	0.160609		55 kDa B regulatory subunit of phosphatase 2A mRNA,
AT5G26749	0.55324	-0.00185939	TF	C2H2 and C2HC zinc fingers superfamily protein;(source:Araport11)
AT3G19640	0.553169	0.162813		Transmembrane magnesium transporter. One of nine family members.	MAGNESIUM TRANSPORTER 4 (MGT4)
AT4G21410	0.546022	0.416795		Encodes a cysteine-rich receptor-like protein kinase.
AT3G11550	0.538393	0.0309297		Uncharacterized protein family (UPF0497);(source:Araport11)	CASPARIAN STRIP MEMBRANE DOMAIN PROTEIN 2 (CASP2)
AT1G13140	0.531827	0.288752		member of CYP86C	CYTOCHROME P45, FAMILY 86, SUBFAMILY C, POLYPEPTIDE 3 (CYP86C3)
AT1G24460	0.523776	0.12598		Encodes a novel protein that co-immunoprecipitates with SYP41. It is involved in vacuolar trafficking and salt tolerance, potentially via a role in vesicle fusion and in maintaining TGN structure or identity. Mutants display delayed formation of the Brefeldin A (BFA) compartment in cotyledons upon application of BFA.	TGN-LOCALIZED SYP41 INTERACTING PROTEIN (TNO1)
AT4G31800	0.522281	0.183213	TF	Pathogen-induced transcription factor. Binds W-box sequences in vitro. Forms protein complexes with itself and with WRKY40 and WRKY60. Constitutive expression of WRKY18 enhanced resistance to P. syringae, but its coexpression with WRKY40 or WRKY60 made plants more susceptible to both P. syringae and B. cinerea. WRKY18, WRKY40, and WRKY60 have partially redundant roles in response to the hemibiotr…	WRKY DNA-BINDING PROTEIN 18 (WRKY18)
AT1G35610	0.51748	0.146929		Cysteine/Histidine-rich C1 domain family protein;(source:Araport11)
AT2G22905	0.517105	0.683967		Expressed protein;(source:Araport11)
AT4G21930	0.515143	-0.0348321		senescence regulator (Protein of unknown function, DUF584);(source:Araport11)
AT5G46370	0.503569	0.353209		Encodes AtTPK2 (KCO2), a member of the Arabidopsis thaliana K+ channel family of AtTPK/KCO proteins. AtTPK2 is targeted to the vacuolar membrane. May form homomeric ion channels in vivo.	CA2+ ACTIVATED OUTWARD RECTIFYING K+ CHANNEL 2 (KCO2)
AT2G06925	0.492569	-0.0527787		Encodes a secretory phospholipase A2 enzyme, which specifically hydrolyzes the sn-2 position of phospholipids. The enzyme has a preference towards linoleoyl acyl chain over palmitoyl acyl chain. It also has a slight preference for phosphatidylcholine over phosphatidylethanolamine.	(PLA2-ALPHA)
AT5G39570	0.486998	0.0892616		Protein of unknown function. Binds phosphatidic acid and acts downstream of PLDalpha.	PLD REGULATED PROTEIN1 (PLDRP1)
AT4G03415	0.475733	0.0881489		Encodes a myristoylated 2C-type protein phosphatase that interacts with AGB1 and is localized to the plasma membrane.	2C-TYPE PROTEIN PHOSPHATASE 52 (PP2C52)
AT4G19070	0.470831	0.213825		Putative membrane lipoprotein;(source:Araport11)
AT4G17690	0.468568	-0.381015		Peroxidase superfamily protein;(source:Araport11)
AT1G70581	0.46257	0.349985		other_RNA;(source:Araport11)
AT2G44160	0.451731	0.264586		methylenetetrahydrofolate reductase MTHFR2 mRNA, complete The mRNA is cell-to-cell mobile.	#N/A
AT3G19002	0.451731	0.184088		Natural antisense transcript overlaps with AT3G19000;(source:Araport11)	GALACTURONOSYLTRANSFERASE 3 (GAUT3)
AT4G01350	0.451538	0.0596003		Cysteine/Histidine-rich C1 domain family protein;(source:Araport11)	(SKP2A)
AT1G27640	0.441939	0.0293077		Putative role in leaf development. Comparison of SALK_123839C to Columbia under normal growth conditions resulted in a trend toward increased leaf length in the mutant (P=0.13; median 22 for mutant,17 for Columbia) (Ann Stapleton and Delita Pardue, 2009, personal communication).	ENDOPLASMIC RETICULUM MORPHOLOGY 2 (ERMO2)
AT2G15570	0.441294	0.229282		chloroplast protein similar to prokaryotic thioredoxin.
AT1G56280	0.441031	-0.119254		Encodes a gene whose transcript level in root and leaves increases to progressive drought stress. The increase in transcript level is independent from abscisic acid level. Sequence is not similar to any protein of known function. It appears to be a member of plant-specific gene family. It's phosphorylated by AtCPK11 in a Ca(2+)-dependent manner at Thr105 and Ser107 within the AtDi19 bipartite nuc…
AT1G67090	0.441031	0.21236		Encodes a member of the Rubisco small subunit (RBCS) multigene family: RBCS1A (At1g67090), RBCS1B (At5g38430), RBCS2B (At5g38420), and RBCS3B (At5g38410). Functions to yield sufficient Rubisco content for leaf photosynthetic capacity.
AT1G23040	0.437589	0.179835		hydroxyproline-rich glycoprotein family protein;(source:Araport11)	ARABIDOPSIS T??XICOS EN LEVADURA 95 (ATL95)
AT5G25630	0.435836	0.0754578		Tetratricopeptide repeat (TPR)-like superfamily protein;(source:Araport11)	DHFS-FPGS HOMOLOG D (DFD)
AT3G56160	0.426957	0.18468		Sodium Bile acid symporter family;(source:Araport11)	(SWAP7)
AT2G31250	0.422234	0.322499		Glutamyl-tRNA reductase family protein;(source:Araport11)	GALACTURONOSYLTRANSFERASE 3 (GAUT3)
AT1G69485	0.420719	0.245526		Ribosomal L32p protein family;(source:Araport11)
AT4G14900	0.413549	-0.086885		FRIGIDA-like protein;(source:Araport11)
AT1G72070	0.409081	0.719833		Chaperone DnaJ-domain superfamily protein;(source:Araport11)
AT5G64210	0.407572	-0.017811		encodes an isoform of alternative oxidase, which is expressed in rosettes, stems, and roots. Transcript accumulates in dry seeds and decreased upon germination and is not affected by actinomycin A. Protein is localized to mitochondria.	ALTERNATIVE OXIDASE 2 (AOX2)
AT5G66040	0.40702	0.318154		Encodes a protein with thiosulfate sulfurtransferase/rhodanese activity in vitro, however, it is likely to use a substrate other than thiosulfate or 3-mercaptopyruvate in vivo. The mRNA is cell-to-cell mobile.	SULFURTRANSFERASE PROTEIN 16 (STR16)
AT1G15175	0.405722	-0.0353536		Natural antisense transcript overlaps with AT1G15170;(source:Araport11)
AT2G42070	0.402843	0.163093		Encodes a plastid-localized Nudix hydrolase that has FAD pyrophosphohydrolase activity. Negative feedback regulation of the metabolism of flavins through the hydrolysis of FAD by AtNUDX23 in plastids is involved in the flavin homeostasis in plant cells.	NUDIX HYDROLASE HOMOLOG 23 (NUDX23)
AT3G59760	0.401837	0.194625		Arabidopsis thaliana O-acetylserine (thiol) lyase (OAS-TL) isoform oasC. Required for pollen tube growth and/or fertilization.	O-ACETYLSERINE (THIOL) LYASE ISOFORM C (OASC)
AT2G29630	0.395065	0.0921743		Encodes a protein involved in thiamine biosynthesis. The protein is an iron-sulfur cluster protein predicted to catalyze the conversion of 5-aminoimidazole ribonucleotide (AIR) to hydroxymethylpyrimidine phosphate (HMP-P). A severe reduction of THIC levels in plants decreases vitamin B1 (thiamin diphosphate (TPP)) levels and also leads to changes in the levels of numerous other metabolites since …	THIAMINC (THIC)
AT2G29630	0.395065	0.0874093		Encodes a protein involved in thiamine biosynthesis. The protein is an iron-sulfur cluster protein predicted to catalyze the conversion of 5-aminoimidazole ribonucleotide (AIR) to hydroxymethylpyrimidine phosphate (HMP-P). A severe reduction of THIC levels in plants decreases vitamin B1 (thiamin diphosphate (TPP)) levels and also leads to changes in the levels of numerous other metabolites since …	(SKP2A)
AT2G42340	0.391054	0.29027		hypothetical protein;(source:Araport11)
AT5G50360	0.388481	0.190406		ABA‐induced transcription repressor that acts as feedback regulator in ABA signalling.	ABA-INDUCED TRANSCRIPTION REPRESSOR 5 (AITR5)
AT3G23880	0.387262	0.170866		F-box and associated interaction domains-containing protein;(source:Araport11)
AT2G35510	0.387109	0.200876		Encodes a WWE domain-containing protein with 76% similarity to RCD1. The protein also contains a PARP signature upstream of the C-terminal protein interaction domain. The PARP signature may bind NAD+ and attach the ADP-ribose-moiety from NAD+ to the target molecule. Its presence suggests a role for the protein in ADP ribosylation.	SIMILAR TO RCD ONE 1 (SRO1)
AT2G23910	0.387049	0.00113785		NAD(P)-binding Rossmann-fold superfamily protein;(source:Araport11)
AT5G15510	0.369632	0.25687		TPX2 (targeting protein for Xklp2) protein family;(source:Araport11)	(TPXL5)
AT3G57440	0.367845	-0.0724397		hypothetical protein;(source:Araport11)
AT3G04181	0.363902	0.3066		hypothetical protein;(source:Araport11)
AT5G20790	0.36053	0.154119		transmembrane protein;(source:Araport11)
AT1G20610	0.359126	0.117412		Cyclin B2;(source:Araport11)	ENDOPLASMIC RETICULUM MORPHOLOGY 2 (ERMO2)
AT5G44130	0.358795	0.283957		Fasciclin-like arabinogalactan protein. Possibly involved in embryogenesis and seed development.	FASCICLIN-LIKE ARABINOGALACTAN PROTEIN 13 PRECURSOR (FLA13)
AT5G10470	0.357814	0.0371927		Kinesin that binds cyclin-dependent kinase CDKA;1 as homodimer or as heterodimer with KCA2. Demarcates the division site in plant cells.	KINESIN LIKE PROTEIN FOR ACTIN BASED CHLOROPLAST MOVEMENT 1 (KAC1)
AT1G73700	0.355696	0.0448688		MATE efflux family protein;(source:Araport11)
AT4G33865	0.352796	-0.219422		Ribosomal protein S14p/S29e family protein;(source:Araport11)
AT1G17190	0.351208	0.156481		Encodes glutathione transferase belonging to the tau class of GSTs. Naming convention according to Wagner et al. (2002).	GLUTATHIONE S-TRANSFERASE TAU 26 (GSTU26)
AT5G11870	0.345827	-0.0451171		Alkaline phytoceramidase (aPHC);(source:Araport11)
AT2G43870	0.345454	-0.29732		Pectin lyase-like superfamily protein;(source:Araport11)
AT3G58510	0.342059	0.0963223		DEA(D/H)-box RNA helicase family protein;(source:Araport11)	RNA HELICASE 11 (RH11)
AT5G60900	0.338483	0.335116		Encodes a receptor-like protein kinase.	RECEPTOR-LIKE PROTEIN KINASE 1 (RLK1)
AT1G69430	0.337799	0.115585		Son of sevenless protein;(source:Araport11)
AT5G56990	0.337664	0.231368		proteinase inhibitor I25, cystatin, motif protein;(source:Araport11)
AT3G14760	0.336224	0.346		transmembrane protein;(source:Araport11)
AT2G03150	0.334186	0.183522		Encodes a nuclear-localized calcium-binding protein RSA1 (SHORT ROOT IN SALT MEDIUM 1), which is required for salt tolerance.	SHORT ROOT IN SALT MEDIUM 1 (RSA1)
AT5G66710	0.333603	0.150602		Protein kinase superfamily protein;(source:Araport11)
AT5G27400	0.332896	0.175854		S-adenosyl-L-methionine-dependent methyltransferases superfamily protein; CONTAINS InterPro DOMAIN/s: Methyltransferase-16, putative (InterPro:IPR019410); BEST Arabidopsis thaliana protein match is: D-aminoacid aminotransferase-like PLP-dependent enzymes superfamily protein (TAIR:AT5G27410.2). Note that the At5g27410.2 gene model (TAIR10) of the adjacent locus has been obsoleted due to the lack o…
AT1G10540	0.326898	0.0574838		nucleobase-ascorbate transporter 8;(source:Araport11)	NUCLEOBASE-ASCORBATE TRANSPORTER 8 (NAT8)
AT4G22860	0.325243	0.508549		TPX2-LIKE Group A family with aurora binding andTPX2 domains. Activator of aurora kinase activity	TPX2-LIKE PROTEIN 3 (TPXL3)
AT1G48330	0.324954	-0.0109889		SsrA-binding protein;(source:Araport11)
AT5G59250	0.323732	0.104971		Encodes a chloroplast localized H+/glucose antiporter.	(HP59)
AT5G53650	0.32307	0.336028		ABC transporter A family protein;(source:Araport11)
AT4G12080	0.316441	0.098083		AT-hook motif nuclear-localized protein 1;(source:Araport11)	AT-HOOK MOTIF NUCLEAR-LOCALIZED PROTEIN 1 (AHL1)
AT3G56400	0.313612	0.503459	TF	member of WRKY Transcription Factor; Group III.	WRKY DNA-binding protein 70 (WRKY70)
AT4G16990	0.312485	0.144867		disease resistance protein (TIR-NBS class);(source:Araport11)	TIR-NBS16 (TN16)
AT5G05270	0.312089	0.147707		Chalcone-flavanone isomerase family protein.	CHALCONE ISOMERASE LIKE (CHIL)
AT3G09080	0.309029	0.0854088		Transducin/WD40 repeat-like superfamily protein;(source:Araport11)
AT4G03811	0.308501	0.0196921		other_RNA;(source:Araport11)
AT1G67740	0.307574	0.253851		PsbY precursor (psbY) mRNA. This single nuclear gene is imported into the chloroplasts where it is processed into two integral membrane proteins with identical topology (PsbY-1 and PsbY-2). The protein appears to bind manganese. Important for the redox control of cytochrome b559.	PHOTOSYSTEM II BY (PSBY)
AT3G48660	0.303618	0.293028		transmembrane protein, putative (DUF 3339);(source:Araport11)
AT5G63260	0.299055	0.227852	TF	Zinc finger C-x8-C-x5-C-x3-H type family protein;(source:Araport11)
AT1G09794	0.298396	0.196458		Cox19 family protein (CHCH motif);(source:Araport11)
AT5G04270	0.290743	0.297403		DHHC-type zinc finger family protein;(source:Araport11)
AT5G20130	0.289459	0.168554		sulfate adenylyltransferase subunit;(source:Araport11)
AT1G16060	0.287671	0.124853	TF	Encodes ADAP, an AP2-domain protein that interacts with ARIA. ADAP is a positive regulator of the ABA response and is also involved in regulating seedling growth.	ARIA-INTERACTING DOUBLE AP2 DOMAIN PROTEIN (ADAP)
AT5G45660	0.28425	0.326718		adenine phosphoribosyltransferase;(source:Araport11)
AT3G15950	0.279563	-0.309751		Similar to TSK-associating protein 1 (TSA1), contains 10 EFE repeats, a novel repeat sequence unique to plants. Expressed preferentially in the roots.Protein is localized to ER bodies- an endoplasmic reticulum derived structure. Loss of function mutations lack ER bodies.	(NAI2)
AT2G23680	0.279409	0.545465		Cold acclimation protein WCOR413 family;(source:Araport11)
AT5G49110	0.276957	-0.012196		fanconi anemia group I-like protein;(source:Araport11)
AT3G42150	0.276014	0.169874		transmembrane protein;(source:Araport11)
AT2G32830	0.274799	0.092405		Encodes Pht1;5, a member of the Pht1 family of phosphate transporters which include: Pht1;1/At5g43350, Pht1;2/At5g43370, Pht1;3/At5g43360, Pht1;4/At2g38940, Pht1;5/At2g32830, Pht1;6/At5g43340, Pht1;7/At3g54700, Pht1;8/At1g20860, Pht1;9/At1g76430 (Plant Journal 2002, 31:341).	PHOSPHATE TRANSPORTER 1;5 (PHT1;5)
AT1G53163	0.274033	-0.272632		membrane-associated kinase regulator;(source:Araport11)
AT5G02510	0.273881	0.120774		UDP-glucose 6-dehydrogenase;(source:Araport11)	ARABIDOPSIS T??XICOS EN LEVADURA 95 (ATL95)
AT3G55170	0.272731	0.0719887		Ribosomal L29 family protein;(source:Araport11)
AT5G06265	0.269497	0.115125		hyaluronan mediated motility receptor-like protein;(source:Araport11)
AT5G61200	0.267729	0.242485		myosin heavy chain-like protein;(source:Araport11)
AT5G18090	0.267152	0.210353	TF	AP2/B3-like transcriptional factor family protein;(source:Araport11)
AT5G04490	0.266073	0.16694		Encodes a protein with phytol kinase activity involved in tocopherol biosynthesis.	VITAMIN E PATHWAY GENE 5 (VTE5)
AT5G65160	0.263041	-0.379302		Encodes one of the 36 carboxylate clamp (CC)-tetratricopeptide repeat (TPR) proteins (Prasad 2010, Pubmed ID: 20856808) with potential to interact with Hsp90/Hsp70 as co-chaperones.	TETRATRICOPEPTIDE REPEAT 14 (TPR14)
AT5G10970	0.261853	0.194077	TF	C2H2 and C2HC zinc fingers superfamily protein;(source:Araport11)
AT5G56670	0.259685	0.469397		Ribosomal protein S30 family protein;(source:Araport11)	(RPS3C)
AT1G02490	0.257141	-0.0782356		hypothetical protein;(source:Araport11)
AT5G20110	0.256644	0.0971078		Dynein light chain type 1 family protein;(source:Araport11)	DHFS-FPGS HOMOLOG D (DFD)
AT1G63350	0.255832	0.0710027		Disease resistance protein (CC-NBS-LRR class) family;(source:Araport11)
AT1G03750	0.253422	-0.0294966		switch 2;(source:Araport11)	SWITCH 2 (SWI2)
AT3G29810	0.253229	0.356429		During the course of seed coat epidermal cell differentiation, COBRA-LIKE 2 plays a role in cellulose deposition into mucilage secretory cells of Arabidopsis seeds. COBRA-LIKE 2 affects mucilage solubility and cellulosic ray formation.	COBRA-LIKE PROTEIN 2 PRECURSOR (COBL2)
AT1G12340	0.253226	0.0356439		Cornichon family protein;(source:Araport11)
AT1G04030	0.250378	0.105472		eisosome protein;(source:Araport11)
AT1G65860	0.249784	0.119376		belongs to the flavin-monooxygenase (FMO) family, encodes a glucosinolate S-oxygenase that catalyzes the conversion of methylthioalkyl glucosinolates to methylsulfinylalkyl glucosinolates	FLAVIN-MONOOXYGENASE GLUCOSINOLATE S-OXYGENASE 1 (FMO GS-OX1)
AT4G31408	0.247329	0.399196		None;(source:Araport11)
AT5G12000	0.246839	0.212432		kinase with adenine nucleotide alpha hydrolases-like domain-containing protein;(source:Araport11)
AT5G10570	0.246816	0.203989	TF	Encodes a myo-inositol hexakisphosphate kinase.
AT1G68120	0.246325	-0.083292	TF	BASIC PENTACYSTEINE protein;(source:Araport11)	(SWAP7)
AT3G01520	0.245773	0.106268		Encodes a universal stress protein (USP)-like protein that has been crystallized in complex with AMP, suggesting that it belongs to the ATP-binding USP subfamily. The mRNA is cell-to-cell mobile.
AT1G77390	0.244355	0.0181372		Encodes a core cell cycle gene involved in meiosis II during microsporogenesis. Recessive mutants exhibit delayed and asynchronous meiosis in pollen mother cell populations and uncoordinated nuclear division and cytokinesis resulting in dyad microspores.	CYCLIN A1;2 (CYCA1;2)
AT5G13690	0.241945	0.118746		Encodes an enzyme that is predicted to act as an alpha-N-acetylglucosaminidase (NAGLU). An naglu mutant arrests early in seed development but does not appear to have male or female gametophytic defects. Transcript levels for this gene are increased during reproductive development.	CYCLOPS 1 (CYL1)
AT1G74230	0.241574	0.0805351		encodes a glycine-rich RNA binding protein. The mRNA is cell-to-cell mobile.	RNA-BINDING GLYCINE-RICH PROTEIN A2 (RBGA2)
AT2G20840	0.241297	0.0474751		Secretory carrier membrane protein (SCAMP) family protein;(source:Araport11)	SECRETORY CARRIER MEMBRANE PROTEIN 3 (SCAMP3)
AT3G17020	0.238674	0.0397745		Adenine nucleotide alpha hydrolases-like superfamily protein;(source:Araport11)
AT1G64185	0.238667	-0.0489842		Vicinal oxygen chelate (VOC) superfamily member.	GLYOXALASE I-LIKE;5 (GLXI-LIKE;5)
AT4G19080	0.238347	0.213825		hypothetical protein (DUF594);(source:Araport11)
AT5G36260	0.238127	0.289438		Eukaryotic aspartyl protease family protein;(source:Araport11)	(A36)
AT4G17245	0.237098	0.153219		RING/U-box superfamily protein;(source:Araport11)	CYTOCHROME P45, FAMILY 89, SUBFAMILY A, POLYPEPTIDE 5 (CYP89A5)
AT5G54060	0.234843	0.0994807		Encodes a anthocyanin 3-O-glucoside: 2"-O-xylosyl-transferase involved in anthocyanin modification that converts cyanidin 3-O-glucoside to cyanidin 3-O-xylosyl(1->2)glucoside. Its preferred sugar donor is UDP-xylose.
AT3G01590	0.233009	0.235203		Galactose mutarotase-like superfamily protein;(source:Araport11)
AT1G13750	0.232975	0.281161		Encodes a purple acid phosphatase whose expression is responsive to both phosphate (Pi) and phosphite (Phi) in roots.
AT1G68872	0.232749	0.112803		Unknown gene
AT5G03210	0.232145	-0.113082		Encodes a small polypeptide contributing to resistance to potyvirus.	(ATSEC23E)
AT3G08520	0.230923	0.138429		Ribosomal protein L41 family;(source:Araport11)	(ABC1K6)
AT5G18475	0.228441	0.332532		Pentatricopeptide repeat (PPR) superfamily protein;(source:Araport11)
AT2G46400	0.22752	0.105687	TF	member of WRKY Transcription Factor; Group III	WRKY DNA-binding protein 46 (WRKY46)
AT2G21195	0.224743	0.0866216		hypothetical protein;(source:Araport11)	CYSTEINE SYNTHASE C1 (CYSC1)
AT1G68862	0.224619	0.112803		transmembrane protein;(source:Araport11)	ROP GUANOSINE TRIPHOSPHATASE (GTPASE)-ACTIVATING PROTEIN 3 (ROPGAP3)
AT5G54180	0.224617	0.167543		Encodes a member of the Mitochondrial Transcription Termination Factor Family and is involved in the transcription termination of the chloroplast gene psbJ1. pTAC15 specifically binds to the 3'-terminal region of psbJ.
AT5G04870	0.224598	0.238814		A calcium-dependent protein kinase that can phosphorylate phenylalanine ammonia lyase (PAL), a key enzyme in pathogen defense.Phosphorylates, in vivo, the transcription factor ORE1, a master regulator of senescence.	CALCIUM DEPENDENT PROTEIN KINASE 1 (CPK1)
AT2G35500	0.223623	0.162326		Encodes a protein with some sequence similarity to shikimate kinases, but a truncated form of this protein (lacking a putative N-terminal chloroplast transit peptide) does not have shikimate kinase activity in vitro.	SHIKIMATE KINASE-LIKE 2 (SKL2)
AT1G61255	0.220013	-0.185556		hypothetical protein;(source:Araport11)
AT5G56320	0.21857	0.0642905		member of Alpha-Expansin Gene Family. Naming convention from the Expansin Working Group (Kende et al, 2004. Plant Mol Bio)
AT5G11090	0.218469	0.276199		serine-rich protein-like protein;(source:Araport11)
AT1G79720	0.217378	0.143458		Eukaryotic aspartyl protease family protein;(source:Araport11)
AT1G28670	0.217168	0.0978209		Arabidopsis thaliana lipase	(ARAB-1)
AT5G24260	0.217063	0.24113		prolyl oligopeptidase family protein;(source:Araport11)
AT1G79680	0.214333	-0.168458		Encodes a twin-domain, kinase-GC signaling molecule that may function in biotic stress responses that is critically dependent on the second messenger cGMP.	WALL ASSOCIATED KINASE (WAK)-LIKE 1 (WAKL1)
AT2G26700	0.211406	0.241324		Member of AGC VIIIa Kinase gene family. Encodes PID2, a homolog of PID. Simultaneous disruption of PID(AT2G34650) and its 3 closest homologs (PID2/AT2G26700, WAG1/AT1G53700, and WAG2/AT3G14370) abolishes the formation of cotyledons.
AT1G72175	0.211379	0.188421		E3 ubiquitin-protein ligase RNF170-like protein (DUF 1232);(source:Araport11)
AT1G29050	0.20991	-0.0100681		Encodes a member of the TBL (TRICHOME BIREFRINGENCE-LIKE) gene family containing a plant-specific DUF231 (domain of unknown function) domain. TBL gene family has 46 members, two of which (TBR/AT5G06700 and TBL3/AT5G01360) have been shown to be involved in the synthesis and deposition of secondary wall cellulose, presumably by influencing the esterification state of pectic polymers. A nomenclature…	TRICHOME BIREFRINGENCE-LIKE 38 (TBL38)
AT5G63420	0.20867	0.421865	TF	Encodes a member of the metallo-beta-lactamase protein family that plays a vital role in embryo morphogenesis and apical-basal pattern formation by regulating chloroplast development. In bacteria, RNase J plays an important role in rRNA maturation and in the 5′ stability of mRNA.	EMBRYO DEFECTIVE 2746 (emb2746)
AT5G63420	0.20867	0.266023	TF	Encodes a member of the metallo-beta-lactamase protein family that plays a vital role in embryo morphogenesis and apical-basal pattern formation by regulating chloroplast development. In bacteria, RNase J plays an important role in rRNA maturation and in the 5′ stability of mRNA.	EMBRYO DEFECTIVE 2746 (emb2746)
AT2G38465	0.207679	0.40255		hypothetical protein;(source:Araport11)
AT1G08390	0.206135	0.304194		Involved in preserving the stability of 45S rDNA repeats.	(RMI2)
AT1G49010	0.205766	0.0732886	TF	Duplicated homeodomain-like superfamily protein;(source:Araport11)	(MYBS1)
AT5G40930	0.204911	0.0491266		Form of TOM20, which is a component of the TOM complex involved in transport of nuclear-encoded mitochondrial proteins	TRANSLOCASE OF OUTER MEMBRANE 2-4 (TOM2-4)
AT5G38340	0.203671	0.180656		Disease resistance protein (TIR-NBS-LRR class) family;(source:Araport11)
AT1G47840	0.203353	0.296547		Encodes a putative hexokinase.
AT4G33640	0.202162	-0.171965		costars family protein;(source:Araport11)
AT1G11860	0.201939	-0.061455		T-protein is the aminomethyltransferase of the glycine cleavage multienzyme system GCS.	(GLDT)
AT2G37170	0.199469	0.217662		a member of the plasma membrane intrinsic protein subfamily PIP2. localizes to the plasma membrane and exhibits water transport activity in Xenopus oocyte. expressed specifically in the vascular bundles and protein level increases slightly during leaf dev
AT4G32960	0.19913	-0.225191		BRISC/BRCA1-A complex protein;(source:Araport11)
AT1G17100	0.19912	0.143556		Encodes a cytosolic heme binding protein(cHBP)that can reversibly bind tetrapyrroles including heme, protoporphyrin IX and Mg-protoporphyrin IX dimethyl ester with distinct binding afﬁnities.	HAEM-BINDING PROTEIN 1 (HBP1)
AT1G64260	0.19883	0.0809211		MuDR family transposase;(source:Araport11)
AT1G09600	0.198213	0.243995		Protein kinase superfamily protein;(source:Araport11)
AT5G42680	0.195221	0.0577154		MIZU-KUSSEI-like protein (Protein of unknown function, DUF617);(source:Araport11)
AT1G73260	0.194523	0.1348		Encodes a trypsin inhibitor involved in modulating programmed cell death in plant-pathogen interactions.	KUNITZ TRYPSIN INHIBITOR 1 (KTI1)
AT2G45330	0.194201	0.255084		RNA 2-phosphotransferase, Tpt1 / KptA family;(source:Araport11)
AT1G74210	0.193349	-0.113225		Encodes a member of the glycerophosphodiester phosphodiesterase (GDPD) family.	GLYCEROPHOSPHODIESTER PHOSPHODIESTERASE 5 (GDPD5)
AT4G26240	0.19056	0.128074		histone-lysine N-methyltransferase;(source:Araport11)
AT5G54770	0.18906	0.0162204		Encodes a thiamine biosynthetic gene that has a dual function in thiamine biosynthesis and mitochondrial DNA damage tolerance. It appears to be involved in producing the thiazole portion of thiamine (vitamin B1). A crystal structure of the protein reveals that it forms a 2-ring homo-octamer. The mRNA is cell-to-cell mobile.	(THI1)
AT1G50490	0.188442	0.270693		Encodes one of two ubiquitin-conjugating enzymes belonging to the E2-C gene family (the other being UBC19). Transcript is always found in diving cells, but also in other non-dividing cells.	UBIQUITIN-CONJUGATING ENZYME 2 (UBC2)
AT3G56920	0.187964	-0.0639117		DHHC-type zinc finger family protein;(source:Araport11)
AT4G12400	0.187402	0.180366		Encodes one of the 36 carboxylate clamp (CC)-tetratricopeptide repeat (TPR) proteins (Prasad 2010, Pubmed ID: 20856808) with potential to interact with Hsp90/Hsp70 as co-chaperones.	HOP3 (Hop3)
AT4G21620	0.186164	0.186221		glycine-rich protein;(source:Araport11)
AT1G59620	0.185908	-0.135022		Encodes CW9.	(CW9)
AT4G37870	0.185313	0.263141		Encodes a phosphoenolpyruvate carboxykinase that localizes to the cytosol.	PHOSPHOENOLPYRUVATE CARBOXYKINASE 1 (PCK1)
AT1G23890	0.184791	-0.110207		NHL domain-containing protein;(source:Araport11)	(ATSEC23E)
AT2G18740	0.184762	0.112748		Putative temperature-specific splice regulator of development. Only the first splice form (PCP-alpha) has this function as result of C-terminal addition. Controls the splicing of many pre-mRNAs under chilling stress. Important to maintain proper ratio of the two COP1 splicing variants (COP1a/COP1b) to fine tune the level of HY5.	PORCUPINE (PCP)
AT1G29195	0.184643	0.169708		PADRE protein up-regulated after infection by S. sclerotiorum.
AT1G68790	0.184236	0.301185		Member of small gene family in Arabidopsis containing 4 members (LNC1-4 or CRWN 1-4) with redundant functions in protection from oxidative damage, control of nuclear morphology and degradation of ABI5.	LITTLE NUCLEI3 (LINC3)
AT5G35930	0.183591	0.16189		AMP-dependent synthetase and ligase family protein;(source:Araport11)
AT1G32640	0.183361	0.174546	TF	Encodes a MYC-related transcriptional activator with a typical DNA binding domain of a basic helix-loop-helix leucine zipper motif. Binds to an extended G-Box promoter motif and interacts with Jasmonate ZIM-domain proteins. MYC2 interacts with EIN3 and EIL1 to repress hook curvature and resistance to Botrytis cinera.Its transcription is induced by dehydration stress, ABA treatment and blue light …	(MYC2)
AT1G61570	0.182942	0.154932		Encodes a putative small zinc finger-like protein (TIM13); nucleus-encoded gene whose product is found in the mitochondrial inner membrane space.	TRANSLOCASE OF THE INNER MITOCHONDRIAL MEMBRANE 13 (TIM13)
AT3G45050	0.182905	0.285274		transmembrane protein;(source:Araport11)
AT3G52680	0.182394	0.131632		F-box/RNI-like/FBD-like domains-containing protein;(source:Araport11)
AT3G47420	0.182111	0.128026		Encodes a Pi starvation-responsive protein AtPS3. A member of the phosphate starvation-induced glycerol-3-phosphate permease gene family: AT3G47420(G3Pp1), AT4G25220(G3Pp2), AT1G30560(G3Pp3), AT4G17550(G3Pp4) and AT2G13100(G3Pp5). Its expression is responsive to phosphate (Pi) and not phosphite (Phi) in roots and shoots.	GLYCEROL-3-PHOSPHATE PERMEASE 1 (G3Pp1)
AT1G33080	0.181964	-0.166953		MATE efflux family protein;(source:Araport11)	(ABC1K6)
AT4G19870	0.18167	0.18038		Galactose oxidase/kelch repeat superfamily protein;(source:Araport11)
AT2G34340	0.181199	0.40122		senescence regulator (Protein of unknown function, DUF584);(source:Araport11)
AT1G24210	0.180509	0.259877		Paired amphipathic helix (PAH2) superfamily protein;(source:Araport11)
AT5G58260	0.179536	0.173286		Encodes subunit NDH-N of NAD(P)H:plastoquinone dehydrogenase complex (Ndh complex) present in the thylakoid membrane of chloroplasts. This subunit is thought to be required for Ndh complex assembly.	NADH DEHYDROGENASE-LIKE COMPLEX N (NdhN)
AT1G30610	0.179402	0.182236		Pentatricopeptide repeat protein .Mutations in this locus result in embryo lethality due to defects in chloroplast development. Embryo shape at seed maturity is globular.	EMBRYO DEFECTIVE 2279 (emb2279)
AT3G02040	0.178651	0.0728325		Encodes a member of the glycerophosphodiester phosphodiesterase (GDPD) family. Has glycerophosphodiester phosphodiesterase activity. Functions in maintaining cellular phosphate homeostasis under phosphate starvation. The mRNA is cell-to-cell mobile.	SENESCENCE-RELATED GENE 3 (SRG3)
AT3G14430	0.17817	0.0668076		GRIP/coiled-coil protein;(source:Araport11)
AT1G07980	0.178161	0.2343	TF	nuclear factor Y, subunit C10;(source:Araport11)	NUCLEAR FACTOR Y, SUBUNIT C1 (NF-YC1)
AT1G62850	0.175538	0.183157		Class I peptide chain release factor;(source:Araport11)
AT5G06340	0.173695	0.186309		nudix hydrolase homolog 27;(source:Araport11)
AT3G61890	0.173433	0.175914	TF	Encodes a homeodomain leucine zipper class I (HD-Zip I) protein. Loss of function mutant has abnormally shaped leaves and stems.	HOMEOBOX 12 (HB-12)
AT3G57470	0.173036	0.294728		Insulinase (Peptidase family M16) family protein;(source:Araport11)
AT4G00530	0.173024	0.035145		UvrABC system protein A;(source:Araport11)
AT1G78172	0.172518	0.17466		transmembrane protein;(source:Araport11)
AT5G10740	0.171068	0.106411		Protein phosphatase 2C family protein;(source:Araport11)
AT2G21870	0.170982	0.206659		Encodes the FAd subunit of mitochondrial F1F0-ATP synthase. Essential for pollen formation.	MALE GAMETOPHYTE DEFECTIVE 1 (MGP1)
AT2G25580	0.170836	-0.0957665		Tetratricopeptide repeat (TPR)-like superfamily protein;(source:Araport11)	MITOCHONDRIAL EDITING FACTOR 8 (MEF8)
AT3G47670	0.170253	0.253179		Plant invertase/pectin methylesterase inhibitor superfamily protein;(source:Araport11)
AT2G01750	0.169653	0.0765159		Encodes a microtubule associated protein (MAP70-3). Expressed in all tissues.	MICROTUBULE-ASSOCIATED PROTEINS 7-3 (MAP7-3)
AT1G63610	0.168804	0.0739729		hypothetical protein;(source:Araport11)	CYSTEINE SYNTHASE C1 (CYSC1)
AT5G35770	0.168628	-0.105914	TF	A recessive mutation in the Arabidopsis STERILE APETALA (SAP) causes severe aberrations in inflorescence and flower and ovule development.	STERILE APETALA (SAP)
AT2G19930	0.168443	0.0918177		RNA-dependent RNA polymerase family protein;(source:Araport11)
AT1G26500	0.167581	0.0874874		Pentatricopeptide repeat (PPR) superfamily protein;(source:Araport11)
AT3G52860	0.16727	0.258507		Encodes a mediator subunit,, important for development and senescence.	MEDIATOR28 (MED28)
AT4G12880	0.166952	0.193937		early nodulin-like protein 19;(source:Araport11)	EARLY NODULIN-LIKE PROTEIN 19 (ENODL19)
AT4G30270	0.166645	0.0671872		encodes a protein similar to endo xyloglucan transferase in sequence. It is also very similar to BRU1 in soybean, which is involved in brassinosteroid response.	XYLOGLUCAN ENDOTRANSGLUCOSYLASE/HYDROLASE 24 (XTH24)
AT1G02640	0.165969	-0.0730419		encodes a protein similar to a beta-xylosidase located in the extracellular matrix. This is a member of glycosyl hydrolase family 3 and has six other closely related members.	BETA-XYLOSIDASE 2 (BXL2)
AT5G51100	0.165163	-0.103391		Fe superoxide dismutase whose mRNA levels are increased in response to exposure to UV-B.	FE SUPEROXIDE DISMUTASE 2 (FSD2)
AT1G79900	0.164062	0.281514		encodes a mitochondrial ornithine transporter that exports ornithine from the mitochondria to the cytosol	(BAC2)
AT1G73620	0.162113	0.737157		Pathogenesis-related thaumatin superfamily protein;(source:Araport11)	ROP GUANOSINE TRIPHOSPHATASE (GTPASE)-ACTIVATING PROTEIN 3 (ROPGAP3)
AT5G01650	0.161588	0.208181		Chemokine-like MDL protein; modulate flowering time and innate immunity in plants.	MIF/D-DT-LIKE 2 (MDL2)
AT1G62660	0.161252	-0.0271793		Glycosyl hydrolases family 32 protein;(source:Araport11)	VACUOLAR INVERTASE 1 (VI1)
AT4G18372	0.16036	0.0947316		Small nuclear ribonucleoprotein family protein;(source:Araport11)
AT3G56150	0.160083	-0.0260989		member of eIF3c - eukaryotic initiation factor 3c	EUKARYOTIC TRANSLATION INITIATION FACTOR 3C (EIF3C)
AT3G13882	0.159018	0.144929		Ribosomal protein L34;(source:Araport11)
AT1G18590	0.158493	0.186923		encodes a desulfoglucosinolate sulfotransferase, involved in the final step of glucosinolate core structure biosynthesis. Has a broad-substrate specificity with preference with methionine-derived desulfoglucosinolates.	SULFOTRANSFERASE 17 (SOT17)
AT2G41780	0.157909	-0.345219		hypothetical protein;(source:Araport11)
AT1G73680	0.157344	0.111474		Encodes an alpha dioxygenase. Recombinant protein catalyzes the conversion of a wide range of fatty acids into 2(R)-hydroperoxy derivatives.	ALPHA DIOXYGENASE (ALPHA DOX2)
AT5G50375	0.157271	0.000468339		Converts pentacyclic cyclopropyl sterols to conventional tetracyclic sterols. CPI1 function during and just after division and support gravitropism by establishing polar PIN2 localization. Required for endocytosis of PIN2	CYCLOPROPYL ISOMERASE (CPI1)
AT3G27470	0.157009	0.0716533		lysine ketoglutarate reductase trans-splicing protein (DUF707);(source:Araport11)	MICRORNA393A (MIR393A)
AT5G19060	0.15669	0.118393		cytochrome P450 family protein;(source:Araport11)	(ABC1K14)
AT5G10310	0.156569	0.0124708		Memmber of the EPF/EPFL (epidermal patterning factor/EPF-like) gene family, which genes encode plant-specific secretory peptides, several of which play a role in controlling stomatal density and patterning in the plant epidermis.	CYTOCHROME P45, FAMILY 71, SUBFAMILY B, POLYPEPTIDE 34 (CYP71B34)
AT1G77320	0.156043	0.533258		Mutant is defective in meiosis and produces abnormal microspores. Encodes a BRCT-domain-containing protein that could be specific to the meiotic cell cycle and that plays a crucial role in some DNA repair events independent of SPO11 DSB recombination repair.	BETA GLUCOSIDASE 6 (BGLU6)
AT4G02730	0.155053	0.336453		Transducin/WD40 repeat-like superfamily protein;(source:Araport11)	ALEURAIN-LIKE PROTEASE (ALP)
AT1G33360	0.154296	0.246974		Encodes ClpX3, a subunit of the Clp protease complex.
AT3G59380	0.15251	-0.0270846		Encodes the alpha-subunit shared between protein farnesyltransferase and protein geranylgeranyltransferase-I. Involved in protein prenylation: covalent attachment of the C-15 isoprene farnesyl or the C-20 isoprene geranylgeranyl groups to the C-terminal end of some proteins. Involved in shoot and flower meristem homeostasis, and response to ABA and drought. Also regulates leaf cell shape. Mutant …	ROOT PRIMORDIUM DEFECTIVE 1 (RPD1)
AT1G68330	0.152441	0.115552		membrane-associated kinase regulator;(source:Araport11)
AT5G49120	0.152039	0.214122		DUF581 family protein, putative (DUF581);(source:Araport11)
AT4G22310	0.151981	0.307267		Uncharacterized protein family (UPF0041);(source:Araport11)	CHIQUITA1 (CHIQ1)
AT5G04020	0.151847	0.256739		calmodulin binding protein;(source:Araport11)	(ABC1K14)
AT1G51060	0.151209	0.230832		Encodes HTA10, a histone H2A protein. The mRNA is cell-to-cell mobile.	HISTONE H2A 1 (HTA1)
AT3G15358	0.151034	0.14955		transmembrane protein;(source:Araport11)
AT1G67350	0.15091	-0.0718419		NADH-ubiquinone oxidoreductase;(source:Araport11)
AT2G24830	0.150744	0.0502103	TF	zinc finger (CCCH-type) family protein / D111/G-patch domain-containing protein;(source:Araport11)
AT3G45930	0.150715	0.254077		Histone superfamily protein;(source:Araport11)
AT5G11780	0.150665	0.203965		SNF2 domain protein;(source:Araport11)
AT4G05631	0.150352	0.903205		hypothetical protein;(source:Araport11)
AT5G43890	0.149523	-0.0409382		Encodes a YUCCA-like putative flavin monooxygenase, the activation tagging mutant has increased level of IAA, increased auxin response and phenotype of auxin overproduction, rescues erecta mutant phenotype	YUCCA5 (YUC5)
AT1G56080	0.148855	0.138338		NAI1 interacting protein, involved in ER body formation.	NAI2-INTERACTING PROTEIN 3 (NAIP3)
AT1G15660	0.1487	0.135775		Encodes a homologue of the human centromeric protein C (CENP-C). CENP-C co-localizes with the 180 bp centromeric regions of chromosomes throughout the cell cycle, but does not completely cover the 180 bp regions.	CYTOCHROME P45, FAMILY 71, SUBFAMILY B, POLYPEPTIDE 34 (CYP71B34)
AT3G10630	0.147738	0.0949769		UDP-Glycosyltransferase superfamily protein;(source:Araport11)
AT1G64355	0.147314	0.195849		Membrane protein (ECM1), located in chloroplast, expressed during early development.
AT1G73010	0.146898	0.022564		Encodes PPsPase1, a pyrophosphate-specific phosphatase catalyzing the specific cleavage of pyrophosphate (Km 38.8 uM) with an alkaline catalytic pH optimum. Expression is upregulated in the shoot of cax1/cax3 mutant.	PHOSPHATE STARVATION-INDUCED GENE 2 (PS2)
AT1G60960	0.146371	0.137625		Encodes a plasma membrane localized zinc/iron transporter.	IRON REGULATED TRANSPORTER 3 (IRT3)
AT5G22220	0.146255	0.421565	TF	Member of the E2F transcription factors, (cell cycle genes), key components of the cyclin D/retinoblastoma/E2F pathway. Binds DPA and RBR1 proteins. Expressed throughout the cell cycle. Abundance increased by auxin through stabilization of the protein. Elevates CDK levels and activity, even under hormone-free conditions. Promotes cell division and shortens cell doubling time, inhibits cell growth…	E2F TRANSCRIPTION FACTOR 1 (E2F1)
AT1G70650	0.145701	-0.0297293		Ran BP2/NZF zinc finger-like superfamily protein;(source:Araport11)
AT2G43350	0.144625	0.234079		Glutathione peroxidase. Functions as both a redox transducer and a scavenger in abscisic acid and drought stress responses. Interacts with ABI2 and ABI1.	GLUTATHIONE PEROXIDASE 3 (GPX3)
AT1G12290	0.144366	0.258387		NLR protein localized to plasma membrane. Overexpression triggers cell death. Has myristolation site at Gly2 which is required for membrane localization.	(L5)
AT1G12410	0.144221	0.0743053		Encodes a ClpP-related sequence. Though similar to ClpP proteins, this does not contains the highly conserved catalytic triad of Ser-type proteases (Ser-His-Asp). The name reflects nomenclature described in Adam et. al (2001).	CLP PROTEASE PROTEOLYTIC SUBUNIT 2 (CLP2)
AT3G11020	0.143459	0.338819	TF	encodes a member of the DREB subfamily A-2 of ERF/AP2 transcription factor family (DREB2B). The protein contains one AP2 domain. There are eight members in this subfamily including DREB2A.	BETA GLUCOSIDASE 6 (BGLU6)
AT4G37610	0.143293	-0.14919		BTB and TAZ domain protein. Located in cytoplasm and expressed in fruit, flower and leaves.	BTB AND TAZ DOMAIN PROTEIN 5 (bt5)
AT3G60245	0.142837	-0.0605722		Zinc-binding ribosomal protein family protein;(source:Araport11)
AT4G21926	0.142707	-0.0348321		hypothetical protein;(source:Araport11)
AT3G10405	0.141325	0.187157		vacuolar acid trehalase;(source:Araport11)
AT1G52618	0.140831	0.139145		hypothetical protein;(source:Araport11)
AT3G59570	0.140782	-0.0177439		Ypt/Rab-GAP domain of gyp1p superfamily protein;(source:Araport11)
AT1G11430	0.14048	0.230211		Encodes a protein involved in RNA editing in chloroplasts. The mRNA is cell-to-cell mobile.	MULTIPLE ORGANELLAR RNA EDITING FACTOR 9 (MORF9)
AT5G16440	0.1389	0.170422		Encodes a protein with isopentenyl diphosphate:dimethylallyl diphosphate isomerase activity. There is genetic evidence that it functions in the mevalonate, but not the MEP biosynthetic pathway.	ISOPENTENYL DIPHOSPHATE ISOMERASE 1 (IPP1)
AT5G37410	0.138846	0.202019		hypothetical protein (DUF577);(source:Araport11)
AT1G65490	0.138426	0.0378002		Secreted peptide which functions in plant growth and pathogen defense.	ALEURAIN-LIKE PROTEASE (ALP)
AT4G27230	0.138357	0.189723		Encodes HTA2, a histone H2A protein.	HISTONE H2A 2 (HTA2)
AT1G51070	0.138251	0.230832	TF	bHLH115 is a basic helix loop helix protein of the IVc subgroup that plays a role in iron homeostasis. It interacts with related family members and targets PYE and other genes involved in response to Fe.	BASIC HELIX-LOOP-HELIX 115 (bHLH115)
AT5G49010	0.137105	0.212677		Similar to the SLD5 component of GINS complex, which in other organism was shown to be involved in the initiation of DNA replication.	SYNTHETIC LETHALITY WITH DPB11-1 5 (SLD5)
AT5G52450	0.135797	0.246148		MATE efflux family protein;(source:Araport11)
AT4G21910	0.135658	0.66845		MATE efflux family protein;(source:Araport11)
AT5G27390	0.135522	0.175854		tagatose-6-phosphate ketose/aldose isomerase, putative (Mog1/PsbP/DUF1795-like photosystem II reaction center PsbP family protein);(source:Araport11)
AT1G13670	0.134967	0.318543		hypothetical protein;(source:Araport11)	BIG GRAIN LIKE 2 (BGL2)
AT1G03120	0.134624	-0.0860129		responsive to abscisic acid 28;(source:Araport11)	RESPONSIVE TO ABSCISIC ACID 28 (RAB28)
AT3G43540	0.134315	0.185554		initiation factor 4F subunit (DUF1350);(source:Araport11)
AT4G30935	0.134304	0.228212	TF	member of WRKY Transcription Factor; Group I; promoting photomorphogenesis, directly associates with the promoter regions of HY5 to activate its transcription. COP1 interacts with and targets WRKY32 for ubiquitination and degradation in darkness.
AT3G02920	0.132345	-0.215749		Replication protein A, subunit RPA32;(source:Araport11)	(RPA32B)
AT1G20530	0.130775	0.305957		girdin (DUF630 and DUF632);(source:Araport11)
AT5G51600	0.130167	0.237266		Mutant has defective roots. Essential for giant cell ontogenesis. Role in organizing the mitotic microtubule array during both early and late mitosis in all plant organs.	PLEIADE (PLE)
AT5G62150	0.130078	0.33312		peptidoglycan-binding LysM domain-containing protein;(source:Araport11)
AT1G28520	0.129854	0.0581589	TF	VOZ transcription factor which acts as positive regulator of several salt-responsive genes. Functionally redundant in salt stress with VOZ2.	VASCULAR PLANT ONE ZINC FINGER PROTEIN (VOZ1)
AT2G04860	0.129849	-0.0608414		Tetratricopeptide repeat (TPR)-like superfamily protein;(source:Araport11)
AT4G02360	0.129704	0.228569		transmembrane protein, putative (Protein of unknown function, DUF538);(source:Araport11)
AT3G17680	0.129633	-0.0189282		Kinase interacting (KIP1-like) family protein;(source:Araport11)
AT4G34400	0.12909	-0.03663	TF	B3-type transcription factor, which promotes floral transition and is repressed by FLC/SVP and promoted by SOC1.	TARGET OF FLC AND SVP1 (TFS1)
AT1G27650	0.129034	0.0293077		U2 auxiliary factor small subunit. The atU2AF35a protein and its homolog, atU2AF35b, contain most of the conserved domains of hsU2AF35, including the psiRRM, one RS domain, two zinc fingers, and the two regions for interacting with U2AF large subunit. Both proteins lack the stretch of glycines present in human U2AF35. The sequences are overall 83% identical, and each Arabidopsis homolog shows app…	ROOT PRIMORDIUM DEFECTIVE 1 (RPD1)
AT3G48520	0.128632	0.248417		CYP94B3 is a jasmonoyl-isoleucine-12-hydroxylase that catalyzes the formation of 12-OH-JA-Ile from JA-Ile. By reducing the levels of this the biologically active phytohormone, CYP94B3 attenuates the jasmonic acid signaling cascade. CYP94B3 transcript levels rise in response to wounding.	CYTOCHROME P45, FAMILY 94, SUBFAMILY B, POLYPEPTIDE 3 (CYP94B3)
AT1G12030	0.128582	0.222691		DUF506 gene family member
AT1G12030	0.128582	-0.216633		DUF506 gene family member
AT1G49450	0.127264	0.205719		Transducin/WD40 repeat-like superfamily protein;(source:Araport11)	ABA-INDUCED WD4 REPEAT 2 (AIW2)
AT4G05520	0.127188	0.216261		Encodes AtEHD2, one of the Arabidopsis Eps15 homology domain proteins involved in endocytosis (AtEHD1, At3g20290).	EPS15 HOMOLOGY DOMAIN 2 (EHD2)
AT4G16450	0.126883	0.104441		NADH-ubiquinone oxidoreductase;(source:Araport11)
AT1G43000	0.12671	0.0613612		PLATZ transcription factor family protein;(source:Araport11)
AT5G07120	0.126373	0.247726		Encodes sorting nexin SNX2b. SNX2b is peripherally associated with membranes. Involved in vesicular trafficking from endosomes to the vacuole.	SORTING NEXIN 2B (SNX2b)
AT4G24930	0.126271	0.238436		thylakoid lumenal 17.9 kDa protein, chloroplast;(source:Araport11)
AT5G01380	0.125594	0.043477	TF	Homeodomain-like superfamily protein;(source:Araport11)
AT1G80640	0.125467	0.0175976		Protein kinase superfamily protein;(source:Araport11)
AT5G16820	0.12522	0.0108402	TF	Encodes a putative transcription factor whose expression is not induced by heat but whose stable overexpression leads to expression of HSP. Required early in the stress response for transient expression of heat shock genes.	HEAT SHOCK FACTOR 3 (HSF3)
AT2G38960	0.125207	0.2813		Encodes an oxidoreductin required for oxidative protein folding in the ER and exists in two distinct oxidized isoforms (Ox1 and Ox2), which are determined by the formation or breakage of the putative regulatory disulfide. AtERO2 is mainly present in the Ox2 redox state.	ENDOPLASMIC RETICULUM OXIDOREDUCTINS 2 (ERO2)
AT1G60950	0.124624	0.137625		encodes a major leaf ferredoxin	(FED A)
AT2G41010	0.124189	0.334143		Encodes a novel calmodulin binding protein whose gene expression is induced by dehydration and ionic (salt) and non-ionic (mannitol) osmotic stress. Lines over-expressing this gene are more sensitive and anti-sense lines are more tolerant to osmotic stress, suggesting this gene may be a negative regulator of response to osmotic stress.	CALMODULIN (CAM)-BINDING PROTEIN OF 25 KDA (CAMBP25)
AT5G20400	0.123093	0.152374		encodes a protein whose sequence is similar to flavanone 3 hydroxylase from Malus. The mRNA is cell-to-cell mobile.
AT3G54160	0.122873	0.263244		RNI-like superfamily protein;(source:Araport11)
AT4G00850	0.122855	0.186401		Arabidopsis thaliana GRF1-interacting factor 3 (GIF3) mRNA	GRF1-INTERACTING FACTOR 3 (GIF3)
AT3G19210	0.12244	0.172352		Encodes RAD54, a member of the SWI2/SNF2 family of DNA-stimulated ATPases. Functions in DNA repair via homologous recombination.	HOMOLOG OF RAD54 (RAD54)
AT4G37800	0.121251	0.0944525		xyloglucan endotransglucosylase/hydrolase 7;(source:Araport11)
AT3G14360	0.121092	0.169666		Lipid droplet-associated triacylglycerol lipase (TAG) involved in pollen tube growth. TAG is possibly a direct precursor for the synthesis of membrane lipids in pollen tubes.	OIL BODY LIPASE 1 (ATOBL1)
AT1G27150	0.120025	0.114514		Tetratricopeptide repeat (TPR)-like superfamily protein;(source:Araport11)
AT4G12320	0.11955	0.234522		member of CYP706A	CYTOCHROME P45, FAMILY 76, SUBFAMILY A, POLYPEPTIDE 6 (CYP76A6)
AT3G55730	0.118657	0.266894	TF	putative transcription factor MYB109 (MYB109) mRNA, degraded by the 26S proteasome, likely facilitated by a CUL3-based E3 ligase that uses MATH-BTB/POZ proteins as substrate adaptors	MYB DOMAIN PROTEIN 19 (MYB19)
AT1G25480	0.118444	0.00891792		Encodes a phosphorylation-dependent anion channel that can mediate malate release from the vacuole and is required for stomatal closure in response to abscisic acid.	ALUMINIUM ACTIVATED MALATE TRANSPORTER 4 (ALMT4)
AT4G17550	0.11785	0.247599		Encodes a member of the phosphate starvation-induced glycerol-3-phosphate permease gene family: AT3G47420(G3Pp1), AT4G25220(G3Pp2), AT1G30560(G3Pp3), AT4G17550(G3Pp4) and AT2G13100(G3Pp5).	GLYCEROL-3-PHOSPHATE PERMEASE 4 (G3Pp4)
AT4G39320	0.11773	-0.0290127		microtubule-associated protein-like protein;(source:Araport11)
AT1G17350	0.116241	0.0892544		NADH:ubiquinone oxidoreductase intermediate-associated protein 30;(source:Araport11)
AT1G67250	0.115873	0.0693954		20S proteasome maturation factor.	(UMP1A)
AT5G44290	0.115708	0.204862		Protein kinase superfamily protein;(source:Araport11)	CHIQUITA1 (CHIQ1)
AT1G68870	0.115655	0.112803		AtSOFL1 acts redundantly with AtSOFL2 as positive regulator of cytokinin levels and cytokinin-mediated development.	SOB FIVE-LIKE 2 (SOFL2)
AT3G14740	0.115643	0.298687		RING/FYVE/PHD zinc finger superfamily protein;(source:Araport11)
AT5G19900	0.115392	0.230493		PRLI-interacting factor;(source:Araport11)
AT1G78090	0.115259	0.0756263		homologous to the C-terminal part of microbial trehalose-6-phosphate phosphatases	TREHALOSE-6-PHOSPHATE PHOSPHATASE B (TPPB)
AT5G19700	0.115166	-0.0885226		Encodes a MATE transporter involved in leaf senescence and iron homeostasis.	EARLY LEAF SENESCENCE 1 (ELS1)
AT2G39420	0.115058	0.0605905		alpha/beta-Hydrolases superfamily protein;(source:Araport11)	(MAGL8)
AT2G32560	0.114923	0.263465		F-box family protein;(source:Araport11)
AT5G42060	0.114393	-0.156612		DEK, chromatin associated protein;(source:Araport11)
AT3G59390	0.114145	-0.0270846		glycosyltransferase family protein;(source:Araport11)
AT2G42920	0.113603	0.300324		Pentatricopeptide repeat (PPR-like) superfamily protein;(source:Araport11)	OLIGOPEPTIDE TRANSPORTER 5 (OPT5)
AT5G40370	0.112933	0.0284713		Glutaredoxin family protein;(source:Araport11)
AT4G16370	0.112236	0.270092		Encodes a phloem-specific iron transporter that is essential for systemic iron signaling and redistribution of iron and cadmium. It loads iron into the phloem, facilitates iron recirculation from the xylem to the phloem, and regulates both shoot-to-root iron signaling and iron redistribution from mature to developing tissues.	GAMMA-GLUTAMYL HYDROLASE 2 (GGH2)
AT2G34860	0.112179	0.110129		DnaJ-like zinc finger domain-containing protein which regulates the assembly of photosystem I (PSI) and seed development.
AT1G19600	0.11217	0.182607		pfkB-like carbohydrate kinase family protein;(source:Araport11)
AT1G73970	0.111741	0.0277852		obscurin-like protein;(source:Araport11)	EMBRYO DEFECTIVE 56 (EMB56)
AT3G43230	0.111557	0.0818705		RING/FYVE/PHD-type zinc finger family protein;(source:Araport11)
AT3G13275	0.111386	0.230851		transmembrane protein;(source:Araport11)
AT1G43560	0.111144	0.0949607		thioredoxin Y2;(source:Araport11)	RIBOSOMAL RNA PROCESSING 42 (RRP42)
AT2G45790	0.110236	0.210732		Encodes a cytoplasmic phosphomannomutase, involved in ascorbate biosynthesis
AT4G14040	0.110192	-0.144359		selenium-binding protein 2;(source:Araport11)
AT4G38130	0.110179	0.280578		Encodes a histone deacetylase that enhances AtERF7-mediated transcriptional repression. Binds SIM3 and ERF7. Expressed in the nucleus in most tissues examined and throughout the life of the plant. Involved in jasmonic acid and ethylene dependent pathogen resistance. The sequence in GenBank has 17 AG dinucleotide repeats missing, which is also missing in Ler shotgun sequence from Cereon. Although …	HISTONE DEACETYLASE 1 (HD1)
AT2G03640	0.110066	-0.0843868		Nuclear transport factor 2 (NTF2) family protein with RNA binding (RRM-RBD-RNP motifs) domain-containing protein;(source:Araport11)	(ATG3BP4)
AT3G48170	0.109907	0.273086		ALDH10A9 encodes a protein that can function as a betaine aldehyde dehydrogenase in vitro. The C-terminal amino acids of this protein direct GFP to the peroxisome suggesting that ALDH10A9 accumulates in this organelle. ALDH10A9 transcript levels rise in response to ABA, NaCl, chilling, methyl viologen, and dehydration stress. The enzyme can catalyze the formation of glycine betaine in vitro, but …	ALDEHYDE DEHYDROGENASE 1A9 (ALDH1A9)
AT1G50320	0.109283	0.289928		encodes a prokaryotic thioredoxin	THIOREDOXIN X (THX)
AT2G20540	0.108507	0.123705		Encodes a pentatricopeptide repeat protein (PPR) protein involved in mitochondrial mRNA editing.	MITOCHONDRIAL EDITING FACTOR 21 (MEF21)
AT2G46220	0.108389	0.186549		DUF2358 family protein (DUF2358);(source:Araport11)
AT1G65820	0.107664	0.253758		microsomal glutathione s-transferase;(source:Araport11)
AT3G52480	0.107508	0.117668		transmembrane protein;(source:Araport11)
AT1G29530	0.107333	0.322862		hypothetical protein;(source:Araport11)
AT1G35420	0.107158	-0.0916626		alpha/beta-Hydrolases superfamily protein;(source:Araport11)	GAMMA-GLUTAMYL HYDROLASE 2 (GGH2)
AT1G09010	0.105666	0.118116		glycoside hydrolase family 2 protein;(source:Araport11)
AT1G31820	0.105631	0.00402009		Encodes POLYAMINE UPTAKE TRANSPORTER 1, an amino acid permease family protein.	POLYAMINE UPTAKE TRANSPORTER 1 (PUT1)
AT2G14910	0.104184	0.279751		Interacts with chloroplast chaperone CLPC1, which unfolds and delivers substrates to the stromal CLPPRT protease complex for degradation.	(DUF76-4)
AT2G25720	0.103853	0.364367		hypothetical protein;(source:Araport11)
AT1G70550	0.103703	0.148636		NEP-interacting protein, putative (DUF239);(source:Araport11)
AT3G52155	0.102867	0.0435959		Phosphoglycerate mutase family protein;(source:Araport11)
AT5G46880	0.101888	0.0142649	TF	homeobox-7;(source:Araport11)	HOMEOBOX-7 (HB-7)
AT5G49650	0.10149	0.669895		Encodes a cytosolic protein capable of phosphorylating xylulose and deoxy-xylulose. It most likely plays a role in producing precursors for isoprenoid biosynthesis.	XYLULOSE KINASE-2 (XK-2)
AT1G32610	0.101479	0.174546		hydroxyproline-rich glycoprotein family protein;(source:Araport11)
AT2G19720	0.101224	0.222211		ribosomal protein S15A B;(source:Araport11)
AT5G16510	0.100711	0.0921936		RGP5 is a member of the reversably-glycosylated family of proteins. Analyses using tagged RGP5 suggest that it is present in the cytosol and in association with the Golgi apparatus. Recombinant RGP5 does not have UDP-arabinose mutase activity based on an in vitro assay even though the related RGP1, RGP2, and RGP3 proteins do have activity in the same assay. RGP5 can form complexes with RGP1 and R…	REVERSIBLY GLYCOSYLATED POLYPEPTIDE 5 (RGP5)
AT1G62710	0.100238	-0.41216		Encodes a vacuolar processing enzyme belonging to a novel group of cysteine proteases that is expressed specifically in seeds and is essential for the proper processing of storage proteins.	BETA VACUOLAR PROCESSING ENZYME (BETA-VPE)
AT4G12470	0.100132	0.272343		Encodes AZI1 (AZELAIC ACID INDUCED 1). Involved in the priming of salicylic acid induction and systemic immunity triggered by pathogen or azelaic acid. Targeting if AZI1 to chloroplasts is increased during SAR induction and that localization requires the PRR domain.It is involved in the uptake and movement of the azelaic acid signal. AZI1 uses a previously undescribed variant of the signal anchor…	AZELAIC ACID INDUCED 1 (AZI1)
AT3G52220	0.0999425	0.148329		leukocyte immunoglobulin-like receptor family A protein;(source:Araport11)
AT2G44360	0.098786	0.0463982		ecotropic viral integration site protein;(source:Araport11)
AT4G01790	0.0987374	0.320402		Ribosomal protein L7Ae/L30e/S12e/Gadd45 family protein;(source:Araport11)
AT1G14170	0.098491	-0.190044		RNA-binding KH domain-containing protein;(source:Araport11)	(ATKH2)
AT5G12040	0.0982494	0.187055		Nitrilase/cyanide hydratase and apolipoprotein N-acyltransferase family protein;(source:Araport11)
AT2G04160	0.0976266	0.494911		isolated from differential screening of a cDNA library from auxin-treated root culture. encodes a protein similar to subtilisin-like serine protease which is believed to be active outside the plant cell.	AUXIN-INDUCED IN ROOT CULTURES 3 (AIR3)
AT3G19270	0.0974087	0.0842628		Encodes a protein with ABA 8 Prime-hydroxylase activity, involved in ABA catabolism. Member of the CYP707A gene family.
AT2G20210	0.0970042	0.339457		RNI-like superfamily protein;(source:Araport11)
AT4G30710	0.0969558	0.441631		QWRF motif protein (DUF566);(source:Araport11)	QWRF DOMAIN CONTAINING 8 (QWRF8)
AT3G51940	0.0969367	0.232804		oxidoreductase/transition metal ion-binding protein;(source:Araport11)
AT3G07740	0.0966206	0.209865		encodes a transcriptional adaptor ADA2a that interacts with histone acetyltransferase GCN5 homolog and CBF1	HOMOLOG OF YEAST ADA2 2A (ADA2A)
AT5G06190	0.0962602	0.384544		transmembrane protein;(source:Araport11)
AT5G13560	0.0958417	0.161185		structural maintenance of chromosomes protein;(source:Araport11)
AT5G13560	0.0958417	0.0772248		structural maintenance of chromosomes protein;(source:Araport11)
AT5G06150	0.0955739	-0.0923454		Encodes a cyclin whose expression is reduced in response to high salt.	(CYC1BAT)
AT5G61420	0.0952916	0.510605	TF	Encodes a nuclear localized member of the MYB transcription factor family. Involved in positive regulation of aliphatic glucosinolate biosynthesis.Expression is induced by touch, wounding and glucose.	MYB DOMAIN PROTEIN 28 (MYB28)
AT3G24830	0.0949911	0.168671		Ribosomal protein L13 family protein;(source:Araport11)	EMBRYO DEFECTIVE 56 (EMB56)
AT1G60940	0.0947878	0.146248		encodes a member of SNF1-related protein kinases (SnRK2) whose activity is activated by ionic (salt) and non-ionic (mannitol) osmotic stress.	SNF1-RELATED PROTEIN KINASE 2.1 (SNRK2.1)
AT5G06910	0.0944853	0.200435		DnaJ homologue, contains J domain which is common in all known DnaJ proteins but missing G/F domain.	J-DOMAIN PROTEIN 6 (ATJ6)
AT2G41440	0.0942324	0.343653		agamous-like MADS-box protein;(source:Araport11)
AT3G17160	0.0938862	0.174967		hypothetical protein;(source:Araport11)
AT5G51750	0.0934218	0.227133		subtilase 1.3;(source:Araport11)	SUBTILASE 1.3 (SBT1.3)
AT1G07240	0.0932907	0.212078		Encodes a UDP-glucosyltransferase that plays a role in abscisic acid (ABA) glucosylation from ABA to ABA-glucose ester and regulates ABA homeostasis, thereby influencing the ABA signal network.	UDP-GLUCOSYL TRANSFERASE 71C5 (UGT71C5)
AT2G40000	0.0931295	0.156434		Ortholog of sugar beet HS1 PRO-1 2. Involved in basal disease resistance.	ORTHOLOG OF SUGAR BEET HS1 PRO-1 2 (HSPRO2)
AT1G33350	0.092894	0.246974		Pentatricopeptide repeat (PPR) superfamily protein;(source:Araport11)
AT3G20070	0.0922477	0.245381		Encodes a plant-specific protein of unknown function. Mutant embryos contain at most four small cells. The endosperm nucleoli are enlarged. Gene is expressed in siliques based on EST information.	TITAN9 (TTN9)
AT4G27410	0.0919607	0.345722	TF	Encodes a NAC transcription factor induced in response to desiccation. It is localized to the nucleus and acts as a transcriptional activator in ABA-mediated dehydration response.
AT1G02140	0.0918055	0.0855888		Encodes a homologue of the exon junction complex (EJC) component MAGO that participates in intron-mediated enhancement of gene expression.	MAGO NASHI (MAGO)
AT3G20620	0.0916764	-0.109862		F-box family protein-like protein;(source:Araport11)
AT4G19860	0.0912061	0.234541		Encodes a cytosolic calcium-independent phospholipase A.
AT3G60040	0.0909959	0.177936		F-box family protein;(source:Araport11)
AT1G03680	0.0908052	0.193028		Encodes a m-type thioredoxin (Trx-m1) localized in chloroplast stroma.	THIOREDOXIN M-TYPE 1 (THM1)
AT5G38630	0.0907313	0.283759		Encodes for cytochrome b561 involved in ascorbate recycling.	CYTOCHROME B561-1 (CYB-1)
AT2G43750	0.0906031	0.150524		Arabidopsis thaliana O-acetylserine (thiol) lyase (OAS-TL) isoform oasB, the key enzyme for fixation of inorganic sulfide. It catalyzes the formation of cysteine from O-acetylserine and inorganic sulfide. Required for pollen tube growth and/or fertilization.	O-ACETYLSERINE (THIOL) LYASE B (OASB)
AT3G19100	0.0903147	0.333072		Encodes a protein kinase that positively regulates gibberellic acid (GA) signaling by inactivating the E3 ubiquitin ligase GARU. GARU mediates ubiquitin-dependent degradation of GID1s, which are GA receptors.	(TAGK2)
AT2G35780	0.0897541	0.200016		serine carboxypeptidase-like 26;(source:Araport11)	SERINE CARBOXYPEPTIDASE-LIKE 26 (scpl26)
AT2G25170	0.0896514	0.04983		Encodes a SWI/SWF nuclear-localized chromatin remodeling factor of the CHD3 group. Involved in post-germination repression of embryonic development. Acts with GA to establish repression of embryonic genes upon germination. Protein preferentially accumulates in differentiating tissues. Loss of function alleles are associated with expression of embryonic traits in adult plants and derepression of e…
AT2G02810	0.0889267	0.0537964		Encodes a multitransmembrane hydrophobic protein that functions as transporter of UDP-galactose and UDP-glucose into the Golgi. Localized in the ER. Involved in the unfolded protein response, a mechanism that controls proper protein folding in the ER.	UDP-GALACTOSE TRANSPORTER 1 (UTR1)
AT4G03100	0.0889147	0.0264193		Rho GTPase activating protein with PAK-box/P21-Rho-binding domain-containing protein;(source:Araport11)
AT2G43760	0.0888619	0.150524		molybdopterin biosynthesis MoaE family protein;(source:Araport11)	COFACTOR OF NITRATE REDUCTASE AND XANTHINE DEHYDROGENASE 6 (CNX6)
AT1G67480	0.0886221	0.235774		Galactose oxidase/kelch repeat superfamily protein;(source:Araport11)
AT4G28630	0.088281	0.235468		Half-molecule ABC transporter ATM1. Arabidopsis thaliana has three ATM genes, namely ATM1, ATM2 and ATM3. Only ATM3 has an important function for plant growth.	ATP-BINDING CASSETTE B23 (ABCB23)
AT5G02160	0.087621	0.0395443		Zinc-finger domain containing protein involved in abiotic stress response. Possesses an N-terminal transit peptide followed by a hydrophobic domain and a zinc-finger domain. Despite the presence of a zinc-finger domain (C4-type) with two CXXCXGXG conserved repeats, characteristic of DNAJ protein, the conserved J domain is absent in FIP. Interacts with FtsH5. Gene expression levels are reduced and…	FTSH5 INTERACTING PROTEIN (FIP)
AT3G15900	0.0872156	0.406229		homoserine O-acetyltransferase;(source:Araport11)
AT5G02950	0.0872096	-0.0384031		Tudor/PWWP/MBT superfamily protein;(source:Araport11)	PWWP DOMAIN PROTEIN 5 (PDP5)
AT3G14310	0.0867544	0.489402		encodes a pectin methylesterase, targeted by a cellulose binding protein (CBP) from the parasitic nematode Heterodera schachtii during parasitism.	PECTIN METHYLESTERASE 3 (PME3)
AT1G47330	0.0865708	0.482996		methyltransferase, putative (DUF21);(source:Araport11)	RIBOSOMAL RNA PROCESSING 42 (RRP42)
AT2G46090	0.08573	0.0017934		Encodes a putative sphingosine kinase (SphK) containing the five conserved domains (C1-C5) previously identified in SphKs.	LONG-CHAIN BASE (LCB) KINASE 2 (LCBK2)
AT3G14930	0.0855908	0.102851		Uroporphyrinogen decarboxylase;(source:Araport11)	(HEME1)
AT1G45233	0.0852454	0.0619038		Encodes a component of the putative Arabidopsis THO/TREX complex: THO1 or HPR1 (At5g09860), THO2 (At1g24706), THO3 or TEX1 (At5g56130), THO5 (At5g42920, At1g45233), THO6 (At2g19430), and THO7 (At5g16790, At3g02950). THO/TREX complexes in animals have been implicated in the transport of mRNA precursors. Mutants of THO3/TEX1, THO1, THO6 accumulate reduced amount of small interfering (si)RNA, sugges…	(THO5)
AT3G16250	0.0845473	-0.00516025		encodes a novel subunit of the chloroplast NAD(P)H dehydrogenase complex, involved in cyclic electron flow around photosystem I to produce ATP. Contains a 4Fe-4S cluster.	PHOTOSYNTHETIC NDH SUBCOMPLEX B 3 (PnsB3)
AT1G53340	0.0835192	0.139886		Cysteine/Histidine-rich C1 domain family protein;(source:Araport11)
AT1G76540	0.083354	0.132964		Encodes a cyclin-dependent protein kinase involved in regulation of the G2/M transition of the mitotic cell cycle. Specifically binds to the cyclin CYCD4;1, expressed in shoot meristem, young leaves and vascular tissue during the G2/M phase. Required for proper organization of the shoot apical meristem and for hormone signaling.	CYCLIN-DEPENDENT KINASE B2;1 (CDKB2;1)
AT1G13690	0.0832924	0.0972733		AtE1 - stimulates the ATPase activity of DnaK/DnaJ	ATPASE E1 (ATE1)
AT4G00810	0.0831487	0.289219		Co-orthologous gene of large ribosomal subunit protein RPP1.	6S ACIDIC RIBOSOMAL PROTEIN P1-2 (RPP1B)
AT4G33960	0.0831422	0.241342		hypothetical protein;(source:Araport11)
AT3G04350	0.0829928	0.278416		vacuolar sorting-associated protein (DUF946);(source:Araport11)
AT3G26720	0.0829813	0.181345		Glycosyl hydrolase family 38 protein;(source:Araport11)
AT4G21270	0.0826472	0.151792		Encodes a kinesin-like motor protein heavy chain. Loss of function mutations have reduced fertility and are defective in spindle formation in male meiosis.	KINESIN 1 (ATK1)
AT3G56210	0.0825257	1.22061		ARM repeat superfamily protein;(source:Araport11)
AT5G47520	0.0822665	0.158442		RAB GTPase homolog A5A;(source:Araport11)	RAB GTPASE HOMOLOG A5A (RABA5a)
AT3G62110	0.0822513	0.00384887		Putative membrane-bound polygalacturonase from clade F carrying probable hydrophobic transmembrane regions and N-terminal cytoplasmic tail with 3 or more amino acid residues.	POLYGALACTURONASE CLADE F 1 (PGF1)
AT3G13970	0.0819089	0.187064		Autophagy protein.	AUTOPHAGY 12 B (APG12B)
AT2G24650	0.0814223	0.185133	TF	B3 domain-containing protein REM13;(source:Araport11)
AT5G26600	0.0812659	0.219856		Pyridoxal phosphate (PLP)-dependent transferases superfamily protein;(source:Araport11)
AT1G80480	0.0809237	-0.055339		plastid transcriptionally active 17;(source:Araport11)	PLASTID TRANSCRIPTIONALLY ACTIVE 17 (PTAC17)
AT3G27750	0.0801597	0.253539		Encodes a pentatricopeptide repeat (PPR) protein required for the splicing of specific group II introns. Null alleles are embryo lethal.	(COST4)
AT5G43020	0.0800513	0.144514		Leucine-rich repeat protein kinase family protein;(source:Araport11)	EXTENSIN 23 (EXT23)
AT5G13970	0.079975	0.184338		midasin-like protein;(source:Araport11)	(ATBFRUCT1)
AT1G67280	0.0799634	0.112529		Encodes a Ni+ dependent glyoxylase.	HISTIDINOL PHOSPHATE AMINOTRANSFERASE 1 (HPA1)
AT2G18120	0.0798616	0.0483167	TF	A member of SHI gene family. Arabidopsis thaliana has ten members that encode proteins with a RING finger-like zinc finger motif. Despite being highly divergent in sequence, many of the SHI-related genes are partially redundant in function and synergistically promote gynoecium, stamen and leaf development in Arabidopsis.
AT3G25600	0.0795683	0.291294		Calmodulin like protein. Paralog of CML15.
AT3G60450	0.0794906	0.166249		Phosphoglycerate mutase family protein;(source:Araport11)	(NTP8)
AT1G04810	0.079382	0.255895		26S proteasome regulatory complex, non-ATPase subcomplex, Rpn2/Psmd1 subunit;(source:Araport11)	31-KDA RNA BINDING PROTEIN (RBP31)
AT5G37010	0.0793586	0.144099		rho GTPase-activating protein;(source:Araport11)	(PUB33)
AT3G29010	0.0790761	0.207071		Biotin/lipoate A/B protein ligase family;(source:Araport11)	MYB DOMAIN PROTEIN 95 (MYB95)
AT2G32710	0.0790522	-0.0525457		Kip-related protein (KRP) gene, encodes CDK (cyclin-dependent kinase) inhibitor (CKI). A member of seven KRP genes found in Arabidopsis thaliana. Negative regulator of cell division. Expressed in actively dividing cells.	EXTENSIN 23 (EXT23)
AT5G21970	0.0789144	0.137929		Ubiquitin carboxyl-terminal hydrolase family protein;(source:Araport11)
AT5G08610	0.0788546	0.0985317		P-loop containing nucleoside triphosphate hydrolases superfamily protein;(source:Araport11)	PIGMENT DEFECTIVE 34 (PDE34)
AT2G23690	0.0787136	0.375988		PADRE protein.
AT4G28240	0.0784179	0.41171		Member of the wound-induced polypeptide (WIP) family. Positively regulates plant resistance against Pst DC3000 by enhancing PTI responses.	WOUND-INDUCED POLYPEPTIDE 1 (WIP1)
AT2G27800	0.0784004	0.158811		Tetratricopeptide repeat (TPR)-like superfamily protein;(source:Araport11)
AT1G65290	0.0773747	0.11378		Encodes a member of the mitochondrial acyl carrier protein (ACP) family that forms part of the membrane arm of mitochondrial complex and contributes to the mitochondrial respiratory chain. The mRNA is cell-to-cell mobile. The designations of mtACP-1 and mtACP-2 in Klusch et al. 2021 (DOI:10.1093/plcell/koab092)are flipped with respect to the nomenclature published by Meyer et al. 2007 (DOI:10.100…	MITOCHONDRIAL ACYL CARRIER PROTEIN 2 (mtACP2)
AT4G39210	0.0767369	0.230216		Encodes the large subunit of ADP-Glucose Pyrophosphorylase which catalyzes the first, rate limiting step in starch biosynthesis. The large subunit plays a regulatory role whereas the small subunit (ApS) is the catalytic isoform. Four isoforms (ApL1-4) have been identified. ApL3 is the major large subunit isoform present in inflorescences, fruits and roots.	(APL3)
AT5G20300	0.0765894	0.109575		Encodes Toc90, part of the TOC (translocon at the outer chloroplast membrane) machinery involved in the import of nucleus-encoded proteins into the chloroplast.	TRANSLOCON AT THE OUTER ENVELOPE MEMBRANE OF CHLOROPLASTS 9 (Toc9)
AT4G29680	0.076561	0.148282		Alkaline-phosphatase-like family protein;(source:Araport11)
AT1G61560	0.0763259	0.220447		A member of a large family of seven-transmembrane domain proteins specific to plants, homologs of the barley mildew resistance locus o (MLO) protein. The Arabidopsis genome contains 15 genes encoding MLO proteins, with localization in plasma membrane. Phylogenetic analysis revealed four clades of closely-related AtMLO genes. ATMLO6 belongs to the clade IV, with AtMLO2, AtMLO3 and AtMLO12. The gen…	(ATBFRUCT1)
AT3G55040	0.0761078	0.0531049		Encodes a member of the lambda family of glutathione transferases. It has thiol transferase activity and self S-glutathionylation activity in vitro.	GLUTATHIONE TRANSFERASE LAMBDA 2 (GSTL2)
AT1G19840	0.0753961	0.286401		SAUR-like auxin-responsive protein family;(source:Araport11)	SMALL AUXIN UPREGULATED RNA 53 (SAUR53)
AT1G10940	0.0753516	0.128884		Encodes a plant protein kinase similar to the calcium/calmodulin-dependent protein kinase subfamily and the SNF1 kinase subfamily (SnRK2) whose activity is activated by ionic (salt) and non-ionic (mannitol) osmotic stress. Kinase activity of its homolog in tobacco is induced by hyperosmotic condition within 1 minute. Phosphatidylinositol 4-phosphate 5-kinase (PIP5K) enzyme family member.	SNF1-RELATED PROTEIN KINASE 2.4 (SNRK2.4)
AT5G38060	0.0751735	0.308941		carboxypeptidase;(source:Araport11)
AT2G36620	0.075041	0.0164179		RPL24A encodes ribosomal protein L24, homolog of cytosolic RPL24, found in archaea and higher eukaryotes. Arabidopsis has two RPL24 homologs, RPL24A (AT2G36620) and RPL24B (AT3G53020).	RIBOSOMAL PROTEIN L24 (RPL24A)
AT2G44300	0.0748631	0.645792		Bifunctional inhibitor/lipid-transfer protein/seed storage 2S albumin superfamily protein;(source:Araport11)	GLYCOSYLPHOSPHATIDYLINOSITOL-ANCHORED LIPID PROTEIN TRANSFER 14 (LTPG14)
AT5G21060	0.0747021	0.300751		Glyceraldehyde-3-phosphate dehydrogenase-like family protein;(source:Araport11)
AT1G55260	0.0742441	0.0039752		Bifunctional inhibitor/lipid-transfer protein/seed storage 2S albumin superfamily protein;(source:Araport11)	GLYCOSYLPHOSPHATIDYLINOSITOL-ANCHORED LIPID PROTEIN TRANSFER 6 (LTPG6)
AT1G44170	0.0741476	0.382136		Encodes an aldehyde dehydrogenase induced by ABA and dehydration that can oxidize saturated aliphatic aldehydes. It is also able to oxidize beta-unsaturated aldehydes, but not aromatic aldehydes. Activity of ALDH3H1 is NAD +-dependent.	ALDEHYDE DEHYDROGENASE 3H1 (ALDH3H1)
AT3G28670	0.0739462	0.203799		oxidoreductase, zinc-binding dehydrogenase family protein;(source:Araport11)	HISTIDINOL PHOSPHATE AMINOTRANSFERASE 1 (HPA1)
AT3G17668	0.0736974	0.174738		DnaJ/Hsp40 cysteine-rich domain superfamily protein;(source:Araport11)	ENHANCER OF ATNSI ACTIVITY (ENA)
AT2G44760	0.0735797	0.0809196		dihydroorotate dehydrogenase (DUF3598);(source:Araport11)
AT5G47650	0.0729244	0.196203		Encodes an ADP-ribose pyrophosphatase that confers enhanced tolerance to oxidative stress.
AT1G03746	0.0728064	0.0909873		snoRNA;(source:Araport11)
AT5G61150	0.0727305	0.0103059		Encodes highly hydrophilic protein involved in positively regulating FLC expression. Mutants are early flowering and show a loss of FLC expression in the absence of cold. Member of PAF-C complex.	VERNALIZATION INDEPENDENCE 4 (VIP4)
AT1G72020	0.0726491	0.264984		TonB-dependent heme receptor A;(source:Araport11)
AT3G06610	0.0726008	-0.10524		Similar to Huntingtin Yeast Partner K.Interacts with the NatA complex component NAA15. Involved regulation of heat-stress-induced protein ubiquitination.	(PYK)
AT3G60660	0.0724478	0.121372		spindle/kinetochore-associated-like protein;(source:Araport11)
AT4G18593	0.0721981	0.0700253		dual specificity protein phosphatase-like protein;(source:Araport11)
AT5G12330	0.0718183	0.299768	TF	A member of SHI gene family. Arabidopsis thaliana has ten members that encode proteins with a RING finger-like zinc finger motif. Despite being highly divergent in sequence, many of the SHI-related genes are partially redundant in function and synergistically promote gynoecium, stamen and leaf development in Arabidopsis. Expressed in lateral root primordia and induced by auxin. SWP1 is involved i…
AT2G18710	0.0717978	0.121766		Encodes a component of the thylakoid-localized Sec system involved in the translocation of cytoplasmic proteins into plastid.	SECY HOMOLOG 1 (SCY1)
AT4G37830	0.0714578	0.139127		cytochrome c oxidase-like protein;(source:Araport11)
AT4G28300	0.071399	0.186118		Encodes a protein with 13.6% proline amino acids that is predicted to localize to the cell wall. The mRNA is cell-to-cell mobile.	FLOE1 (FLOE1)
AT2G34360	0.071187	0.219263		MATE efflux family protein;(source:Araport11)
AT1G53580	0.0708227	0.202653		Mononuclear Fe(II)-containing member of the b-lactamase fold superfamily. ETHE1 is homodimeric in solution, exhibits low-level esterase activity, and specifically binds a single Fe(II) atom in the active site.	GLYOXALASE II 3 (GLY3)
AT5G02502	0.070802	0.120774		Oligosaccaryltransferase;(source:Araport11)
AT5G11110	0.0707393	0.126722		Encodes a sucrose-phosphate synthase involved in pollen exine formation. This is the dominant SPS isoform in leaves with respect to protein levels.	SUCROSE PHOSPHATE SYNTHASE 2F (SPS2F)
AT4G20410	0.0704502	-0.0214435		Encodes a member of the gamma-soluble NSF attachment protein (gSNAP) gene family.
AT5G61310	0.0695104	0.257195		Cytochrome c oxidase subunit Vc family protein;(source:Araport11)
AT5G09350	0.0694792	0.2478		Encodes a phosphatidylinositol 4-OH kinase, PI-4Kbeta2. Arabidopsis contains 12 PI-4Ks in three separate families: PI-4Kalphs, PI-4kbeta, and PI-4Kgamma. PI-4Kbeta2 is 83% identical to PI-4kbeta1 encoded by At5g64070. Important for polarized root hair growth as the loss of this gene and its close relative PI-4kbeta1, leads to the formation of abnormal root hairs.
AT4G17190	0.0692581	0.326175		Encodes a protein with farnesyl diphosphate synthase activity, which catalyzes the rate limiting step in isoprenoid biosynthesis. Its mRNA is most abundantly expressed in flowers.	FARNESYL DIPHOSPHATE SYNTHASE 2 (FPS2)
AT1G79420	0.0691523	0.0635622		C-type mannose receptor (DUF620);(source:Araport11)	BOUNDARY OF ROP DOMAIN2 (BDR2)
AT1G09470	0.0680694	-0.0883217		NEAP3 is a member of a small family containing coiled-coil domains, a nuclear localization signal and a C-terminal predicted transmembrane domain. It localizes to the nuclear periphery. Mutants have altered nuclear morphology and chromatin structure.	(ATNEAP3)
AT2G27450	0.0679666	-0.0773306		Encodes N-carbamoylputrescine amidohydrolase that is involved in putrescine and polyamine biosynthesis.	NITRILASE-LIKE PROTEIN 1 (NLP1)
AT4G38400	0.0675878	0.238789		member of EXPANSIN-LIKE. Naming convention from the Expansin Working Group (Kende et al, 2004. Plant Mol Bio)	EXPANSIN-LIKE A2 (EXLA2)
AT1G01740	0.0673592	0.350187		kinase with tetratricopeptide repeat domain-containing protein;(source:Araport11)	BRASSINOSTEROID-SIGNALING KINASE 4 (BSK4)
AT5G66540	0.0669953	0.342776		U3 small nucleolar ribonucleoprotein;(source:Araport11)
AT3G12290	0.0667671	0.221107		MTHFD1 encodes a cytoplasmic bifunctional methylenetetrahydrofolate dehydrogenase/methenyltetrahydrofolate cyclohydrolase that is involved in one carbon metabolism and control of DNA methylation.	METHYLENETETRAHYDROFOLATE DEHYDROGENASE/METHENYLTETRAHYDROFOLATE CYCLOHYDROLASE (MTHFD1)
AT5G22080	0.0664071	0.263496		Chaperone DnaJ-domain superfamily protein;(source:Araport11)
AT5G26670	0.0663078	0.178017		Pectinacetylesterase family protein;(source:Araport11)	(NTP8)
AT3G17360	0.066155	0.118154		PHRAGMOPLAST ORIENTING KINESIN 1 is one of the two Arabidopsis homologs isolated in yeast two-hybrid screen for interaction partners of maize gene TANGLED1 (TAN1). Based on sequence homology in their motor domains, POK1 and POK2 belong to the kinesin-12 class which also includes the well-characterized group of phragmoplast-associated kinesins AtPAKRPs. Both kinesins are composed of an N-terminal …
AT4G02750	0.0658841	-0.0832518		Tetratricopeptide repeat (TPR)-like superfamily protein;(source:Araport11)	(SSTPR)
AT4G12790	0.0657586	0.398879		GPN GTPase involved in selective nuclear import of RNA polymerase II.	(GPN3)
AT3G14690	0.0648331	0.145066		putative cytochrome P450The mRNA is cell-to-cell mobile.
AT2G22660	0.0647016	0.150892		Encodes a member of a family of DUF1399 domain containing proteins. GRDP1 is involved in germination and response to ABA. Loss of function mutants have reduced germination in the presence of osmotic stressors.	GLYCINE-RICH DOMAIN PROTEIN1 (ATGRDP1)
AT5G07020	0.0646007	0.18109		Encodes an integral thylakoid membrane protein that interacts with PSII core complexes and contributes to the maintenance of PSII homeostasis upon exposure to photoinhibitory light conditions by participating in the protection and stabilization of PSII under photoinhibitory stress.	MAINTENANCE OF PSII UNDER HIGH LIGHT 1 (MPH1)
AT5G27100	0.0642243	0.099844		member of Putative ligand-gated ion channel subunit family	GLUTAMATE RECEPTOR 2.1 (GLR2.1)
AT5G03230	0.0641395	0.293128		senescence regulator (Protein of unknown function, DUF584);(source:Araport11)
AT4G34580	0.0636622	0.284069		Encodes COW1 (can of worms1), a phosphatidylinositol transfer protein essential for root hair tip growth. The N-terminus of the COW1 protein is 32% identical to an essential phosphatidylinositol transfer protein (PITP), the yeast Sec14 protein (sec14p) while the C-terminus is 34.5% identical to a late nodulin of Lotus japonicus, Nlj16. Expression of COW1 complements the growth defect associated w…	CAN OF WORMS1 (COW1)
AT3G17700	0.0634294	0.173157		cyclic nucleotide-binding transporter 1, member of a family of cyclic nucleotide gated channels. The mRNA is cell-to-cell mobile.	31-KDA RNA BINDING PROTEIN (RBP31)
AT1G11600	0.0631228	-0.0823593		Plant specific fatty acid epoxygenase.	CYTOCHROME P45, FAMILY 77, SUBFAMILY B, POLYPEPTIDE 1 (CYP77B1)
AT5G19210	0.0630867	0.30428		P-loop containing nucleoside triphosphate hydrolases superfamily protein;(source:Araport11)
AT5G04360	0.0630862	0.175713		Encodes an enzyme thought to be involved in the hydrolysis of the α-1,6 linkages during starch degradation in seed endosperm. However, a knockout mutant of Arabidopsis lacking limit dextrinase has normal rates of starch degradation in the leaf at night, indicating that more than one isoamylases might be involved in this process.	LIMIT DEXTRINASE (LDA)
AT1G64140	0.0627054	0.205202		WRKY transcription factor;(source:Araport11)
AT1G11220	0.0626448	0.159421		cotton fiber, putative (DUF761);(source:Araport11)
AT3G01390	0.06243	-0.106677		Subunit G of the vacuolar membrane ATPAse complex	VACUOLAR MEMBRANE ATPASE 1 (VMA1)
AT4G33890	0.062338	0.0952013		Component of SAGA complex, SPT module subunit, interacts with HAG1.	(ADA1B)
AT1G16750	0.0621937	0.0219703		GPI-anchored adhesin-like protein, putative (Protein of unknown function, DUF547);(source:Araport11)
AT2G38420	0.0620552	0.0532532		Pentatricopeptide repeat (PPR) superfamily protein;(source:Araport11)
AT2G24290	0.0617652	0.211907		ubiquitin-associated protein (DUF1068);(source:Araport11)	(PUB33)
AT5G52230	0.061371	0.205859		Protein containing methyl-CpG-binding domain.Has sequence similarity to human MBD proteins.	METHYL-CPG-BINDING DOMAIN PROTEIN 13 (MBD13)
AT1G64610	0.0613639	0.117576		Transducin/WD40 repeat-like superfamily protein;(source:Araport11)
AT4G39870	0.0611995	0.185904		TLD-domain containing nucleolar protein;(source:Araport11)	OXIDATION RESISTANCE 1 (OXR1)
AT4G03520	0.0603516	0.146519		Encodes a redox activated co-chaperone, chloroplast localized thioredoxin, similar to prokaryotic types.	(ATHM2)
AT1G64350	0.0597298	0.256877		seh1-like protein	(SEH1H)
AT1G50040	0.0596878	0.240622		formin-like protein, putative (DUF1005);(source:Araport11)
AT5G54510	0.0594443	0.152006		Encodes an IAA-amido synthase that conjugates Ala, Asp, Phe, and Trp to auxin. Lines overexpressing this gene accumulate IAA-ASP and are hypersensitive to several auxins. Identified as a dominant mutation that displays shorter hypocotyls in light grown plants when compared to wild type siblings. Protein is similar to auxin inducible gene from pea (GH3).	DWARF IN LIGHT 1 (DFL1)
AT4G37550	0.0590824	0.18819		Indole-3-acetamide (IAM) hydrolase gene required for the auxin effects of IAM.	IAMHYDROLASE1 (IAMH1)
AT4G01580	0.0588884	-0.253402	TF	AP2/B3-like transcriptional factor family protein;(source:Araport11)
AT4G34710	0.0586552	0.13765		Encodes a arginine decarboxylase (ADC), a rate-limiting enzyme that catalyzes the first step of polyamine (PA) biosynthesis via ADC pathway in Arabidopsis thaliana. Arabidopsis genome has two ADC paralogs, ADC1 and ADC2. ADC2 is stress-inducible (osmotic stress). Double mutant analysis showed that ADC genes are essential for the production of PA, and are required for normal seed development. Over…	MYB DOMAIN PROTEIN 95 (MYB95)
AT5G13570	0.058413	0.249752		Encodes DCP2 with mRNA decapping activity. DCP2 forms a mRNA decapping complex with DCP1 (At1g08370) and VCS (VARICOSE) (At3g13300). Recombinant DCP2 is enzymatically active in vitro, generating from capped mRNAs m7GDP, and 5?-phosphorylated mRNAs. DCP1, DCP2 and VCS colocalize in cytoplasmic loci, which are putative Arabidopsis mRNA processing bodies. Null mutants of DCP1, DCP2, and VCS accumula…	DECAPPING 2 (DCP2)
AT1G10640	0.0583806	0.0297096		Pectin lyase-like superfamily protein;(source:Araport11)
AT2G25880	0.0583508	-0.350593		Encodes a member of a family of Ser/Thr kinases whose activities peak during cell division. Transcripts are abundant in tissues rich in dividing cells like roots and flowers but are low or absent in fully expanded leaves and stems. In interphase cells, the protein is predominantly nuclear. During mitosis, the protein associates with plant-specific cytoskeletal structures (preprophase band, phragm…
AT1G56345	0.0582686	0.0188472		Enzyme for the pseudouridine (Ψ) to uridine (U) conversion.	(RLUA4)
AT3G08570	0.0581982	0.185187		Phototropic-responsive NPH3 family protein;(source:Araport11)
AT1G20050	0.0581581	0.116365		C-8 sterol isomerase that also plays a role in miRNA function.	HYDRA1 (HYD1)
AT1G04420	0.058117	0.0511376		NAD(P)-linked oxidoreductase superfamily protein;(source:Araport11)
AT4G24510	0.0575486	0.169545		Encodes a component of the fatty acid elongation machinery required for C28 to C30 fatty acid elongation. It does not require the acyltransferase catalytic site for biological function.	ECERIFERUM 2 (CER2)
AT1G15930	0.057262	0.106278		Ribosomal protein L7Ae/L30e/S12e/Gadd45 family protein;(source:Araport11)
AT1G67700	0.0571932	0.0767736		multidrug resistance protein;(source:Araport11)	PHOSPHOLIPID N-METHYLTRANSFERASE (PLMT)
AT1G20020	0.0571145	0.0727379		Encodes a leaf-type ferredoxin:NADP(H) oxidoreductase. It is present in both chloroplast stroma and thylakoid membranes but is more abundant in the stroma The mRNA is cell-to-cell mobile.	(HTB8)
AT5G64830	0.0561216	0.422526		programmed cell death 2 C-terminal domain-containing protein;(source:Araport11)	DORNROSCHEN-LIKE (DRNL)
AT4G13170	0.0560414	0.416041		Ribosomal protein L13 family protein;(source:Araport11)	SERINE/ARGININE RICH-LIKE PROTEIN 45A (SR45a)
AT1G74020	0.055767	0.307882		Encodes AtSS-2 strictosidine synthase.
AT4G14030	0.0557186	0.216837		Interacts with RD19c, which is involved in anther development.
AT1G10840	0.0552799	0.210251		Encodes eukaryotic initiation factor 3H1 subunit (TIF3H1).	ATP-BINDING CASSETTE C5 (ABCC5)
AT2G03980	0.0550201	-0.0295319		GDSL-motif esterase/acyltransferase/lipase. Enzyme group with broad substrate specificity that may catalyze acyltransfer or hydrolase reactions with lipid and non-lipid substrates.
AT5G16030	0.0547502	0.0526279		mental retardation GTPase activating protein;(source:Araport11)	NANA (NANA)
AT1G18570	0.0547274	0.132277	TF	Encodes a member of the R2R3-MYB transcription family. Involved in indole glucosinolate biosynthesis. The mRNA is cell-to-cell mobile.
AT2G21710	0.054699	-0.199318		Mitochondrial transcription termination factor family protein;(source:Araport11)	(HTB8)
AT1G80460	0.0546517	0.0199188		Encodes a protein similar to glycerol kinase, which converts glycerol to glycerol 3-phosphate and performs a rate-limiting step in glycerol metabolism. This gene is required for both general and specific resistance against bacteria and fungi. Arabidopsis thaliana glycerol kinase (GLR1) mRNA.Involved in flagellin-induced non-host resistance to Pseudomonas. Coronatine partially suppresses flagellin…	NONHOST RESISTANCE TO P. S. PHASEOLICOLA 1 (NHO1)
AT4G25840	0.0546221	0.145596		glycerol-3-phosphatase 1;(source:Araport11)	GLYCEROL-3-PHOSPHATASE 1 (GPP1)
AT3G53890	0.0546107	0.0912078		Cytosolic ribosomal protein. Mutants enhance the varigation effect of var2 mutations suggesting a link between cytosolic translation and chloroplast development.	EVERSHED1 (EVR1)
AT1G14330	0.0541939	0.240713		Galactose oxidase/kelch repeat superfamily protein;(source:Araport11)
AT4G13890	0.0538323	0.0203537		Pyridoxal phosphate (PLP)-dependent transferases superfamily protein;(source:Araport11)	EMBRYO SAC DEVELOPMENT ARREST 37 (EDA36)
AT1G67800	0.0535282	0.231679		Copine (Calcium-dependent phospholipid-binding protein) family;(source:Araport11)	(RGLG5)
AT3G03120	0.0530384	0.0414453		A member of ARF GTPase family. A thaliana has 21 members of this family, known to be essential for vesicle coating and uncoating and functions in GTP-binding. Gene encoding ADP-ribosylation factor and similar to ADP-ribosylation factor 1; ARF 1 (GP:385340) {Drosophila melanogaster}, other ARFs and ARF-like proteins.	ADP-RIBOSYLATION FACTOR B1C (ARFB1C)
AT5G11450	0.0527536	0.233582		PsbP domain protein (Mog1/PsbP/DUF1795-like photosystem II reaction center PsbP family protein);(source:Araport11)
AT4G30500	0.0525242	0.00951452		transmembrane protein (DUF788);(source:Araport11)
AT5G53920	0.0523944	0.336929		Protein methyltransferase. One target is PRPL11 which it methylates on Lys 109.	DORNROSCHEN-LIKE (DRNL)
AT4G37925	0.0522527	-0.241873		Encodes subunit NDH-M of NAD(P)H:plastoquinone dehydrogenase complex (Ndh complex) present in the thylakoid membrane of chloroplasts. This subunit is thought to be required for Ndh complex assembly.	NADH DEHYDROGENASE-LIKE COMPLEX M (NdhM)
AT1G30280	0.0522221	0.363926		Chaperone DnaJ-domain superfamily protein;(source:Araport11)	AUXILIN-LIKE7 (AUXILIN-LIKE7)
AT3G62000	0.0516889	0.0959034		S-adenosyl-L-methionine-dependent methyltransferases superfamily protein;(source:Araport11)
AT5G47450	0.0514194	0.283653		Tonoplast intrinsic protein, transports ammonium (NH3) and methylammonium across the tonoplast membrane, gene expression shows diurnal regulation and is upregulated by ammonium (NH3).	TONOPLAST INTRINSIC PROTEIN 2;3 (TIP2;3)
AT2G45190	0.0511377	0.139539	TF	Encodes a member of the YABBY family of transcriptional regulators that is involved in abaxial cell type specification in leaves and fruits. YAB1 acts in a non-cell autonomous fashion within the meristem to affect phyllotactic patterning. The non-autonomous effect on the central region of the meristem is mediated through the activity if Lateral Suppressor (LAS).	ABNORMAL FLORAL ORGANS (AFO)
AT1G69740	0.050181	0.210552		Encodes a putative 5-aminolevulinate dehydratase involved in chlorophyll biosynthesis.	(HEMB1)
AT3G11070	0.0499878	0.127034		Outer membrane OMP85 family protein;(source:Araport11)
AT2G45300	0.0497354	0.25896		encodes 3-phosphoshikimate 1-carboxyvinyltransferase / 5-enolpyruvylshikimate-3-phosphate / EPSP synthase involved in chorismate biosynthesis The mRNA is cell-to-cell mobile.
AT3G24630	0.0495807	0.288236		hypothetical protein;(source:Araport11)	TON1 RECRUITING MOTIF 34 (TRM34)
AT3G14650	0.0494412	0.292809		putative cytochrome P450 The mRNA is cell-to-cell mobile.	SERINE/ARGININE RICH-LIKE PROTEIN 45A (SR45a)
AT3G11560	0.0492916	-0.0231931		Membrane protein located in chloroplast.
AT5G60850	0.0492227	0.270588	TF	Encodes a zinc finger protein.	OBF BINDING PROTEIN 4 (OBP4)
AT5G26570	0.0485702	0.0625699		chloroplastidic phosphoglucan, water dikinase (PWD) which is required for normal degradation of leaf starch in Arabidopsis. NMR analysis of the mutants, suggests that the gene is specifically involved in the phosphorylation of the glucosyl residues of starch at the C3 position.	PHOSPHOGLUCAN WATER DIKINASE (PWD)
AT3G52200	0.0484236	0.343918		Encodes a dihydrolipoamide S-acetyltransferase, a subunit of the mitochondrial pyruvate dehydrogenase complex.	(LTA3)
AT1G09580	0.0472855	0.0550145		emp24/gp25L/p24 family/GOLD family protein;(source:Araport11)
AT3G57870	0.0471853	0.341108		Encodes a SUMO ligase that directs the attachment of the small protein SUMO to target proteins via an isopeptide bond. This enzyme is localized to the nucleus and plants with reduced levels of this protein show higher sensitivity to ABA in root growth inhibition assays. It has high similarity to the yeast UBC9 SUMO ligase and is sometimes referred to by that name.	SUMO CONJUGATION ENZYME 1 (SCE1)
AT2G40430	0.0468982	0.202306		Encodes a homolog of yeast NOP53 that is an important regulator of cell division during organ growth.	SMALL ORGAN 4 (SMO4)
AT5G48960	0.0466881	0.204913		HAD-superfamily hydrolase, subfamily IG, 5-nucleotidase;(source:Araport11)
AT5G15010	0.046401	-0.0378646		Tetratricopeptide repeat (TPR)-like superfamily protein;(source:Araport11)
AT3G54740	0.0460571	0.147003		zein-binding protein (Protein of unknown function, DUF593);(source:Araport11)
AT4G14200	0.0459661	-0.0958513		Pentatricopeptide repeat (PPR) superfamily protein;(source:Araport11)
AT5G62610	0.0457371	0.1446	TF	basic helix-loop-helix (bHLH) DNA-binding superfamily protein;(source:Araport11)
AT5G22040	0.0450063	-0.119005		ubiquitin carboxyl-terminal hydrolase;(source:Araport11)
AT1G61430	0.0449651	0.193388		S-locus lectin protein kinase family protein;(source:Araport11)
AT5G39660	0.0449553	0.226437	TF	Dof-type zinc finger domain-containing protein, identical to H-protein promoter binding factor-2a GI:3386546 from (Arabidopsis thaliana). Interacts with LKP2 and FKF1, but its overexpression does not change flowering time under short or long day conditions.	CYCLING DOF FACTOR 2 (CDF2)
AT2G43990	0.0449022	0.185611		GPI-anchored adhesin-like protein;(source:Araport11)
AT1G62110	0.0443945	0.0727158		Mitochondrial transcription termination factor family protein;(source:Araport11)	(MTERF31)
AT1G04090	0.0438259	0.0879111		vacuolar sorting-associated protein (DUF946);(source:Araport11)
AT1G75950	0.0434255	0.390206		SKP1 is core component of the SCF family of E3 ubiquitin ligases and serves to tether the rest of the complex to an F-box protein, which provides specificity in binding to ubiquitin ligase substrate proteins. Predominately expressed from leptotene to pachytene. Negatively regulates recombination. Interacts with P0, a silencing suppressor protein encoded by poleroviruses by means of a conserved mi…	S PHASE KINASE-ASSOCIATED PROTEIN 1 (SKP1)
AT4G30825	0.0433158	0.119017		P-class pentatricopeptide repeat (PPR) protein essential for accumulation of the dicistronic atpH/F transcript in chloroplasts. Acts as barrier to prevent the atpH/F transcript degradation by exoribonucleases by binding to the consensus sequence of the atpF-atpA intergenic region.
AT2G40920	0.0433065	0.0257829		F-box and associated interaction domains-containing protein;(source:Araport11)
AT1G78570	0.042881	0.233493		Encodes a UDP-L-Rhamnose synthase involved in the biosynthesis of rhamnose, a major monosaccharide component of pectin. Catalyzes the conversion of UDP-D-Glc to UDP-L-Rha. The dehydrogenase domain of RHM1 was shown to catalyze the conversion of UDP-D-Glc to the reaction intermediate UDP-4-keto-6-deoxy-D-Glc using recombinant protein assay but the activity of the full-length protein was not determ…	RHAMNOSE BIOSYNTHESIS 1 (RHM1)
AT5G21105	0.0427418	0.117752		Plant L-ascorbate oxidase;(source:Araport11)
AT5G03180	0.0425932	0.200017		RING/U-box superfamily protein;(source:Araport11)
AT3G06430	0.0424789	0.163883		Encodes PPR2, a pentatricopeptide repeat protein. Binds to plastid 23S rRNA and plays an important role in the first mitotic division during gametogenesis and in cell proliferation during embryogenesis.	PENTATRICOPEPTIDE REPEAT 2 (PPR2)
AT5G41210	0.0423023	0.0558597		Encodes glutathione transferase belonging to the theta class of GSTs. Naming convention according to Wagner et al. (2002).	GLUTATHIONE S-TRANSFERASE THETA 1 (GSTT1)
AT2G15230	0.0422984	0.270219		Lipase active on medium and short chain triacylglycerols, but not on phospho- or galactolipids. Active between pH4 and 7 with an optimum at pH6. Knock-out mutant has not obvious phenotype. Predicted to be extracellular.	LIPASE 1 (LIP1)
AT4G04830	0.0422703	-0.0386469		methionine sulfoxide reductase B5;(source:Araport11)	METHIONINE SULFOXIDE REDUCTASE B5 (MSRB5)
AT1G32340	0.0416539	0.190397		Encodes a protein whose sequence is similar to tobacco hairpin-induced gene (HIN1) and Arabidopsis non-race specific disease resistance gene (NDR1). Expression is not detected under normal conditions and in response to cucumber mosaic virus or spermine.	NDR1/HIN1-LIKE 8 (NHL8)
AT5G46850	0.041499	-0.00214783		phosphatidylinositol-glycan biosynthesis class X-like protein;(source:Araport11)	ATP-BINDING CASSETTE C5 (ABCC5)
AT3G52230	0.0413239	0.148329		hypothetical protein;(source:Araport11)
AT4G29735	0.0408736	0.0511733		transmembrane protein;(source:Araport11)
AT1G70280	0.04043	0.214333		NHL domain-containing protein;(source:Araport11)
AT5G19280	0.0397947	0.286656		kinase associated protein phosphatase composed of three domains: an amino-terminal signal anchor, a kinase interaction (KI) domain, and a type 2C protein phosphatase catalytic region	KINASE ASSOCIATED PROTEIN PHOSPHATASE (KAPP)
AT1G09560	0.0394571	0.158204		Encodes a plasodesmata-located protein involved in regulating primary root growth by controlling phloem-mediated allocation of resources between the primary and lateral root meristems. The mRNA is cell-to-cell mobile.	GERMIN-LIKE PROTEIN 5 (GLP5)
AT2G02160	0.0394308	0.108265		Non- tandem CCCH zinc finger protein.	(ATC3H17)
AT1G60160	0.0393705	0.170524		Member of the KT/KUP/HAK family of proton-coupled potassium transporters which have potential effect on cellular expansion.	K TRANSPORTER12 (KT12)
AT2G20585	0.0388878	0.175195		nuclear fusion defective 6;(source:Araport11)
AT4G17750	0.0388005	0.275931	TF	native protein is a trimer, interacts with HSP70, also with TBP, DNA interaction is modulated by phosphorylation and is heat-shock inducible	HEAT SHOCK FACTOR 1 (HSF1)
AT1G66130	0.038782	-0.030984		NAD(P)-binding Rossmann-fold superfamily protein;(source:Araport11)
AT4G00490	0.038697	0.229645		Encodes a chloroplast beta-amylase. The enzyme activity is very weak compared to BAM1 and BAM3. It forms a tetramer whose activity requires K+ and exhibits sigmoidal kinetics Mutants of BAM2 have no visible phenotype.	BETA-AMYLASE 2 (BAM2)
AT2G18650	0.0378381	0.0725309		RING/U-box superfamily protein;(source:Araport11)	MATERNAL EFFECT EMBRYO ARREST 16 (MEE16)
AT5G24010	0.0375763	0.147823		Protein kinase superfamily protein;(source:Araport11)
AT2G28050	0.0375294	0.220957		Encodes a relatively short regular p-class pentatricopeptide repeat protein comprising seven canonical p repeats and a single short s repeat that is necessary for the 5'-processing and stability of nad2 mRNA in mitochondria.	RNA PROCESSING FACTOR 7 (RPF7)
AT1G03970	0.0375099	0.196833	TF	encodes a basic leucine zipper G-box binding factor that can bind to G-box motifs only as heterodimers with GBF2 or GBF3. A single amino acid change can confer G-box binding as homodimers.	G-BOX BINDING FACTOR 4 (GBF4)
AT1G35830	0.0373458	0.23251		VQ motif-containing protein;(source:Araport11)
AT1G44000	0.0371323	0.196197		STAY-GREEN-like protein;(source:Araport11)	STAY-GREEN LIKE (SGRL)
AT5G06660	0.036928	0.194716		transmembrane/coiled-coil protein (Protein of unknown function DUF106, transmembrane);(source:Araport11)
AT5G61300	0.0364922	0.257195		hypothetical protein;(source:Araport11)
AT3G05180	0.0363687	0.36483		GDSL-motif esterase/acyltransferase/lipase. Enzyme group with broad substrate specificity that may catalyze acyltransfer or hydrolase reactions with lipid and non-lipid substrates.	NANA (NANA)
AT5G27270	0.0359621	-0.131112		P-type PPR chloroplast localized protein required for group II intron splicing in chloroplasts.	EMBRYO DEFECTIVE 976 (EMB976)
AT3G02360	0.0356645	0.28319		6-phosphogluconate dehydrogenase family protein;(source:Araport11)	6-PHOSPHOGLUCONATE DEHYDROGENASE 2 (PGD2)
AT1G09780	0.0356112	0.296426		Encodes a 2,3-biphosphoglycerate-independent phosphoglycerate mutase that is involved in pollen development and stomatal movement.	2,3-BIPHOSPHOGLYCERATE-INDEPENDENT PHOSPHOGLYCERATE MUTASE 1 (iPGAM1)
AT3G06010	0.0354941	0.184078		Encodes AtCHR12, a SNF2/Brahma-type chromatin-remodeling protein. AtCHR12 mediates temporary growth arrest in Arabidopsis upon perceiving environmental stress.	(ATCHR12)
AT3G49590	0.0354597	-0.469381		Autophagy protein.	AUTOPHAGY-RELATED 13A (ATG13a)
AT5G55820	0.0347718	0.0905494		Encodes a plant ortholog of the inner centromere protein (INCENP), which is implicated in the control of chromosome segregation and cytokinesis in yeast and animals. Required for female gametophytic cell specification and seed development.	WYRD (WYR)
AT5G60540	0.0336164	0.267852		Encodes a protein predicted to function in tandem with PDX1 to form glutamine amidotransferase complex with involved in vitamin B6 biosynthesis. PDX2 is predicted to function as glutaminase within the complex.	PYRIDOXINE BIOSYNTHESIS 2 (PDX2)
AT5G05570	0.0333939	0.420374		transducin family protein / WD-40 repeat family protein;(source:Araport11)	TOMOSYN (TMS)
AT4G18600	0.0322981	0.084087		Encodes a member of the SCAR family.These proteins are part of a complex (WAVE) complex.The SCAR subunit activates the ARP2/3 complex which in turn act as a nucleator for actin filaments.	(WAVE5)
AT5G17330	0.0322579	0.222567		Encodes one of two isoforms of glutamate decarboxylase. The mRNA is cell-to-cell mobile.
AT3G60260	0.0320165	0.311571		Acts upstream of aperture proteins, their expression levels influence the number of aperture domains that form on the surface of developing pollen grains.	(ELMOD_A)
AT3G21230	0.0317638	0.187109		The gene encodes a 4-coumarate coenzyme A ligase being able to use sinapate as substrate. The catalytic efficiency was in the following (descending) order: p-coumaric acid, caffeic acid, 5-OH-ferulic acid, ferulic acid and sinapic acid. At4CL5 was unable to use cinnamic acid as substrate. Knockout of At4CL5 (4cl5) revealed no effect on syringyl lignin content indicating that the activity observed…	4-COUMARATE:COA LIGASE 5 (4CL5)
AT2G06850	0.031662	-0.0518456		endoxyloglucan transferase (EXGT-A1) gene	XYLOGLUCAN ENDOTRANSGLUCOSYLASE/HYDROLASE 4 (XTH4)
AT5G42970	0.0301152	0.526619		encodes subunit 4 of COP9 signalosome complex. sequence is similar to a subunit of the 19S regulatory particle of the 26S proteasome. recessive mutation causes derepression of photomorphogenesis.	CONSTITUTIVE PHOTOMORPHOGENIC 8 (COP8)
AT3G50360	0.0298727	0.417844		CAM like protein with four EF-hand domains. Binds calcium. Loss of function mutants affect ABA regulation of guard cell channels and accumulation of stress responsive transcripts(PMID:28603528).	CENTRIN2 (CEN2)
AT5G11420	0.0298717	-0.0597375		Encodes a DUF642 cell wall protein.
AT2G14260	0.0297729	0.00807582		Dual-targeted prolyl aminopeptidase involved in proline accumulation in response to stress and during pollen development.	PROLINE IMINOPEPTIDASE (PIP)
AT4G32420	0.0295624	0.234033		Cyclophilin-like peptidyl-prolyl cis-trans isomerase family protein;(source:Araport11)
AT2G18570	0.0294069	-0.0104296		UDP-Glycosyltransferase superfamily protein;(source:Araport11)
AT2G25910	0.029011	0.0435973		3-5 exonuclease domain-containing protein / K homology domain-containing protein / KH domain-containing protein;(source:Araport11)
AT5G63130	0.0289261	0.293713		Octicosapeptide/Phox/Bem1p family protein;(source:Araport11)
AT5G07890	0.0288257	0.188975		myosin heavy chain-like protein;(source:Araport11)
AT5G22060	0.0283042	0.0695664		Co-chaperonin similar to E. coli DnaJ	LEAF RUST 1 DISEASE-RESISTANCE LOCUS RECEPTOR- LIKE PROTEIN KINASE-LIKE 1.2 (LRK1L1.2)
AT4G13590	0.0281835	0.242017		Chloroplast manganese transporter required for chloroplast manganese homeostasis and photosynthetic function.	ADENINE PHOSPHORIBOSYL TRANSFERASE 1 (APT1)
AT1G56050	0.0278083	0.144567		GTP-binding protein-like protein;(source:Araport11)
AT2G35635	0.0274603	0.277084		encodes a ubiquitin-like protein that contains tandem repeats of the ubiquitin coding region, but at least one repeat per gene encodes a protein with amino acid substitutions. The mRNA is cell-to-cell mobile.	GLYOXAL OXIDASE 1 (GLOX1)
AT1G52740	0.0273213	0.088005		Encodes HTA9, a histone H2A protein. Loss of all H2A.Z (triple mutant with HTA8 and HTA11) results in a reduction in DNA methylation of transposons but not that of genes. Loss of H2A.Z causes misregulation of many genes involved in the response to developmental and environmental cues, and that these genes tend to have high levels of gene-body H2A.Z.	REDUCED WALL ACETYLATION 2 (RWA2)
AT3G28720	0.0272176	0.140003		transmembrane protein;(source:Araport11)	STRUCTURAL MAINTENANCE OF CHROMOSOMES 6A (SMC6A)
AT2G34510	0.0270494	0.0644923		Protein of unknown function, DUF642. Found in cellulose enriched cell wall fractions.
AT4G16610	0.0262749	0.131227	TF	C2H2-like zinc finger protein;(source:Araport11)
AT5G11340	0.025629	0.198852		Encodes an N-terminal acetyltransferase involved in plant development and the suppression of stress responses, potentially through the regulation of ER stress.	N-TERMINAL ACETYLTRANSFERASE 5 (NAA5)
AT5G18370	0.0255093	0.211377		Leucine-rich repeat domain (NLR) receptor. Dominant negative alleles suppress catma3 autoimmunity.	DOMINANT SUPRESSOR OF CAMTA3 NUMBER 2 (DSC2)
AT5G18370	0.0255093	0.00493259		Leucine-rich repeat domain (NLR) receptor. Dominant negative alleles suppress catma3 autoimmunity.	DOMINANT SUPRESSOR OF CAMTA3 NUMBER 2 (DSC2)
AT4G22250	0.0254215	0.126404		RING/U-box superfamily protein;(source:Araport11)
AT4G04630	0.0253002	-0.146084		senescence regulator (Protein of unknown function, DUF584);(source:Araport11)
AT2G15240	0.0252998	-0.0662587		UNC-50 family protein;(source:Araport11)
AT5G23440	0.0252447	0.14035		ferredoxin/thioredoxin reductase subunit A (variable subunit) 1;(source:Araport11)	FERREDOXIN/THIOREDOXIN REDUCTASE SUBUNIT A (VARIABLE SUBUNIT) 1 (FTRA1)
AT1G29340	0.0252013	0.270678		Encodes a protein containing a UND, a U-box, and an ARM domain. This protein has E3 ubiquitin ligase activity. It is required for cell death and full resistance specified by Arabidopsis RPM1 and RPS4 resistance proteins against Pseudomonas syringae pv tomato. The mRNA is cell-to-cell mobile.	PLANT U-BOX 17 (PUB17)
AT1G45248	0.0251113	-0.0338507		Nucleolar histone methyltransferase-related protein;(source:Araport11)
AT1G12610	0.02503	0.058419	TF	Encodes a member of the DREB subfamily A-1 of ERF/AP2 transcription factor family (DDF1). The protein contains one AP2 domain. There are six members in this subfamily, including CBF1, CBF2, and CBF3. Overexpression of this gene results in delayed flowering and dwarfism, reduction of gibberellic acid biosynthesis, and increased tolerance to high levels of salt. This gene is expressed in all tissue…
AT3G44200	0.0246976	0.0333078		Encodes AtNek5, a member of the NIMA-related serine/threonine kinases (Neks) that have been linked to cell-cycle regulation in fungi and mammals. Plant Neks might be involved in plant development processes.Interacts physically with plant kinesins ARK1 and ARK2. Mutants show defects in root epidermal cell morphology, trichome branching and other epidermal cell abnormalities suggesting a rol e in e…	NIMA (NEVER IN MITOSIS, GENE A)-RELATED 6 (NEK6)
AT1G61795	0.0246767	0.16694		PAK-box/P21-Rho-binding family protein;(source:Araport11)
AT3G03330	0.0242553	0.173673		NAD(P)-binding Rossmann-fold superfamily protein;(source:Araport11)
AT3G19300	0.0240056	0.0714812		Protein kinase superfamily protein;(source:Araport11)
AT1G22840	0.0239784	0.161154		Encodes cytochrome c. Contains two site II (TGGGCC/T) elements, which interact with a TCP-domain transcription factor, and a downstream internal telomeric repeat, and are required for expression of the Cytc-1 gene. Promoter directs preferential expression in root and shoot meristems and in anthers. Double mutants with CYTC-2 accumulate starch during the day, have delayed growth and development an…	CYTOCHROME C-1 (CYTC-1)
AT5G64440	0.0239301	0.192671		AtFAAH (fatty acid amide hydrolase) modulates endogenous NAEs (N-Acylethanolamines) levels in plants by hydrolyzing NAEs to ethanolamine and their corresponding free fatty acids. NAE depletion likely participates in the regulation of plant growth. The mRNA is cell-to-cell mobile.	FATTY ACID AMIDE HYDROLASE (FAAH)
AT4G33670	0.0238854	0.0823118		Encodes a L-galactose dehydrogenase, involved in ascorbate biosynthesis	L-GALACTOSE DEHYDROGENASE (L-GALDH)
AT4G33670	0.0238854	-0.258942		Encodes a L-galactose dehydrogenase, involved in ascorbate biosynthesis	L-GALACTOSE DEHYDROGENASE (L-GALDH)
AT3G13070	0.0236382	0.314018		Together with MRG9 serves as Mg2+ transporter responsible for chloroplast Mg2+ update.	MAGNESIUM RELEASE 8 (MRG8)
AT5G44060	0.0236147	0.201382		embryo sac development arrest protein;(source:Araport11)	LEAF RUST 1 DISEASE-RESISTANCE LOCUS RECEPTOR- LIKE PROTEIN KINASE-LIKE 1.2 (LRK1L1.2)
AT3G54480	0.0232042	-0.0511149		Encodes an SKP1 interacting partner (SKIP5).	SKP1/ASK-INTERACTING PROTEIN 5 (SKIP5)
AT3G12950	0.0231902	0.026095		Trypsin family protein;(source:Araport11)
AT3G42950	0.022945	0.323771		Putative membrane-bound polygalacturonase from clade F carrying probable hydrophobic transmembrane regions and N-terminal cytoplasmic tail with 3 or more amino acid residues.	POLYGALACTURONASE CLADE F 6 (PGF6)
AT1G74680	0.0228672	0.0297593		Exostosin family protein;(source:Araport11)
AT2G46400	0.22752	0.105687	TF	member of WRKY Transcription Factor; Group III	WRKY DNA-binding protein 46 (WRKY46)
AT3G22260	0.0227423	0.245215		Cysteine proteinases superfamily protein;(source:Araport11)
AT2G25737	0.022663	-0.0845419		Sulfite exporter TauE/SafE family protein;(source:Araport11)
AT5G57570	0.022296	0.249597		GCK domain-containing protein;(source:Araport11)
AT4G32800	0.0215244	0.355144	TF	encodes a member of the DREB subfamily A-4 of ERF/AP2 transcription factor family. The protein contains one AP2 domain. There are 17 members in this subfamily including TINY.	ETHYLENE RESPONSE FACTOR 43 (ERF43)
AT4G18800	0.0214096	0.0234406		Encodes RabA1d, a member of the RabA subfamily of small Rab GTPases.	RAB GTPASE HOMOLOG A1D (RABA1d)
AT3G11900	0.0210106	0.107085		encodes an amino acid transporter that transports aromatic and neutral amino acids, IAA, and 2,4-D. Expressed in all tissues with highest abundance in flowers and cauline leaves. a member of a small gene family in Arabidopsis and represents a new class of amino acid transporters.	ADENINE PHOSPHORIBOSYL TRANSFERASE 1 (APT1)
AT2G25570	0.0209634	-0.0957665		SEL1-like repeat protein involved in plasmodesmata-mediated intercellular transport.	(ISE3)
AT1G62250	0.0207498	0.0214437		Increased tendency to retain introns in smeb mutants under normal or chilling stress condition.
AT1G68570	0.0207235	0.152702		NPF3.1 is a membrane localized GA transporter that is expressed in the root endodermis.	NRT1/ PTR FAMILY 3.1 (NPF3.1)
AT2G20930	0.0206794	0.0998121		Part of multi-protein complex, acting as guanine nucleotide exchange factors (GEFs) and possibly as tethers, regulating intracellular trafficking.	(TTRAPPC2(L))
AT5G13230	0.0204628	0.276956		Tetratricopeptide repeat (TPR)-like superfamily protein;(source:Araport11)
AT1G34030	0.0203473	0.224777		Ribosomal protein S13/S18 family;(source:Araport11)
AT5G49610	0.0203395	-0.103175		F-box family protein;(source:Araport11)
AT1G70070	0.0202463	0.241971		Allelic to ISE2(increased size exclusion limit of plasmodesmata 2). Mutants maintain dilated plasmodesmata at the embryonic torpedo stage.	EMBRYO DEFECTIVE 25 (EMB25)
AT5G09660	0.0202334	0.0941965		encodes a microbody NAD-dependent malate dehydrogenase encodes an peroxisomal NAD-malate dehydrogenase that is involved in fatty acid beta-oxidation through providing NAD to the process of converting fatty acyl CoA to acetyl CoA.	PEROXISOMAL NAD-MALATE DEHYDROGENASE 2 (PMDH2)
AT1G62040	0.0201758	0.493302		Autophagy protein.
AT3G56408	0.0201698	0.128523		Natural antisense transcript overlaps with AT3G56410;(source:Araport11)
AT2G20020	0.0200544	0.296045		Promotes the splicing of chloroplast group II introns. Splices clpP-1 and ropC1 introns.	CHLOROPLAST RNA SPLICING2-ASSOCIATED FACTOR1 (CAF1)
AT1G28350	0.0198824	0.288034		Nucleotidylyl transferase superfamily protein;(source:Araport11)
AT1G60810	0.0198174	0.0893793		One of the three genes encoding subunit A of the trimeric enzyme ATP Citrate lyase	ATP-CITRATE LYASE A-2 (ACLA-2)
AT1G79020	0.019697	-0.0735254		Scaffold protein of Nucleosomal acetyltransferase of H4 (NuA4), which is an essential transcriptional coactivator in eukaryotes. Necessary for nucleosomal acetylation of histones H4 and H2A.Z by NuA4 in vitro.	ENHANCER OF POLYCOMB-LIKE 1 B (EPL1B)
AT3G30775	0.0191919	0.340401		Encodes a proline oxidase that is predicted to localize to the inner mitochondrial membrane, its mRNA expression induced by high levels of Al and by osmotic stress. The promoter contains an L-proline-inducible element.	EARLY RESPONSIVE TO DEHYDRATION 5 (ERD5)
AT1G70480	0.0190835	0.264535		Protein residing in the chloroplast outer membrane, has channel-like properties facilitating the export of the jasmonate precursor 12-oxophytodienoic acid (OPDA) from the chloroplast.	(JASSY)
AT5G62140	0.0189797	0.286034		ATP-dependent Clp protease ATP-binding subunit;(source:Araport11)
AT5G07380	0.0188465	0.331581		hypothetical protein;(source:Araport11)
AT5G63440	0.0186967	0.421865		Encodes a single copy protein in Arabidopsis containing a DUF167 domain that is conserved in eukaryotes. Genetically CSU suppresses mutations in COP1. In vitro, it interacts with CACTIN and in vivo with CCA1. CSU4 promotes photomorphogenesis via negative regulation of CCA1 and PIF4 expression.	GLYOXAL OXIDASE 1 (GLOX1)
AT5G53800	0.0184477	0.134691		nucleic acid-binding protein;(source:Araport11)
AT3G14940	0.0183575	0.126183		Encodes a cytosolic phosphoenolpyruvate carboxylase (PEPC) that has activity when expressed in E.coli. Its mRNA is most abundantly expressed in roots and siliques. PPC3 belongs to the plant-type PEPC family. It can form an enzymatically active complex with a castor bean ortholog of PPC4, which encodes a bacterial-type PEPC. The mRNA is cell-to-cell mobile.	PHOSPHOENOLPYRUVATE CARBOXYLASE 3 (PPC3)
AT5G08300	0.0183109	0.231771		Succinyl-CoA ligase, alpha subunit;(source:Araport11)
AT4G30980	0.0182511	0.199921	TF	Encodes a basic helix-loop-helix (bHLH) protein that regulates root hair and sperm cell development. One of the three Arabidopsis homologs of the Lotus japonicus ROOTHAIRLESS1 (LjRHL1) gene: At2g24260 (AtLRL1), At4g30980 (AtLRL2), and At5g58010 (AtLRL3).	LJRHL1-LIKE 2 (LRL2)
AT1G14320	0.0181738	0.251839		Encodes a ribosomal protein L10 and may be involved in translation regulation. Semi-dominant mutations in SAC552 can suppress defects in acaulis5, which encodes a thermospermine synthase, by enhancing translation of acl5 and itself.	SUPPRESSOR OF ACAULIS 52 (SAC52)
AT1G55920	0.0180141	0.161158		Encodes a chloroplast/cytosol localized serine O-acetyltransferase involved in sulfur assimilation and cysteine biosynthesis. Expressed in the vascular system. The mRNA is cell-to-cell mobile.	SERINE ACETYLTRANSFERASE 2;1 (SERAT2;1)
AT4G28770	0.0176465	0.312261		Tetraspanin family protein;(source:Araport11)
AT5G09920	0.0174401	-0.0405296		Non-catalytic subunit specific to DNA-dependent RNA polymerase II; the ortholog of budding yeast RPB4)	(NRPB4)
AT3G23210	0.017367	0.134521	TF	bHLH34 is a basic helix loop helix transcription factor. It can bind GAGA and E-box cis elements.It is induced by abiotic stressors including ABA, salt and glucose. PGR, a plasma membrane glucose responsive regulator is a target of bHLH34. Involved in Fe regulation.	BASIC HELIX-LOOP-HELIX 34 (bHLH34)
AT2G46490	0.017157	0.244948		hypothetical protein;(source:Araport11)	REDUCED WALL ACETYLATION 2 (RWA2)
AT2G34720	0.0171197	0.0331579	TF	nuclear factor Y, subunit A4;(source:Araport11)	NUCLEAR FACTOR Y, SUBUNIT A4 (NF-YA4)
AT2G31510	0.0162543	0.333775		IBR domain-containing protein;(source:Araport11)	ARIADNE 7 (ARI7)
AT4G17760	0.0162269	0.275931		PCNA domain-containing protein;(source:Araport11)
AT5G24990	0.016044	0.160009		enhanced disease resistance-like protein (DUF1336);(source:Araport11)
AT2G35240	0.0157264	0.179026		Member of MORF family consisting of of nine full-length proteins encoded in the nuclear genome. MORF proteins are required for all RNA editing events in plastids and for many, possibly also all, sites in mitochondria. Potential link between the RNA binding PPR protein and the protein contributing the enzymatic activity in RNA editing.	MULTIPLE ORGANELLAR RNA EDITING FACTOR 6 (MORF6)
AT5G23590	0.0155472	-0.0662746		DNAJ heat shock N-terminal domain-containing protein;(source:Araport11)
AT5G03540	0.0153813	0.0301553		AtEXO70A1 is a member of EXO70 gene family, putative exocyst subunits, conserved in land plants. It plays a central role in Casparian strip formation, generating a transient positional information that will be translated into a precisely localized cell wall modification.	EXOCYST SUBUNIT EXO7 FAMILY PROTEIN A1 (EXO7A1)
AT4G36890	0.0150918	0.147112		IRX14 was identified as MUCI64 in a reverse genetic screen for MUCILAGE-RELATED genes. IRX14/MUCI64 is a GT43 protein essential for xylan elongation in seed coat mucilage. The xylan backbone maintains the attachment of mucilage to the seed surface and the distribution of cellulose. It was identified based on its gene expression co-variance with the IRX3 gene involved in secondary cell wall synthe…	IRREGULAR XYLEM 14 (IRX14)
AT1G12000	0.015066	0.274806		Phosphofructokinase family protein;(source:Araport11)
AT4G14420	0.0149181	0.172568		HR-like lesion-inducing protein-like protein;(source:Araport11)	STRUCTURAL MAINTENANCE OF CHROMOSOMES 6A (SMC6A)
AT1G77990	0.0148805	-0.10471		Encodes a low-affinity sulfate transporter.	SULPHATE TRANSPORTER 2;2 (SULTR2;2)
AT1G78300	0.0148188	0.290936		G-box binding factor GF14 omega encoding a 14-3-3 protein The mRNA is cell-to-cell mobile.	GENERAL REGULATORY FACTOR 2 (GRF2)
AT4G19700	0.0148021	-0.0113585		Encodes BOI (Botrytis Susceptible 1 Interactor). Has E3 ubiquitin ligase activity. Interacts with and ubiquitinates BOS1 (Botrytis Susceptible 1). It prevents caspase activation and attenuates cell death.	(RING)
AT3G59600	0.0145019	0.0557261		One of two highly similar proteins that can serve as non-catalytic subunits of Nuclear RNA polymerases II, IV and V; homologous to budding yeast RPB8. Probably redundant with At1g54250.	(NRPB8B)
AT1G76300	0.0141449	0.122236		snRNP core protein SMD3;(source:Araport11)	SNRNP CORE PROTEIN SMD3 (SMD3A)
AT5G11560	0.0137288	0.0542699		catalytics;(source:Araport11)	(PNET5)
AT3G13880	0.01335	0.144929		Encodes a pentatricopeptide repeat (PPR) protein involved in RNA editing in mitochondria.	ORGANELLE TRANSCRIPT PROCESSING 72 (OTP72)
AT3G58020	0.0132475	0.102804		Chaperone DnaJ-domain superfamily protein;(source:Araport11)
AT1G58230	0.0131932	0.543934		binding protein;(source:Araport11)	BEACH-DOMAIN HOMOLOG B (BCHB)
AT2G44500	0.0130633	0.214525		O-fucosyltransferase family protein;(source:Araport11)
AT5G45600	0.0128583	-0.235309		The GSA41 human homolog is expressed in nuclei and binds NuMA, a component of the nuclear matrix in interphase nuclei. It negatively regulates flowering by controlling the H4 acetylation levels in the FLC and FT chromatin.	GLIOMAS 41 (GAS41)
AT1G76820	0.0127944	0.248398		eukaryotic translation initiation factor 2 (eIF-2) family protein;(source:Araport11)
AT5G06310	0.0127153	0.236297		Encodes AtPOT1b. Note on nomenclature: different names have been given to Arabidopsis POT-like genes (Kuchar and Fajkus, 2004; Shakirov et al, 2005; Tani and Murata, 2005). According to a unifying nomenclature (Surovtseva et al, 2007), At2g05210 (previously named AtPOT1) is designated AtPOT1a, while At5g06310 (previously named AtPOT2) is designated AtPOT1b.	PROTECTION OF TELOMERES 1B (AtPOT1b)
AT1G19310	0.0121545	-0.218507		RING/U-box superfamily protein;(source:Araport11)
AT2G33630	0.0119117	-0.0771455		NAD(P)-binding Rossmann-fold superfamily protein;(source:Araport11)
AT5G61950	0.0117465	0.114843		Ubiquitin carboxyl-terminal hydrolase-related protein;(source:Araport11)
AT2G28360	0.0117049	0.138631		SIT4 phosphatase-associated family protein;(source:Araport11)
AT5G17850	0.0116266	0.340137		CCX2 is a putative cation/Ca2+ exchange protein. It is located in the endoplasmic reticulum. It plays a role in salt induced calcium signaling. Loss of function results in decreased cytosolic and increased ER Ca2+ concentrations.	CATION/CA2+EXCHANGER2 (CCX2)
AT1G14360	0.010898	0.119621		UDP-galactose transporter 3;(source:Araport11)	UDP-GALACTOSE TRANSPORTER 3 (UTR3)
AT5G48020	0.0105549	0.223395		2-oxoglutarate (2OG) and Fe(II)-dependent oxygenase superfamily protein;(source:Araport11)
AT3G59950	0.0102395	0.164321		Autophagy protein.
AT4G20150	0.0102241	0.173673		excitatory amino acid transporter;(source:Araport11)
AT2G37600	0.00979239	0.110239		cytosolic ribosomal protein gene, part of eL36 familyl
AT1G65730	0.00978822	0.157225		Arabidopsis thaliana metal-nicotianamine transporter YSL4	MAGNESIUM TRANSPORTER 4 (MGT4)
AT1G71460	0.00974968	0.174547		Pentatricopeptide repeat (PPR-like) superfamily protein;(source:Araport11)
AT5G66420	0.00960621	0.189586		TIM-barrel signal transduction protein;(source:Araport11)	CASPARIAN STRIP MEMBRANE DOMAIN PROTEIN 2 (CASP2)
AT3G14920	0.00938987	0.102851		Peptide-N4-(N-acetyl-beta-glucosaminyl)asparagine amidase A protein;(source:Araport11)	CYTOCHROME P45, FAMILY 86, SUBFAMILY C, POLYPEPTIDE 3 (CYP86C3)
AT1G04550	0.00937412	0.198272		IAA12/BDL plays a role in auxin-mediated processes of apical-basal patterning in the embryo. bdl mutants lack a primary root meristem	TGN-LOCALIZED SYP41 INTERACTING PROTEIN (TNO1)
AT3G24500	0.00932915	0.0729928		One of three genes in A. thaliana encoding multiprotein bridging factor 1, a highly conserved transcriptional coactivator. May serve as a bridging factor between a bZIP factor and TBP. Its expression is specifically elevated in response to pathogen infection, salinity, drought, heat, hydrogen peroxide, and application of abscisic acid or salicylic acid. Constitutive expression enhances the tolera…	WRKY DNA-BINDING PROTEIN 18 (WRKY18)
AT1G53860	0.00921614	-0.182737		Encodes a protein that is highly methylated in a WT DML background.
AT4G34660	0.00914823	0.139869		SH3 domain-containing protein;(source:Araport11)	SH3 DOMAIN-CONTAINING PROTEIN 2 (SH3P2)
AT2G29640	0.00886189	0.0921743		JOSEPHIN-like protein;(source:Araport11)	JOSEPHIN-LIKE PROTEIN (JOSL)
AT3G06570	0.00876106	0.0224718		Galactose oxidase/kelch repeat superfamily protein;(source:Araport11)
AT3G43580	0.00871572	0.490026		Beta-galactosidase related protein;(source:Araport11)
AT2G01610	0.00806447	0.278482		Plant invertase/pectin methylesterase inhibitor superfamily protein;(source:Araport11)
AT5G61410	0.00804865	0.00220531		Arabidopsis thaliana ribulose-5-phosphate-3-epimerase mRNA	D-RIBULOSE-5-PHOSPHATE-3-EPIMERASE (RPE)
AT5G16910	0.00783471	0.30659		encodes a gene similar to cellulose synthase. Located in Golgi membranes. The mRNA is cell-to-cell mobile.	CELLULOSE-SYNTHASE LIKE D2 (CSLD2)
AT2G30590	0.00776333	0.304376	TF	Encodes WRKY DNA-binding protein 21 (WRKY21).	WRKY DNA-BINDING PROTEIN 21 (WRKY21)
AT1G49560	0.00763839	0.104948	TF	Homeodomain-like superfamily protein;(source:Araport11)	HRS1 HOMOLOG6 (HHO6)
AT5G65685	0.007483	0.0555778		SS5 is a chloroplast-localized protein that is related to the canonical starch synthases (most closely to SS4), but is catalytically inactive. Arabidopsis ss5 mutants have near-normal total transitory starch contents, but produce fewer and larger starch granules in their chloroplast. SS5 can bind to starch in vitro, and interacts with MRC/PII1 in vivo.
AT2G14120	0.00736002	0.25712		Encodes a dynamin related protein. DRPs are self-assembling GTPasse involved in fission and fusion of membranes. DRP3B functions in mitochondrion and peroxisome fission in combination with DRP3A.	DYNAMIN RELATED PROTEIN (DRP3B)
AT4G31310	0.00721739	-0.223374		AIG2-like (avirulence induced gene) family protein;(source:Araport11)
AT2G44065	0.00706168	0.218769		Ribosomal protein L2 family;(source:Araport11)
AT1G74100	0.00706146	0.147374		encodes a desulfoglucosinolate sulfotransferase, involved in the final step of glucosinolate core structure biosynthesis. Has a broad-substrate specificity with different desulfoglucosinolates, the best substrate is indole-3-methyl-dsGS, followed by benzyl-dsGS. Expression was induced by wounding, jasmonate and ethylene stimulates.	SULFOTRANSFERASE 16 (SOT16)
AT1G26630	0.00701906	0.201312		Eukaryotic translation initiation factor 5A-2. Involved in programmed cell death triggered as a response to pseudomonas syringae infection. Loss of function mutants are more resistant to infection. The mRNA is cell-to-cell mobile.	FUMONISIN B1-RESISTANT12 (FBR12)
AT5G03490	0.0067277	0.191748		Encodes a dihydroxybenzoic acid (DHBA) glycosyltransferase. The Col-0 enzyme is responsible for biosynthesis of 2,3-DHBA xyloside and 2,5-DHBA xyloside. The Col-0 enzyme is specific for UDP-xylose and the C24 enzyme uses both UDP-glucose and UDP-xylose. This difference in sugar donor specificity was shown to be largely due to a single amino acid change between the two isoforms.	UDP GLYCOSYLTRANSFERASE 89A2 (UGT89A2)
AT2G03020	0.00639141	-0.0349648		Heat shock protein HSP20/alpha crystallin family;(source:Araport11)
AT3G09735	0.00587372	0.308191	TF	S1FA-like DNA-binding protein;(source:Araport11)
AT3G11460	0.00570088	0.159374		Encodes a DYW PPR protein that is involved in editing the mitochondrial NAD2 transcript at the site nad2-842.	MITOCHONDRIAL RNA EDITING FACTOR 1 (MEF1)
AT1G09680	0.00562712	0.0277942		Pentatricopeptide repeat (PPR) superfamily protein;(source:Araport11)
AT1G11760	0.00560826	0.0965248		Required for expression of CBF-controlled cold-responsive genes. Required for recruitment of the Mediator complex and RNA polymerase II to CBF-controlled cold-responsive genes. MED32 has now been annotated as the MED2 subunit of the Mediator complex. Mediator tail subunit, involved in transcriptional regulation. Mediator Complex Subunit, interacts with MED23, MED5, MED16, and MED23 the Regulation…	MEDIATOR 32 (MED32)
AT1G72250	0.00548519	-0.0733642		Malectin domain kinesin.	MALECTIN DOMAIN KINESIN 1 (MDKIN1)
AT4G09340	0.00532458	0.0644186		SPla/RYanodine receptor (SPRY) domain-containing protein;(source:Araport11)
AT1G30540	0.00524321	0.341918		Actin-like ATPase superfamily protein;(source:Araport11)	GLCNAC KINASE (GNK)
AT1G22920	0.00514918	0.159274		AJH1 encodes a protein similar to JAB1, a specific mammalian coactivator of AP-1 transcription. Encodes a subunit of the COP9 complex that is involved in protein deneddylation. Plants with mutations in CSN5A and CSN5B have a de-etiolated phenotype. Required for the recovery of AUX/IAA repressor levels following recurrent heat stress to regulate auxin homeostasis.	COP9 SIGNALOSOME 5A (CSN5A)
AT3G04010	0.00506716	0.273201		O-Glycosyl hydrolases family 17 protein;(source:Araport11)
AT1G22630	0.00497585	0.312812		SSUH2-like protein;(source:Araport11)
AT1G17520	0.0049178	0.186864	TF	Single Myb Histone (SMH) gene family member. Contains terminal acidic SANT domain.
AT5G45040	0.0048701	-0.213907		Encodes a Class I cytochrome c family member possessing a high structural homology with photosynthetic cytochrome c(6) from cyanobacteria, but structurally and functionally distinct through the presence of a disulfide bond.	CYTOCHROME C6A (CYTC6A)
AT5G45710	0.00473836	0.299844	TF	member of Heat Stress Transcription Factor (Hsf) family	MAGNESIUM TRANSPORTER 4 (MGT4)
AT1G25375	0.00461453	0.264624		Metallo-hydrolase/oxidoreductase superfamily protein;(source:Araport11)
AT2G24970	0.00455469	-0.0241375		spindle/kinetochore-associated protein;(source:Araport11)
AT2G18240	0.00429979	0.169671		Rer1 family protein;(source:Araport11)
AT2G27810	0.00427005	0.386946		Encodes a plasma-membrane localized nucleobase transporter capable of transporting adenine, guanine, uracil and hypoxanthine. Likely to be a proton-nucleobase symporter.
AT3G28710	0.00362268	0.175749		Vacuolar-type H + -ATPase (V-ATPase) is a multisubunit proton pump located on the endomembranes, which plays an important role in plant growth. VHA-d1 is one of the two subunit isoforms.	(VHA-D1)
AT3G28710	0.00362268	0.0562505		Vacuolar-type H + -ATPase (V-ATPase) is a multisubunit proton pump located on the endomembranes, which plays an important role in plant growth. VHA-d1 is one of the two subunit isoforms.	(VHA-D1)
AT3G22290	0.00358433	0.263001		Endoplasmic reticulum vesicle transporter protein;(source:Araport11)
AT1G12440	0.00339992	-0.223793		A20/AN1-like zinc finger family protein;(source:Araport11)
AT5G44650	0.00337809	0.0785749		Encodes a nucleus-encoded thylakoid protein, cooperates with the plastid-encoded Ycf3 protein in photosystem i assembly. Also induces tolerance to multiple environmental stresses and reduces photooxidative damage.	CHLOROPLAST PROTEIN-ENHANCING STRESS TOLERANCE (CEST)
AT3G20060	0.0032242	0.216825		Encodes one of two ubiquitin-conjugating enzymes belonging to the E2-C gene family (the other being UBC19). Transcript is always found in dividing cells, but also in other non-dividing cells. Protein is localized to the cytoplasm as well as to the nucleus.
AT3G49400	0.00288404	0.239107		Transducin/WD40 repeat-like superfamily protein;(source:Araport11)
AT1G55000	0.00251789	0.246777		peptidoglycan-binding LysM domain-containing protein;(source:Araport11)
AT1G33475	0.00229937	-0.166561		SNARE-like superfamily protein;(source:Araport11)
AT3G22550	0.00221158	0.11489		Enhances SnRK1 signaling and bridges the SnRK1-RAPTOR1B association; sugar-TOR signaling promotes the level of FLZ8 through histone modifications. Loss of FLZ8 leads to TOR hyperactivation and enhanced stress sensitivity.	(FLZ8)
AT5G08650	0.00171693	0.13221		Critical for chloroplast protein synthesis under suboptimal conditions. Essential translation factor that promotes the efficiency of chloroplast protein synthesis.	(CPLEPA)
AT5G28840	0.00165288	0.241471		Encodes a protein with GDP-D-mannose 3',5'-epimerase activity. The enzyme is involved in ascorbate biosynthesis. It catalyzes the conversion of GDP-D-mannose to GDP-L-galactose.	GDP-D-MANNOSE 3 (GME)
AT1G77630	0.00148496	0.0571904		Encodes a lysin-motif protein mediating bacterial peptidoglycan sensing and immunity to bacterial infection. Induction of chitin-responsive genes by chitin treatment is not blocked in the mutant. It contains a C-terminal GPI anchor signal and is an ortholog of OsLYP4 and OsLYP6.	LYSIN-MOTIF (LYSM) DOMAIN PROTEIN 3 (LYM3)
AT5G38212	0.00105515	0.179222		Natural antisense transcript overlaps with AT5G38210;(source:Araport11)
AT2G21530	0.000853403	0.0542574		Forkhead-domain protein with regulatory function, located in chloroplast.
AT3G19460	0.000472302	0.316469		Reticulon family protein;(source:Araport11)	CASPARIAN STRIP MEMBRANE DOMAIN PROTEIN 2 (CASP2)
AT1G75330	0.000412485	0.176273		ornithine carbamoyltransferase;(source:Araport11)	ORNITHINE CARBAMOYLTRANSFERASE (OTC)
AT4G23430	0.000407639	0.13166		NAD(P)-binding Rossmann-fold superfamily protein;(source:Araport11)	TRANSLOCON AT THE INNER ENVELOPE MEMBRANE OF CHLOROPLASTS 32-IVA (Tic32-IVa)
AT3G03580	0.000360276	0.129699		Tetratricopeptide repeat (TPR)-like superfamily protein;(source:Araport11)	(MEF26)
AT3G22230	0.000270368	0.302207		Ribosomal L27e protein family;(source:Araport11)
AT2G02450	8.34152e-05	0.203411	TF	NAC domain containing protein 35;(source:Araport11)	LONG VEGETATIVE PHASE 1 (LOV1)
AT2G42730	4.97411e-05	0.0573603		F-box/FBD/LRR protein;(source:Araport11)
AT4G13010	2.72755e-05	0.127598		Oxidoreductase, zinc-binding dehydrogenase family protein;(source:Araport11)	CHLOROPLAST ENVELOPE QUINONE OXIDOREDUCTASE HOMOLOG (CEQORH)
