# Supplementary material for: Involvement of JMJ15 in the dynamic change of genome-wide H3K4me3 in response to salt stress
Source: Front Plant Sci. 2022 Sep 26;13:1009723. doi: 10.3389/fpls.2022.1009723 (PMC9549339; doi:10.3389/fpls.2022.1009723)
Supplement: Supplementary file 14 [file Table_14.XLSX]

## Sheet: Table S14
Table S14. The transcription factors that H3K4me3 and transcript levles increased in jmj15 under salt stress.
ID	Transcription factor name	RNA log2foldchange	H3K4 log2foldchange	Gene description	Gene Symbol
AT5G61420	MYB28	0.0952916	0.510605	Encodes a nuclear localized member of the MYB transcription factor family. Involved in positive regulation of aliphatic glucosinolate biosynthesis.Expression is induced by touch, wounding and glucose.	MYB DOMAIN PROTEIN 28 (MYB28)
AT3G56400	WRKY70	0.313612	0.503459	member of WRKY Transcription Factor; Group III.	WRKY DNA-binding protein 70 (WRKY70)
AT5G63420	emb2746	0.20867	0.421865	Encodes a member of the metallo-beta-lactamase protein family that plays a vital role in embryo morphogenesis and apical-basal pattern formation by regulating chloroplast development. In bacteria, RNase J plays an important role in rRNA maturation and in the 5′ stability of mRNA.	EMBRYO DEFECTIVE 2746 (emb2746)
AT5G22220	E2F1	0.146255	0.421565	Member of the E2F transcription factors, (cell cycle genes), key components of the cyclin D/retinoblastoma/E2F pathway. Binds DPA and RBR1 proteins. Expressed throughout the cell cycle. Abundance increased by auxin through stabilization of the protein. Elevates CDK levels and activity, even under hormone-free conditions. Promotes cell division and shortens cell doubling time, inhibits cell growth…	E2F TRANSCRIPTION FACTOR 1 (E2F1)
AT4G32800	ERF43	0.0215244	0.355144	encodes a member of the DREB subfamily A-4 of ERF/AP2 transcription factor family. The protein contains one AP2 domain. There are 17 members in this subfamily including TINY.	ETHYLENE RESPONSE FACTOR 43 (ERF43)
AT4G27410	RD26	0.0919607	0.345722	Encodes a NAC transcription factor induced in response to desiccation. It is localized to the nucleus and acts as a transcriptional activator in ABA-mediated dehydration response.
AT3G11020	BGLU6	0.143459	0.338819	encodes a member of the DREB subfamily A-2 of ERF/AP2 transcription factor family (DREB2B). The protein contains one AP2 domain. There are eight members in this subfamily including DREB2A.	BETA GLUCOSIDASE 6 (BGLU6)
AT3G09735	FES1	0.00587372	0.308191	S1FA-like DNA-binding protein;(source:Araport11)
AT2G30590	WRKY21	0.00776333	0.304376	Encodes WRKY DNA-binding protein 21 (WRKY21).	WRKY DNA-BINDING PROTEIN 21 (WRKY21)
AT5G45710	MGT4	0.00473836	0.299844	member of Heat Stress Transcription Factor (Hsf) family	MAGNESIUM TRANSPORTER 4 (MGT4)
AT5G12330	LRP1	0.0718183	0.299768	A member of SHI gene family. Arabidopsis thaliana has ten members that encode proteins with a RING finger-like zinc finger motif. Despite being highly divergent in sequence, many of the SHI-related genes are partially redundant in function and synergistically promote gynoecium, stamen and leaf development in Arabidopsis. Expressed in lateral root primordia and induced by auxin. SWP1 is involved i…
AT4G17750	HSF1	0.0388005	0.275931	native protein is a trimer, interacts with HSP70, also with TBP, DNA interaction is modulated by phosphorylation and is heat-shock inducible	HEAT SHOCK FACTOR 1 (HSF1)
AT5G60850	OBP4	0.0492227	0.270588	Encodes a zinc finger protein.	OBF BINDING PROTEIN 4 (OBP4)
AT3G55730	MYB19	0.118657	0.266894	putative transcription factor MYB109 (MYB109) mRNA, degraded by the 26S proteasome, likely facilitated by a CUL3-based E3 ligase that uses MATH-BTB/POZ proteins as substrate adaptors	MYB DOMAIN PROTEIN 19 (MYB19)
AT1G07980	NF-YC1	0.178161	0.2343	nuclear factor Y, subunit C10;(source:Araport11)	NUCLEAR FACTOR Y, SUBUNIT C1 (NF-YC1)
AT1G51070	bHLH115	0.138251	0.230832	bHLH115 is a basic helix loop helix protein of the IVc subgroup that plays a role in iron homeostasis. It interacts with related family members and targets PYE and other genes involved in response to Fe.	BASIC HELIX-LOOP-HELIX 115 (bHLH115)
AT4G30935	WRKY32	0.134304	0.228212	member of WRKY Transcription Factor; Group I; promoting photomorphogenesis, directly associates with the promoter regions of HY5 to activate its transcription. COP1 interacts with and targets WRKY32 for ubiquitination and degradation in darkness.
AT5G63260	AT5G63260	0.299055	0.227852	Zinc finger C-x8-C-x5-C-x3-H type family protein;(source:Araport11)
AT5G39660	CDF2	0.0449553	0.226437	Dof-type zinc finger domain-containing protein, identical to H-protein promoter binding factor-2a GI:3386546 from (Arabidopsis thaliana). Interacts with LKP2 and FKF1, but its overexpression does not change flowering time under short or long day conditions.	CYCLING DOF FACTOR 2 (CDF2)
AT5G18090	AT5G18090	0.267152	0.210353	AP2/B3-like transcriptional factor family protein;(source:Araport11)
AT5G10570	AtVip2	0.246816	0.203989	Encodes a myo-inositol hexakisphosphate kinase.
AT2G02450	LOV1	8.34152e-05	0.203411	NAC domain containing protein 35;(source:Araport11)	LONG VEGETATIVE PHASE 1 (LOV1)
AT4G30980	LRL2	0.0182511	0.199921	Encodes a basic helix-loop-helix (bHLH) protein that regulates root hair and sperm cell development. One of the three Arabidopsis homologs of the Lotus japonicus ROOTHAIRLESS1 (LjRHL1) gene: At2g24260 (AtLRL1), At4g30980 (AtLRL2), and At5g58010 (AtLRL3).	LJRHL1-LIKE 2 (LRL2)
AT1G03970	GBF4	0.0375099	0.196833	encodes a basic leucine zipper G-box binding factor that can bind to G-box motifs only as heterodimers with GBF2 or GBF3. A single amino acid change can confer G-box binding as homodimers.	G-BOX BINDING FACTOR 4 (GBF4)
AT5G10970	AT5G10970	0.261853	0.194077	C2H2 and C2HC zinc fingers superfamily protein;(source:Araport11)
AT1G17520	AT1G17520	0.0049178	0.186864	Single Myb Histone (SMH) gene family member. Contains terminal acidic SANT domain.
AT2G24650	F25P17.5	0.0814223	0.185133	B3 domain-containing protein REM13;(source:Araport11)
AT4G31800	WRKY18	0.522281	0.183213	Pathogen-induced transcription factor. Binds W-box sequences in vitro. Forms protein complexes with itself and with WRKY40 and WRKY60. Constitutive expression of WRKY18 enhanced resistance to P. syringae, but its coexpression with WRKY40 or WRKY60 made plants more susceptible to both P. syringae and B. cinerea. WRKY18, WRKY40, and WRKY60 have partially redundant roles in response to the hemibiotr…	WRKY DNA-BINDING PROTEIN 18 (WRKY18)
AT3G61890	HB-12	0.173433	0.175914	Encodes a homeodomain leucine zipper class I (HD-Zip I) protein. Loss of function mutant has abnormally shaped leaves and stems.	HOMEOBOX 12 (HB-12)
AT1G32640	MYC2	0.183361	0.174546	Encodes a MYC-related transcriptional activator with a typical DNA binding domain of a basic helix-loop-helix leucine zipper motif. Binds to an extended G-Box promoter motif and interacts with Jasmonate ZIM-domain proteins. MYC2 interacts with EIN3 and EIL1 to repress hook curvature and resistance to Botrytis cinera.Its transcription is induced by dehydration stress, ABA treatment and blue light …	(MYC2)
AT5G62610	MRG21.2	0.0457371	0.1446	basic helix-loop-helix (bHLH) DNA-binding superfamily protein;(source:Araport11)
AT2G45190	AFO	0.0511377	0.139539	Encodes a member of the YABBY family of transcriptional regulators that is involved in abaxial cell type specification in leaves and fruits. YAB1 acts in a non-cell autonomous fashion within the meristem to affect phyllotactic patterning. The non-autonomous effect on the central region of the meristem is mediated through the activity if Lateral Suppressor (LAS).	ABNORMAL FLORAL ORGANS (AFO)
AT3G23210	bHLH34	0.017367	0.134521	bHLH34 is a basic helix loop helix transcription factor. It can bind GAGA and E-box cis elements.It is induced by abiotic stressors including ABA, salt and glucose. PGR, a plasma membrane glucose responsive regulator is a target of bHLH34. Involved in Fe regulation.	BASIC HELIX-LOOP-HELIX 34 (bHLH34)
AT1G18570	MYB51	0.0547274	0.132277	Encodes a member of the R2R3-MYB transcription family. Involved in indole glucosinolate biosynthesis. The mRNA is cell-to-cell mobile.
AT4G16610	AT4G16610	0.0262749	0.131227	C2H2-like zinc finger protein;(source:Araport11)
AT1G16060	ADAP	0.287671	0.124853	Encodes ADAP, an AP2-domain protein that interacts with ARIA. ADAP is a positive regulator of the ABA response and is also involved in regulating seedling growth.	ARIA-INTERACTING DOUBLE AP2 DOMAIN PROTEIN (ADAP)
AT5G52170	HDG7	1.57868	0.12151	Encodes a homeobox-leucine zipper family protein belonging to the HD-ZIP IV family.
AT2G46400	WRKY46	0.22752	0.105687	member of WRKY Transcription Factor; Group III	WRKY DNA-binding protein 46 (WRKY46)
AT1G49560	HHO6	0.00763839	0.104948	Homeodomain-like superfamily protein;(source:Araport11)	HRS1 HOMOLOG6 (HHO6)
AT1G49010	MYBS1	0.205766	0.0732886	Duplicated homeodomain-like superfamily protein;(source:Araport11)	(MYBS1)
AT1G12610	DDF1	0.02503	0.058419	Encodes a member of the DREB subfamily A-1 of ERF/AP2 transcription factor family (DDF1). The protein contains one AP2 domain. There are six members in this subfamily, including CBF1, CBF2, and CBF3. Overexpression of this gene results in delayed flowering and dwarfism, reduction of gibberellic acid biosynthesis, and increased tolerance to high levels of salt. This gene is expressed in all tissue…
AT1G28520	VOZ1	0.129854	0.0581589	VOZ transcription factor which acts as positive regulator of several salt-responsive genes. Functionally redundant in salt stress with VOZ2.	VASCULAR PLANT ONE ZINC FINGER PROTEIN (VOZ1)
AT2G24830	AT2G24830	0.150744	0.0502103	zinc finger (CCCH-type) family protein / D111/G-patch domain-containing protein;(source:Araport11)
AT2G18120	SRS4	0.0798616	0.0483167	A member of SHI gene family. Arabidopsis thaliana has ten members that encode proteins with a RING finger-like zinc finger motif. Despite being highly divergent in sequence, many of the SHI-related genes are partially redundant in function and synergistically promote gynoecium, stamen and leaf development in Arabidopsis.
AT5G01380	AT5G01380	0.125594	0.043477	Homeodomain-like superfamily protein;(source:Araport11)
AT2G34720	NF-YA4	0.0171197	0.0331579	nuclear factor Y, subunit A4;(source:Araport11)	NUCLEAR FACTOR Y, SUBUNIT A4 (NF-YA4)
AT5G46880	HB-7	0.101888	0.0142649	homeobox-7;(source:Araport11)	HOMEOBOX-7 (HB-7)
AT5G16820	HSF3	0.12522	0.0108402	Encodes a putative transcription factor whose expression is not induced by heat but whose stable overexpression leads to expression of HSP. Required early in the stress response for transient expression of heat shock genes.	HEAT SHOCK FACTOR 3 (HSF3)
